# Supplementary material for: CFTR represses a PDX1 axis to govern pancreatic ductal cell fate
Source: iScience. 2024 Nov 15;27(12):111393. doi: 10.1016/j.isci.2024.111393 (PMC11647141; doi:10.1016/j.isci.2024.111393)
Supplement: Table S1. Bulk RNA-seq of WT and CF primary PDEs, related to Figure 2 — (A) Bulk RNA sequencing analysis results of WT (n = 3) and CF (n = 3) PDEs. (B) Upstream Regulator analysis showing transcriptional regulators of DEGs in CF PDEs using IPA. (C) Upstream regulator analysis results for DEG in CF PDEs. [file mmc2.xlsx]

## Sheet: Table S1A
Table S1A. Bulk RNA-seq of WT and CF primary PDEs. Bulk transcriptomes of WT (N=3)and CF (N=3) PDEs were sequenced. Out of the 16,574 expressed genes, 923 were differentially expressed. Columns A and B show the Ensemble id and the gene symbol of the listed genes. Columns C-H show the normalized read count as Log(TPM+1) from each sample sequenced. Columns I and J indicate the average expression of…
		WT			CF			Average		Log2/FC	p-value
Genes	Gene Symbol	WT1	WT2	WT3	CF1	CF2	CF3	WT	CF	CF/WT	BH corrected
ENSMPUG00000010831	ECRG4	0.432959	3.74416	0	8.52943	7.33664	7.79753	1.39237	7.88787	6.49549	0.00621062
ENSMPUG00000011423	PYCARD	0.344828	0.411426	0.333424	5.95884	5.92766	6.05028	0.363226	5.97893	5.6157	2.28e-08
ENSMPUG00000007652	FN1	0.731183	0.575312	0.963474	1.41684	6.61736	7.18547	0.756657	5.07322	4.31657	0.0787522
ENSMPUG00000015438	COL1A1	0.0426443	0	0.0285692	0.475085	5.86666	5.87036	0.0237378	4.0707	4.04697	0.0875483
ENSMPUG00000026877	#N/A	3.0018	2.08746	3.78031	6.43413	6.79662	7.66334	2.95653	6.9647	4.00817	0.00277887
ENSMPUG00000005504	THY1	0.0976108	0.650765	0	0.823749	5.66107	5.91361	0.249458	4.13281	3.88335	0.0804747
ENSMPUG00000001453	COL6A2	0.815575	1.5656	0	2.01436	6.10371	5.85125	0.793724	4.65644	3.86271	0.0507079
ENSMPUG00000008692	TMEM45B	3.87676	2.49825	0.238787	5.35896	6.02901	6.1815	2.2046	5.85649	3.65189	0.0285663
ENSMPUG00000027905	#N/A	3.56803	3.3147	5.29793	7.11582	7.56087	8.4489	4.06022	7.70853	3.64831	0.00772727
ENSMPUG00000011972	PM20D1	0.941106	0.713696	0.111031	3.73227	4.31832	4.65707	0.588611	4.23588	3.64727	0.000572468
ENSMPUG00000013670	SPARC	0.176323	0.286881	0.137504	0.422233	5.45121	5.6453	0.200236	3.83958	3.63934	0.100428
ENSMPUG00000014477	SMPDL3A	0	0	1.13093	0.163499	6.18804	5.25058	0.376977	3.86738	3.4904	0.141522
ENSMPUG00000001613	COL1A2	0.687061	0.189034	0	0.389567	5.28947	5.55704	0.292032	3.74536	3.45333	0.11084
ENSMPUG00000008126	CYBA	7.1205	7.6494	0	7.5047	7.93752	8.77706	4.9233	8.07309	3.14979	0.275294
ENSMPUG00000006644	0	0.137504	0.214125	3.74846	5.05615	4.51412	3.82477	1.3667	4.46501	3.09832	0.0673311
ENSMPUG00000012329	COL3A1	0	0	0	0.111031	4.39232	4.49506	0	2.99947	2.99947	0.106451
ENSMPUG00000012257	TFPI	1.15056	0.526069	0.650765	3.83188	3.41684	4.01257	0.775798	3.75376	2.97796	0.000330712
ENSMPUG00000017354	PCDH10	0.731183	0.9855	0.0565835	4.32625	3.16027	3.0993	0.591089	3.52861	2.93752	0.00377885
ENSMPUG00000026747	#N/A	2.86394	2.14078	4.96301	5.65191	6.00764	7.0648	3.32258	6.24145	2.91887	0.0368236
ENSMPUG00000013255	#N/A	1.43829	2.46467	0.678072	3.94767	3.17313	6.06695	1.52701	4.39591	2.8689	0.0465762
ENSMPUG00000007528	DCN	0	0	0	0.765535	4.21645	3.62059	0	2.86753	2.86753	0.0545127
ENSMPUG00000006517	ACTA2	0.782409	1.38957	0.847997	0.963474	4.76394	5.64616	1.00666	3.79119	2.78454	0.127108
ENSMPUG00000005359	#N/A	0.15056	0	0.176323	0.815575	3.53356	4.17712	0.108961	2.84209	2.73313	0.0570191
ENSMPUG00000005147	PDX1	0.669027	0.214125	0	3.04963	2.72901	3.29866	0.294384	3.02577	2.73138	0.000444348
ENSMPUG00000015509	BNC1	0	0	0.505891	2.38957	3.30743	2.96532	0.16863	2.88744	2.71881	0.00100871
ENSMPUG00000006761	GPR37	1.29278	1.02148	0.895303	3.43429	3.87873	3.85499	1.06985	3.72267	2.65282	0.000140306
ENSMPUG00000004306	ARL2BP	1.85599	2.51349	6.27426	6.39746	6.15866	5.93334	3.54791	6.16315	2.61524	0.131565
ENSMPUG00000019319	SMIM3	3.86691	4.09592	0	5.51001	6.27817	3.89627	2.65428	5.22815	2.57387	0.161918
ENSMPUG00000009060	TGFB3	0.422233	0	0.9855	0.757023	4.21801	4.14078	0.469244	3.0386	2.56936	0.0942687
ENSMPUG00000004014	CHRDL1	2.20163	0.739848	0	2.72465	3.67016	4.15056	0.980494	3.51512	2.53463	0.0302416
ENSMPUG00000006444	TRIM14	0.485427	0.575312	0.124328	2.63459	2.75702	3.28983	0.395022	2.89382	2.49879	0.000511021
ENSMPUG00000004272	TAGLN	3.81147	6.24793	4.57713	4.69377	8.29985	9.05818	4.87884	7.3506	2.47176	0.1807
ENSMPUG00000030605	#N/A	2.65076	2.1177	0	3.96532	3.87774	4.28244	1.58949	4.04184	2.45235	0.0401352
ENSMPUG00000006647	COL15A1	0.163499	0.0285692	0.286881	0.464668	3.74631	3.60051	0.15965	2.60383	2.44418	0.0849847
ENSMPUG00000011141	COL4A1	1.59455	0.214125	1.09085	1.49057	4.14078	4.58015	0.966509	3.40383	2.43732	0.0802191
ENSMPUG00000000315	CCDC80	0.0840643	0.485427	0.650765	0.632268	3.62527	4.26679	0.406752	2.84144	2.43469	0.0980144
ENSMPUG00000014841	CCL2	2.78241	3.1375	6.40616	5.23573	6.88826	7.47411	4.10869	6.5327	2.42401	0.143333
ENSMPUG00000012345	COL5A2	0	0.0426443	2.23266	0.956057	4.24489	4.32841	0.758435	3.17645	2.41801	0.143858
ENSMPUG00000030030	#N/A	0.799087	0	1.97453	3.10601	2.76765	4.04963	0.924539	3.30777	2.38323	0.0259488
ENSMPUG00000010810	FKBP10	0	0	0	0.111031	3.52607	3.4957	0	2.3776	2.3776	0.103898
ENSMPUG00000012157	COL5A1	0.0840643	0.0565835	0.0840643	0.31034	3.60999	3.3799	0.074904	2.43341	2.35851	0.0908777
ENSMPUG00000008306	FSTL1	0.298658	0.214125	0.214125	0.632268	3.53232	3.6311	0.242303	2.59856	2.35626	0.0747884
ENSMPUG00000013990	PDGFRB	0	0	0	0.275007	3.23419	3.51223	0	2.34048	2.34048	0.0867306
ENSMPUG00000014979	CCL23	0.0840643	0.545968	0	2.61117	1.89142	3.09592	0.210011	2.53284	2.32283	0.00394764
ENSMPUG00000017641	#N/A	6.71273	4.51412	3.65535	5.10811	8.85739	7.75382	4.96074	7.23977	2.27904	0.188046
ENSMPUG00000004907	CDH11	0	0	0	0.214125	3.03562	3.57652	0	2.27542	2.27542	0.0944434
ENSMPUG00000011861	FBN1	0.704872	0.31034	2.85	2.23266	4.14731	4.28688	1.2884	3.55562	2.26721	0.0926267
ENSMPUG00000005056	VRK2	1.15704	1.0072	1.31034	2.94111	3.61471	3.68032	1.15819	3.41205	2.25385	0.000863302
ENSMPUG00000010634	COL4A2	2.26003	0.432959	1.40054	2.43296	4.11437	4.29352	1.36451	3.61361	2.24911	0.0471363
ENSMPUG00000017655	AXL	0.0565835	0	0.124328	0.163499	3.37573	3.26303	0.0603039	2.26742	2.20712	0.104137
ENSMPUG00000018157	COBL	4.82883	5.60851	0.321928	5.95582	5.56742	5.82528	3.58643	5.78284	2.19642	0.254335
ENSMPUG00000001622	COL6A1	0.464668	1.17632	0	0.505891	3.3505	4.23879	0.546997	2.69839	2.15139	0.141491
ENSMPUG00000003449	LOXL2	0	0.432959	0.163499	0	3.16189	3.87086	0.198819	2.34425	2.14543	0.147429
ENSMPUG00000011002	PHYHIPL	0.0703893	0.263034	0.124328	2.39506	2.21101	2.14731	0.152584	2.25113	2.09854	2.37e-05
ENSMPUG00000003816	#N/A	2.34767	0	0.0143553	1.47508	3.26604	3.74093	0.78734	2.82735	2.04001	0.12172
ENSMPUG00000021036	#N/A	0	0	0	0	6.08746	0	0	2.02915	2.02915	0.373901
ENSMPUG00000007539	LUM	0	0	0	0.189034	3.36457	2.53356	0	2.02906	2.02906	0.0997455
ENSMPUG00000000221	ITGA11	0.0426443	0	0	0.163499	2.73985	3.20945	0.0142148	2.0376	2.02339	0.0994421
ENSMPUG00000022645	#N/A	0	0	0	3.0054	3.06005	0	0	2.02182	2.02182	0.116149
ENSMPUG00000014678	IGFBP4	0	0	0.400538	0	3.45022	3.0054	0.133513	2.15187	2.01836	0.138196
ENSMPUG00000027288	#N/A	0	0.0976108	0	2.19535	2.25399	1.70044	0.0325369	2.04993	2.01739	0.000349697
ENSMPUG00000007786	DPYSL3	1.24489	0.871844	1.40599	1.89918	3.57652	4.07553	1.17424	3.18374	2.0095	0.0412125
ENSMPUG00000001765	0	3.74846	3.27798	1.08406	3.36877	5.56224	5.18587	2.7035	4.70563	2.00212	0.133097
ENSMPUG00000002754	CHST15	1.36177	1.76129	0.0565835	2.40871	3.15381	3.61706	1.05988	3.05986	1.99998	0.0326718
ENSMPUG00000001696	PAPPA	0.678072	1.08406	0.62293	1.58496	2.89336	3.85997	0.795022	2.77943	1.98441	0.0424036
ENSMPUG00000017242	ANKRD1	0.748461	1.16993	0	1.35614	2.25399	4.25927	0.639462	2.62314	1.98367	0.0982845
ENSMPUG00000007166	MMP7	8.9086	9.57268	1.89142	8.31011	8.87682	9.12156	6.7909	8.7695	1.9786	0.467808
ENSMPUG00000006078	IFITM10	2.0635	1.3505	0.124328	3.48156	2.95791	2.96347	1.17944	3.13432	1.95487	0.0299212
ENSMPUG00000013009	DKK3	0.124328	0.137504	0	0.250962	2.81352	3.0036	0.0872772	2.0227	1.93542	0.0949626
ENSMPUG00000017267	FBLN2	0.0840643	0.454176	0	0.344828	2.71589	3.27501	0.179413	2.11191	1.9325	0.100647
ENSMPUG00000004403	TSPAN15	7.11416	7.57569	0.333424	7.24012	6.53138	7.03089	5.00776	6.93413	1.92637	0.45847
ENSMPUG00000007897	BSPRY	5.26941	5.39335	2.7866	6.18011	6.4019	6.5735	4.48312	6.38517	1.90205	0.0905695
ENSMPUG00000002233	SPP1	5.72955	7.36702	4.41886	7.4132	7.35103	8.43221	5.83848	7.73215	1.89367	0.109214
ENSMPUG00000003373	IRX5	1.35614	0.575312	3.19219	3.32337	3.58015	3.87873	1.70788	3.59408	1.8862	0.0758742
ENSMPUG00000000193	GAL3ST2	2.37016	1.43296	0.275007	2.42492	3.97269	3.33628	1.35938	3.24463	1.88526	0.0668015
ENSMPUG00000011350	TGFB1I1	0.0703893	0	0	0.454176	2.29278	2.89336	0.0234631	1.88011	1.85664	0.0647278
ENSMPUG00000008348	S100A4	1.23879	0.62293	3.74093	1.32769	5.5435	4.29719	1.86755	3.72279	1.85524	0.303436
ENSMPUG00000017450	IL13RA2	3.54226	3.11103	1.1375	2.97453	5.33128	5.04133	2.59693	4.44905	1.85211	0.151953
ENSMPUG00000008289	EEF1A2	0	0.0565835	0	0.111031	2.7845	2.66903	0.0188612	1.85485	1.83599	0.103223
ENSMPUG00000003446	P3H2	1.24489	1.28688	0	2.87381	2.46989	2.69153	0.843923	2.67841	1.83449	0.0138244
ENSMPUG00000000540	NRN1	5.52732	6.62073	0	6.33985	5.34979	5.8953	4.04935	5.86165	1.8123	0.430527
ENSMPUG00000004121	COL12A1	1.5509	2.82985	1.31034	3.10936	3.75702	4.24565	1.89703	3.70401	1.80698	0.0347668
ENSMPUG00000019838	GREM1	0.613532	2.07039	0	0.669027	2.75702	4.67299	0.89464	2.69968	1.80504	0.240032
ENSMPUG00000008745	SDC2	2.61117	2.12102	0.344828	2.62293	3.63459	4.22342	1.69234	3.49365	1.80131	0.0963734
ENSMPUG00000003780	CLPS	3.87578	3.96162	0.887525	4.33199	4.35544	5.39438	2.90831	4.69394	1.78563	0.170378
ENSMPUG00000027356	#N/A	0	0	0	2.21101	0.575312	2.50589	0	1.76407	1.76407	0.042476
ENSMPUG00000013089	CADM3	0	0.0976108	0	0.333424	2.41414	2.62994	0.0325369	1.7925	1.75996	0.0742502
ENSMPUG00000008726	CRISPLD2	0.163499	0.0976108	0.214125	0.214125	2.848	2.64386	0.158411	1.90199	1.74358	0.108531
ENSMPUG00000002413	ATP10A	3.09424	4.3512	0.0285692	4.27128	3.75382	4.63459	2.49134	4.2199	1.72856	0.257125
ENSMPUG00000016946	SEMA4G	3.852	5.17792	0.0703893	4.52168	4.39163	5.34908	3.03344	4.75413	1.7207	0.33172
ENSMPUG00000004426	GDPD2	4.46271	2.74201	0.286881	3.7301	4.26303	4.64212	2.4972	4.21175	1.71455	0.238997
ENSMPUG00000024336	#N/A	1.84398	1.07724	3.58135	3.69265	3.51979	4.39985	2.16753	3.87077	1.70324	0.0967758
ENSMPUG00000014280	ABLIM3	5.19298	5.70072	0	5.23304	5.1334	5.6343	3.63123	5.33358	1.70235	0.404421
ENSMPUG00000013921	HTATIP2	2.89336	2.52105	4.34056	5.03606	4.90881	4.88704	3.25166	4.94397	1.69231	0.0384473
ENSMPUG00000011226	SORBS2	4.89191	5.81839	3.27501	6.4814	5.90737	6.62775	4.66177	6.33884	1.67707	0.0964614
ENSMPUG00000015441	TMEM92	5.02591	5.37643	0.678072	5.2426	5.45154	5.40837	3.69347	5.36751	1.67403	0.330441
ENSMPUG00000016489	IGFBP2	0.536053	0	0	0	2.9982	2.54597	0.178684	1.84805	1.66937	0.153765
ENSMPUG00000014102	FADS3	4.95884	4.99322	3.12928	5.09972	6.12164	6.82896	4.36045	6.01677	1.65632	0.105407
ENSMPUG00000008770	GDF6	3.07211	4.04963	0.137504	4.42828	3.5435	4.2426	2.41975	4.07146	1.65171	0.24266
ENSMPUG00000004373	CTSK	2.16672	0.963474	1.74416	1	4.13668	4.69265	1.62478	3.27644	1.65166	0.241477
ENSMPUG00000006471	ZNF248	0.495695	0.704872	0	2.08066	2.15381	1.90304	0.400189	2.04583	1.64564	0.00176338
ENSMPUG00000016702	#N/A	6.49137	7.04647	0.536053	6.66263	5.9404	6.35526	4.6913	6.31943	1.62813	0.480325
ENSMPUG00000018741	HINT1	0	0	0	0	0	4.86047	0	1.62016	1.62016	0.373901
ENSMPUG00000004283	CALD1	1.4489	1.89918	1.40054	1.926	3.59096	4.07125	1.58287	3.19607	1.6132	0.0734764
ENSMPUG00000028020	#N/A	0	0	0	2.44626	0	2.36737	0	1.60454	1.60454	0.116223
ENSMPUG00000007698	SUSD1	1.09761	0.757023	0.333424	1.65535	1.83996	3.49185	0.729353	2.32905	1.5997	0.0624733
ENSMPUG00000003361	IRX3	1.7866	1.61353	0.704872	2.96901	2.71809	3.19692	1.36833	2.96134	1.59301	0.0117806
ENSMPUG00000005516	GREB1L	0.0285692	0.0565835	0.941106	1.85997	1.87184	2.01078	0.342086	1.9142	1.57211	0.006607
ENSMPUG00000006752	ICAM5	0.831877	0.0565835	0	0.632268	2.35896	2.57046	0.296154	1.8539	1.55774	0.0806799
ENSMPUG00000010466	NR5A2	3.52231	3.30889	0	3.67356	3.85599	3.95233	2.27706	3.82729	1.55023	0.246558
ENSMPUG00000004474	TMEM132C	2.67807	4.54782	0	3.9486	3.56682	4.3505	2.40863	3.9553	1.54667	0.312353
ENSMPUG00000012312	SPSB4	1.41684	0.659925	0.189034	2.19535	2.41143	2.28392	0.755266	2.2969	1.54163	0.013201
ENSMPUG00000001514	DLX5	1.48543	1.23879	2.11437	3.29131	3.31179	2.85	1.61286	3.15103	1.53817	0.00693804
ENSMPUG00000011497	EFEMP2	0.505891	0.226509	0.0426443	0.163499	2.45418	2.74631	0.258348	1.788	1.52965	0.138279
ENSMPUG00000006718	ZNF428	0	0.378512	0	1.67807	2.09085	1.19535	0.126171	1.65476	1.52859	0.00604798
ENSMPUG00000028375	#N/A	0	0	0	1.70929	2.07724	0.773996	0	1.52018	1.52018	0.0172647
ENSMPUG00000010895	CERS3	1.70929	0.970854	4.89772	4.15866	4.07039	3.90593	2.52596	4.04499	1.51904	0.276706
ENSMPUG00000015116	CTHRC1	0	0.31034	0	0.15056	1.82782	2.86987	0.103447	1.61608	1.51264	0.13121
ENSMPUG00000006254	GUCY1A2	1.76553	2.41954	2.67807	3.24184	3.92029	4.23802	2.28772	3.80005	1.51234	0.0194317
ENSMPUG00000016223	PADI1	9.28614	9.65456	8.18829	10.2914	10.6197	10.7331	9.043	10.548	1.50504	0.0307107
ENSMPUG00000005459	C1QTNF5	0	0	0	0	1.62761	2.88753	0	1.50504	1.50504	0.146118
ENSMPUG00000014412	HEYL	0	0.137504	0	0.176323	2.02503	2.43829	0.0458345	1.54655	1.50071	0.0976176
ENSMPUG00000013427	ST6GALNAC1	0.333424	0.594549	0.83996	1.91073	2.03562	2.30451	0.589311	2.08362	1.49431	0.00132361
ENSMPUG00000003424	0	1.28688	2.59216	1.67807	3.10266	2.28096	4.65363	1.85237	3.34575	1.49338	0.133852
ENSMPUG00000014052	GUCA2A	8.18423	7.98539	3.10266	6.93829	8.31243	8.5012	6.42409	7.91731	1.49321	0.437519
ENSMPUG00000003893	0	3.14078	2.86394	0.189034	3.70819	3.27352	3.68706	2.06458	3.55625	1.49167	0.192115
ENSMPUG00000015330	HOXB9	0	0	1.87184	1.56071	2.49313	2.28688	0.623948	2.11358	1.48963	0.0953251
ENSMPUG00000027777	#N/A	1.45943	1.32193	0	2.1375	1.67807	3.40735	0.92712	2.40764	1.48052	0.100399
ENSMPUG00000015866	SERPINE1	4.5097	4.10936	4.74147	4.80064	6.35702	6.63851	4.45351	5.93206	1.47855	0.0695561
ENSMPUG00000015530	SELE	0.0285692	0.0703893	0	0	2.40054	2.12763	0.0329862	1.50939	1.4764	0.123663
ENSMPUG00000015987	HACD4	4.904	5.22766	0.613532	5.28021	4.96763	4.83491	3.58173	5.02759	1.44585	0.387641
ENSMPUG00000004362	MYLK	0.201634	0.0976108	0.321928	0.879706	1.74846	2.32193	0.207058	1.65003	1.44297	0.0272388
ENSMPUG00000016690	LIMS2	2.16027	2.21412	0.333424	2.69377	2.73769	3.59813	1.56927	3.00986	1.44059	0.103173
ENSMPUG00000027401	#N/A	3.16993	3.70929	6.16128	5.59902	5.76871	5.99277	4.34683	5.78683	1.44	0.195492
ENSMPUG00000017592	SULF2	1.70487	2.04963	1.12433	2.04963	3.31325	3.83592	1.62628	3.06627	1.43999	0.0727569
ENSMPUG00000005639	CREB3L1	3.70929	4.81916	0.263034	4.05745	4.50716	4.53107	2.93049	4.36523	1.43473	0.357301
ENSMPUG00000000958	CFAP221	0.782409	0.739848	0	1.31034	1.68257	2.81147	0.507419	1.93479	1.42738	0.0510506
ENSMPUG00000016170	ATP2B3	2.24184	3.0321	0.298658	3.25852	3.18745	3.39917	1.85753	3.28171	1.42418	0.155288
ENSMPUG00000015096	CA4	0.344828	0.15056	0	0.432959	2.72028	1.60407	0.165129	1.58577	1.42064	0.100528
ENSMPUG00000018317	STEAP1	0.815575	0.201634	0.0703893	1.37851	2.18269	1.78241	0.362533	1.7812	1.41867	0.0122114
ENSMPUG00000007112	ABCA1	3.67016	5.21296	4.23113	5.81481	5.46107	6.05702	4.37141	5.77763	1.40622	0.0435956
ENSMPUG00000018299	SEMA3E	0.941106	1.31034	2.0635	2.67356	2.68032	3.17792	1.43832	2.84393	1.40562	0.0191358
ENSMPUG00000018296	CACNA2D1	1.23266	0.555816	0.0840643	1.82375	1.9782	2.28688	0.62418	2.02961	1.40543	0.0174923
ENSMPUG00000031169	#N/A	4.5373	4.51033	2.62994	5.91049	5.18468	4.79805	3.89252	5.29774	1.40522	0.11913
ENSMPUG00000014400	EMB	1.41684	1.07724	1.66903	2.18903	2.91839	3.26754	1.3877	2.79165	1.40395	0.0177095
ENSMPUG00000013863	ANGPTL2	0.344828	0.111031	0.111031	0.286881	2.31034	2.16672	0.188964	1.58798	1.39902	0.100097
ENSMPUG00000017302	RASSF4	6.66035	5.67779	0.536053	4.87823	6.04089	6.14466	4.2914	5.68793	1.39653	0.511815
ENSMPUG00000002196	DAPK1	2.01078	1.99639	0.0840643	2.44626	2.75275	3.07039	1.36374	2.75646	1.39272	0.104224
ENSMPUG00000003494	PMP22	0	0	0	0.201634	2.13093	1.82375	0	1.38544	1.38544	0.0815992
ENSMPUG00000015588	PRRX1	0	0	0	0.250962	1.81147	2.09085	0	1.38443	1.38443	0.0728847
ENSMPUG00000003559	FGF12	5.16752	5.36947	1.69599	5.37016	5.58135	5.40088	4.07766	5.4508	1.37314	0.314237
ENSMPUG00000013962	OLFML2A	0.275007	0.238787	0.137504	0.238787	2.06005	2.46467	0.217099	1.58783	1.37074	0.116283
ENSMPUG00000016557	IHH	5.28392	6.6978	0.163499	6.0365	4.70984	5.51065	4.04841	5.419	1.37059	0.535058
ENSMPUG00000008336	S100A13	0	0	1.15704	0	3.57894	1.65992	0.385681	1.74629	1.36061	0.285138
ENSMPUG00000005569	IQGAP2	2.36737	3.21101	1.54102	3.42895	3.86394	3.89627	2.37313	3.72972	1.35658	0.0548958
ENSMPUG00000018578	GCNT1	0.321928	0.773996	0	1.96717	1.87184	1.32193	0.365308	1.72031	1.35501	0.0108553
ENSMPUG00000004809	0	0	0.238787	0.432959	1.0072	1.89918	1.81558	0.223915	1.57398	1.35007	0.0122104
ENSMPUG00000015816	ISG20	8.745	9.4208	2.72683	8.13211	8.04969	8.73819	6.96421	8.30666	1.34245	0.564256
ENSMPUG00000018060	#N/A	2.52857	1.65535	4.12019	3.69042	4.31107	4.32697	2.76804	4.10948	1.34145	0.148753
ENSMPUG00000011602	VIM	5.7301	4.60466	2.96901	4.39643	6.47687	6.43296	4.43459	5.76875	1.33416	0.274763
ENSMPUG00000018798	MAGEE2	3.65191	2.88166	0	4.01346	3.34199	3.17632	2.17786	3.51059	1.33273	0.307474
ENSMPUG00000009204	GAS6	3.52231	4.76022	1.50589	4.25852	4.37573	5.15056	3.26281	4.59494	1.33213	0.249166
ENSMPUG00000009634	#N/A	0.992768	1.37295	4.31615	3.39232	3.33342	3.93923	2.22729	3.55499	1.3277	0.281597
ENSMPUG00000005660	LARGE2	2.02148	1.80735	3.95233	3.61235	4.08746	4.06091	2.59372	3.92024	1.32652	0.130706
ENSMPUG00000017568	PTGIS	1.25096	0.226509	1.1375	0.545968	2.60644	3.42492	0.871658	2.19244	1.32079	0.222698
ENSMPUG00000022833	#N/A	0	0	0	0	3.95513	0	0	1.31838	1.31838	0.373901
ENSMPUG00000018862	PWWP3B	0.613532	0.910733	2.51096	2.9279	2.68706	2.36457	1.34508	2.65984	1.31477	0.0979363
ENSMPUG00000019182	TIFA	2.51602	2.43563	3.38819	3.72574	4.19298	4.35262	2.77994	4.09045	1.3105	0.021634
ENSMPUG00000018801	GCNT4	2.74416	3.07724	1.71809	4.10182	3.70598	3.66221	2.51316	3.82333	1.31017	0.0387376
ENSMPUG00000015328	HOXB7	1.23266	1.38957	4.6865	3.9364	3.8339	3.45943	2.43624	3.74325	1.307	0.313779
ENSMPUG00000018859	TPBG	3.44626	1.67807	2.04264	3.12433	4.05572	3.89627	2.38899	3.69211	1.30311	0.0998717
ENSMPUG00000005708	GUCY1B1	0.545968	1.25701	0.970854	0.594549	2.90497	3.16672	0.924611	2.22208	1.29747	0.198596
ENSMPUG00000015968	UPK3BL2	9.74142	10.3344	5.53138	10.0872	9.51649	9.88873	8.53574	9.8308	1.29506	0.442525
ENSMPUG00000005354	PLEKHO1	0.632268	0.731183	1.11103	1.15056	2.31325	2.88557	0.824828	2.11646	1.29163	0.0717472
ENSMPUG00000006074	VSIG2	6.11478	6.63604	3.45286	6.83327	6.41447	6.82515	5.40123	6.69096	1.28974	0.264788
ENSMPUG00000013795	UNC13D	2.59694	2.25701	1.99639	3.85	3.38267	3.48671	2.28344	3.57313	1.28968	0.0045336
ENSMPUG00000009157	ABCG1	4.61589	5.77689	3.07039	5.88704	5.44493	5.99661	4.48772	5.77619	1.28847	0.183361
ENSMPUG00000011307	WT1	0	0	0	0	2.13422	1.7137	0	1.28264	1.28264	0.120845
ENSMPUG00000008143	LOXL3	0.389567	0.15056	0	0	2.03914	2.34483	0.180042	1.46132	1.28128	0.160432
ENSMPUG00000001811	FAM167A	2.9486	0.85599	0.238787	2.20163	3.08576	2.58256	1.34779	2.62332	1.27553	0.211763
ENSMPUG00000004331	BPGM	2.9982	3.20477	2.93546	3.43162	4.60999	4.90448	3.04614	4.31537	1.26923	0.0500404
ENSMPUG00000003937	NNMT	0	0	0	0	2.1177	1.68257	0	1.26676	1.26676	0.121305
ENSMPUG00000002956	0	0.378512	0	0.226509	1	0.443607	2.9486	0.201673	1.46407	1.2624	0.175294
ENSMPUG00000016902	FAM107A	0	0	0.0285692	0.0565835	1.51096	2.21101	0.00952305	1.25952	1.25	0.120198
ENSMPUG00000017794	0	6.04636	6.15279	1.32769	5.95466	5.35966	5.95791	4.50895	5.75741	1.24847	0.479661
ENSMPUG00000012488	TIMP2	5.87431	6.22342	2.98185	6.19712	6.20124	6.37573	5.02653	6.25803	1.2315	0.297458
ENSMPUG00000012936	PXDN	0	0	0	0.201634	1.80323	1.68706	0	1.23064	1.23064	0.0754266
ENSMPUG00000012013	DBN1	1.09761	0.641546	0.0840643	0.604071	2.55336	2.3505	0.60774	1.83598	1.22824	0.147261
ENSMPUG00000031159	#N/A	2.774	0	4.2765	2.90689	3.83086	3.97636	2.35016	3.57137	1.22121	0.399585
ENSMPUG00000006416	PDGFD	4.7703	4.852	2.26303	5.0268	4.99865	5.50653	3.96178	5.17732	1.21555	0.232889
ENSMPUG00000020157	RHOH	0	0	0	0.356144	1.32769	1.95977	0	1.21453	1.21453	0.0597822
ENSMPUG00000007614	CBFA2T3	0.863938	0.948601	0	1.49057	2.0036	1.95233	0.60418	1.8155	1.21132	0.0244656
ENSMPUG00000005956	APLP1	0.659925	1.24489	0.275007	1.57531	1.85599	2.37573	0.726606	1.93568	1.20907	0.030016
ENSMPUG00000010247	LAMA4	0.0976108	0.238787	0.887525	0.189034	2.21723	2.44361	0.407974	1.61662	1.20865	0.185547
ENSMPUG00000017840	KCNK6	2.53356	2.48285	0	2.4957	3.14568	2.98732	1.67214	2.87623	1.20409	0.233524
ENSMPUG00000016966	DKK1	4.82985	5.74389	3.56316	6.40582	5.5097	5.81378	4.7123	5.90977	1.19747	0.155272
ENSMPUG00000012650	MAOA	0	0	0	0	2.17632	1.39506	0	1.19046	1.19046	0.134792
ENSMPUG00000019735	C11orf71	3.52356	2.19535	1.73985	3.38267	3.6837	3.95977	2.48625	3.67538	1.18913	0.101129
ENSMPUG00000011453	#N/A	1.58496	1.80735	2.45154	3.49697	3.06178	2.848	1.94795	3.13558	1.18763	0.0211479
ENSMPUG00000015877	ID3	5.49761	7.62651	4.92125	7.31089	6.65464	7.64039	6.01512	7.20197	1.18685	0.245226
ENSMPUG00000006248	UPK1A	2.09424	3.38128	5.26454	3.76871	4.87184	5.65935	3.58002	4.76664	1.18662	0.330209
ENSMPUG00000012453	C1QTNF1	0	0	0.124328	0.214125	1.82375	1.63691	0.0414427	1.22493	1.18349	0.08107
ENSMPUG00000016393	PLOD1	3.58015	3.13586	5.62848	4.84348	5.42425	5.62585	4.11483	5.29786	1.18303	0.214511
ENSMPUG00000020972	#N/A	0	0	0	0	0	3.54102	0	1.18034	1.18034	0.373901
ENSMPUG00000004549	MEDAG	0.124328	0.176323	0	0.189034	1.73985	1.91073	0.100217	1.27987	1.17965	0.0986115
ENSMPUG00000012840	AMPD3	1.26303	0.83996	1	2.01436	2.08406	2.54102	1.03433	2.21315	1.17881	0.00462631
ENSMPUG00000004570	0	2.54102	1.81967	1.14405	2.98368	3.3978	2.64616	1.83491	3.00921	1.1743	0.0624413
ENSMPUG00000004691	ADAMTSL4	2.95791	3.99095	4.10014	4.7666	4.71644	5.06134	3.683	4.84813	1.16513	0.0372818
ENSMPUG00000001909	HAND2	0	0	0	0	1.7866	1.70487	0	1.16382	1.16382	0.116334
ENSMPUG00000015431	TINAGL1	7.83832	8.28554	5.54597	8.59991	8.34656	8.2148	7.22328	8.38709	1.16381	0.245562
ENSMPUG00000010267	CYP1B1	1.29866	1.92979	0.790772	2.08406	2.81762	2.60407	1.33974	2.50192	1.16218	0.0422801
ENSMPUG00000014126	MYRF	0.111031	0.0426443	0	0.0426443	1.59455	2	0.0512252	1.2124	1.16117	0.123825
ENSMPUG00000016457	0	3.74416	5.64645	4.41007	5.81813	5.34908	6.0974	4.60023	5.75487	1.15465	0.125951
ENSMPUG00000005456	KPNA6	0	0	0	3.42358	0	0	0	1.14119	1.14119	0.373901
ENSMPUG00000005128	EMILIN2	0.163499	0.0976108	0.0426443	0	2.27202	1.4489	0.101251	1.24031	1.13906	0.161914
ENSMPUG00000017492	PTPRB	0.765535	1.34483	0.189034	1.81147	1.77821	2.12433	0.766466	1.90467	1.1382	0.0317003
ENSMPUG00000012346	RHOU	3.57773	3.58496	1.02148	4.22728	3.88655	3.48156	2.72806	3.86513	1.13707	0.265952
ENSMPUG00000014843	CCL7	1.74846	2.09085	1.74416	3.12928	3.03562	2.80735	1.86116	2.99075	1.1296	0.0016415
ENSMPUG00000014534	FAM20A	0	0	0.124328	0	2.07724	1.43296	0.0414427	1.17007	1.12862	0.140522
ENSMPUG00000012724	CYP4B1	6.44195	7.57289	9.13668	9.13866	8.33998	9.05485	7.71717	8.8445	1.12732	0.241811
ENSMPUG00000018454	SLITRK2	0.111031	0	0	0.0565835	1.848	1.58496	0.0370104	1.16318	1.12617	0.114529
ENSMPUG00000023544	#N/A	0	0	0	0	0	3.36737	0	1.12246	1.12246	0.373901
ENSMPUG00000010970	FAR2	2.70929	2.69822	2.97085	3.46597	4.13668	4.1375	2.79279	3.91339	1.1206	0.00963427
ENSMPUG00000009100	JAM3	0	0	0	0	1.65076	1.70044	0	1.11707	1.11707	0.116204
ENSMPUG00000017665	PKIG	0	1.63227	1.62761	1.56071	2.34767	2.69599	1.08663	2.20146	1.11483	0.155839
ENSMPUG00000011381	LTB	2.81558	2.85	3.27202	2.93168	4.04614	5.29719	2.9792	4.09167	1.11247	0.186617
ENSMPUG00000003928	GCLM	8.57315	9.61465	7.90147	9.91883	9.62845	9.87885	8.69643	9.80871	1.11228	0.0931083
ENSMPUG00000015276	OSBPL7	3.64155	3.99367	0.464668	3.28244	3.9644	4.18666	2.69996	3.81117	1.1112	0.390402
ENSMPUG00000004021	ADGRD1	0.176323	0.137504	0	0.0976108	1.43829	2.11103	0.104609	1.21564	1.11104	0.134863
ENSMPUG00000022721	#N/A	0	0	0	0	3.33199	0	0	1.11066	1.11066	0.373901
ENSMPUG00000014520	MARVELD2	3.55459	2.9486	0.485427	3.31615	3.24184	3.74416	2.32954	3.43405	1.10451	0.310261
ENSMPUG00000014283	SH3TC2	2.59932	3.17792	0.495695	3.26604	2.774	3.54473	2.09098	3.19492	1.10395	0.261702
ENSMPUG00000005094	CEP41	1.67356	2.47249	1.18269	2.90881	3.03562	2.67807	1.77625	2.87417	1.09792	0.0481172
ENSMPUG00000013260	SEMA3F	5.32805	4.14568	6.31796	6.15644	6.39763	6.53013	5.26389	6.3614	1.09751	0.160182
ENSMPUG00000004179	ALDH3B1	1.5008	1.05658	0.704872	2.03562	2.51854	1.99277	1.08742	2.18231	1.09489	0.0185143
ENSMPUG00000003524	OLFML2B	2.75061	2.9241	1.69599	2.0635	4.38888	4.17393	2.4569	3.5421	1.0852	0.26369
ENSMPUG00000007884	SLC4A8	1.15056	1.45943	0.970854	1.88362	2.19849	2.73552	1.19361	2.27255	1.07893	0.0197219
ENSMPUG00000000072	COL6A3	0	0	0.0565835	0	1.65076	1.63691	0.0188612	1.09589	1.07703	0.120948
ENSMPUG00000011921	MFSD4A	5.18626	5.9364	3.15056	5.46303	5.89385	6.14731	4.75774	5.83473	1.07699	0.276713
ENSMPUG00000010640	VGLL3	2.02503	2.23266	0	2.57289	2.07039	2.81762	1.41923	2.48697	1.06774	0.225259
ENSMPUG00000010453	SHROOM1	4.37504	4.84699	2.59694	4.69599	4.70764	5.61794	3.93966	5.00719	1.06753	0.227736
ENSMPUG00000008859	PKDCC	0.124328	0	0.286881	0	1.49057	2.11437	0.13707	1.20165	1.06458	0.167746
ENSMPUG00000009161	ESYT3	2.76341	2.11437	1.92979	2.53356	3.81865	3.64731	2.26919	3.33317	1.06398	0.0889025
ENSMPUG00000011648	SOX13	0.214125	0.250962	3.32337	1.73985	2.50335	2.73552	1.26282	2.32624	1.06342	0.377883
ENSMPUG00000010951	SLC44A5	1.80735	2.63227	0.632268	3.17951	2.45943	2.62293	1.69063	2.75396	1.06333	0.161417
ENSMPUG00000006429	MUC5B	2.34483	0.83996	0.124328	1.18269	2.91839	2.39232	1.10304	2.16447	1.06143	0.27109
ENSMPUG00000015118	TBX2	4.73877	4.68089	0.298658	4.23573	4.21956	4.43896	3.23944	4.29808	1.05864	0.51185
ENSMPUG00000019481	KCNF1	0.454176	1.23879	0	2.19535	0.704872	1.96347	0.564321	1.62123	1.05691	0.146484
ENSMPUG00000019590	A4GALT	2.07382	1.89142	1.74846	3.22188	2.79701	2.86196	1.90457	2.96028	1.05571	0.00287878
ENSMPUG00000002699	ZNF605	3.06523	2.81147	0	2.83794	2.93923	3.26003	1.9589	3.0124	1.0535	0.347408
ENSMPUG00000011378	CST6	1.20163	1.22033	0.659925	2.38405	1.91839	1.93357	1.0273	2.07867	1.05137	0.0116935
ENSMPUG00000001594	SGCE	0.0976108	0	0	0	1.88753	1.35614	0.0325369	1.08122	1.04869	0.135924
ENSMPUG00000017532	APOBEC1	2.60881	3.23266	0.367371	2.852	3.48671	3.0036	2.06961	3.11411	1.04449	0.306032
ENSMPUG00000015550	ANKRD40CL	3.73118	2.83996	1.91839	2.83794	4.87283	3.90881	2.82984	3.87319	1.04335	0.255536
ENSMPUG00000010222	FYN	1.20789	1.24489	0.632268	0.678072	2.83592	2.69822	1.02835	2.07074	1.04239	0.223936
ENSMPUG00000007647	IRX2	0	0	3.91552	2.12102	2.42223	2.49825	1.30517	2.34717	1.04199	0.470983
ENSMPUG00000015648	TNFSF18	0.0840643	0.344828	0.454176	0.871844	1.85997	1.27501	0.294356	1.33561	1.04125	0.0275268
ENSMPUG00000015322	HOXB6	0.263034	0.555816	2.79909	2.17313	2.33056	2.23573	1.20598	2.24647	1.04049	0.264437
ENSMPUG00000012847	#N/A	0.176323	0.124328	0.124328	0.15056	1.69153	1.70044	0.14166	1.18084	1.03918	0.114002
ENSMPUG00000011295	PAX6	3.08746	3.30159	3.18269	4.04527	4.33914	4.29278	3.19058	4.22573	1.03515	0.000717193
ENSMPUG00000017183	MKRN2OS	2.02503	2.37016	0	2.59216	2.12763	2.7761	1.46506	2.49863	1.03357	0.247542
ENSMPUG00000018709	S1PR2	3.51475	3.8679	0.454176	3.73335	3.3147	3.88947	2.61228	3.64584	1.03357	0.399588
ENSMPUG00000017493	KCNMB4	2.04264	2.92979	0.275007	3.31615	2.54844	2.48285	1.74915	2.78248	1.03333	0.278549
ENSMPUG00000014584	#N/A	1.67807	1.71809	1.40599	2.88947	2.25399	2.75061	1.60072	2.63136	1.03064	0.00888532
ENSMPUG00000017235	PPP1R3C	2.49057	0.687061	0	1.87184	1.69599	2.6893	1.05921	2.08571	1.0265	0.270389
ENSMPUG00000018241	LAMB1	5.897	5.74685	2.77189	5.36107	5.94322	6.18963	4.80524	5.8313	1.02606	0.382505
ENSMPUG00000011491	#N/A	0.925999	1.51602	1.65992	2.88947	2.49825	1.7866	1.36731	2.39144	1.02413	0.0597705
ENSMPUG00000017348	ETFA	5.24184	5.24031	2.27798	5.29536	5.2854	5.25172	4.25338	5.27749	1.02411	0.358401
ENSMPUG00000029434	#N/A	2.30159	2.16993	2.76129	3.69488	3.99186	2.60407	2.41093	3.43027	1.01934	0.0902427
ENSMPUG00000016173	BGN	10.3663	10.6279	8.03952	10.509	10.6837	10.8987	9.67791	10.6972	1.01924	0.286942
ENSMPUG00000005911	RELL1	4.83441	5.93805	4.84549	6.40173	5.85075	6.42038	5.20598	6.22429	1.01831	0.068375
ENSMPUG00000012704	STC2	0	0	0	0.0703893	1.48027	1.5008	0	1.01715	1.01715	0.0981438
ENSMPUG00000001535	SLC25A13	4.18031	4.12928	0.765535	3.90497	3.81147	4.4019	3.02504	4.03945	1.01441	0.425553
ENSMPUG00000015893	SOX8	1.1635	1.65992	0.111031	1.29866	1.68257	2.99277	0.978152	1.99133	1.01318	0.214109
ENSMPUG00000005575	MDK	1.97453	2.58496	4.63923	2.4957	4.38405	5.34305	3.06624	4.07427	1.00802	0.434459
ENSMPUG00000006080	HSPB6	0	1.21412	0.713696	0.687061	2.30451	1.9486	0.642607	1.64672	1.00412	0.171796
ENSMPUG00000014368	ITGA1	0.887525	0.731183	1.60881	2.05311	1.91839	2.26303	1.07584	2.07818	1.00234	0.0254228
ENSMPUG00000009229	VSTM4	0.275007	0.333424	0	1.28096	1.02857	1.29866	0.20281	1.20273	0.999918	0.00176369
ENSMPUG00000031101	#N/A	0	0	0	2.99458	0	0	0	0.998193	0.998193	0.373901
ENSMPUG00000000491	PXDC1	1.32769	1.8953	0	1.22651	2.02857	2.95606	1.07433	2.07038	0.996048	0.255795
ENSMPUG00000005395	PGLYRP1	4.9514	4.85	1.92979	5.33664	4.71094	4.66846	3.9104	4.90535	0.994951	0.382045
ENSMPUG00000016412	JCAD	0.526069	0.790772	0.687061	0.799087	2.13422	2.04963	0.667967	1.66098	0.993012	0.0862207
ENSMPUG00000015787	RHCG	1.79077	1.12433	0.0703893	0.956057	2.89918	2.10769	0.995163	1.98764	0.992477	0.25863
ENSMPUG00000005584	POU2F3	0.443607	0.443607	0.918386	0.613532	1.77821	2.38128	0.601867	1.59101	0.989141	0.142286
ENSMPUG00000003759	CSF1	4.88069	5.25248	4.27798	5.13832	5.78162	6.45516	4.80372	5.7917	0.987987	0.105762
ENSMPUG00000005410	SNAP91	0.83996	1.28096	1.29866	2.25096	2.02148	2.11103	1.13986	2.12782	0.987966	0.00384499
ENSMPUG00000017026	CRTAC1	0.0565835	0.137504	0	0.704872	0.941106	1.51096	0.0646957	1.05231	0.987618	0.0152011
ENSMPUG00000014833	BMP3	2.59455	4.16591	0.0565835	2.95791	3.0054	3.81044	2.27235	3.25792	0.985571	0.467425
ENSMPUG00000024574	#N/A	0	0	0	1.82375	0	1.13093	0	0.984893	0.984893	0.137509
ENSMPUG00000014824	#N/A	1.56071	2.21723	0.464668	2.1635	2.28096	2.74631	1.4142	2.39692	0.982718	0.143622
ENSMPUG00000012449	#N/A	0.0976108	0	0	0.0703893	1.64155	1.32769	0.0325369	1.01321	0.980671	0.111167
ENSMPUG00000001220	#N/A	0	0.613532	1.3505	1.7866	1.85997	1.25096	0.654676	1.63251	0.977833	0.0878665
ENSMPUG00000030276	#N/A	3.79805	2.90689	0	3.22342	2.78241	3.61824	2.23498	3.20802	0.973043	0.453029
ENSMPUG00000004682	IGFBP7	8.67303	9.08553	6.15644	8.7322	8.87704	9.22345	7.97166	8.94423	0.972566	0.353276
ENSMPUG00000007194	NTN4	2.44361	3.95791	2.77821	4.36107	3.46205	4.27277	3.05991	4.03196	0.972053	0.146842
ENSMPUG00000004167	UNC5B	0.669027	0.659925	0.641546	0.650765	1.87184	2.36177	0.656832	1.62813	0.971293	0.128895
ENSMPUG00000005329	CA14	0	0	0	0	1.42761	1.48543	0	0.971011	0.971011	0.116273
ENSMPUG00000017596	SLC2A10	0.0285692	0.286881	0	1.22033	0.9855	1.02148	0.10515	1.07577	0.97062	0.00114764
ENSMPUG00000008762	LRRC32	0	0	0	0	1.31615	1.58976	0	0.968636	0.968636	0.119631
ENSMPUG00000019254	#N/A	2.09424	3.89045	2.57531	4.08661	3.32769	4.04876	2.85333	3.82102	0.967689	0.176831
ENSMPUG00000000708	ITGA10	1.69599	0.739848	2.45154	1.94111	2.58496	3.26153	1.62913	2.59587	0.966739	0.196808
ENSMPUG00000015055	PLXDC1	0.400538	0.0565835	0	0.807355	1.37851	1.16993	0.152374	1.1186	0.966223	0.00979014
ENSMPUG00000004419	TMPRSS13	5.1819	6.06048	4.20006	6.17532	5.68482	6.47962	5.14748	6.11325	0.965773	0.174157
ENSMPUG00000004287	ITGB5	5.5549	6.02791	4.12846	5.90881	6.05181	6.64184	5.23709	6.20082	0.963732	0.191236
ENSMPUG00000013418	VASH2	0.137504	0	1.20789	0.15056	1.79909	2.28096	0.448465	1.4102	0.961736	0.268744
ENSMPUG00000002580	TMEM163	0	1.42761	0	1.58496	1.42761	1.29866	0.475869	1.43708	0.961207	0.117449
ENSMPUG00000014741	ABAT	1.0072	1.43829	0.214125	1.56071	1.9782	1.98914	0.886538	1.84268	0.956145	0.068068
ENSMPUG00000012865	ATP2A1	2.45154	2.44626	0.575312	2.05658	3.5008	2.7761	1.82437	2.77783	0.95346	0.273015
ENSMPUG00000011559	RERG	0	0	0	0	1.87971	0.978196	0	0.952634	0.952634	0.154093
ENSMPUG00000031047	#N/A	0	0.321928	2.99639	3.03562	3.12928	0	1.10611	2.05497	0.948863	0.534944
ENSMPUG00000005320	NID2	0.475085	0.137504	0.464668	0.250962	2.03562	1.63227	0.359086	1.30628	0.947199	0.161083
ENSMPUG00000005998	SYT13	4.15866	4.3875	0	4.2211	3.64847	3.51602	2.84872	3.79519	0.946475	0.547487
ENSMPUG00000002375	CA8	4.00899	3.69153	5.24755	4.78188	5.45088	5.55397	4.31602	5.26225	0.946223	0.15041
ENSMPUG00000006236	ZNF154	2.52105	2.31904	0	2.44095	2.4957	2.73769	1.61336	2.55811	0.944748	0.310296
ENSMPUG00000018605	GJB4	5.08704	5.57289	4.62819	6.40548	5.90977	5.80323	5.09604	6.03949	0.943455	0.045932
ENSMPUG00000008054	EDIL3	0.263034	0.495695	4.59872	2.69153	2.0036	3.48671	1.78582	2.72728	0.941466	0.557189
ENSMPUG00000011866	GPC6	0.687061	0	0	0.298658	1.5656	1.64616	0.22902	1.17014	0.941119	0.12879
ENSMPUG00000001036	TFCP2L1	1.50589	1.72683	0.163499	1.80323	2.30451	2.11103	1.13207	2.07292	0.94085	0.138712
ENSMPUG00000005317	C1orf54	0	0.669027	0	0.632268	0.659925	2.19535	0.223009	1.16251	0.939505	0.170236
ENSMPUG00000012435	PLA2G7	0	0	0	0.0703893	1.34483	1.40054	0	0.938585	0.938585	0.0968165
ENSMPUG00000012405	ENGASE	2.41143	3.0635	0.925999	3.18428	2.81967	3.20789	2.13364	3.07061	0.936971	0.219877
ENSMPUG00000004254	CHKA	4.44824	5.07938	4.851	5.30889	5.66391	6.21315	4.79287	5.72865	0.935778	0.043567
ENSMPUG00000015512	SELP	0.85599	0.731183	0.0840643	0.641546	1.90304	1.9222	0.557079	1.48893	0.931848	0.128003
ENSMPUG00000016215	PADI4	1.40599	1.90304	0.584963	2.10098	2.22651	2.36177	1.298	2.22975	0.931754	0.0760509
ENSMPUG00000011248	#N/A	2.68482	1.80735	2.29572	3.54473	2.69377	3.34199	2.26263	3.19349	0.930862	0.0614026
ENSMPUG00000006677	PMEPA1	3.34483	4.90207	4.90641	5.16912	5.15704	5.61206	4.38444	5.31274	0.928304	0.161281
ENSMPUG00000009464	#N/A	3.41007	4.86888	2.95606	4.6153	4.2426	5.16189	3.745	4.67326	0.928259	0.218062
ENSMPUG00000005195	SYTL3	1.85599	0.555816	0.669027	1.68257	2.57773	1.60407	1.02694	1.95479	0.927848	0.148946
ENSMPUG00000004699	FLT1	3.05485	2.76341	0.432959	3.0054	2.79286	3.23419	2.08374	3.01082	0.927077	0.331361
ENSMPUG00000014996	0	0.485427	0.137504	0.475085	0.15056	1.81967	1.90689	0.366005	1.29237	0.926368	0.187134
ENSMPUG00000012080	VCAM1	0	0	0.0285692	0	1.38957	1.41684	0.00952305	0.935469	0.925946	0.118944
ENSMPUG00000014763	VNN1	4.22805	5.07468	4.3067	5.53978	5.07553	5.77083	4.53648	5.46205	0.925572	0.0523027
ENSMPUG00000003626	PTPRJ	3.46989	4.18428	1.94486	3.96717	4.0054	4.39643	3.19967	4.123	0.923326	0.24288
ENSMPUG00000019447	GCNT3	4.27501	5.83264	1.33914	5.04483	4.47184	4.69822	3.81559	4.7383	0.922702	0.525377
ENSMPUG00000007294	CTNNAL1	4.43029	4.73552	3.59455	4.87774	5.15947	5.49121	4.25345	5.17614	0.922689	0.07431
ENSMPUG00000016402	GATA3	3.00899	3.47768	1.32769	3.91073	3.24184	3.42761	2.60478	3.52673	0.921942	0.248101
ENSMPUG00000003610	SORBS3	0.454176	0.432959	2.41414	0.695994	2.74846	2.61117	1.10042	2.01854	0.918119	0.380769
ENSMPUG00000013242	PDE3B	0.516015	0.687061	1.16993	1.46467	1.55582	2.09761	0.791	1.70603	0.915031	0.0302193
ENSMPUG00000002444	HPS3	1.82375	1.4489	0	1.97453	1.86394	2.17632	1.09088	2.00493	0.914047	0.180129
ENSMPUG00000011121	MGAT4A	2.65535	3.58616	3.9644	4.43162	4.09761	4.40531	3.40197	4.31152	0.909544	0.0872222
ENSMPUG00000002902	GGTLC3	5.04571	5.54967	3.43696	5.69042	5.39266	5.67638	4.67745	5.58649	0.909041	0.231174
ENSMPUG00000000662	GRB14	2.95047	3.28392	1.58496	3.76235	3.18903	3.59455	2.60645	3.51531	0.90886	0.171873
ENSMPUG00000003592	LRFN4	2.58496	3.38681	1.848	3.25701	3.58135	3.69599	2.60659	3.51145	0.904862	0.122574
ENSMPUG00000001170	#N/A	0.176323	0.201634	0	0.505891	0.941106	1.64155	0.125986	1.02951	0.903529	0.0550863
ENSMPUG00000015005	MRC2	0.0565835	0.111031	0.226509	0.137504	1.51602	1.44361	0.131374	1.03238	0.901001	0.116244
ENSMPUG00000030616	#N/A	0	0	0	1.07724	0	1.61824	0	0.898494	0.898494	0.131886
ENSMPUG00000017574	SLCO3A1	0.895303	0.545968	2.97269	3.04614	2.31615	1.73985	1.47132	2.36738	0.896057	0.349494
ENSMPUG00000011558	#N/A	2.52356	0.956057	0	0.910733	2.4957	2.75275	1.15987	2.05306	0.893186	0.393187
ENSMPUG00000009555	FBLN7	0	0	0	0.0565835	1.26303	1.35614	0	0.891921	0.891921	0.100088
ENSMPUG00000000590	GFPT2	0.0565835	0.0426443	0.0426443	0.137504	1.60881	1.07039	0.0472907	0.938901	0.89161	0.106695
ENSMPUG00000008167	COL27A1	1.10434	0.963474	0.0426443	0.978196	1.7137	2.08066	0.703485	1.59085	0.887365	0.128776
ENSMPUG00000015410	DLX4	0	0.0976108	0.0976108	0.495695	1.08406	1.27501	0.0650739	0.951589	0.886515	0.0200458
ENSMPUG00000005749	PLAT	7.83775	7.57304	6.61545	6.75862	8.74456	9.16687	7.34208	8.22335	0.881271	0.348242
ENSMPUG00000018166	UPP1	7.20994	7.4071	4.849	7.32238	7.32202	7.46483	6.48868	7.36974	0.881064	0.344767
ENSMPUG00000008263	EPHA3	3.30012	1.09085	4.5373	3.79597	4.21101	3.56071	2.97609	3.8559	0.87981	0.439409
ENSMPUG00000010916	#N/A	9.45994	7.96953	5.11562	8.46025	8.72523	7.99673	7.51503	8.39407	0.879039	0.533666
ENSMPUG00000009210	PPBP	4.74524	4.76022	3.99277	3.87381	6.67976	5.58135	4.49941	5.37831	0.8789	0.361945
ENSMPUG00000014692	ATF7IP2	0.0703893	0.432959	0	0.925999	1.07039	1.1375	0.167783	1.04463	0.876848	0.00406039
ENSMPUG00000030903	#N/A	0	0	0	0.970854	0.516015	1.1375	0	0.874791	0.874791	0.00923899
ENSMPUG00000016938	#N/A	0	0.475085	0	1.5008	0.83996	0.757023	0.158362	1.03259	0.874233	0.0368559
ENSMPUG00000016420	DRAXIN	0.214125	0.226509	0.286881	0.475085	0.970854	1.90304	0.242505	1.11633	0.873821	0.105476
ENSMPUG00000013020	SLIT3	0.85599	0.687061	0.250962	0.678072	1.68257	2.05311	0.598004	1.47125	0.873248	0.123417
ENSMPUG00000019932	#N/A	1.48543	1.04963	0	1.99639	1.63691	1.52105	0.845019	1.71812	0.873099	0.132702
ENSMPUG00000018158	GRB10	5.39335	5.28392	3.6565	4.85997	5.77847	6.31415	4.77792	5.65086	0.872943	0.282785
ENSMPUG00000013265	PDGFB	0.659925	0.85599	0.516015	0.765535	1.23879	2.64155	0.67731	1.54862	0.871313	0.202253
ENSMPUG00000004503	LBH	0	2.82782	3.70598	2.25701	2.80735	4.08066	2.17793	3.04834	0.870409	0.521943
ENSMPUG00000002711	DST	3.53854	4.33914	2.96162	4.37643	4.28318	4.78555	3.6131	4.48172	0.868621	0.112375
ENSMPUG00000004529	MRGPRF	0	0	0	0	1.28096	1.32193	0	0.867628	0.867628	0.116215
ENSMPUG00000018381	HTR1B	0.367371	0.422233	0.15056	0.505891	1.31615	1.7137	0.313388	1.17858	0.86519	0.0767528
ENSMPUG00000013498	SPHK1	3.27053	2.83996	1.14405	3.0036	3.27352	3.55827	2.41818	3.27846	0.860284	0.267582
ENSMPUG00000016151	DUSP9	1.22033	0.731183	0	1.47508	1.52607	1.52105	0.650504	1.5074	0.856897	0.0732273
ENSMPUG00000016770	SEMA3G	0	0	0	0.0426443	1.83996	0.687061	0	0.856555	0.856555	0.17858
ENSMPUG00000003640	SLC39A14	4.72901	5.11437	3.77505	5.03914	5.35156	5.79675	4.53948	5.39582	0.856341	0.132794
ENSMPUG00000001468	SPTLC3	2.52356	3.41007	1.98185	4.10182	3.13422	3.24793	2.63849	3.49466	0.856161	0.172578
ENSMPUG00000012879	#N/A	0	1.65535	0	1.58015	1.37851	1.26303	0.551784	1.40723	0.855447	0.201015
ENSMPUG00000014053	HOXD9	0.15056	0	0	0.765535	0.978196	0.970854	0.0501866	0.904861	0.854675	0.000572695
ENSMPUG00000011660	NMNAT2	0.111031	0.124328	0.443607	0.124328	1.9222	1.19535	0.226322	1.08062	0.854302	0.184469
ENSMPUG00000019660	FLRT2	1.79077	1.4489	1.09085	1.76129	2.66448	2.46205	1.44351	2.29594	0.852431	0.0663428
ENSMPUG00000002895	HTRA1	5.62029	5.88118	7.71032	6.74685	7.25446	7.76348	6.40393	7.25493	0.850999	0.302719
ENSMPUG00000007969	ATG9B	1.25096	1.85997	0.475085	2.1635	1.41684	2.55582	1.19534	2.04538	0.850046	0.178579
ENSMPUG00000011353	MBOAT4	1.36737	1.1375	0.970854	2.44095	1.54102	2.04264	1.15858	2.00821	0.849629	0.0405259
ENSMPUG00000001183	COL4A4	1.26903	1.54597	0.454176	1.54597	1.9486	2.31904	1.08973	1.93787	0.848144	0.0991845
ENSMPUG00000006518	RBM38	3.20945	3.47897	1.0635	3.73227	3.41954	3.14241	2.58398	3.43141	0.847431	0.339993
ENSMPUG00000007001	FAM131B	0.250962	0.15056	0	0.275007	1.24489	1.42223	0.13384	0.980709	0.846869	0.080514
ENSMPUG00000004249	DENND2D	4.04352	3.99458	3.7845	4.26379	4.95652	5.14078	3.94087	4.78703	0.846161	0.0384853
ENSMPUG00000000435	NRP2	4.05745	3.65421	1.848	3.15218	4.40054	4.54411	3.18655	4.03228	0.845727	0.355622
ENSMPUG00000008075	0	5.37608	6.70901	3.9991	5.81583	5.91385	6.89045	5.3614	6.20671	0.84531	0.378405
ENSMPUG00000013467	#N/A	0.584963	0.333424	0.137504	0.111031	1.66903	1.81147	0.351963	1.19718	0.845213	0.205602
ENSMPUG00000005350	CES3	0.62293	0.545968	1	1.21412	1.46989	2.01792	0.722966	1.56731	0.844345	0.0374791
ENSMPUG00000008025	C19orf12	0.464668	0	0	0.505891	0.925999	1.5656	0.154889	0.999163	0.844273	0.0705708
ENSMPUG00000015715	IFI30	3.15704	4.01792	5.93452	5.28947	5.30634	5.0343	4.36983	5.21003	0.840207	0.366356
ENSMPUG00000011152	#N/A	0	0.400538	0	0.378512	0.970854	1.56071	0.133513	0.970027	0.836514	0.0845355
ENSMPUG00000008491	#N/A	0.111031	0.31034	1.39506	0.887525	1.60407	1.83188	0.605478	1.44116	0.83568	0.163321
ENSMPUG00000019696	#N/A	2.0321	2.36177	0	2.37851	2.11103	2.40871	1.46462	2.29942	0.834795	0.324934
ENSMPUG00000031751	#N/A	0	0	0	0	2.50335	0	0	0.83445	0.83445	0.373901
ENSMPUG00000002451	#N/A	2.43296	2.94298	4.84649	3.84298	4.41752	4.46074	3.40748	4.24041	0.832933	0.33517
ENSMPUG00000014315	0	1.02857	1.25701	2.05311	2.1635	2.28983	2.38128	1.44623	2.27821	0.831975	0.0584586
ENSMPUG00000014067	#N/A	0	0	0	0.765535	0.815575	0.910733	0	0.830614	0.830614	4.07e-05
ENSMPUG00000006124	ACCS	1.23266	0.238787	0.400538	1.45943	1.57046	1.33342	0.623995	1.45444	0.830444	0.0580126
ENSMPUG00000002727	PROS1	0	0	0.704872	0	1.74416	1.44361	0.234957	1.06259	0.827632	0.231612
ENSMPUG00000020648	#N/A	0	0	0	0	2.47768	0	0	0.825892	0.825892	0.373901
ENSMPUG00000013454	XYLT1	2.79494	2.95791	0.0565835	2.81352	2.58015	2.88753	1.93648	2.7604	0.823921	0.432785
ENSMPUG00000017238	PLXND1	0.422233	1.12433	0.400538	0.495695	1.51602	2.40599	0.649033	1.47257	0.823535	0.242412
ENSMPUG00000017991	RBKS	2.65535	3.42089	2.91839	3.61235	3.38405	4.45943	2.99821	3.81861	0.820403	0.107517
ENSMPUG00000003620	ZEB2	0.604071	0.344828	0.263034	0.15056	1.75275	1.76977	0.403978	1.22436	0.820382	0.207834
ENSMPUG00000018954	HINT1	0	0	0	2.45943	0	0	0	0.819811	0.819811	0.373901
ENSMPUG00000011571	PRELP	0	0.124328	0	0.31034	1.07724	1.17632	0.0414427	0.854635	0.813193	0.0424658
ENSMPUG00000017841	BPIFB1	7.30898	8.49221	0	6.33002	5.78188	6.12578	5.26706	6.07923	0.812163	0.77538
ENSMPUG00000031703	#N/A	0.422233	1.15056	0.485427	0.807355	1.38957	2.29278	0.686073	1.49657	0.810495	0.174092
ENSMPUG00000005055	#N/A	3.49057	5.02459	2.18269	4.51223	3.99186	4.62469	3.56595	4.37626	0.810309	0.391415
ENSMPUG00000015638	GAL3ST4	0.0976108	0.124328	0.226509	0.495695	1.1177	1.26303	0.149482	0.958808	0.809326	0.0274734
ENSMPUG00000013980	AGR2	10.2103	10.8745	7.62965	10.9267	10.241	9.97387	9.5715	10.3805	0.809022	0.475923
ENSMPUG00000005823	GLIPR2	6.3637	5.56803	4.31397	5.50112	6.64602	6.51696	5.41523	6.22137	0.806133	0.312344
ENSMPUG00000003554	LYPD6B	5.26228	5.46532	3.01436	5.67525	5.29168	5.18349	4.58065	5.38347	0.802819	0.372061
ENSMPUG00000012307	ITGAL	2.89142	2.08746	1.91456	1.83996	3.73335	3.72683	2.29782	3.10005	0.802233	0.314614
ENSMPUG00000030308	#N/A	0	0	0	1.27501	0.594549	0.536053	0	0.801869	0.801869	0.0277603
ENSMPUG00000015995	HSPB1	6.47703	6.59051	1.40599	5.66619	5.9905	5.21684	4.82451	5.62451	0.799999	0.666791
ENSMPUG00000007224	CAV1	7.17383	7.79006	6.68356	8.58436	7.72356	7.73742	7.21581	8.01511	0.799299	0.135467
ENSMPUG00000014999	CDIP1	5.42358	6.43763	4.81813	6.11478	6.29921	6.65978	5.55978	6.35792	0.798144	0.18483
ENSMPUG00000000813	TXNIP	1.79494	2.06005	6.36229	2.14405	4.87873	5.58676	3.40576	4.20318	0.79742	0.683042
ENSMPUG00000010900	LMOD1	0	0	0	0.0703893	0.799087	1.52105	0	0.796842	0.796842	0.129817
ENSMPUG00000003536	#N/A	0.201634	0.0285692	0	0.545968	1.23879	0.831877	0.0767343	0.872211	0.795476	0.0194989
ENSMPUG00000010372	#N/A	4.86196	4.6311	2.66903	5.00045	4.99955	4.54844	4.05403	4.84948	0.79545	0.326358
ENSMPUG00000007406	0	0.545968	0.903038	0.275007	1.1635	1.41143	1.53107	0.574671	1.36866	0.793994	0.0199184
ENSMPUG00000015188	LTF	1.94486	2.82985	0.124328	1.31034	2.89724	3.07211	1.63301	2.42656	0.79355	0.460876
ENSMPUG00000018893	FAM43A	2.50335	1.50589	1.05658	1.70487	2.49057	3.25096	1.68861	2.48213	0.793527	0.268498
ENSMPUG00000014444	#N/A	0	0.925999	0.910733	1.41684	1.23266	1.5656	0.612244	1.40503	0.792789	0.0689311
ENSMPUG00000009213	ARRB1	1.83188	1.34483	3.80839	2.3978	3.53232	3.42895	2.32836	3.11969	0.791325	0.397356
ENSMPUG00000016005	HSPG2	5.03386	6.14343	2.47768	5.47444	5.09466	5.4545	4.55166	5.3412	0.789541	0.5098
ENSMPUG00000029492	#N/A	0	0	0	0.731183	1.63227	0	0	0.787817	0.787817	0.170452
ENSMPUG00000002404	#N/A	0.422233	0	0.992768	1.09761	1.02148	1.65535	0.471667	1.25815	0.78648	0.0880797
ENSMPUG00000002346	TMEM47	0.903038	0.807355	0.189034	0.584963	1.66448	2.0072	0.633142	1.41888	0.785738	0.179422
ENSMPUG00000005060	CMTM3	0	0	1.98185	0.704872	1.88753	1.74416	0.660618	1.44552	0.784902	0.359196
ENSMPUG00000020068	GJB6	3.08236	1.95233	0	2.38957	2.58015	2.41143	1.67823	2.46038	0.782148	0.434937
ENSMPUG00000009066	GDPD5	4.12433	4.24793	3.27053	3.77716	4.7339	5.47638	3.88093	4.66248	0.78155	0.249032
ENSMPUG00000006723	FDX2	6.35438	6.87701	5.67469	6.8071	7.2317	7.20906	6.30203	7.08262	0.780595	0.10543
ENSMPUG00000017597	SLC13A3	3.66107	5.03166	0.111031	4.58736	2.99458	3.55949	2.93459	3.71381	0.779227	0.639161
ENSMPUG00000003316	MRI1	4.53045	5.16511	4.53667	5.42559	5.59305	5.54751	4.74408	5.52205	0.777977	0.0228503
ENSMPUG00000005108	KCNQ1	5.75649	6.36282	3.92695	6.11291	5.90135	6.36387	5.34875	6.12604	0.777291	0.355254
ENSMPUG00000002295	ARHGAP24	0.137504	0	0	0.0565835	1.41684	0.992768	0.0458345	0.822064	0.776229	0.127383
ENSMPUG00000015730	AKT3	0.757023	0.111031	2.37573	1.37295	1.76977	2.42492	1.08126	1.85588	0.774619	0.354347
ENSMPUG00000006763	ZNF467	0.443607	0.678072	0.933573	1.22651	1.39506	1.75702	0.685084	1.45953	0.774448	0.0213762
ENSMPUG00000017111	0	0	0	0	0	1.15704	1.1635	0	0.773514	0.773514	0.11612
ENSMPUG00000018382	RNASE1	0	0	0.910733	0	0.925999	2.29866	0.303578	1.07489	0.771308	0.352337
ENSMPUG00000006552	SYT16	3.10601	4.23189	2.17951	4.0009	3.72574	4.10434	3.17247	3.94366	0.771187	0.270799
ENSMPUG00000001168	#N/A	0.321928	0.411426	0.189034	1.43296	0.978196	0.823749	0.307463	1.0783	0.770839	0.0164709
ENSMPUG00000018721	H2AC18	6.03342	7.40667	4.76341	7.04811	6.4348	7.03177	6.06784	6.83822	0.770388	0.384397
ENSMPUG00000026991	#N/A	0	0	2.22651	1.72683	1.15056	1.65992	0.74217	1.51244	0.770269	0.370478
ENSMPUG00000028211	#N/A	4.23419	4.48027	2.10769	5.15381	4.03738	3.93829	3.60738	4.37649	0.769109	0.415746
ENSMPUG00000008936	SMARCD3	0	0.137504	0	0	1.18903	1.24489	0.0458345	0.811307	0.765472	0.134268
ENSMPUG00000018301	SEMA3D	2.3978	2.99277	3.74953	3.73769	4.12681	3.57168	3.0467	3.81206	0.765355	0.145613
ENSMPUG00000007976	SMAGP	3.09255	3.49057	4.97315	4.88557	4.11353	4.849	3.85209	4.61604	0.763946	0.288693
ENSMPUG00000011140	OTULINL	4.27277	5.86493	2.74631	5.95931	4.61471	4.59872	4.29467	5.05758	0.762909	0.490837
ENSMPUG00000011600	SYT13	3.78346	4.03122	0	3.65764	3.25248	3.19219	2.60489	3.36744	0.762545	0.592431
ENSMPUG00000009054	MAP6	0.226509	0.516015	0	0.485427	0.956057	1.58496	0.247508	1.00882	0.761307	0.0964336
ENSMPUG00000027789	#N/A	0	0	0	0.536053	0.565597	1.17632	0	0.759324	0.759324	0.0219877
ENSMPUG00000016769	ENO2	0.163499	0.163499	0.0703893	0.111031	1.15704	1.40599	0.132462	0.891356	0.758894	0.129182
ENSMPUG00000009982	FA2H	7.10622	7.15927	5.8711	7.224	7.64904	7.53489	6.7122	7.46931	0.757112	0.160103
ENSMPUG00000011439	SLC15A1	0.411426	0.137504	0.0840643	0.238787	1.26303	1.40054	0.210998	0.967453	0.756455	0.117541
ENSMPUG00000004712	ECM1	7.40045	7.95268	7.12474	8.35129	8.20799	8.18691	7.49263	8.24873	0.756104	0.038452
ENSMPUG00000008709	PLCD3	7.29057	8.21422	6.1823	8.08852	7.71754	8.14369	7.22903	7.98325	0.754221	0.278788
ENSMPUG00000018850	#N/A	0.604071	0.790772	0	1.64155	0	2.01436	0.464948	1.21863	0.753686	0.319221
ENSMPUG00000006042	TP53I11	0.275007	0	0	0	1.18269	1.34483	0.091669	0.842507	0.750838	0.158413
ENSMPUG00000008914	NEURL3	1.30451	1.47508	0.526069	0.505891	1.78241	3.26454	1.10189	1.85095	0.749057	0.427416
ENSMPUG00000007409	ATP8B2	1.45418	1.38405	0.163499	0.847997	1.93357	2.46728	1.00057	1.74962	0.749042	0.303176
ENSMPUG00000013982	TSPAN13	5.83567	6.12557	5.25701	6.57773	6.18428	6.69725	5.73942	6.48642	0.747002	0.0666792
ENSMPUG00000017504	CPM	3.11603	2.55582	4.23036	3.97269	4.47638	3.69377	3.30073	4.04761	0.746878	0.240854
ENSMPUG00000019698	SNN	2.49825	2.22959	1.5008	3.25701	2.67582	2.53605	2.07621	2.82296	0.746746	0.114316
ENSMPUG00000027198	#N/A	0.454176	1.03562	1.65992	1.41143	1.88753	2.08746	1.04991	1.79547	0.745563	0.137071
ENSMPUG00000006293	HSD11B2	2.28392	2.63227	0.956057	1.926	2.58496	3.59574	1.95742	2.70223	0.744819	0.350134
ENSMPUG00000009336	CRACR2A	0.454176	0.713696	0.0703893	1.26303	1.28096	0.918386	0.412754	1.15413	0.741372	0.0284418
ENSMPUG00000008880	CYB5D1	2.91265	3.14731	2.22959	3.80116	3.8885	2.82375	2.76318	3.50447	0.741288	0.166166
ENSMPUG00000015973	#N/A	3.26303	3.93074	4.06695	4.02503	4.16993	5.2891	3.75357	4.49468	0.74111	0.190227
ENSMPUG00000003623	#N/A	1.45418	0.948601	0.739848	1.32193	1.82782	2.21101	1.04754	1.78692	0.739378	0.0909506
ENSMPUG00000006619	SGPP1	1.91456	1.66903	1.91456	1.75702	2.71809	3.23879	1.83272	2.5713	0.738581	0.169777
ENSMPUG00000011910	CMTM8	1.29866	1.33914	1.82375	2.64386	1.20789	2.82375	1.48718	2.22517	0.737984	0.242343
ENSMPUG00000005280	NHSL2	0.201634	0	0	0.632268	0.871844	0.910733	0.0672113	0.804948	0.737737	0.00257161
ENSMPUG00000009315	AP2A2	3.85599	3.9514	3.70044	4.60407	4.55949	4.55704	3.83594	4.57354	0.737592	0.000590762
ENSMPUG00000006972	#N/A	9.58421	10.1701	8.96979	10.4226	10.0416	10.4724	9.57469	10.3122	0.737523	0.118654
ENSMPUG00000001234	SLC24A3	0.505891	0.367371	0.669027	0.85599	1.11103	1.78241	0.514096	1.24981	0.735714	0.06402
ENSMPUG00000013666	ATOX1	10.2978	10.4233	9.46389	10.8055	10.8072	10.777	10.0617	10.7966	0.734883	0.0712459
ENSMPUG00000000699	ADAMTS2	0	0.0426443	0	0	1.18903	1.05658	0.0142148	0.748539	0.734324	0.122891
ENSMPUG00000009225	REEP1	0	0.176323	0	0.659925	0.815575	0.903038	0.0587743	0.792846	0.734072	0.0013507
ENSMPUG00000015093	AZIN2	4.58736	4.25096	1.13093	3.73118	4.16511	4.26903	3.32309	4.05511	0.732022	0.546527
ENSMPUG00000018102	GASK1B	0.613532	0.432959	0.536053	0.847997	1.42761	1.4957	0.527515	1.2571	0.729585	0.0262766
ENSMPUG00000016439	SGSM3	7.05213	7.26763	5.62381	7.12381	7.28327	7.72308	6.64786	7.37672	0.728865	0.252837
ENSMPUG00000013321	ODC1	6.29719	6.34163	6.11437	6.26791	7.13802	7.53193	6.25106	6.97928	0.728222	0.127687
ENSMPUG00000009649	FGFR1	0.0840643	0	1.37295	0	1.76553	1.87578	0.485672	1.21377	0.728099	0.388228
ENSMPUG00000006716	#N/A	0.0840643	0.201634	0.189034	0.0976108	1.32193	1.23879	0.158244	0.886109	0.727865	0.140468
ENSMPUG00000025698	#N/A	2.31325	2.85798	1.27501	2.72247	3.21412	2.68482	2.14874	2.8738	0.725059	0.216561
ENSMPUG00000018441	CHST1	0.124328	0.15056	0	0.137504	0.895303	1.41684	0.0916293	0.816549	0.724919	0.124843
ENSMPUG00000016045	HBA1	1.41684	1.80735	0.9855	1.51096	2.45154	2.41954	1.40323	2.12735	0.724116	0.136245
ENSMPUG00000006061	SLC35F2	4.23496	4.31615	5.52136	5.50303	5.58946	5.1469	4.69082	5.41313	0.722307	0.174028
ENSMPUG00000006602	CDH2	1.15704	2.27202	0.0565835	1.62293	2.13422	1.8953	1.16188	1.88415	0.722268	0.332937
ENSMPUG00000023452	#N/A	4.33199	5.10266	5.15259	5.61235	6.23074	4.90593	4.86241	5.58301	0.720594	0.196811
ENSMPUG00000016755	SLIT2	0.250962	0.604071	0.0285692	0.757023	1.03562	1.25096	0.294534	1.01454	0.720002	0.0308246
ENSMPUG00000014060	HOXD8	0	0.0565835	0.0565835	0.526069	0.669027	1.07724	0.0377224	0.757446	0.719724	0.0123481
ENSMPUG00000006093	ESAM	0	0.298658	0	0.790772	1.09085	0.575312	0.0995528	0.818979	0.719426	0.0160553
ENSMPUG00000005550	ZFP82	0.333424	0	0.757023	0.739848	1.02857	1.48027	0.363482	1.08289	0.719412	0.0792553
ENSMPUG00000016905	VAMP1	2.21723	0	0.773996	1.23266	1.65535	2.26003	0.997076	1.71601	0.718937	0.371446
ENSMPUG00000009062	SERPINH1	7.86307	7.05365	4.99548	6.67426	7.68503	7.70908	6.6374	7.35613	0.718722	0.477949
ENSMPUG00000004627	KIFC3	4.78398	5.36562	3.9542	5.70515	4.97407	5.57561	4.70127	5.41828	0.717011	0.199791
ENSMPUG00000020102	BHLHA15	0	0	0	0.903038	0.389567	0.85599	0	0.716198	0.716198	0.0119655
ENSMPUG00000010850	SORD	6.21684	5.49217	7.12567	6.42105	7.87873	6.66391	6.27823	6.9879	0.709669	0.33834
ENSMPUG00000009917	SPOCK1	0	0	0	0.124328	0.83996	1.1635	0	0.709262	0.709262	0.0820175
ENSMPUG00000009767	#N/A	1.23879	1.75275	0.201634	1.58976	1.76977	1.95977	1.06439	1.7731	0.708712	0.204912
ENSMPUG00000030257	#N/A	2.01792	2.02148	2.76553	2.81558	2.98732	3.12763	2.26831	2.97684	0.708531	0.0552899
ENSMPUG00000019190	PRDX1	11.2317	11.7464	10.8268	12.054	11.7558	12.1186	11.2683	11.9761	0.707821	0.0702475
ENSMPUG00000008921	ITPKA	1.11103	1.60407	0.879706	1.47508	1.87578	2.36737	1.19827	1.90608	0.707809	0.102139
ENSMPUG00000000848	ZBTB7C	3.20163	2.48285	1.28096	3.25852	3.05137	2.7761	2.32181	3.02867	0.706852	0.288069
ENSMPUG00000018238	NRCAM	2.98914	4.0036	1.91073	4.35685	3.43429	3.23113	2.96782	3.67409	0.706265	0.36792
ENSMPUG00000016909	CFAP20DC	1.93357	1.99639	1.64616	2.34767	2.45681	2.88947	1.85871	2.56465	0.70594	0.0232718
ENSMPUG00000014348	FST	4.97957	5.2817	5.78503	5.6153	6.05202	6.49617	5.34876	6.0545	0.705735	0.111128
ENSMPUG00000005166	GHRHR	4.17632	4.75382	4.2854	5.19259	4.86344	5.27053	4.40518	5.10885	0.703672	0.0314403
ENSMPUG00000018142	INHBA	0.286881	0.238787	1.67807	0.31034	1.56071	2.44361	0.73458	1.43822	0.703641	0.417073
ENSMPUG00000012433	NEMP2	2.05311	2.75489	1.90689	3.16832	2.79909	2.85798	2.2383	2.9418	0.7035	0.069504
ENSMPUG00000010986	#N/A	0	0.378512	1.01436	1.97453	0.687061	0.83996	0.464289	1.16718	0.702894	0.234416
ENSMPUG00000018291	SEMA3C	5.42425	6.29994	5.09212	6.84109	6.13155	5.9472	5.60544	6.30661	0.701175	0.195535
ENSMPUG00000015447	ARNT2	0.189034	0.286881	0.15056	0.333424	1.25701	1.1375	0.208825	0.909313	0.700488	0.0749932
ENSMPUG00000001543	PLCXD1	3.22342	4.34412	3.15056	4.58676	3.79077	4.44095	3.5727	4.27283	0.700129	0.200483
ENSMPUG00000013826	SAMD11	0.0703893	0.356144	0	0.0703893	0.739848	1.7137	0.142178	0.841311	0.699133	0.226296
ENSMPUG00000016232	PPARA	6.90761	6.93156	2.02503	6.15137	5.72028	6.08916	5.28807	5.98694	0.698868	0.691426
ENSMPUG00000016578	CYTH3	4.10852	4.55029	3.68818	4.96671	4.74093	4.73498	4.11566	4.81421	0.698542	0.0550327
ENSMPUG00000018279	GSAP	3.19219	3.8679	4.60999	4.09339	4.5097	5.15745	3.89003	4.58684	0.696818	0.246151
ENSMPUG00000016629	WIPI2	6.61029	6.99955	6.10664	7.55082	7.06134	7.19466	6.57216	7.26894	0.696783	0.0787846
ENSMPUG00000019646	AKAP5	2.28688	0.941106	0.831877	1.70044	2.16027	2.28688	1.35329	2.0492	0.69591	0.23687
ENSMPUG00000016505	TNS1	0.378512	0.286881	0.948601	0.298658	1.83188	1.57046	0.537998	1.23367	0.695668	0.249511
ENSMPUG00000013094	SEMA3B	1.19535	1.62293	0.485427	1.10434	1.98914	2.29572	1.10123	1.7964	0.695165	0.226983
ENSMPUG00000010441	ATP6V1G3	2.06005	1.926	0.687061	2.72901	2.34483	1.68257	1.5577	2.25214	0.694434	0.262781
ENSMPUG00000017317	SCAMP5	4.11603	4.33199	2.87774	4.23573	4.26828	4.89918	3.77526	4.46773	0.692473	0.239777
ENSMPUG00000002835	PTX3	0.0565835	0.201634	0	0.238787	1.23266	0.863938	0.0860725	0.778462	0.69239	0.0796043
ENSMPUG00000030318	#N/A	2.0072	1.48027	1.0072	2.62761	2.14078	1.80323	1.49822	2.19054	0.692319	0.138645
ENSMPUG00000001428	#N/A	1.45418	2.8953	0.238787	2.26604	2.32769	2.07039	1.52942	2.22137	0.691949	0.42059
ENSMPUG00000016346	EFHD2	8.55766	8.84279	6.9822	8.74651	8.8838	8.82579	8.12755	8.8187	0.691155	0.299218
ENSMPUG00000001478	RFTN1	0.344828	0.15056	0	0	1.49057	1.07724	0.165129	0.855938	0.690808	0.203853
ENSMPUG00000022412	#N/A	0	0	0	0	0	2.07039	0	0.69013	0.69013	0.373901
ENSMPUG00000009920	IL20	0	0	1.58976	0	1.76977	1.88753	0.529921	1.2191	0.689178	0.441966
ENSMPUG00000024552	#N/A	1.67356	1.65992	0	1.3505	2.13093	1.91839	1.11116	1.79994	0.688778	0.316695
ENSMPUG00000000955	TMEM37	1.72683	1.14405	2.46205	1.8953	3.24793	2.25096	1.77764	2.46473	0.687087	0.284266
ENSMPUG00000001260	ZBED9	0.62293	0.226509	0.613532	0.687061	1.27501	1.56071	0.487657	1.17426	0.686604	0.0759591
ENSMPUG00000017779	MYL9	5.10098	6.67497	4.68089	5.90472	5.90159	6.70984	5.48561	6.17205	0.686441	0.359517
ENSMPUG00000010346	BHLHE41	0	0.321928	0	0	1.46989	0.910733	0.107309	0.79354	0.68623	0.195146
ENSMPUG00000013697	OSR1	1.91839	2.27798	1.94486	2.65306	2.68482	2.86196	2.04708	2.73328	0.686202	0.00664859
ENSMPUG00000010246	AHRR	2.51096	2.48027	3.26754	3.40327	3.25701	3.65421	2.75292	3.43816	0.685241	0.0722394
ENSMPUG00000009186	SPATA24	3.44758	2.852	0.83996	2.64386	3.45943	3.09085	2.37985	3.06471	0.684868	0.452314
ENSMPUG00000006212	UCHL1	0	0	0	0	1.42223	0.632268	0	0.684834	0.684834	0.171319
ENSMPUG00000013294	ATP12A	0.545968	0.275007	0.454176	0.298658	1.79909	1.22651	0.42505	1.10808	0.683034	0.199067
ENSMPUG00000007723	KANK4	0.163499	0.565597	0.526069	0.367371	0.85599	2.07724	0.418388	1.1002	0.681813	0.263342
ENSMPUG00000004135	NR2F1	0.992768	0.765535	0.895303	0	2.43296	2.26604	0.884535	1.56633	0.681797	0.435402
ENSMPUG00000001865	RGCC	1.36177	0.250962	2.16027	0.604071	2.20163	3.01078	1.25767	1.93883	0.68116	0.490384
ENSMPUG00000013191	MBOAT2	4.14078	3.86493	2.37295	4.23496	3.85499	4.33199	3.45955	4.14065	0.681095	0.29671
ENSMPUG00000004996	PODXL	2.29278	2.926	1.0072	1.81967	2.85997	3.58376	2.07533	2.75447	0.67914	0.423198
ENSMPUG00000010077	CRIM1	4.76447	6.10518	5.54504	6.08194	5.91385	6.45631	5.47156	6.1507	0.679135	0.181622
ENSMPUG00000029819	#N/A	2.39506	1.18269	2.86196	2.17951	2.85	3.44758	2.14657	2.8257	0.679126	0.334982
ENSMPUG00000007930	MYH10	2.31615	3.03914	2.57289	3.21723	2.97269	3.77505	2.64272	3.32166	0.678933	0.0996799
ENSMPUG00000012421	PDZK1IP1	4.52231	3.72574	6.94298	4.32048	6.57183	6.33378	5.06368	5.74203	0.678354	0.602769
ENSMPUG00000011765	RGL1	0.773996	0.555816	0.0976108	0.321928	1.60407	1.53605	0.475808	1.15402	0.67821	0.215809
ENSMPUG00000014830	PRKG2	0.400538	0.321928	0	0.773996	1.07724	0.903038	0.240822	0.918093	0.677271	0.0108901
ENSMPUG00000013691	APOBEC2	0	0	0	0.695994	1.08406	0.250962	0	0.677007	0.677007	0.048177
ENSMPUG00000016274	PARVB	0	0.176323	0	0.163499	1.0072	1.03562	0.0587743	0.735439	0.676665	0.0814179
ENSMPUG00000017905	ID1	7.21907	8.04199	5.41278	8.00759	7.10591	7.58864	6.89128	7.56738	0.676098	0.455475
ENSMPUG00000004444	SCN4B	3.37434	2.50589	3.57531	2.9486	4.04614	4.488	3.15185	3.82758	0.675732	0.296358
ENSMPUG00000001207	#N/A	1.5509	1.72683	0.641546	1.68257	2.32193	1.94111	1.30643	1.98187	0.675443	0.153529
ENSMPUG00000012980	C22orf23	1.89918	3.03738	1.54597	2.60881	2.39232	3.50208	2.16084	2.8344	0.673559	0.298181
ENSMPUG00000007181	ADAMTS10	0	0	0	0.0426443	0.963474	1.01436	0	0.673491	0.673491	0.0998832
ENSMPUG00000017423	SMARCA1	0.485427	0	0	0.356144	1.20163	0.941106	0.161809	0.832961	0.671152	0.0872771
ENSMPUG00000016057	RAP1GAP	5.46401	5.75087	2.01792	5.29793	4.47573	5.47249	4.41094	5.08205	0.671112	0.616573
ENSMPUG00000018974	0	0	0	0	1.09085	0.485427	0.432959	0	0.669747	0.669747	0.0337707
ENSMPUG00000013025	LOX	0	0	0.0840643	0.0285692	1.01436	1.04963	0.0280214	0.697518	0.669497	0.116951
ENSMPUG00000005081	SLC1A1	2.76765	2.54844	3.43696	3.86888	3.68706	3.2032	2.91768	3.58638	0.668698	0.115036
ENSMPUG00000027019	#N/A	0.933573	0.863938	1.04264	1.33342	1.24489	2.26604	0.946718	1.61478	0.668064	0.113512
ENSMPUG00000010860	NAV1	0.176323	0.111031	0.0565835	0	1.23266	1.11103	0.114646	0.781231	0.666585	0.165696
ENSMPUG00000017639	SLPI	4.36457	4.18507	2.62527	4.06695	4.84599	4.25701	3.72497	4.38998	0.665012	0.329872
ENSMPUG00000006377	BMP2	2.52356	3.45022	2.84398	3.13422	3.54473	4.13175	2.93926	3.60357	0.664313	0.169583
ENSMPUG00000014406	MAP1B	0	0	0.0565835	0.0565835	1.01436	0.978196	0.0188612	0.683045	0.664184	0.101866
ENSMPUG00000018065	UST	0.432959	0.124328	1.15704	0.555816	1.24489	1.90304	0.571444	1.23458	0.663137	0.251336
ENSMPUG00000007156	FXYD1	0	0	0	0	1.9855	0	0	0.661833	0.661833	0.373901
ENSMPUG00000019114	TTC30B	2.50589	1.95977	1	2.82985	2.37573	2.24184	1.82189	2.48247	0.660588	0.236483
ENSMPUG00000012481	#N/A	0.516015	1.02148	0.713696	1.5008	1.22033	1.51096	0.750397	1.4107	0.660301	0.0196257
ENSMPUG00000003351	ST6GAL1	4.80271	4.70819	1.29866	4.70543	4.20242	3.88166	3.60319	4.26317	0.659984	0.604976
ENSMPUG00000003419	HSPA12A	0.604071	0.298658	0.176323	0.695994	1	1.36177	0.359684	1.01925	0.65957	0.0459595
ENSMPUG00000009326	0	8.7708	9.05867	7.69056	9.30364	9.20357	8.98778	8.50667	9.165	0.658322	0.197773
ENSMPUG00000008129	C19orf12	0	0.422233	0.226509	0.565597	1.1375	0.918386	0.216247	0.873829	0.657582	0.0333862
ENSMPUG00000013389	SYT17	0.214125	0.298658	0.0840643	0.933573	0.516015	1.1177	0.198949	0.855761	0.656812	0.0253009
ENSMPUG00000008393	SHROOM3	2.45681	2.81967	1.9222	3.26303	2.82171	3.08066	2.39956	3.05513	0.655577	0.0869232
ENSMPUG00000016936	ADAMTS9	1.13093	2.0036	0	2.09424	1.59932	1.40054	1.04484	1.69803	0.653186	0.34846
ENSMPUG00000004815	HOXA10	0	0	0.495695	0.475085	1.25701	0.722466	0.165232	0.818187	0.652955	0.0828703
ENSMPUG00000002839	SHOX2	0	0	0.978196	0.545968	1.0072	1.37851	0.326065	0.977225	0.65116	0.183453
ENSMPUG00000003935	SULT2B1	8.94213	9.00857	7.09022	9.28269	9.12614	8.58481	8.34697	8.99788	0.650908	0.381977
ENSMPUG00000028953	#N/A	1.02148	1.87971	0.871844	0.83996	2.15381	2.72901	1.25768	1.90759	0.649915	0.3681
ENSMPUG00000016819	VWA3A	0.321928	0.263034	0	0.565597	0.790772	1.16993	0.194988	0.842098	0.647111	0.0328925
ENSMPUG00000014789	DAB2	2.46728	3.70598	0.565597	3.25852	2.26003	3.16027	2.24628	2.89294	0.646655	0.540266
ENSMPUG00000013428	GSDME	0.422233	0.565597	0.0976108	0.400538	1.1177	1.50589	0.361814	1.00804	0.646228	0.140368
ENSMPUG00000014969	ACE	1.8953	1.95233	0.847997	2.21723	1.79077	2.62527	1.56521	2.21109	0.64588	0.209494
ENSMPUG00000024781	#N/A	0	0	0	0	0.545968	1.38957	0	0.645178	0.645178	0.185672
ENSMPUG00000017076	THSD4	4.21878	4.31976	3.66221	4.2555	4.89482	4.98596	4.06692	4.71209	0.645175	0.10394
ENSMPUG00000001645	GNG11	8.12029	7.77472	5.59276	8.539	7.66796	7.21461	7.16259	7.80719	0.644603	0.505158
ENSMPUG00000003830	KIAA1549	0.298658	0.432959	1.02857	1.31615	1.20789	1.16993	0.586729	1.23132	0.644592	0.0478011
ENSMPUG00000002459	CCDC141	0.722466	0.782409	0.565597	1.02148	1.07724	1.90304	0.690157	1.33392	0.643763	0.0923672
ENSMPUG00000011038	#N/A	2.86987	3.47119	3.38957	3.52482	3.78346	4.35191	3.24354	3.88673	0.643186	0.105392
ENSMPUG00000024839	#N/A	0.495695	1.58496	1.30451	0.422233	2.28096	2.61117	1.12839	1.77145	0.643064	0.44264
ENSMPUG00000005178	0	0.443607	0.545968	0.584963	0.799087	1.10434	1.59932	0.524846	1.16758	0.642735	0.0533911
ENSMPUG00000016043	HBQ1	0.584963	0.910733	0.807355	1.07724	1.41684	1.73552	0.767683	1.40987	0.642185	0.039347
ENSMPUG00000018111	C4orf45	0.443607	0.516015	0.505891	1	1.0635	1.32769	0.488504	1.1304	0.641893	0.00335982
ENSMPUG00000001279	PGBD1	2.81762	2.98185	0	2.50843	2.49313	2.72247	1.93316	2.57468	0.641518	0.544759
ENSMPUG00000017832	SNTA1	1.5008	3.21723	0.0285692	2.51602	1.79494	2.35332	1.5822	2.22142	0.639224	0.536645
ENSMPUG00000000738	COL23A1	3.32481	2.36177	0.367371	2.58256	2.63923	2.74631	2.01798	2.65603	0.63805	0.504996
ENSMPUG00000018051	WNT5B	0.15056	0.505891	0.748461	0.575312	1.35614	1.38405	0.468304	1.10517	0.636865	0.114803
ENSMPUG00000002626	XYLB	2.09085	2.05311	1.58015	2.40054	2.93923	2.29278	1.90804	2.54418	0.636145	0.06984
ENSMPUG00000027011	#N/A	0.464668	0.250962	0.695994	1.1375	1.24489	0.933573	0.470541	1.10532	0.63478	0.0157736
ENSMPUG00000015466	STARD5	5.20672	5.08576	4.98368	5.14812	5.86245	6.16993	5.09205	5.72683	0.634778	0.109529
ENSMPUG00000028431	#N/A	0.765535	0	0	0.475085	1.41143	0.782409	0.255178	0.88964	0.634462	0.166422
ENSMPUG00000002214	PYGO1	0.443607	0.454176	1.08406	0.815575	1.51602	1.54102	0.660616	1.29087	0.630254	0.118859
ENSMPUG00000015522	TMEM59L	0.516015	0.367371	0.214125	0.214125	1.37851	1.39506	0.365837	0.9959	0.630063	0.190795
ENSMPUG00000012017	PRR7	2.35614	2.28096	0.773996	1.95606	2.66221	2.68257	1.8037	2.43361	0.629913	0.329592
ENSMPUG00000009269	MAL	0.594549	3.10769	0	1.58015	1.67356	2.33628	1.23408	1.86333	0.62925	0.556411
ENSMPUG00000019373	KCNJ12	1.47508	1.9486	1.65992	2.79077	2.02503	2.15381	1.69454	2.3232	0.628665	0.0833755
ENSMPUG00000028031	#N/A	3.5097	1.61824	1.07039	1.85997	2.76977	3.45418	2.06611	2.69464	0.628531	0.510603
ENSMPUG00000007120	ARG2	4.38128	3.88557	5.34127	4.29057	5.53107	5.67016	4.53604	5.16393	0.62789	0.36309
ENSMPUG00000007348	DPEP1	0.214125	0.137504	0.250962	0	1.46989	1.01436	0.200863	0.82808	0.627217	0.223407
ENSMPUG00000001942	DENND3	4.86493	4.77716	3.85798	4.49697	5.28725	5.59664	4.50002	5.12695	0.626932	0.243936
ENSMPUG00000006329	RFX2	4.04177	3.81762	2.32193	3.94767	4.05918	4.05137	3.39377	4.01941	0.625633	0.311873
ENSMPUG00000013076	MTFP1	1.86394	1.42223	2.06005	2.24793	2.51349	2.45943	1.78207	2.40695	0.624877	0.0382537
ENSMPUG00000005437	COLEC12	0	0	0	0	0.604071	1.26903	0	0.624368	0.624368	0.163645
ENSMPUG00000014108	FADS2	5.31361	3.87283	3.97177	4.05745	4.98504	5.98868	4.38607	5.01039	0.624323	0.43822
ENSMPUG00000012461	SAC3D1	2.4957	3.59335	1.81967	3.37573	3.0321	3.36877	2.63624	3.25887	0.622629	0.304544
ENSMPUG00000010049	TRIM6	3.98459	3.50589	3.13258	4.22419	4.17153	4.09339	3.54102	4.16304	0.622019	0.0672578
ENSMPUG00000025708	#N/A	0	0.422233	0	1.08406	0	1.20163	0.140744	0.761899	0.621155	0.202143
ENSMPUG00000013967	#N/A	0.879706	1.14405	0.641546	1.20163	1.42761	1.89918	0.888433	1.50947	0.621039	0.0690412
ENSMPUG00000008181	DPH6	3.09592	3.74739	3.17792	4.02059	4.0197	3.84398	3.34041	3.96143	0.621016	0.0435013
ENSMPUG00000003650	ZCCHC24	0.895303	0.189034	0.137504	0.137504	1.38957	1.55582	0.40728	1.02763	0.620349	0.290748
ENSMPUG00000007721	TNNI3	0.286881	0	0	0.31034	0.604071	1.23266	0.095627	0.715691	0.620064	0.0979437
ENSMPUG00000015152	NCALD	0.799087	0.545968	0.545968	1.10434	1.40054	1.24489	0.630341	1.24992	0.619579	0.00671355
ENSMPUG00000007445	MEGF6	2.926	1.96717	2.10434	2.5435	3.22651	3.08236	2.3325	2.95079	0.618287	0.165041
ENSMPUG00000003527	#N/A	0	0	0	0.0565835	0.565597	1.23266	0	0.61828	0.61828	0.143598
ENSMPUG00000014998	0	1.44361	0	1.1177	0.847997	1.62293	1.94486	0.853767	1.47193	0.618161	0.320069
ENSMPUG00000005788	FAM169A	0.847997	1.01436	0.0703893	1.5008	1.08406	1.20163	0.644247	1.26217	0.61792	0.122421
ENSMPUG00000000608	DAPK2	4.38888	4.08746	3.12598	3.848	4.74201	4.86245	3.86744	4.48415	0.616711	0.28278
ENSMPUG00000018856	PRSS35	0	0	0	0	0.895303	0.948601	0	0.614634	0.614634	0.116449
ENSMPUG00000017037	MORN4	4.21101	4.49185	3.96809	4.68426	4.97039	4.85748	4.22365	4.83738	0.613726	0.0237183
ENSMPUG00000003706	GNA15	6.20222	5.66903	5.142	6.13258	6.30122	6.41988	5.67108	6.28456	0.613474	0.12524
ENSMPUG00000013700	UNC5CL	1.05658	2.04614	0.263034	1.09085	2.0036	2.11103	1.12192	1.73516	0.613242	0.370855
ENSMPUG00000007127	0	4.94064	5.1334	4.30378	5.06048	5.46761	5.68762	4.79261	5.40524	0.61263	0.119992
ENSMPUG00000006727	#N/A	1.21412	1.04264	1.01436	1.64155	1.87578	1.58496	1.09037	1.70076	0.610388	0.004946
ENSMPUG00000013556	AK1	4.46205	3.30743	3.29719	4.19377	4.47897	4.22419	3.68889	4.29898	0.610089	0.19919
ENSMPUG00000001110	FHOD3	3.08066	3.91361	1.50589	3.87873	3.11936	3.33199	2.83339	3.44336	0.609972	0.456825
ENSMPUG00000002972	HHIPL1	0.823749	0.722466	0.704872	0.925999	1.62293	1.53107	0.750362	1.36	0.609637	0.0514035
ENSMPUG00000002981	RIN1	6.62249	6.06199	5	6.4489	6.57122	6.49265	5.89483	6.50426	0.609431	0.270591
ENSMPUG00000013708	WDR35	3.18903	3.68594	2.854	4.06781	3.65992	3.82883	3.24299	3.85219	0.6092	0.0862999
ENSMPUG00000017206	ZMAT3	4.13832	4.79909	4.83441	5.1297	4.95047	5.51759	4.59061	5.19925	0.608645	0.0966759
ENSMPUG00000003277	COMTD1	5.6761	6.16169	5.61176	6.53123	6.43112	6.31179	5.81652	6.42471	0.608198	0.0301871
ENSMPUG00000002400	ABCC5	7.30095	7.65449	6.78031	7.8173	7.49321	8.24892	7.24525	7.85315	0.607897	0.14397
ENSMPUG00000016717	#N/A	3.27053	3.43296	3.25096	3.82069	3.85997	4.09677	3.31815	3.92581	0.607659	0.00423968
ENSMPUG00000005440	MCAM	0.214125	0.321928	0	0.238787	1.01436	1.10434	0.178684	0.785826	0.607142	0.104902
ENSMPUG00000001923	ARHGEF25	0.0976108	0	0.831877	0.111031	1.1177	1.52105	0.309829	0.916592	0.606763	0.287253
ENSMPUG00000015414	ITGA3	9.15578	9.38332	6.92446	9.21648	9.04087	9.02528	8.48785	9.09421	0.606357	0.483924
ENSMPUG00000005008	#N/A	0.85599	2.10434	0.879706	2.58736	1.56071	1.51096	1.28001	1.88635	0.606337	0.325349
ENSMPUG00000004423	CGNL1	5.86096	6.53356	5.32337	6.90436	6.15421	6.47735	5.90597	6.51198	0.606011	0.215282
ENSMPUG00000012909	PRRX2	0.344828	0.62293	0.0285692	0.226509	1.11103	1.47508	0.332109	0.937542	0.605432	0.212499
ENSMPUG00000007762	SPINK1	0	0	0	1.81558	0	0	0	0.605192	0.605192	0.373901
ENSMPUG00000017097	LRRC31	0.722466	0.516015	0.678072	0.9855	1.27501	1.46989	0.638851	1.24346	0.604613	0.0171856
ENSMPUG00000002867	RARRES1	0.263034	0.201634	0	0.495695	0.83996	0.941106	0.154889	0.75892	0.604031	0.0181458
ENSMPUG00000009544	ENTPD5	5.16832	5.74066	4.80735	6.16209	5.53792	5.82731	5.23878	5.84244	0.603661	0.13782
ENSMPUG00000015161	#N/A	1.4957	1.73552	1.69599	2.05658	2.27798	2.40054	1.6424	2.24504	0.602632	0.00853197
ENSMPUG00000004912	INKA2	2.12433	1.88362	1.47508	2.24184	2.12763	2.92029	1.82768	2.42992	0.602244	0.125443
ENSMPUG00000015453	NKAIN1	2.86394	2.9222	3.44626	3.0268	4.26379	3.74846	3.07746	3.67968	0.602218	0.210044
ENSMPUG00000001747	SH3BP5	4.55766	3.37156	1.24489	3.26454	3.65191	4.05572	3.05803	3.65739	0.599355	0.579642
ENSMPUG00000014671	ENPP3	3.51349	2.37295	6.62673	2.70044	6.18963	5.42055	4.17106	4.77021	0.599147	0.735524
ENSMPUG00000009822	KRTCAP3	7.00495	7.42987	4.99503	7.01725	6.84725	7.36151	6.47662	7.07533	0.598718	0.478097
ENSMPUG00000031351	#N/A	0	0	0	0.831877	0.505891	0.454176	0	0.597315	0.597315	0.00721971
ENSMPUG00000014525	#N/A	1.46467	1.81967	0.31034	1.52607	1.79077	2.06695	1.19823	1.7946	0.596372	0.283337
ENSMPUG00000015251	#N/A	2.04264	2.63227	1.99277	2.72028	2.70929	3.0268	2.22256	2.81879	0.596229	0.0606925
ENSMPUG00000006121	ITGB7	2.0321	1.66903	1.08406	2.28688	2.23266	2.05311	1.59506	2.19088	0.59582	0.104807
ENSMPUG00000003357	F3	7.0542	7.0781	7.41903	7.26688	8.09344	7.97739	7.18378	7.77924	0.595464	0.104007
ENSMPUG00000017286	SEMA7A	4.89579	5.14975	2.68257	4.3978	4.92458	5.18864	4.2427	4.83701	0.594303	0.507386
ENSMPUG00000016793	P3H3	0	0	0	0	0.879706	0.903038	0	0.594248	0.594248	0.116185
ENSMPUG00000022496	SNORD17	0	0	0	0	0	1.78241	0	0.594136	0.594136	0.373901
ENSMPUG00000013587	MN1	0.757023	0.815575	0.0565835	1.05658	1.17632	1.17632	0.543061	1.13641	0.593349	0.0742324
ENSMPUG00000018043	AIG1	2.98914	4.37016	2.86196	3.86592	4.21568	3.91934	3.40709	4.00031	0.593226	0.296926
ENSMPUG00000020146	RPP25	0.356144	0.422233	0	0.400538	1.23879	0.918386	0.259459	0.85257	0.593111	0.0991141
ENSMPUG00000003139	PACSIN1	1.09761	1.59455	1.04264	1.71809	1.72683	2.06695	1.24493	1.83729	0.592355	0.0476395
ENSMPUG00000016635	CNDP1	4.14078	3.93357	4.72955	4.61058	5.28614	4.68313	4.26797	4.85995	0.591985	0.138417
ENSMPUG00000005514	SAMD4A	2.64616	3.04089	2.3978	2.74846	3.30597	3.80529	2.69495	3.28657	0.591622	0.173844
ENSMPUG00000005441	DDAH1	2.66448	2.29278	2.79286	3.16672	3.10601	3.25096	2.58337	3.17456	0.59119	0.0191635
ENSMPUG00000019051	ARL4D	2.76553	1.41684	1.53107	1.61353	2.58736	3.28096	1.90448	2.49395	0.58947	0.414658
ENSMPUG00000007479	PRDM16	2.65306	2.77821	0.799087	2.65076	2.43296	2.91073	2.07679	2.66482	0.588034	0.419807
ENSMPUG00000010629	PRDM14	0.124328	0	0.389567	0.137504	0.815575	1.32193	0.171298	0.758336	0.587037	0.180037
ENSMPUG00000018179	#N/A	0.286881	0.432959	1.07724	0.411426	1.56071	1.58496	0.599028	1.1857	0.586673	0.268574
ENSMPUG00000015496	SLC9A3R2	6.36124	7.1807	5.06178	7.00753	6.24717	7.10811	6.20124	6.7876	0.586361	0.433473
ENSMPUG00000018538	PGAP4	0.632268	0	3.31615	0.85599	2.27798	2.57289	1.31614	1.90229	0.58615	0.636076
ENSMPUG00000003329	EDNRB	0	0	0	0	0.918386	0.83996	0	0.586115	0.586115	0.116907
ENSMPUG00000007234	MRPL52	8.53578	8.78588	7.17363	8.76911	8.7363	8.74816	8.1651	8.75119	0.586095	0.307057
ENSMPUG00000015281	CACNA1B	1.98914	1.7866	0.687061	2.07382	2.09761	2.04963	1.4876	2.07369	0.586089	0.221182
ENSMPUG00000008763	RETSAT	3.32625	3.86096	3.59694	4.17073	4.05398	4.31759	3.59472	4.18077	0.586051	0.0271814
ENSMPUG00000001546	#N/A	2.22959	0.910733	2.28392	2.09761	2.926	2.15704	1.80808	2.39355	0.585471	0.325002
ENSMPUG00000008549	CAPN5	6.00697	6.77334	3.58736	5.9535	5.71918	6.44659	5.45589	6.03976	0.583865	0.58477
ENSMPUG00000003084	CHCHD10	0.250962	0	1.21412	0.111031	1.09085	2.01436	0.488362	1.07208	0.583718	0.428032
ENSMPUG00000011905	CMTM7	4.30305	4.82018	4.93026	5.11894	5.38543	5.29682	4.6845	5.26707	0.582568	0.0491915
ENSMPUG00000010019	PITX1	3.52857	3.37434	6.05246	4.3978	5.30743	4.99774	4.31846	4.90099	0.582534	0.556191
ENSMPUG00000030404	#N/A	2.54597	1.9222	1.23266	2.81147	2.55582	2.08066	1.90028	2.48265	0.582373	0.252158
ENSMPUG00000018910	ZNF345	1.5509	2.42761	1.34483	1.8953	2.40599	2.76765	1.77445	2.35632	0.581871	0.235761
ENSMPUG00000008159	TMEM107	0.584963	0	0	0.632268	0.669027	1.02857	0.194988	0.776621	0.581634	0.0665597
ENSMPUG00000029101	#N/A	2.56316	3.33485	0	2.73985	2.56316	2.33628	1.966	2.54643	0.580426	0.597913
ENSMPUG00000011914	CDK18	3.49825	2.6017	2.58496	2.43296	4.11936	3.87184	2.89497	3.47472	0.57975	0.393017
ENSMPUG00000002779	#N/A	1.46467	1.26303	0	1.20163	1.25096	2.01436	0.909234	1.48898	0.579749	0.334228
ENSMPUG00000015662	FES	0.356144	0.201634	0.0703893	0.0565835	1.18269	1.12433	0.209389	0.787868	0.578479	0.198013
ENSMPUG00000012629	TST	5.98641	6.06026	5.28392	5.97957	6.21237	6.87197	5.77687	6.35464	0.577771	0.187813
ENSMPUG00000007197	BIRC3	7.62768	8.28591	6.68412	7.86115	7.95739	8.51195	7.53257	8.11016	0.577595	0.318323
ENSMPUG00000013259	CALCA	0	0.263034	0.263034	0.250962	0	2.0072	0.175356	0.752719	0.577363	0.41631
ENSMPUG00000011070	BASP1	1.53107	2.14731	1.53605	1.61824	2.21412	3.1127	1.73814	2.31502	0.576878	0.295823
ENSMPUG00000019724	MFSD6L	2.79494	3.47249	1.48027	3.44493	2.75489	3.2765	2.58256	3.15877	0.576209	0.40573
ENSMPUG00000011812	ABCC4	3.849	3.6017	3.76341	4.2891	4.41481	4.23802	3.73804	4.31398	0.575942	0.00300411
ENSMPUG00000004434	TMPRSS4	6.94755	6.93581	6.93676	7.40659	7.28031	7.86047	6.94004	7.51579	0.575747	0.0308558
ENSMPUG00000002038	JAG2	4.41143	4.41752	2.01792	4.23496	3.89627	4.44162	3.61562	4.19095	0.575329	0.518943
ENSMPUG00000007351	RARRES2	0	0	0	0	0.475085	1.24489	0	0.573324	0.573324	0.189108
ENSMPUG00000016798	COL17A1	10.1003	10.0895	7.20682	9.84185	9.63701	9.63744	9.13221	9.70543	0.573225	0.584509
ENSMPUG00000001673	TMPRSS11D	6.00248	6.2709	6.38595	6.69544	6.85761	6.8249	6.21978	6.79265	0.57287	0.009863
ENSMPUG00000009650	UBL4A	6.33771	6.4801	5.67158	6.65707	6.81031	6.73985	6.16313	6.73574	0.572613	0.0864467
ENSMPUG00000019337	#N/A	0.748461	1.54597	0	1.40054	0.757023	1.852	0.76481	1.33652	0.57171	0.355632
ENSMPUG00000018926	APOO	1.34483	1.48027	1.54102	1.04264	2.6893	2.34767	1.45537	2.02654	0.571165	0.321325
ENSMPUG00000017959	ENTPD3	5.7866	5.60703	4.33414	5.7666	5.68874	5.98368	5.24259	5.813	0.570414	0.28775
ENSMPUG00000006199	#N/A	0	0	0	0	1.18269	0.526069	0	0.569587	0.569587	0.171255
ENSMPUG00000017782	EPB41L1	4.46074	4.62936	3.80941	4.74578	4.89772	4.96023	4.29984	4.86791	0.568073	0.0924445
ENSMPUG00000004191	MPDZ	0	0	0.0565835	0.0426443	0.799087	0.918386	0.0188612	0.586706	0.567845	0.107715
ENSMPUG00000017973	ZDHHC2	4.72792	5.28577	5.24031	5.6642	5.5043	5.78842	5.08467	5.65231	0.56764	0.0448533
ENSMPUG00000012863	#N/A	3.80735	4.06695	4.8089	4.35614	4.8535	5.17433	4.22774	4.79466	0.566921	0.212942
ENSMPUG00000030219	#N/A	0	0	0	0	1.70044	0	0	0.566813	0.566813	0.373901
ENSMPUG00000025949	#N/A	4.77294	5.78162	4.72137	5.76368	5.46728	5.74524	5.09198	5.65873	0.566753	0.188773
ENSMPUG00000015141	RAI14	4.50144	4.61176	5.07724	4.62059	5.40939	5.85972	4.73015	5.29657	0.566418	0.232417
ENSMPUG00000018056	EPM2A	3.02326	3.33342	2.83592	3.49697	3.62176	3.77294	3.0642	3.63056	0.566357	0.0267597
ENSMPUG00000004349	RHOBTB3	0.214125	0	0.526069	0.505891	1.17632	0.757023	0.246731	0.813079	0.566348	0.0845596
ENSMPUG00000010904	AZGP1	0.748461	1.0635	0	0.807355	1.23879	1.46467	0.603988	1.17027	0.566282	0.200311
ENSMPUG00000004344	GADD45GIP1	2.76765	3.26604	2.71149	3.61589	3.43696	3.38543	2.91506	3.47943	0.564364	0.0408544
ENSMPUG00000017685	NUMBL	1.87184	1.74846	0.799087	1.79494	2.03562	2.28096	1.47313	2.03717	0.564041	0.198927
ENSMPUG00000018802	ENC1	5.6907	5.93993	4.11103	6.32337	5.56834	5.54164	5.24722	5.81111	0.563895	0.419549
ENSMPUG00000005582	#N/A	0.201634	0.333424	1.65535	1.15056	1.38957	1.33914	0.730136	1.29309	0.562951	0.29698
ENSMPUG00000000006	#N/A	0	0	0	0.863938	0	0.823749	0	0.562563	0.562563	0.116342
ENSMPUG00000014612	KIAA0408	0.214125	0.189034	0	0.0565835	1.07039	0.963474	0.134386	0.696816	0.562429	0.162162
ENSMPUG00000000413	PLCXD2	1.7866	2.21101	1.70929	1.89918	2.42761	3.06695	1.9023	2.46458	0.562278	0.205092
ENSMPUG00000008061	SLC25A35	1.21412	0.83996	1.58015	1.21412	1.37295	2.73335	1.21141	1.77348	0.562067	0.346561
ENSMPUG00000013497	PRICKLE4	2.07724	1.3505	1.11103	2.16672	2.0072	2.04963	1.51292	2.07451	0.56159	0.129101
ENSMPUG00000005353	PHKA1	2.9241	4.05137	3.40735	4.19692	3.80116	4.06867	3.46094	4.02225	0.561309	0.180763
ENSMPUG00000000778	SLC35D1	4.18031	4.33842	3.72356	4.68986	4.55275	4.68257	4.08076	4.64173	0.560962	0.04164
ENSMPUG00000004672	PMF1-BGLAP	4.0505	4.17552	3.51475	4.40735	4.32121	4.69265	3.91359	4.47374	0.560143	0.0729309
ENSMPUG00000011563	#N/A	2.16672	2.1375	1.81147	2.22959	2.926	2.63459	2.03856	2.59673	0.558164	0.0737303
ENSMPUG00000018825	0	1.75702	1.41684	0.650765	1.46467	1.76129	2.27202	1.27488	1.83266	0.557783	0.238796
ENSMPUG00000010530	PLIN2	4.4121	4.30086	3.82273	4.48671	4.88557	4.83542	4.17856	4.7359	0.557339	0.064468
ENSMPUG00000015971	CDKN2B	4.42694	5.31578	4.60881	4.97728	5.30451	5.74174	4.78384	5.34118	0.557333	0.186562
ENSMPUG00000009514	ALDH6A1	4.21723	4.82222	4.83441	4.61058	5.1639	5.76739	4.62462	5.18062	0.556005	0.228351
ENSMPUG00000004824	PHLDB1	3.69377	4.07639	2.54102	3.53107	4.04876	4.39712	3.43706	3.99232	0.555258	0.350327
ENSMPUG00000019191	FABP5	11.9042	11.0465	8.79662	10.9948	11.2675	11.1466	10.5825	11.1363	0.553848	0.583531
ENSMPUG00000004851	HOXA13	0	0.475085	0	1.04963	0.659925	0.422233	0.158362	0.710596	0.552234	0.0845282
ENSMPUG00000011749	ISOC1	4.68482	5.23649	4.12019	5.22689	5.23343	5.23496	4.6805	5.23176	0.551262	0.162331
ENSMPUG00000014711	RHBDL3	0.124328	0.526069	0.15056	1.07724	0.411426	0.963474	0.266986	0.817381	0.550396	0.0863263
ENSMPUG00000001072	PROSER2	4.41143	4.62234	3.1635	4.11103	4.77768	4.95513	4.06576	4.61461	0.548857	0.352975
ENSMPUG00000015423	ADAMTS7	1.49057	0.992768	1.31615	1.03562	1.9222	2.48027	1.26649	1.8127	0.546201	0.287123
ENSMPUG00000006990	PLA2G15	4.39575	4.78084	3.48543	4.52293	4.81044	4.96023	4.22067	4.76454	0.543867	0.250377
ENSMPUG00000013701	TTC32	3.65992	3.19692	3.55827	4.09001	4.10769	3.84499	3.4717	4.01423	0.542523	0.0297563
ENSMPUG00000007426	TXN	10.8432	11.0936	11.485	11.7508	11.5632	11.7336	11.1406	11.6825	0.541914	0.0506866
ENSMPUG00000017843	C19orf33	9.26043	9.64342	9.14486	10.0327	9.82302	9.817	9.34957	9.89092	0.541347	0.0313521
ENSMPUG00000010600	#N/A	1.5509	1.79494	0	1.09761	2.41143	1.45943	1.11528	1.65616	0.540877	0.474028
ENSMPUG00000003387	MMP2	0.0565835	0	0	0	0.687061	0.9855	0.0188612	0.55752	0.538659	0.139221
ENSMPUG00000007751	#N/A	1.46467	2.01078	0.263034	1.56071	1.81147	1.98185	1.24616	1.78468	0.538519	0.367473
ENSMPUG00000013839	PTPN5	0	0	0.111031	0	0.641546	1.08406	0.0370104	0.575203	0.538193	0.164645
ENSMPUG00000013959	#N/A	3.87971	3.68818	4.69153	4.14649	4.86592	4.85997	4.08647	4.62413	0.537653	0.239478
ENSMPUG00000007888	WDR31	1	1.36177	0.344828	1.33914	1.14405	1.83592	0.902199	1.4397	0.537504	0.211691
ENSMPUG00000002184	TCTN1	4.19061	4.59753	4.43229	4.72574	4.84398	5.26003	4.40681	4.94325	0.536438	0.055511
ENSMPUG00000008327	PCDHGA6	0.201634	0.31034	0.0840643	0.687061	0.847997	0.669027	0.198679	0.734695	0.536015	0.00346816
ENSMPUG00000015398	MMD	0.545968	0	0.516015	0.137504	1.35614	1.17632	0.353995	0.88999	0.535996	0.270095
ENSMPUG00000029204	#N/A	0.400538	0.545968	0.201634	0.356144	1.5509	0.847997	0.382713	0.918347	0.535634	0.21179
ENSMPUG00000008249	NPR1	0.516015	1.01436	0.432959	0.941106	1.04264	1.58496	0.654443	1.18957	0.535128	0.118539
ENSMPUG00000016970	#N/A	0	0	0	0	1.15704	0.443607	0	0.53355	0.53355	0.188562
ENSMPUG00000008978	NPNT	0	0.214125	0	0.137504	1.04264	0.632268	0.0713749	0.604139	0.532764	0.120963
ENSMPUG00000009632	RAB6B	0.773996	0.367371	0	1.04264	0.895303	0.799087	0.380456	0.912345	0.531889	0.0858823
ENSMPUG00000013788	#N/A	0	0	0	0	1.04963	0.545968	0	0.531866	0.531866	0.154141
ENSMPUG00000013527	IGF2BP3	5.29057	5.58736	4.0018	5.77083	5.14282	5.55766	4.95991	5.49044	0.530522	0.365642
ENSMPUG00000003733	DDR2	1.8679	1.18903	2.91265	1.73118	3.04264	2.7866	1.98986	2.52014	0.530281	0.455334
ENSMPUG00000003972	SH2D2A	3.12598	1.23266	0.432959	1.82375	2.20477	2.35332	1.5972	2.12728	0.530079	0.550394
ENSMPUG00000019256	PHLDA3	6.44112	7.01469	4.97682	6.49281	6.49362	7.03441	6.14421	6.67361	0.529405	0.449998
ENSMPUG00000003739	XXYLT1	3.63343	3.60644	3.49057	4.05745	4.0054	4.2555	3.57681	4.10612	0.529302	0.00383022
ENSMPUG00000016760	C1R	0.454176	0	1.46989	0.0426443	1.85997	1.60881	0.641354	1.17047	0.52912	0.500693
ENSMPUG00000001838	0	0.163499	1.09085	0	0.782409	0.748461	1.31034	0.418117	0.94707	0.528953	0.241743
ENSMPUG00000011614	ATP2B4	4.34908	3.9241	3.56925	4.06178	4.44095	4.9241	3.94748	4.47561	0.528133	0.191383
ENSMPUG00000003712	CFAP70	0.678072	1	0.918386	1.18269	1.35614	1.64155	0.865486	1.39346	0.527975	0.0329144
ENSMPUG00000018240	#N/A	1.48027	0.782409	0.298658	1.46467	0.963474	1.7137	0.853777	1.38061	0.526835	0.265971
ENSMPUG00000015202	#N/A	6.03606	6.13299	5.90183	5.84775	6.5656	7.23429	6.02363	6.54921	0.525583	0.265069
ENSMPUG00000031085	#N/A	0.137504	0.464668	0	0.163499	0.807355	1.20789	0.200724	0.726249	0.525525	0.190694
ENSMPUG00000006089	0	8.34975	9.26024	7.36422	9.40489	8.42236	8.72267	8.32474	8.84997	0.525237	0.444525
ENSMPUG00000002232	PKD2	1.11103	1.36177	2.95791	1.97453	2.58736	2.44361	1.81024	2.33517	0.524929	0.436115
ENSMPUG00000013550	ST6GALNAC4	4.47184	4.63575	1.66448	3.71589	4.28983	4.34056	3.59069	4.11543	0.524738	0.62239
ENSMPUG00000008245	LIPE	4.71039	4.80993	3.86394	5.01167	4.87529	5.07082	4.46142	4.98593	0.524507	0.161299
ENSMPUG00000010663	C11orf54	2.774	2.87578	2.11103	3.3799	3.0072	2.94486	2.58694	3.11065	0.523715	0.130154
ENSMPUG00000002484	TM4SF1	8.28133	8.29301	6.22863	8.23141	8.0082	8.12691	7.60099	8.12218	0.521188	0.491617
ENSMPUG00000014121	RIMS3	1.81558	2.01436	1.52607	2.14731	2.58976	2.17632	1.78533	2.30446	0.519131	0.0613881
ENSMPUG00000019267	ARL4C	6.03562	5.24184	2.93923	5.03738	5.41109	5.32301	4.7389	5.25716	0.518263	0.609048
ENSMPUG00000014446	GJA1	0	0	1.1177	0	1.63227	1.03562	0.372565	0.889297	0.516732	0.441272
ENSMPUG00000013798	KCNK5	0.0426443	0	0.201634	0.367371	0.739848	0.687061	0.0814261	0.598093	0.516667	0.0171369
ENSMPUG00000031499	#N/A	0.790772	0.970854	0.555816	1.26903	1.31034	1.28688	0.772481	1.28875	0.516271	0.0128945
ENSMPUG00000011581	LAMC2	8.99387	9.22287	7.83977	9.40082	9.13353	9.0702	8.6855	9.20151	0.516011	0.305806
ENSMPUG00000009402	NPC2	8.93525	9.82131	9.80961	10.3534	9.48303	10.2777	9.52206	10.038	0.515984	0.271092
ENSMPUG00000016101	TBC1D9	4.10014	5.0955	4.26828	4.75969	4.97223	5.27612	4.48797	5.00268	0.514707	0.206968
ENSMPUG00000005292	ABCG4	2.20477	2.28096	0.941106	2.52356	2.19849	2.24793	1.80894	2.32333	0.514385	0.313086
ENSMPUG00000018463	MED4	4.14975	3.75061	3.48285	4.32984	4.33628	4.26003	3.7944	4.30872	0.514316	0.0579678
ENSMPUG00000002995	HSD11B1	0.333424	0.400538	1.04963	0.367371	1.88753	1.07039	0.594531	1.10843	0.513898	0.357877
ENSMPUG00000012411	ADGRF1	6.67342	7.4446	7.43605	7.31768	7.74557	8.0316	7.18469	7.69829	0.5136	0.193767
ENSMPUG00000000411	PHLDB2	4.23649	4.42828	2.09085	3.96717	3.98641	4.34199	3.58521	4.09852	0.513314	0.535972
ENSMPUG00000005592	ZNF382	0.0565835	0.214125	0	0.422233	0.516015	0.871844	0.0902361	0.603364	0.513128	0.0274281
ENSMPUG00000017836	CDK5RAP1	1.77821	1.82375	0.807355	1.57531	2.38405	1.98914	1.46977	1.98283	0.513063	0.274409
ENSMPUG00000002040	VTI1A	4.83289	5.36492	4.93734	5.52701	5.58856	5.55397	5.04505	5.55652	0.511463	0.0353924
ENSMPUG00000018277	CCDC146	1	1.34483	1.90689	1.54597	1.85997	2.37851	1.41724	1.92815	0.51091	0.227617
ENSMPUG00000015771	SLC30A2	2.41954	3.36036	1.13093	2.20163	3.43962	2.80116	2.30361	2.81414	0.510527	0.52738
ENSMPUG00000010386	YBX2	6.17752	6.19042	5.23611	6.49057	6.17652	6.46809	5.86802	6.3784	0.51038	0.198786
ENSMPUG00000003741	HSD17B7	6.58466	6.43696	6.38128	6.78411	6.78097	7.36335	6.46764	6.97614	0.508506	0.066319
ENSMPUG00000021645	#N/A	2.95047	2.85599	3.0054	3.91552	3.73444	2.68482	2.93729	3.44493	0.50764	0.2589
ENSMPUG00000010080	PKIA	3.90593	3.38267	0	2.67582	3.0321	3.10098	2.42953	2.9363	0.506766	0.701728
ENSMPUG00000011844	0	0.831877	0.970854	0	1.91839	0.847997	0.555816	0.60091	1.1074	0.506489	0.37959
ENSMPUG00000012813	POMK	3.60288	3.49953	3.90014	4.22342	3.95513	4.33914	3.66752	4.17256	0.505044	0.0378931
ENSMPUG00000007253	LHX6	0.650765	1.94111	0.226509	1.76553	1.07724	1.49057	0.93946	1.44445	0.504989	0.412827
ENSMPUG00000005424	FERMT2	3.6565	3.97545	2.98003	3.61117	4.13011	4.38059	3.53732	4.04062	0.503301	0.246158
ENSMPUG00000010766	ENTPD2	0.189034	0.226509	1.33342	0.443607	1.09085	1.72247	0.582989	1.08564	0.502653	0.393789
ENSMPUG00000013654	TREM2	0	0	0	0	1.24489	0.263034	0	0.50264	0.50264	0.255223
ENSMPUG00000015296	CCRL2	2.25701	2.12763	1.89142	2.03914	2.65535	3.08746	2.09202	2.59398	0.501963	0.194535
ENSMPUG00000020015	#N/A	0	0	0	0	1.18269	0.321928	0	0.50154	0.50154	0.228446
ENSMPUG00000009182	MRAS	0.823749	1.07724	0	1.01436	1.20163	1.18903	0.633664	1.13501	0.501344	0.20415
ENSMPUG00000013070	RASEF	4.10014	4.02945	1.35614	3.60644	3.35191	4.03034	3.16191	3.6629	0.500985	0.616677
ENSMPUG00000007030	#N/A	4.66903	5.07168	3.852	5.26228	4.91695	4.916	4.5309	5.03175	0.500844	0.254591
ENSMPUG00000007225	0	1.33342	0	0	1.08406	1.1375	0.613532	0.444475	0.945033	0.500559	0.351079
ENSMPUG00000015020	GLIS2	0	0.226509	0.0703893	0.137504	0.748461	0.910733	0.098966	0.598899	0.499933	0.110598
ENSMPUG00000007800	HPR	0	0	0	0	0.847997	0.650765	0	0.499587	0.499587	0.122959
ENSMPUG00000014606	ECHDC1	2.99095	2.78031	1.61824	2.88753	2.80323	3.19535	2.46317	2.96203	0.498865	0.323246
ENSMPUG00000031134	#N/A	0	0	0	0	0.790772	0.704872	0	0.498548	0.498548	0.117427
ENSMPUG00000015640	GPC2	0.163499	0.189034	0.0976108	0.263034	0.722466	0.956057	0.150048	0.647186	0.497138	0.0727198
ENSMPUG00000004019	PAK3	2.08406	2.31034	0.536053	2.31615	2.31325	1.79077	1.64349	2.14005	0.496569	0.443259
ENSMPUG00000018322	CDK14	2.68482	3.14731	2.31904	3.45681	3.0321	3.15056	2.71706	3.21316	0.4961	0.141121
ENSMPUG00000011700	PPM1M	3.65992	3.89821	3.41549	3.8748	3.99639	4.58916	3.65787	4.15345	0.495576	0.130409
ENSMPUG00000002975	CLN8	5.08279	5.46074	3.75168	5.25096	5.13545	5.39506	4.76507	5.26049	0.495423	0.39773
ENSMPUG00000009385	ISCA2	3.54473	3.32193	3.74416	4.05485	4.16027	3.88166	3.53694	4.03226	0.495322	0.0277706
ENSMPUG00000015920	IFT22	3.36457	3.32048	3.65992	3.60051	4.26228	3.96809	3.44833	3.94363	0.4953	0.0866122
ENSMPUG00000007604	KITLG	5.99752	6.51017	5.98094	6.88826	6.15583	6.92979	6.16288	6.65796	0.495083	0.180469
ENSMPUG00000010278	PPT2-EGFL8	2.82171	3.59694	4.64039	4.1035	4.03034	4.40803	3.68634	4.18062	0.494277	0.411373
ENSMPUG00000004593	PRKN	0.263034	0.111031	0	0.367371	0.475085	1.01436	0.124689	0.618937	0.494249	0.0822344
ENSMPUG00000015887	BST2	3.02857	6.51775	0.286881	2.68257	3.37295	5.25965	3.27773	3.77172	0.493992	0.81349
ENSMPUG00000028362	#N/A	1.34483	0.933573	0.678072	1.42223	2.17313	0.83996	0.985491	1.47844	0.492949	0.317509
ENSMPUG00000013410	#N/A	2.6893	2.70929	1.87971	2.66676	2.70929	3.3799	2.4261	2.91865	0.49255	0.240645
ENSMPUG00000013302	HPCAL1	4.62117	5.2765	3.98823	5.11353	5.03826	5.20984	4.62863	5.12055	0.491913	0.260044
ENSMPUG00000010923	DUOX1	7.02868	6.85599	6.84587	6.65005	7.59567	7.96035	6.91018	7.40202	0.491843	0.280957
ENSMPUG00000005207	TMEM181	5.79909	6.18488	5.61088	6.29939	6.29976	6.47119	5.86495	6.35678	0.491832	0.0509803
ENSMPUG00000030479	#N/A	0	0.757023	0	0	0.748461	1.48027	0.252341	0.742909	0.490568	0.378861
ENSMPUG00000003224	CABP1	0.659925	0.298658	0	0.275007	0.765535	1.38957	0.319528	0.810036	0.490509	0.26067
ENSMPUG00000018072	ZC3H12D	1.58976	1.08406	1.11103	1.58015	2.01078	1.66448	1.26162	1.7518	0.490183	0.0804393
ENSMPUG00000010557	CPZ	0	0	0	0	0.536053	0.933573	0	0.489875	0.489875	0.144364
ENSMPUG00000008080	VCAN	0.0703893	0.137504	0.111031	0.15056	0.695994	0.941106	0.106308	0.595887	0.489579	0.105044
ENSMPUG00000011691	#N/A	0.250962	0.298658	0	0.879706	0.298658	0.83996	0.183207	0.672775	0.489568	0.079219
ENSMPUG00000001236	#N/A	0	0.536053	0	0.879706	0	1.12433	0.178684	0.668011	0.489327	0.272964
ENSMPUG00000005271	PNMA8A	3.02857	3.76022	3.07724	3.74631	3.75702	3.82985	3.28868	3.77773	0.489051	0.108709
ENSMPUG00000002850	VSIG10	6.73023	7.25106	5.7057	7.30305	6.84775	7.00169	6.56233	7.05083	0.488499	0.360262
ENSMPUG00000010492	AFAP1	5.22265	5.60407	3.47119	5.21684	5.11478	5.43129	4.76597	5.2543	0.488335	0.502426
ENSMPUG00000004552	CTSS	5.62644	6.48816	6.55964	6.79351	6.56438	6.78136	6.22475	6.71308	0.488333	0.189137
ENSMPUG00000026337	#N/A	0	0.831877	0.201634	0.516015	0.831877	1.15056	0.344504	0.832817	0.488314	0.190745
ENSMPUG00000015269	#N/A	0	0	0	0.31034	0.344828	0.807355	0	0.487508	0.487508	0.0383087
ENSMPUG00000003517	S100A10	10.8964	10.8337	10.0327	10.9746	11.2645	10.9862	10.5876	11.0751	0.487484	0.17235
ENSMPUG00000019318	#N/A	0.344828	0.275007	0.137504	0.669027	0.286881	1.26303	0.252446	0.739647	0.487201	0.168771
ENSMPUG00000015809	MFGE8	8.90385	9.6869	7.06437	9.36247	8.47756	9.27589	8.55171	9.03864	0.486932	0.587523
ENSMPUG00000009362	RASL11A	1.23879	1.91073	1.90689	1.32769	2.61353	2.57531	1.68547	2.17218	0.486707	0.365974
ENSMPUG00000009434	SLC39A8	7.35526	7.39797	5.16269	7.13894	6.81455	7.42249	6.63864	7.12532	0.486681	0.556123
ENSMPUG00000001107	#N/A	0	0	0	0.0285692	0.903038	0.526069	0	0.485892	0.485892	0.127457
ENSMPUG00000010299	IL34	1.69153	1.01436	0.238787	1.07724	1.81147	1.51096	0.981559	1.46656	0.485	0.361056
ENSMPUG00000001540	SEPTIN6	2.90881	3.08066	2.51854	3.55459	3.3147	3.09255	2.836	3.32061	0.484608	0.0854466
ENSMPUG00000009082	#N/A	0	0.526069	0.516015	0.863938	0.526069	1.10434	0.347361	0.831448	0.484087	0.115479
ENSMPUG00000015862	PPP2R5A	5.30998	5.58706	4.81147	5.41752	5.77821	5.96278	5.23617	5.7195	0.483331	0.156774
ENSMPUG00000007485	0	1.02148	1.72683	1.24489	2.06005	1.68257	1.70044	1.33107	1.81435	0.483287	0.116214
ENSMPUG00000026637	#N/A	1.87184	2.36737	1.45943	2.51349	2.29572	2.33914	1.89955	2.38278	0.483235	0.148872
ENSMPUG00000014920	GAS2L2	0.111031	0	0	0.321928	0.189034	1.04963	0.0370104	0.520198	0.483187	0.148057
ENSMPUG00000008384	S100A9	8.50541	7.3996	9.32926	7.99769	9.65292	9.03138	8.41142	8.894	0.482572	0.54918
ENSMPUG00000009001	PRKAG2	3.42089	3.16993	3.73444	4.06781	3.83895	3.86592	3.44175	3.92423	0.482477	0.0539707
ENSMPUG00000010886	FN3K	0.263034	0.0840643	0	0.790772	0.389567	0.613532	0.1157	0.597957	0.482257	0.0259504
ENSMPUG00000003862	TBC1D10C	5.5741	5.48188	3.79494	5.54009	5.30159	5.45352	4.95031	5.43173	0.481426	0.454968
ENSMPUG00000016684	AP1S3	5.09466	5.95675	5.93946	6.45154	5.85723	6.12474	5.66362	6.14451	0.480881	0.221521
ENSMPUG00000011123	FBXL7	0	0	0	0	0.790772	0.650765	0	0.480512	0.480512	0.119855
ENSMPUG00000015974	#N/A	1.81967	2.22651	3.42626	2.65535	2.79494	3.46336	2.49081	2.97122	0.480402	0.426203
ENSMPUG00000008042	AVEN	5.90207	6.00135	5.68061	6.37573	6.43779	6.2114	5.86134	6.34164	0.4803	0.0145389
ENSMPUG00000026610	#N/A	0	0.15056	0	0	0.956057	0.632268	0.0501866	0.529442	0.479255	0.168159
ENSMPUG00000012806	#N/A	0.176323	0.695994	0	0.0976108	1.35614	0.85599	0.290772	0.769915	0.479143	0.31891
ENSMPUG00000027628	#N/A	0.799087	0.422233	0.505891	0.85599	0.790772	1.51602	0.575737	1.05426	0.478522	0.137566
ENSMPUG00000030624	#N/A	1.28688	0.545968	1.47508	1.59455	1.51096	1.63691	1.10264	1.58081	0.478164	0.169856
ENSMPUG00000013071	NAA80	4.02768	4.17632	3.26903	4.52356	3.99095	4.38957	3.82435	4.30136	0.477014	0.214115
ENSMPUG00000015779	LDLRAP1	6.91827	7.27826	6.00023	7.43688	6.91874	7.27212	6.73225	7.20925	0.476994	0.309368
ENSMPUG00000006115	KCP	0.516015	0.555816	0	0.782409	0.879706	0.83996	0.357277	0.834025	0.476748	0.0581413
ENSMPUG00000000150	NDRG2	1.19535	1.24489	1.66448	1.17632	2.34767	2.01078	1.36824	1.84492	0.476684	0.276502
ENSMPUG00000013361	#N/A	3.7126	3.43162	2.88557	3.61353	3.848	3.9982	3.34326	3.81991	0.476644	0.14919
ENSMPUG00000016129	RAB39B	3.21101	2.26003	0	2.30159	2.36457	2.23266	1.82368	2.29961	0.475928	0.643727
ENSMPUG00000016674	SGPP2	4.03386	4.86839	4.02326	4.82375	4.66619	4.86295	4.3085	4.7843	0.475792	0.171927
ENSMPUG00000015728	CRYBG2	3.89433	3.72356	1.48027	3.80323	3.34341	3.37851	3.03272	3.50838	0.475663	0.580352
ENSMPUG00000018880	#N/A	0	0	0	0	0.748461	0.678072	0	0.475511	0.475511	0.117084
ENSMPUG00000001406	SATB1	4.43896	4.80581	3.93546	4.80012	4.70598	5.10056	4.39341	4.86889	0.475477	0.16346
ENSMPUG00000014589	SPATS2	2.9241	2.28983	2.66448	3.31904	3.18745	2.79701	2.62614	3.10117	0.475029	0.120911
ENSMPUG00000011538	RGS16	0.0565835	0	0	0.238787	0.263034	0.978196	0.0188612	0.493339	0.474478	0.122889
ENSMPUG00000014867	IFNGR1	7.32103	7.97682	6.89433	7.85169	7.84134	7.92172	7.39739	7.87158	0.474191	0.207645
ENSMPUG00000011843	KCNK7	1.03562	1.37295	1.18903	2.60644	1.54102	0.871844	1.1992	1.6731	0.473898	0.409046
ENSMPUG00000009479	HACE1	1.24489	0.765535	0.536053	0.722466	1.74416	1.5008	0.848825	1.32248	0.473651	0.272125
ENSMPUG00000000154	ARHGEF40	0.695994	0.695994	1.18903	0.422233	1.46989	2.10769	0.86034	1.33327	0.472928	0.412964
ENSMPUG00000017476	GLIPR1	5.95	6.38059	4.55643	6.11478	6.14425	6.04636	5.62901	6.1018	0.472791	0.439439
ENSMPUG00000002031	MIOX	0	0	0	0	0.748461	0.669027	0	0.472496	0.472496	0.117364
ENSMPUG00000007703	GZMA	6.29278	3.96809	2.15056	3.72137	5.20203	4.90352	4.13714	4.60897	0.471829	0.731324
ENSMPUG00000002458	0	2.38957	1.87184	0.992768	2.13422	2.27501	2.26003	1.75139	2.22308	0.471692	0.314185
ENSMPUG00000005686	KANK2	2.52356	2.73118	2.4489	2.94486	2.90111	3.27202	2.56788	3.03933	0.471448	0.0308835
ENSMPUG00000006024	ARMH4	0.163499	0.0976108	0.275007	0.176323	0.765535	1.0072	0.178706	0.649684	0.470979	0.135132
ENSMPUG00000011451	LHX4	0.0840643	0.214125	0	0.0976108	0.555816	1.05658	0.0993964	0.570003	0.470607	0.172658
ENSMPUG00000004936	WIPF3	0.400538	0.464668	0.356144	1.32769	0.565597	0.739848	0.407117	0.877711	0.470594	0.113181
ENSMPUG00000012989	SVIL	3.89142	4.62936	4.49506	5.05485	4.71425	4.65821	4.33861	4.8091	0.470491	0.142943
ENSMPUG00000007886	GATA5	0.0565835	0	0	0	0.604071	0.863938	0.0188612	0.489337	0.470475	0.140661
ENSMPUG00000003102	SMIM29	6.31796	6.30943	6.00495	6.51159	6.7443	6.78607	6.21078	6.68065	0.469876	0.0246011
ENSMPUG00000010274	MAP1A	0.0143553	0.0426443	0.0285692	0.0285692	0.815575	0.650765	0.0285229	0.498303	0.46978	0.12166
ENSMPUG00000005985	ZFPM2	0.941106	1.21412	0.85599	1.07039	1.59455	1.75275	1.00374	1.47256	0.468822	0.114284
ENSMPUG00000013790	PTRH1	4.5373	4.7252	3.52105	4.55949	5.02104	4.6094	4.26118	4.72998	0.468795	0.307914
ENSMPUG00000011415	SPNS2	5.51696	6.29848	5.24108	6.13052	6.02037	6.31198	5.6855	6.15429	0.468783	0.226009
ENSMPUG00000017240	#N/A	0.659925	1.23266	0	0.713696	1.87971	0.704872	0.630862	1.09942	0.468563	0.425187
ENSMPUG00000006192	APBB2	4.04527	4.11686	3.7366	4.37782	4.36667	4.55949	3.96625	4.43466	0.468415	0.0240313
ENSMPUG00000007116	AJUBA	6.22632	6.55873	5.42391	6.46205	6.41853	6.72846	6.06965	6.53635	0.466696	0.253812
ENSMPUG00000019228	GPR173	0	0.31034	0	0.641546	0.678072	0.389567	0.103447	0.569728	0.466282	0.0275482
ENSMPUG00000012709	#N/A	2.58976	2.33914	2.13093	3.00899	2.90111	2.54844	2.35328	2.81951	0.466234	0.072293
ENSMPUG00000000734	LEPR	0.464668	0.765535	0.432959	0.575312	0.948601	1.53605	0.554387	1.01999	0.465601	0.194459
ENSMPUG00000019389	NGF	3.33056	2.33914	1.61353	2.51854	3.11936	3.04089	2.42774	2.89293	0.465185	0.431387
ENSMPUG00000007027	TCAF2C	4.61883	5.07339	4.37086	5.05788	5.20163	5.19889	4.68769	5.1528	0.465108	0.092328
ENSMPUG00000006464	TBC1D2	5.79935	6.05593	4.70819	6.0063	6.0237	5.926	5.52116	5.98533	0.464177	0.325242
ENSMPUG00000016491	#N/A	0	0	0.454176	0	1.10434	0.739848	0.151392	0.614728	0.463336	0.265721
ENSMPUG00000008525	MIDN	3.61941	3.70487	3.49185	3.8679	4.13175	4.20633	3.60538	4.06866	0.463281	0.0180761
ENSMPUG00000015910	ZNHIT1	4.84248	5.03914	4.38888	5.13504	5.21684	5.30816	4.75683	5.22001	0.463183	0.0803877
ENSMPUG00000012472	LMO1	0.516015	0.594549	0	0.475085	1.57046	0.454176	0.370188	0.833241	0.463053	0.325108
ENSMPUG00000002185	HVCN1	0.238787	0.124328	0.111031	0.0565835	0.722466	1.08406	0.158049	0.621038	0.462989	0.201987
ENSMPUG00000010431	BICC1	0.0565835	0.124328	0.0565835	0.333424	0.641546	0.650765	0.0791651	0.541911	0.462746	0.0122809
ENSMPUG00000016999	HPSE2	0.933573	0.713696	0.226509	1.22651	1.13093	0.903038	0.624592	1.08683	0.462234	0.114718
ENSMPUG00000005189	FAM166B	0	0	0	0.214125	0.238787	0.933573	0	0.462161	0.462161	0.121574
ENSMPUG00000009658	0	5.60792	5.97842	5.29094	5.90014	6.07831	6.28392	5.62576	6.08746	0.461696	0.112296
ENSMPUG00000001938	MAP7D3	0.189034	0.111031	0.485427	0.475085	0.815575	0.879706	0.261831	0.723455	0.461625	0.0529026
ENSMPUG00000004686	SNX10	4.21878	3.89918	3.84599	4.37365	4.4019	4.57228	3.98798	4.44928	0.461295	0.0249663
ENSMPUG00000019795	SOWAHA	0.31034	0.594549	0	0.799087	0.526069	0.963474	0.30163	0.762877	0.461247	0.0972702
ENSMPUG00000017244	INSYN1	0.505891	0.443607	0.575312	0.321928	1.28096	1.30451	0.50827	0.969132	0.460862	0.230226
ENSMPUG00000005110	LPIN2	3.55336	3.39917	4.04352	4.01881	3.90977	4.44758	3.66535	4.12539	0.460038	0.144729
ENSMPUG00000015091	TRIM62	4.29793	4.71918	2.87971	4.46923	4.06695	4.74039	3.9656	4.42552	0.45992	0.479071
ENSMPUG00000016474	ALPK2	0.516015	0.782409	1.38405	1.05658	1.60407	1.40054	0.894158	1.35373	0.459573	0.203189
ENSMPUG00000001679	C12orf65	1.29866	1.79077	1.43829	1.56071	1.7866	2.55827	1.50924	1.96853	0.459285	0.24299
ENSMPUG00000005805	LAMA3	7.14282	7.289	6.17792	7.49889	7.18992	7.29802	6.86991	7.32894	0.459028	0.271448
ENSMPUG00000018094	SH3BGRL2	6.96867	7.42282	6.88423	7.79883	7.31161	7.54172	7.09191	7.55072	0.458812	0.103751
ENSMPUG00000019891	PDP2	4.37226	4.08151	3.76022	4.2502	4.51412	4.82477	4.07133	4.5297	0.458369	0.131738
ENSMPUG00000005493	RP9	0.495695	0.575312	0	0	1.55582	0.887525	0.357002	0.814447	0.457445	0.399186
ENSMPUG00000006354	LRRN4	0	0.411426	0	0.137504	0.704872	0.941106	0.137142	0.594494	0.457352	0.171723
ENSMPUG00000007293	0	6.42442	4.6241	6.25304	4.89142	7.15623	6.62585	5.76719	6.2245	0.457315	0.635425
ENSMPUG00000005883	SMO	0.0426443	0.250962	0.0285692	0.0565835	0.757023	0.879706	0.107392	0.564438	0.457046	0.161221
ENSMPUG00000012697	ASS1	1.61824	0.111031	2.38405	1.33914	2.36457	1.77821	1.37111	1.82731	0.4562	0.566297
ENSMPUG00000019921	0	0	0	0	1.36737	0	0	0	0.45579	0.45579	0.373901
ENSMPUG00000029761	#N/A	0	0	0	0	0	1.36737	0	0.45579	0.45579	0.373901
ENSMPUG00000025900	#N/A	3.7148	4.21023	2.95233	4.13011	3.83592	4.27724	3.62579	4.08109	0.455304	0.305891
ENSMPUG00000003565	ITPK1	7.31732	7.85817	6.31886	7.7449	7.45261	7.6627	7.16478	7.62007	0.455289	0.377554
ENSMPUG00000004011	#N/A	1.86394	2.83188	0.422233	2.63459	1.93734	1.91073	1.70602	2.16089	0.454874	0.57155
ENSMPUG00000007084	PLEKHH1	5.68454	5.83517	4.38198	5.75034	5.63401	5.88191	5.30056	5.75542	0.45486	0.385088
ENSMPUG00000012291	MTMR2	4.40871	4.42828	3.79181	4.59634	4.61648	4.77979	4.2096	4.6642	0.454599	0.104126
ENSMPUG00000016761	C1S	0.933573	0.650765	2.75061	0.378512	2.95233	2.36737	1.44498	1.89941	0.454424	0.678887
ENSMPUG00000005475	USP2	3.02148	2.72465	3.10434	3.0993	3.61235	3.49697	2.95016	3.40287	0.452718	0.0793898
ENSMPUG00000001368	SPATC1L	0	0	0	0.321928	0	1.03562	0	0.452517	0.452517	0.213281
ENSMPUG00000009934	BCAR1	5.57773	6.58165	4.95187	6.05528	5.92529	6.48591	5.70375	6.15549	0.451743	0.420757
ENSMPUG00000004286	PALD1	0	0	0	0	0.555816	0.799087	0	0.451634	0.451634	0.128778
ENSMPUG00000010250	ST3GAL2	4.20398	4.77663	3.48285	4.53978	4.42223	4.85599	4.15449	4.606	0.451513	0.317927
ENSMPUG00000017136	PLCE1	2.58976	2.63691	2.01078	2.81762	2.87184	2.90111	2.41249	2.86353	0.451039	0.0901976
ENSMPUG00000001157	ZNF24	4.0072	3.96809	5.75569	5.37121	4.97865	4.7339	4.57699	5.02792	0.450928	0.506026
ENSMPUG00000000671	TMEM170B	0.516015	0	0.584963	0.565597	0	1.88753	0.366993	0.817707	0.450715	0.486755
ENSMPUG00000005799	CLIP3	0.604071	0.799087	0.604071	0.613532	1.3505	1.39506	0.669077	1.1197	0.450621	0.160088
ENSMPUG00000015473	MEF2B	0	0.214125	0.31034	0.298658	0.863938	0.713696	0.174822	0.625431	0.450609	0.0791202
ENSMPUG00000000727	NOSTRIN	3.11437	2.4957	2.1635	2.86987	3.35755	2.89724	2.59119	3.04155	0.450368	0.232536
ENSMPUG00000004212	SPINK4	2.08406	4.46989	0	4.23802	2.24793	1.41684	2.18465	2.63426	0.449613	0.784682
ENSMPUG00000009864	PFKFB2	3.849	4.09508	3.98641	4.488	4.18824	4.60288	3.97683	4.42638	0.449546	0.0344602
ENSMPUG00000031677	#N/A	0	0	0	0	1.34483	0	0	0.448276	0.448276	0.373901
ENSMPUG00000015452	CEMIP	0.0565835	0.0976108	0.176323	0	0.555816	1.1177	0.110172	0.557837	0.447665	0.2399
ENSMPUG00000012428	XK	2.51854	2.79286	3.52482	3.36737	3.42358	3.38405	2.9454	3.39167	0.446264	0.212069
ENSMPUG00000010160	CNTNAP1	0.275007	0.111031	0.214125	0.201634	0.765535	0.970854	0.200054	0.646007	0.445953	0.130447
ENSMPUG00000018851	HINT1	0	0	0	0.687061	0	0.650765	0	0.445942	0.445942	0.116409
ENSMPUG00000001846	CCN4	0	0	0	0	0.704872	0.632268	0	0.445713	0.445713	0.117288
ENSMPUG00000005531	SYDE2	0.124328	0.0976108	1.72247	0.83996	1.21412	1.22651	0.648135	1.09353	0.445396	0.464972
ENSMPUG00000013735	LBHD1	3.52356	3.79286	3.82273	3.99186	4.23802	4.24336	3.71305	4.15775	0.4447	0.0243823
ENSMPUG00000002554	ADAM12	0	0	0	0.0565835	0.226509	1.04963	0	0.444241	0.444241	0.220997
ENSMPUG00000003172	AADAT	0.790772	0.963474	0.85599	1.16993	1.20163	1.57046	0.870079	1.31401	0.443929	0.0324215
ENSMPUG00000004481	TGFBR3	2.14731	1.87578	1.64616	2.21723	2.22342	2.55827	1.88975	2.33297	0.443224	0.0731209
ENSMPUG00000018112	RAPGEF2	3.56925	3.80735	3.47508	4.33199	3.76235	4.08661	3.61723	4.06032	0.443089	0.0825907
ENSMPUG00000000458	CYTIP	2.6893	3.56803	3.82985	4.06953	3.45943	3.88655	3.36239	3.80517	0.442777	0.319026
ENSMPUG00000014218	KLHDC9	0.31034	0.189034	0	0.722466	0.650765	0.454176	0.166458	0.609135	0.442678	0.0214756
ENSMPUG00000013433	ST6GALNAC2	2.73335	3.54844	2.94298	3.86592	3.13586	3.5509	3.07492	3.51756	0.442636	0.242588
ENSMPUG00000018000	#N/A	0.604071	0.704872	0.263034	0.739848	1.03562	1.12433	0.523993	0.9666	0.442607	0.0668722
ENSMPUG00000024217	#N/A	0	0	0	0	0	1.32769	0	0.442562	0.442562	0.373901
ENSMPUG00000009543	CRYBG1	6.45664	6.11499	5.63633	6.49506	6.52763	6.51254	6.06932	6.51174	0.442421	0.13668
ENSMPUG00000000653	SQSTM1	5.84725	6.42761	5.9743	6.27482	6.33181	6.9697	6.08305	6.52545	0.442395	0.194252
ENSMPUG00000011748	ACY1	4.80993	5.06609	4.85649	5.29866	5.32805	5.42928	4.91084	5.352	0.44116	0.00746823
ENSMPUG00000010122	LTBP1	5.67694	5.65478	3.73335	5.41244	5.44162	5.53419	5.02169	5.46275	0.441056	0.531803
ENSMPUG00000016326	SLC25A34	1.02857	1.0635	0	1.0072	1.44361	0.963474	0.697357	1.13809	0.440735	0.311756
ENSMPUG00000009322	TIGAR	4.81558	5.02591	5.03562	5.49538	5.28651	5.41718	4.95904	5.39969	0.44065	0.00944714
ENSMPUG00000000291	SIDT1	5.65076	6.67257	6.28762	6.6851	6.34607	6.90159	6.20365	6.64425	0.440603	0.263509
ENSMPUG00000006984	C3	0.176323	0.111031	1.27501	0.0143553	1.38405	1.48543	0.520787	0.961277	0.44049	0.507748
ENSMPUG00000005950	VWA5A	8.16581	8.8937	8.80054	9.33327	8.64267	9.20555	8.62002	9.06049	0.440477	0.230781
ENSMPUG00000020098	#N/A	6.85362	7.11904	7.32517	7.59395	7.30214	7.72233	7.09928	7.53947	0.440193	0.0756288
ENSMPUG00000012081	CHST11	0.163499	0.137504	0.0703893	0.0285692	0.807355	0.85599	0.123797	0.563971	0.440174	0.177744
ENSMPUG00000013154	RNF144A	0.321928	0.298658	0	0	0.941106	1	0.206862	0.647035	0.440173	0.265294
ENSMPUG00000003576	CHGA	3.77083	4.21101	2.69377	4.12681	3.8339	4.03386	3.55854	3.99819	0.439655	0.392266
ENSMPUG00000012942	#N/A	1.72247	0.871844	0.847997	1.60881	2.01436	1.1375	1.14744	1.58689	0.439454	0.315489
ENSMPUG00000011881	PLS1	4.21568	4.42291	4.68594	4.73606	4.97315	4.93263	4.44151	4.88061	0.439106	0.0467835
ENSMPUG00000026841	#N/A	1.25096	0.411426	0	1.34483	0.731183	0.903038	0.554129	0.993017	0.438887	0.345727
ENSMPUG00000000307	SMAD6	1.28688	1.9486	0.847997	1.76129	1.5509	2.08746	1.36116	1.79988	0.438723	0.285217
ENSMPUG00000006933	COL5A3	0	0.0565835	0.0426443	0	0.782409	0.632268	0.033076	0.471559	0.438483	0.142136
ENSMPUG00000000253	TIMM10	6.84699	6.60585	6.68748	7.22699	7.25267	6.97591	6.71344	7.15185	0.438412	0.0179367
ENSMPUG00000009284	NPHP1	1.5509	1.5008	1.56071	1.53605	1.99277	2.39506	1.53747	1.97463	0.437155	0.153786
ENSMPUG00000016354	PDPN	7.60644	6.1823	6.01926	6.4187	7.40667	7.29379	6.60266	7.03972	0.437056	0.501965
ENSMPUG00000000651	TPM1	3.61589	4.0072	3.18428	3.91648	3.79805	4.40395	3.60245	4.03949	0.437038	0.22068
ENSMPUG00000028045	#N/A	0	0	0	1.31034	0	0	0	0.43678	0.43678	0.373901
ENSMPUG00000005747	PDGFC	0.389567	0.594549	0.0285692	0.411426	0.9855	0.925999	0.337562	0.774309	0.436747	0.150671
ENSMPUG00000011242	FAM149A	0.641546	0.137504	0.389567	0.799087	0.823749	0.85599	0.389539	0.826275	0.436737	0.0406392
ENSMPUG00000016347	IL15RA	0.367371	0.903038	0	0.400538	1.03562	1.14405	0.42347	0.860069	0.4366	0.280312
ENSMPUG00000010808	NEXN	0	0	0	0	0.887525	0.422233	0	0.436586	0.436586	0.163707
ENSMPUG00000009772	HSF2BP	1.95233	2.26903	2.22651	2.37573	2.60644	2.774	2.14929	2.58539	0.436099	0.0457199
ENSMPUG00000005402	RIPPLY2	0	0	0	0	0.863938	0.443607	0	0.435848	0.435848	0.155489
ENSMPUG00000009955	LDHD	3.25096	3.20789	1.32769	3.01792	2.67807	3.3978	2.59551	3.03127	0.435752	0.54935
ENSMPUG00000019129	FABP5	10.3991	9.52409	7.3386	9.49857	9.58107	9.4886	9.08725	9.52275	0.435498	0.657416
ENSMPUG00000014445	GHR	1.72683	0.948601	0.790772	1.32769	1.9855	1.45943	1.1554	1.59087	0.435472	0.284007
ENSMPUG00000000305	GTPBP8	3.0268	1.848	1.87184	2.45681	2.7761	2.81967	2.24888	2.68419	0.435313	0.343474
ENSMPUG00000007739	SNX30	3.488	3.64155	2.89918	3.82375	3.63459	3.87578	3.34291	3.77804	0.435133	0.141283
ENSMPUG00000015524	CRLF1	1.48027	1.02148	0.495695	1.57046	1.47508	1.25701	0.999147	1.43419	0.435039	0.219601
ENSMPUG00000018424	#N/A	7.34154	8.37691	5.86493	7.67871	7.27538	7.9341	7.19446	7.6294	0.434937	0.594798
ENSMPUG00000016175	HAUS7	4.93876	4.916	3.14893	4.39506	4.93734	4.97499	4.33456	4.76913	0.434569	0.523093
ENSMPUG00000019697	0	1.50589	2.41954	1.78241	2.28096	2.18269	2.54597	1.90261	2.33654	0.433926	0.210762
ENSMPUG00000003496	TCHH	1.20789	1.67807	1.20789	2	1.65992	1.73552	1.36462	1.79848	0.433863	0.0817832
ENSMPUG00000017901	BCL2L1	8.06604	8.53827	7.78692	8.68888	8.36265	8.64115	8.13041	8.56422	0.433816	0.147139
ENSMPUG00000006604	#N/A	0	0	0	0.485427	0	0.815575	0	0.433667	0.433667	0.141073
ENSMPUG00000011419	SPNS3	1.09761	1.12433	0.189034	1.47508	1.02148	1.21412	0.803658	1.2369	0.433239	0.264746
ENSMPUG00000019763	RPL37A	0	0	0	1.29866	0	0	0	0.432886	0.432886	0.373901
ENSMPUG00000017669	HNF4A	3.63227	2.85997	0.111031	2.63459	2.63227	2.63459	2.20109	2.63382	0.432729	0.706222
ENSMPUG00000012261	AMOTL1	4.04264	4.15137	4.07553	4.31759	4.58676	4.66221	4.08985	4.52219	0.432338	0.0168075
ENSMPUG00000015300	CCDC28B	4.8505	4.849	3.43296	4.30012	4.87529	5.2521	4.37749	4.80917	0.431684	0.474451
ENSMPUG00000001657	SLC22A15	0.422233	0.757023	0.176323	0.321928	1.4489	0.879706	0.45186	0.883512	0.431652	0.303928
ENSMPUG00000013985	NT5C	7.61743	7.30168	7.05083	7.64695	7.65928	7.95855	7.32331	7.75493	0.431617	0.0889789
ENSMPUG00000017254	LOXL1	0	0	0	0	0.495695	0.799087	0	0.431594	0.431594	0.13748
ENSMPUG00000017505	MDM2	6.65821	6.87664	7.39034	7.13165	7.2572	7.83017	6.97506	7.40634	0.431275	0.230844
ENSMPUG00000030026	#N/A	0.0976108	0.0426443	0.0840643	0	0.0426443	1.47508	0.0747731	0.50591	0.431137	0.424286
ENSMPUG00000015873	#N/A	1.45418	0.748461	0	0.15056	1.48543	1.85997	0.734212	1.16532	0.431106	0.55349
ENSMPUG00000014274	ADAMTS4	0.0565835	0.0703893	0.0703893	0.0285692	0.613532	0.847997	0.0657874	0.496699	0.430912	0.151754
ENSMPUG00000002625	SLC8B1	4.48091	4.72738	3.44626	4.75007	4.34696	4.848	4.21818	4.64834	0.43016	0.365018
ENSMPUG00000003456	CLDN1	6.06113	6.23381	6.33485	6.56087	6.60437	6.75475	6.20993	6.64	0.430065	0.0122889
ENSMPUG00000003477	FUT11	2.79494	3.52857	2.45418	3.1375	3.37156	3.55827	2.92589	3.35578	0.429882	0.274218
ENSMPUG00000012002	RUFY2	2.05658	1.72683	2.71809	2.51602	2.43029	2.84398	2.16717	2.59676	0.429594	0.247507
ENSMPUG00000009886	IFI35	4.14486	5.07596	5.79675	5.12309	5.40565	5.77637	5.00586	5.43504	0.429177	0.450866
ENSMPUG00000020049	SOCS1	0	0	0	0	1	0.286881	0	0.42896	0.42896	0.222519
ENSMPUG00000019257	#N/A	0.124328	0.137504	0.263034	0.565597	0.389567	0.85599	0.174955	0.603718	0.428763	0.04
ENSMPUG00000019978	DIRAS1	0	0	0	0.333424	0.367371	0.584963	0	0.428586	0.428586	0.00554708
ENSMPUG00000010167	TPPP	1.54102	1.1635	0	1.09761	1.64155	1.25096	0.901506	1.33004	0.428534	0.432215
ENSMPUG00000004340	ACO1	7.26238	7.62425	7.60592	7.99565	7.92333	7.85854	7.49752	7.92584	0.428325	0.026068
ENSMPUG00000007931	PDCD5	5.31578	5.10392	5.03694	5.66505	5.62527	5.4489	5.15221	5.57974	0.427526	0.0162488
ENSMPUG00000008849	SLC8A1	0.389567	0.516015	0.545968	0.9855	0.948601	0.799087	0.48385	0.911063	0.427213	0.00457288
ENSMPUG00000016968	PRKG1	0	0	0	0	0.575312	0.704872	0	0.426728	0.426728	0.120175
ENSMPUG00000007382	NAGK	7.43588	7.68124	6.81775	7.29214	8.02109	7.90056	7.31162	7.73793	0.426308	0.280453
ENSMPUG00000003196	COMMD6	2.74846	2.52105	2.73769	2.95606	3.45022	2.87774	2.66907	3.09467	0.425608	0.0931848
ENSMPUG00000019119	CCT3	3.91361	3.46858	5.17153	4.63169	4.84599	4.35191	4.18457	4.60986	0.42529	0.466963
ENSMPUG00000004155	MRPL54	1.32193	1.76129	1.97085	2.11437	2.36457	1.848	1.68469	2.10898	0.42429	0.155073
ENSMPUG00000018814	0	0.367371	0.432959	0.422233	0.400538	0.765535	1.32769	0.407521	0.831253	0.423732	0.192193
ENSMPUG00000013582	TRIB2	2	1.52105	1.63227	1.94111	2.26604	2.21723	1.71777	2.14146	0.423685	0.0743959
ENSMPUG00000027319	#N/A	1.37295	1.852	0.226509	0.970854	2.04614	1.70487	1.15049	1.57396	0.423469	0.503859
ENSMPUG00000001692	PITPNM2	2.7761	2.5008	3.10936	2.854	3.41007	3.38957	2.79542	3.21788	0.422455	0.170503
ENSMPUG00000014359	AURKAIP1	5.93428	6.3025	5.42257	6.17792	6.25153	6.49665	5.88645	6.3087	0.42225	0.196476
ENSMPUG00000002918	NETO2	4.40803	3.04439	0.0976108	2.73769	2.97453	3.10266	2.51668	2.93829	0.421612	0.757751
ENSMPUG00000015386	NXPH3	0.485427	0.0565835	0.176323	0.214125	0.650765	1.1177	0.239444	0.660861	0.421417	0.220476
ENSMPUG00000006014	FHOD1	5.39129	5.33163	5.02945	5.32625	5.68902	5.99865	5.25079	5.67131	0.420514	0.134054
ENSMPUG00000004537	GLMP	5.27724	6.02503	5.02326	6.12412	5.70543	5.75622	5.44184	5.86192	0.420081	0.269921
ENSMPUG00000010889	#N/A	4.0993	3.88557	2.91073	2.94298	4.36107	4.8505	3.63187	4.05152	0.419649	0.569981
ENSMPUG00000005972	C8orf33	2.59932	2.53107	1.31615	2.34483	2.78031	2.58015	2.14884	2.56843	0.419584	0.389781
ENSMPUG00000001356	#N/A	0.238787	0.286881	0.887525	0.495695	0.731183	1.44361	0.471064	0.890162	0.419097	0.301053
ENSMPUG00000008696	#N/A	0	0	0	0.641546	0	0.613532	0	0.418359	0.418359	0.116315
ENSMPUG00000016675	HS6ST1	5.49474	6.96209	6.46516	6.67892	6.40378	7.09191	6.30733	6.72487	0.417542	0.429035
ENSMPUG00000008884	LEF1	0.9855	1.8953	0.333424	1.97453	1	1.49057	1.07141	1.48837	0.416958	0.477901
ENSMPUG00000011055	FGFR3	5.08023	5.61353	2.14405	4.87627	4.45418	4.75809	4.27927	4.69618	0.416909	0.72058
ENSMPUG00000020086	SP6	2.64386	2.61589	2.45418	2.43296	3.01078	3.51854	2.57131	2.98742	0.416118	0.262225
ENSMPUG00000015978	CPAMD8	2.26303	1.81967	0.879706	1.72683	2.09424	2.38957	1.65414	2.07021	0.416075	0.408091
ENSMPUG00000013007	KYAT1	4.96671	5.66732	5.85574	5.65907	5.84825	6.22882	5.49659	5.91204	0.415454	0.261646
ENSMPUG00000010408	SLC2A4	2.8679	2.87381	2.39506	3.26153	2.89918	3.22188	2.71226	3.12753	0.41527	0.101195
ENSMPUG00000029003	#N/A	0.799087	1.08406	0.62293	1.3505	1.25701	1.14405	0.835361	1.25052	0.415157	0.047633
ENSMPUG00000006509	DGAT1	7.56339	7.81121	6.68706	7.82158	7.66413	7.82126	7.35389	7.76899	0.415104	0.295253
ENSMPUG00000001185	MAPRE2	3.97728	2.90881	2.32481	2.92979	3.90014	3.6241	3.0703	3.48468	0.414377	0.502823
ENSMPUG00000010513	ELL3	3.21257	3.39506	3.18269	3.31904	3.85499	3.85898	3.26344	3.67767	0.414228	0.0962
ENSMPUG00000015292	COPZ2	5.45055	5.55428	4.75221	5.51885	5.7301	5.7498	5.25235	5.66625	0.413901	0.189951
ENSMPUG00000016294	FAM177A1	6.192	6.62205	6.40871	6.88826	6.65693	6.91874	6.40759	6.82131	0.413722	0.0501316
ENSMPUG00000000099	RAMP1	0.321928	0	0.0976108	0	1.10434	0.555816	0.139846	0.553384	0.413538	0.281805
ENSMPUG00000014150	SYT7	3.66334	3.79597	1.52607	3.51223	2.95977	3.75275	2.99513	3.40825	0.413119	0.62096
ENSMPUG00000009785	DYNLRB2	1.15704	0.887525	0.782409	0.555816	1.82782	1.68257	0.942326	1.3554	0.413077	0.378145
ENSMPUG00000027832	#N/A	0	0	0	0.659925	0.389567	0.189034	0	0.412842	0.412842	0.0389332
ENSMPUG00000003529	ITGAV	5.10811	5.34873	6.50906	5.61412	6.23304	6.35597	5.6553	6.06771	0.412412	0.447048
ENSMPUG00000006423	SIX4	1.38957	1.29866	4.06953	2.41954	2.77821	2.79701	2.25259	2.66492	0.412335	0.676284
ENSMPUG00000016235	WNT7B	3.65535	4.87184	4.95187	5.21412	4.76022	4.74093	4.49302	4.90509	0.41207	0.40883
ENSMPUG00000028919	#N/A	1.91073	2.52857	2.3978	2.77189	2.73769	2.56316	2.27904	2.69091	0.411875	0.106989
ENSMPUG00000014165	ULK2	3.39369	3.56682	2.85997	3.62059	3.57168	3.86295	3.27349	3.68507	0.411578	0.149373
ENSMPUG00000003619	UHMK1	4.51159	4.94533	4.89239	5.25285	5.19022	5.14078	4.7831	5.19462	0.411514	0.0427781
ENSMPUG00000011661	CAT	5.59216	5.74766	4.55029	5.16027	5.70099	6.26266	5.2967	5.70798	0.411276	0.45067
ENSMPUG00000007845	LAMA5	5.26529	5.18468	3.85898	4.87676	5.10769	5.55735	4.76965	5.1806	0.410953	0.455453
ENSMPUG00000002571	PFN2	5.0197	4.67016	4.6094	5.14323	5.01569	5.37156	4.76642	5.17683	0.410407	0.0675331
ENSMPUG00000005346	TBX18	0.0703893	0	0.0426443	0.0426443	0.641546	0.659925	0.0376779	0.448038	0.41036	0.114332
ENSMPUG00000018309	ABCB1	5.84875	6.15765	5.08831	6.28114	5.86913	6.17413	5.69824	6.10813	0.409897	0.295476
ENSMPUG00000012745	ITPR3	4.5435	4.27202	3.22805	4.3067	4.55704	4.40939	4.01452	4.42438	0.409855	0.371426
ENSMPUG00000011033	WWC2	2.45681	3.39643	3.36036	3.63807	3.22959	3.5741	3.0712	3.48059	0.409386	0.285701
ENSMPUG00000008103	ANKRD42	1.51096	1.29278	1.40054	1.55582	1.69599	2.17951	1.40143	1.81044	0.409013	0.10921
ENSMPUG00000010595	EYA1	2.8679	2.56803	3.44361	3.1375	3.36317	3.60526	2.95985	3.36864	0.408799	0.231765
ENSMPUG00000011688	#N/A	1.69599	2.89142	0.189034	2.37016	1.89142	1.73985	1.59215	2.00048	0.408328	0.638504
ENSMPUG00000008827	SELENOT	7.67659	7.76752	7.81788	8.2197	8.29967	7.96694	7.754	8.1621	0.408104	0.0197305
ENSMPUG00000017522	MSRB3	5.27984	5.90977	5.70764	5.95303	5.82299	6.3443	5.63242	6.0401	0.407687	0.168636
ENSMPUG00000013402	#N/A	0	0.137504	0	0.367371	0.790772	0.201634	0.0458345	0.453259	0.407424	0.0879101
ENSMPUG00000008282	THBS1	5.88044	6.9005	6.8254	5.89772	7.55911	7.37104	6.53545	6.94262	0.407174	0.546835
ENSMPUG00000016947	LLPH	6.41329	6.3637	6.393	6.87147	6.79533	6.72465	6.39	6.79715	0.407153	0.000810778
ENSMPUG00000003332	CNN3	7.68215	8.3786	8.22887	8.501	8.28877	8.72038	8.09654	8.50339	0.406846	0.172963
ENSMPUG00000013358	TIMP1	8.28021	9.36573	6.4545	8.49901	8.38828	8.43313	8.03348	8.44014	0.406653	0.657334
ENSMPUG00000014043	ETV1	6.44377	6.51191	6.3302	7.10035	6.57228	6.83276	6.42863	6.83513	0.406504	0.0654468
ENSMPUG00000006083	SYT8	6.4121	7.0955	6.41447	7.10497	6.82388	7.2116	6.64069	7.04681	0.406119	0.186626
ENSMPUG00000003871	UCK2	5.82934	6.21121	5.9397	6.36772	6.22033	6.60733	5.99342	6.39846	0.405045	0.064526
ENSMPUG00000015545	TBL3	6.33038	6.54102	5.77821	6.6314	6.68173	6.55121	6.21654	6.62144	0.404909	0.153948
ENSMPUG00000018484	RPL37A	0	0	0	0	0	1.21412	0	0.404708	0.404708	0.373901
ENSMPUG00000013567	SERGEF	4.09424	4.24489	4.04352	4.51159	4.61058	4.47379	4.12755	4.53199	0.40444	0.00517351
ENSMPUG00000019636	NOG	1.52607	0.536053	0	0.695994	0.748461	1.82782	0.687374	1.09076	0.403384	0.524713
ENSMPUG00000014214	CDKN1A	8.89318	8.75158	8.45442	8.59384	9.18215	9.53255	8.69973	9.10285	0.403119	0.253962
ENSMPUG00000003668	BMP1	5.53076	5.74927	3.74201	5.26228	5.42828	5.53854	5.00734	5.4097	0.402356	0.564169
ENSMPUG00000011393	PDE3A	0	0	0	0	0.536053	0.669027	0	0.401693	0.401693	0.120937
ENSMPUG00000006787	PSMB10	7.08098	7.87627	7.21897	7.59029	7.83687	7.95367	7.39207	7.79361	0.401536	0.208032
ENSMPUG00000007318	ACTN1	9.44149	9.44615	8.47066	9.43565	9.50088	9.62576	9.11943	9.52076	0.40133	0.289715
ENSMPUG00000003284	0	1.83996	0.594549	0.594549	0	2.02148	2.21101	1.00969	1.41083	0.401145	0.65044
ENSMPUG00000009449	EMILIN1	0.895303	0.978196	0.903038	0.831877	1.65076	1.4957	0.925512	1.32611	0.4006	0.187843
ENSMPUG00000010174	TCF7	1.05658	0.669027	0.422233	1.0635	1.34483	0.941106	0.715948	1.11648	0.400531	0.142678
ENSMPUG00000003453	MKRN1	5.9644	6.42559	6.08895	6.80555	6.32283	6.55198	6.15965	6.56012	0.400473	0.110516
ENSMPUG00000004399	CCL17	1.75702	1.58976	2.06005	1.81147	2.51854	2.27798	1.80228	2.20266	0.400386	0.183181
ENSMPUG00000030837	#N/A	0	0.356144	0	0.344828	0.516015	0.695994	0.118715	0.518946	0.400231	0.062393
ENSMPUG00000004790	RAB25	8.27575	8.37447	7.93887	8.7012	8.47917	8.60874	8.19637	8.59637	0.400004	0.0526683
ENSMPUG00000004252	PID1	0.475085	0.214125	0	0.189034	0.555816	1.14405	0.229737	0.629632	0.399896	0.266868
ENSMPUG00000015151	AMACR	2.51096	2.60644	3.10769	2.97269	3.28688	3.16511	2.7417	3.14156	0.399863	0.124796
ENSMPUG00000000844	CTIF	3.0018	3.01257	1.76977	3.36457	2.81147	2.80735	2.59471	2.99447	0.399752	0.426522
ENSMPUG00000005158	#N/A	0	0.250962	0	0.613532	0.250962	0.584963	0.0836539	0.483152	0.399498	0.0494522
ENSMPUG00000010005	SMPD2	6.02591	6.0072	5.07468	6.21432	5.96255	6.12722	5.7026	6.10136	0.398767	0.284003
ENSMPUG00000015916	CLDN15	0	0	0	0	0.536053	0.659925	0	0.398659	0.398659	0.120366
ENSMPUG00000004415	SP140	4.9486	5.20594	4.7366	5.1981	5.32697	5.56041	4.96372	5.36183	0.398111	0.0818716
ENSMPUG00000015175	LRRC2	0.613532	0.298658	0.15056	0.516015	0.495695	1.24489	0.35425	0.752199	0.397949	0.230619
ENSMPUG00000000709	ROR1	0.0976108	0.344828	0.0285692	0.367371	0.565597	0.731183	0.157003	0.554717	0.397714	0.0491596
ENSMPUG00000009778	ATG16L2	0.687061	0.613532	0.650765	1.15056	1.04963	0.941106	0.650452	1.0471	0.396647	0.0034654
ENSMPUG00000020051	VASN	0.378512	0.443607	0	0.15056	0.790772	1.07039	0.274039	0.670574	0.396534	0.263898
ENSMPUG00000001420	VSIG10L	4.33628	2.32481	2.1375	3.20633	3.44493	3.33628	2.93287	3.32918	0.396316	0.605087
ENSMPUG00000006090	#N/A	2.21101	2.29572	1.82375	2.21101	2.41414	2.89336	2.11016	2.50617	0.396008	0.187017
ENSMPUG00000000503	CD302	0.321928	0	1.11103	0	1.41143	1.20789	0.477653	0.873106	0.395453	0.512203
ENSMPUG00000003155	FKBP7	1.56071	1.79494	1.42223	1.52607	2.12763	2.31034	1.59263	1.98801	0.395386	0.203942
ENSMPUG00000009111	CCDC103	0	0.782409	0.226509	0.739848	0.62293	0.831877	0.336306	0.731552	0.395246	0.175176
ENSMPUG00000017982	CLIP4	2.42761	2.25096	0.189034	1.95977	2.01436	2.07724	1.62253	2.01712	0.394589	0.612509
ENSMPUG00000001013	ADAMTS1	2.62761	2.0321	1.09085	2.01792	2.4957	2.41954	1.91685	2.31105	0.394198	0.449947
ENSMPUG00000005113	RASAL2	4.1035	4.55213	3.92979	4.70984	4.51475	4.54288	4.19514	4.58916	0.394018	0.113616
ENSMPUG00000007796	TC2N	4.7137	5.35579	6.48913	5.77136	5.89166	6.07746	5.51954	5.91349	0.393954	0.495982
ENSMPUG00000007416	C9orf152	1.63227	1.39506	0.604071	1.32193	1.74416	1.74416	1.21047	1.60342	0.392949	0.313627
ENSMPUG00000009557	MISP	3.02326	2.60407	4.11187	3.05658	4.12433	3.7366	3.2464	3.63917	0.392775	0.512478
ENSMPUG00000011984	CAMKMT	2.95606	2.88166	2.1177	2.9782	3.23726	2.91648	2.65181	3.04398	0.392171	0.241335
ENSMPUG00000010353	FZD4	1.4957	1.26303	0.925999	1.28688	1.63691	1.93734	1.22824	1.62038	0.392137	0.192329
ENSMPUG00000008717	NAAA	1.90304	1.70929	1.21412	1.64616	1.98914	2.36737	1.60882	2.00089	0.392073	0.250938
ENSMPUG00000015549	KIFAP3	4.65535	4.80632	4.66789	4.97361	5.35579	4.97636	4.70986	5.10192	0.392066	0.0447324
ENSMPUG00000012990	GALNT18	3.10936	2.79077	2.16672	3.04089	2.99277	3.20789	2.68895	3.08052	0.391569	0.240617
ENSMPUG00000001582	LCP1	8.35891	8.5272	7.28281	8.16697	8.30168	8.87077	8.05631	8.44647	0.390161	0.430573
ENSMPUG00000020882	#N/A	0	0	0	0	1.16993	0	0	0.389975	0.389975	0.373901
ENSMPUG00000013599	MDFI	6.03254	6.19967	4.85898	6.44477	5.81506	6.00068	5.69706	6.08684	0.389772	0.445747
ENSMPUG00000000839	DLX2	0	0	0	0	0.545968	0.62293	0	0.389633	0.389633	0.117838
ENSMPUG00000004388	CX3CL1	8.59768	8.89184	8.19633	8.23055	9.15168	9.47202	8.56195	8.95142	0.389463	0.409499
ENSMPUG00000013819	GALK1	5.84925	5.97016	5.06695	5.95489	5.91433	6.18488	5.62879	6.01803	0.389244	0.257939
ENSMPUG00000000854	RAPGEF4	0.687061	0.941106	0.831877	1.07724	1.1635	1.38405	0.820015	1.20826	0.388249	0.0296555
ENSMPUG00000005142	MINDY4	4.27724	3.69488	2.47249	3.60051	3.82579	4.1811	3.48154	3.86913	0.387596	0.525534
ENSMPUG00000011694	#N/A	2.26604	2.77189	0.176323	2.64386	1.41684	2.31615	1.73808	2.12561	0.387532	0.680742
ENSMPUG00000028133	#N/A	0	0	0	0.594549	0	0.565597	0	0.386715	0.386715	0.116364
ENSMPUG00000027690	#N/A	1.23266	1.58496	1.35614	1.91456	1.52607	1.89142	1.39126	1.77735	0.386095	0.0766046
ENSMPUG00000009452	AMOTL2	6.17093	6.46907	6.1375	6.52873	6.60496	6.80206	6.25917	6.64525	0.386083	0.044175
ENSMPUG00000006712	RAVER1	5.53574	5.51191	4.78136	5.39129	5.9479	5.64789	5.27634	5.66236	0.386021	0.26114
ENSMPUG00000015927	OCEL1	5.36317	6.21839	5.58286	5.84549	5.97774	6.49921	5.72147	6.10748	0.386005	0.300555
ENSMPUG00000005750	0	0.992768	1.47508	0.367371	1.90689	1.75275	0.333424	0.945075	1.33102	0.385946	0.551697
ENSMPUG00000006034	IRF5	2.54102	2.35614	1.98914	2.52356	2.57531	2.94486	2.29543	2.68124	0.38581	0.139372
ENSMPUG00000015372	MRPS23	7.47614	7.41794	7.35826	7.7267	7.89766	7.78529	7.41744	7.80322	0.385772	0.00312517
ENSMPUG00000010136	#N/A	0.400538	0	0	0	0.815575	0.739848	0.133513	0.518475	0.384962	0.258377
ENSMPUG00000018047	PHACTR2	4.44427	5.03122	4.52419	5.478	4.64212	5.03342	4.66656	5.05118	0.384624	0.273735
ENSMPUG00000005890	0	0.0565835	0.0565835	0.632268	0.722466	0.526069	0.650765	0.248478	0.6331	0.384621	0.127224
ENSMPUG00000016377	SHISA8	0	0.485427	0	0.799087	0.83996	0	0.161809	0.546349	0.38454	0.292786
ENSMPUG00000003321	#N/A	0.0426443	0.0703893	0.163499	0.400538	0.378512	0.650765	0.0921775	0.476605	0.384427	0.0153305
ENSMPUG00000015644	C16orf91	3.9782	3.53356	3.77189	3.70044	4.70487	4.03122	3.76121	4.14551	0.384295	0.298952
ENSMPUG00000002194	RUSC2	0.495695	0.584963	0.687061	1.16993	0.475085	1.27501	0.589239	0.973339	0.3841	0.209321
ENSMPUG00000008970	WDR86	0	0	0	0	0.344828	0.807355	0	0.384061	0.384061	0.175918
ENSMPUG00000009025	ESRRB	0.344828	0.475085	0.903038	1.13093	0.659925	1.08406	0.574317	0.958307	0.383989	0.163871
ENSMPUG00000011740	CREBL2	5.1152	5.35896	5.12722	5.83592	5.5245	5.39232	5.20046	5.58425	0.383788	0.0668304
ENSMPUG00000026272	#N/A	1.09085	0.925999	0.526069	1.16993	1.69153	0.831877	0.847641	1.23111	0.383472	0.271736
ENSMPUG00000012854	#N/A	2.93168	2.85997	1.83188	2.90881	3.11437	2.75061	2.54118	2.9246	0.383419	0.359228
ENSMPUG00000015243	#N/A	8.38556	8.80526	8.25668	8.77772	9.01237	8.80739	8.4825	8.86583	0.383325	0.101995
ENSMPUG00000000750	LIPG	5.49665	5.1981	5.2211	4.65076	5.73308	6.68173	5.30529	5.68853	0.38324	0.554268
ENSMPUG00000005825	SFRP1	5.22304	5.79364	4.07039	5.20203	5.58676	5.44659	5.02902	5.41179	0.382772	0.501845
ENSMPUG00000016424	FBXO44	3.91839	4.20006	4.56499	4.84348	4.30524	4.68257	4.22781	4.61043	0.382619	0.194722
ENSMPUG00000008647	SAMD10	2.85	2.854	1.48543	2.67129	2.42223	3.24336	2.39647	2.77896	0.38249	0.499946
ENSMPUG00000013423	OSBPL3	5.16591	5.25626	5.63081	5.59902	5.58135	6.01903	5.35099	5.73314	0.382142	0.131167
ENSMPUG00000002874	ADORA2A	0.584963	0.485427	0.0703893	0.124328	1.16993	0.992768	0.38026	0.762341	0.382081	0.347725
ENSMPUG00000013483	MYO1C	8.0018	8.70065	7.43879	8.65775	8.27789	8.35138	8.04708	8.42901	0.381926	0.375171
ENSMPUG00000002136	CLBA1	1.61824	2.06695	1.91073	2.20477	1.26903	3.26754	1.86531	2.24711	0.381805	0.554154
ENSMPUG00000007854	#N/A	0.31034	0	0.189034	0.948601	0	0.695994	0.166458	0.548198	0.38174	0.268953
ENSMPUG00000001212	TRIM7	0.956057	0.956057	0.739848	1.08406	0.956057	1.75702	0.883987	1.26571	0.381728	0.214039
ENSMPUG00000008161	KCNK13	0.226509	0.176323	0.176323	0.555816	0.641546	0.526069	0.193051	0.574477	0.381426	0.00057955
ENSMPUG00000004270	RTN4R	1.98185	2.73985	2.24489	2.38405	2.51854	3.20789	2.3222	2.70349	0.381297	0.322809
ENSMPUG00000006597	CHST9	0.526069	0	1.83592	1.26303	0.9855	1.25701	0.787331	1.16852	0.381184	0.528865
ENSMPUG00000001777	ARHGAP42	1.49057	1.29278	3.69822	1.94111	2.65306	3.03034	2.16052	2.5415	0.380977	0.671692
ENSMPUG00000001105	#N/A	6.4872	6.27165	5.55888	6.283	6.28577	6.89081	6.10591	6.48653	0.380618	0.332758
ENSMPUG00000001720	MYO1A	0.411426	0.263034	0.0565835	0.903038	0.443607	0.526069	0.243681	0.624238	0.380557	0.0951678
ENSMPUG00000002035	KIF27	0.9855	0.933573	0.773996	1.1635	1.28096	1.38957	0.89769	1.27801	0.380317	0.0140106
ENSMPUG00000017345	ABTB1	4.53978	5.2149	4.30889	5.25927	4.79753	5.14731	4.68786	5.06804	0.380182	0.281036
ENSMPUG00000007475	STOM	8.48224	9.2774	8.77347	9.06786	9.11254	9.49305	8.84437	9.22449	0.380116	0.229936
ENSMPUG00000005078	CDKL1	0.176323	0	0	0.137504	0.555816	0.62293	0.0587743	0.43875	0.379976	0.0799522
ENSMPUG00000010234	SUMO4	7.24755	7.40224	6.52341	7.37955	7.41844	7.51373	7.05773	7.43724	0.379508	0.237967
ENSMPUG00000012541	SUPT3H	3.40735	3.44361	3.3978	3.29866	4.01167	4.07639	3.41625	3.79557	0.37932	0.203139
ENSMPUG00000000035	MIEF2	2.9486	3.04439	1.91839	2.9982	3.14568	2.90497	2.63713	3.01628	0.379152	0.360131
ENSMPUG00000006830	CDH24	1.95233	2.4957	2.99095	2.95791	2.78241	2.83592	2.47966	2.85875	0.379088	0.280962
ENSMPUG00000016094	KIF17	0.555816	1.15056	0.15056	1.15704	0.62293	1.21412	0.618979	0.998033	0.379054	0.334928
ENSMPUG00000018187	CCM2	5.6522	5.93168	5.26491	6.12846	5.87529	5.98048	5.61626	5.99474	0.378478	0.141191
ENSMPUG00000014390	ASIC1	1.97085	2.90111	5.86641	3.74093	3.92505	4.20633	3.57946	3.95744	0.377978	0.76521
ENSMPUG00000003832	RIOX1	2.33914	1.18269	2.5509	2.79701	2.53356	1.87578	2.02424	2.40212	0.377875	0.496533
ENSMPUG00000029293	#N/A	0.641546	0.632268	0	1.12433	0.62293	0.659925	0.424605	0.802394	0.37779	0.229501
ENSMPUG00000017656	CYP2S1	0.275007	1.5509	0.137504	0.695994	0.782409	1.61824	0.65447	1.03221	0.377743	0.520972
ENSMPUG00000002112	LYNX1	3.52982	3.59694	2.21412	4.29057	3.05658	3.12598	3.11363	3.49105	0.377419	0.564939
ENSMPUG00000006062	#N/A	0	0.62293	0	0.584963	0.613532	0.555816	0.207643	0.58477	0.377127	0.144479
ENSMPUG00000005894	TSPAN33	1.70044	1.55582	0	1.33342	1.45943	1.59455	1.08542	1.46247	0.377049	0.53032
ENSMPUG00000014057	#N/A	0	0	0	1.13093	0	0	0	0.376977	0.376977	0.373901
ENSMPUG00000005223	DOCK8	1.13093	1.39506	0.0703893	1.01436	1.33342	1.37851	0.865461	1.2421	0.376636	0.421248
ENSMPUG00000008369	S100A8	3.0268	2.60881	3.23573	2.05658	4.26529	3.67807	2.95711	3.33331	0.376202	0.612447
ENSMPUG00000015492	NTHL1	4.56071	4.94158	4.05918	4.79338	4.82018	5.07553	4.52049	4.89636	0.375871	0.237556
ENSMPUG00000015384	NGFR	0.0703893	0	0	0.0285692	0.526069	0.641546	0.0234631	0.398728	0.375265	0.118784
ENSMPUG00000007373	0	0	0.15056	0.505891	0	1.21412	0.565597	0.218817	0.593241	0.374424	0.381912
ENSMPUG00000020174	PPP1R3D	1.8679	2.12102	1.42761	2.51349	1.62293	2.40327	1.80551	2.1799	0.37439	0.339906
ENSMPUG00000019416	KBTBD6	2.7866	2.75489	2.53107	2.98732	2.97085	3.23726	2.69085	3.06514	0.374293	0.0336858
ENSMPUG00000001773	SOX7	4.09424	3.77505	0.0285692	3.16672	2.94298	2.90881	2.63262	3.00617	0.373552	0.789337
ENSMPUG00000008055	MRPL53	6.62819	6.93026	6.51444	7.04199	6.87012	7.28114	6.69096	7.06442	0.373452	0.0957355
ENSMPUG00000017304	LMAN1L	0.176323	0.201634	0.0840643	0.15056	0.575312	0.85599	0.154007	0.527287	0.37328	0.147364
ENSMPUG00000009146	OSGIN1	4.98094	5.13545	6.05528	6.02104	5.28651	5.98345	5.39056	5.76367	0.373107	0.416045
ENSMPUG00000014732	FKBP11	2.95606	2.15704	3.32912	2.99639	3.41278	3.15218	2.81407	3.18712	0.373043	0.366228
ENSMPUG00000007103	NIPSNAP3A	3.90014	4.12267	3.39369	4.10518	4.06005	4.37016	3.8055	4.17846	0.37296	0.189766
ENSMPUG00000028862	#N/A	0.367371	0	0	0.799087	0	0.687061	0.122457	0.495383	0.372926	0.251148
ENSMPUG00000004108	#N/A	0	0.367371	0.0976108	0.189034	0.799087	0.594549	0.154994	0.527557	0.372563	0.15109
ENSMPUG00000025319	#N/A	0.189034	0.226509	0.575312	0.214125	0.879706	1.01436	0.330285	0.702729	0.372444	0.248894
ENSMPUG00000017490	TSPAN8	3.09592	3.85599	4.54473	4.56377	3.68482	4.36387	3.83222	4.20415	0.371937	0.494865
ENSMPUG00000019695	ITPRIPL2	4.02503	4.59036	3.94017	4.57289	4.42358	4.67469	4.18519	4.55705	0.371865	0.161298
ENSMPUG00000003135	PCDH7	6.26059	6.58752	5.05355	6.5627	6.22766	6.22574	5.96722	6.3387	0.371484	0.481951
ENSMPUG00000008022	FCHSD1	4.74685	4.64616	3.72901	4.29866	4.88996	5.04745	4.37401	4.74536	0.371349	0.401446
ENSMPUG00000016816	TKT	11.262	10.9291	11.3513	11.0116	11.4636	12.1806	11.1808	11.5519	0.371116	0.365343
ENSMPUG00000025535	#N/A	0	0	0	0	1.11103	0	0	0.370344	0.370344	0.373901
ENSMPUG00000015607	MRPS34	5.63081	5.74066	4.38612	5.39985	5.65105	5.8166	5.25253	5.6225	0.369971	0.458042
ENSMPUG00000027021	#N/A	0.189034	0.226509	0	0.298658	0.321928	0.903038	0.138514	0.507875	0.369361	0.153053
ENSMPUG00000013072	AKR1A1	6.60733	6.97591	6.80697	6.91683	7.13021	7.4508	6.79673	7.16595	0.369213	0.121328
ENSMPUG00000007323	CD320	3.40463	3.29278	2.46467	3.0635	3.8166	3.38957	3.05403	3.42322	0.369196	0.372508
ENSMPUG00000017172	NCEH1	2.02857	2.80116	2.32769	2.5509	2.72465	2.98914	2.38581	2.7549	0.369092	0.226516
ENSMPUG00000000345	CD200	0	0	0	0.0285692	0.464668	0.613532	0	0.368923	0.368923	0.103431
ENSMPUG00000019608	PRR15	1.02148	1.51096	0	1.10434	1.15056	1.38405	0.844147	1.21298	0.368835	0.461623
ENSMPUG00000013047	CCDC17	0.545968	0.275007	0.731183	0.263034	0.748461	1.64616	0.517386	0.885886	0.3685	0.436066
ENSMPUG00000002935	0	7.478	7.75101	7.73152	7.81692	7.91067	8.33825	7.65351	8.02195	0.368435	0.114317
ENSMPUG00000001979	FHL1	0.378512	0	1	0	1.07724	1.40599	0.459504	0.827745	0.368241	0.514138
ENSMPUG00000018122	APEX1	5.73796	5.51791	6.45154	6.0492	6.38388	6.37886	5.90247	6.27064	0.368176	0.290824
ENSMPUG00000009144	ARHGAP22	1.852	2.01078	1.61353	1.98185	2.24793	2.3505	1.82544	2.19343	0.367989	0.0821024
ENSMPUG00000001878	KBTBD7	2.23573	2.12102	1.5656	2.19219	2.41954	2.41414	1.97411	2.34196	0.367843	0.169934
ENSMPUG00000012424	LANCL3	0.485427	0.344828	0.0703893	0.378512	1.02148	0.604071	0.300215	0.668021	0.367806	0.176441
ENSMPUG00000005071	NOD1	2.10098	1.774	0.0976108	1.11103	2.02857	1.93357	1.32419	1.69106	0.366863	0.620891
ENSMPUG00000009775	#N/A	0.226509	0.584963	0	0.356144	0.464668	1.09085	0.27049	0.637222	0.366731	0.268093
ENSMPUG00000029803	#N/A	0	0.137504	0	0.536053	0.475085	0.226509	0.0458345	0.412549	0.366714	0.0252036
ENSMPUG00000001343	RPL17	7.59395	7.37434	7.01859	7.71733	7.59656	7.77301	7.32896	7.69563	0.366673	0.104968
ENSMPUG00000004489	SUSD3	4.74739	5.01792	4.08916	5.13545	4.85599	4.96301	4.61816	4.98482	0.366662	0.271295
ENSMPUG00000014064	TNFRSF4	0.201634	0.238787	0.238787	0.594549	0	1.18269	0.226403	0.592414	0.366011	0.344356
ENSMPUG00000005276	#N/A	0.124328	0	0	0.367371	0.454176	0.400538	0.0414427	0.407362	0.365919	0.0016597
ENSMPUG00000004417	GCOM1	4.64386	5.35191	3.31034	4.91695	4.44758	5.03914	4.43537	4.80122	0.365855	0.589772
ENSMPUG00000017110	SKIL	3.41143	4.15866	3.95047	3.85898	4.05311	4.70598	3.84018	4.20602	0.365837	0.341762
ENSMPUG00000010376	#N/A	1.69153	1.52607	0.389567	2.08066	1.68257	0.941106	1.20239	1.56811	0.365722	0.526749
ENSMPUG00000001907	OLFM4	1.25096	0.992768	0.545968	0.555816	2.18587	1.14405	0.929899	1.29524	0.365344	0.520425
ENSMPUG00000013841	ARSI	0.0426443	0	0	0.0565835	0.263034	0.815575	0.0142148	0.378398	0.364183	0.183929
ENSMPUG00000013916	#N/A	9.80904	10.3507	10.1936	10.4569	10.3993	10.5894	10.1178	10.4819	0.364092	0.0995302
ENSMPUG00000013724	0	9.2866	9.78305	10.6369	8.47594	10.8451	11.4777	9.90217	10.2662	0.364076	0.73298
ENSMPUG00000000800	#N/A	0.748461	0.555816	1.01436	1.20163	1.12433	1.08406	0.772878	1.13668	0.363798	0.057041
ENSMPUG00000026244	#N/A	0	0	0	0	1.09085	0	0	0.363618	0.363618	0.373901
ENSMPUG00000007819	PIEZO1	6.51254	6.80529	4.8485	6.67327	6.16952	6.41295	6.05544	6.41858	0.363139	0.593232
ENSMPUG00000001385	ASAP1	3.57531	3.78764	2.51602	3.46074	3.46336	4.04352	3.29299	3.65587	0.362885	0.454396
ENSMPUG00000017326	CSPG4	0.15056	0.0840643	0.0565835	0	0.823749	0.555816	0.0970692	0.459855	0.362786	0.211547
ENSMPUG00000002953	TACC2	1.26903	2.32193	1.84398	2.58015	1.91456	2.02857	1.81165	2.17443	0.362778	0.379171
ENSMPUG00000009615	MPP2	0.31034	0.298658	0.15056	0.565597	0.604071	0.678072	0.253186	0.615913	0.362727	0.00403744
ENSMPUG00000001769	NXPH4	1.43829	1.38405	1.3505	1.20789	1.8953	2.15704	1.39095	1.75341	0.362466	0.271186
ENSMPUG00000018519	#N/A	1.94111	0.887525	2.36177	2.94298	1.82375	1.51096	1.73013	2.09256	0.362432	0.588727
ENSMPUG00000014353	IFT20	5.20163	5.25965	5.1534	5.50875	5.76368	5.42895	5.20489	5.56712	0.362229	0.0264601
ENSMPUG00000001173	FBXO32	2.13093	2.75061	1.93734	2.27202	2.5008	3.13258	2.27296	2.63513	0.362173	0.365922
ENSMPUG00000007455	0	0.970854	0	0.963474	1.38957	0.807355	0.823749	0.644776	1.00689	0.362114	0.388826
ENSMPUG00000027453	#N/A	1.58015	1.69153	0.584963	1.60881	1.34483	1.98914	1.28555	1.64759	0.362045	0.414868
ENSMPUG00000004192	PCBD1	4.29131	4.92125	0.536053	2.62994	3.44228	4.76182	3.24954	3.61135	0.36181	0.82163
ENSMPUG00000004752	#N/A	8.89951	9.65687	9.58581	9.67783	9.64897	9.9001	9.38073	9.7423	0.361568	0.227963
ENSMPUG00000012640	NRIP3	0.111031	0	0	0.226509	0.555816	0.411426	0.0370104	0.397917	0.360907	0.0242283
ENSMPUG00000006760	ANXA3	8.05528	8.83551	8.77804	9.05026	8.76474	8.93643	8.55628	8.91714	0.360862	0.244047
ENSMPUG00000013821	ITGB4	9.52668	9.73062	8.37243	9.48957	9.46989	9.75253	9.20991	9.57066	0.360752	0.451196
ENSMPUG00000019726	#N/A	0	0.604071	0.321928	0.163499	0.604071	1.23879	0.308666	0.668786	0.360119	0.370846
ENSMPUG00000009046	VAMP5	8.22188	8.69606	8.01491	8.43775	8.65682	8.91773	8.31095	8.67077	0.359816	0.215446
ENSMPUG00000000907	NMT2	3.73227	3.07895	3.52105	3.77505	3.75382	3.88264	3.44409	3.80384	0.359747	0.141207
ENSMPUG00000004730	#N/A	2.33342	2.5008	1.48027	2.55582	2.47249	2.36457	2.10483	2.46429	0.359462	0.325236
ENSMPUG00000015316	HOXB5	0	0	0.613532	1.23879	0.238787	0.214125	0.204511	0.5639	0.359389	0.413985
ENSMPUG00000002789	#N/A	0.201634	0	0	0	0.713696	0.565597	0.0672113	0.426431	0.35922	0.189653
ENSMPUG00000011702	HEBP1	6.27594	6.84687	6.55413	6.97085	6.8535	6.92944	6.55898	6.91793	0.35895	0.1
ENSMPUG00000003244	NEFL	0	0.111031	0	0.0976108	0.475085	0.613532	0.0370104	0.395409	0.358399	0.0866344
ENSMPUG00000016693	FAM124B	0.15056	0	0	0.163499	0.263034	0.799087	0.0501866	0.40854	0.358354	0.153289
ENSMPUG00000017792	0	9.60929	9.77096	9.13753	9.72216	9.80134	10.0675	9.50593	9.86368	0.357752	0.17432
ENSMPUG00000001946	SLC45A4	4.51033	4.98959	3.58496	4.59096	4.52293	5.04396	4.36163	4.71928	0.357656	0.465193
ENSMPUG00000011087	MPIG6B	0.238787	0	0	0.669027	0	0.641546	0.0795956	0.436858	0.357262	0.199376
ENSMPUG00000002986	LAMB3	8.926	9.67472	8.51531	9.75372	9.03229	9.40114	9.03868	9.39572	0.35704	0.420613
ENSMPUG00000009671	FAM3A	6.07575	6.36142	5.56255	6.24451	6.15299	6.67327	5.9999	6.35692	0.357021	0.276298
ENSMPUG00000016149	PCDH18	0.214125	0	0	0.263034	0.505891	0.516015	0.0713749	0.428313	0.356939	0.030858
ENSMPUG00000017387	FGF2	0	0	0	0	0.713696	0.356144	0	0.356613	0.356613	0.158514
ENSMPUG00000012708	POLB	3.99729	3.72465	3.79805	4.13996	4.18903	4.26078	3.84	4.19659	0.356593	0.0158527
ENSMPUG00000029821	#N/A	0	0	0	0.669027	0.400538	0	0	0.356522	0.356522	0.140551
ENSMPUG00000001217	WASF3	1.36737	1.19535	1.15704	1.14405	1.76553	1.87971	1.23992	1.59643	0.356508	0.207817
ENSMPUG00000013058	WWC1	5.7366	6.56484	5.804	6.54442	6.02614	6.60288	6.03515	6.39115	0.356001	0.331805
ENSMPUG00000004126	CHMP5	7.7807	8.36339	8.03859	8.52685	8.28068	8.44315	8.06089	8.41689	0.355999	0.12424
ENSMPUG00000000928	0	0.298658	0.344828	0.176323	0.584963	0.632268	0.669027	0.27327	0.628752	0.355483	0.00312396
ENSMPUG00000013873	MVB12B	0.124328	0.356144	1.73552	0.847997	1.1177	1.31615	0.738665	1.09395	0.355281	0.532637
ENSMPUG00000011789	DZIP1	1.59455	1.63691	1.91839	1.60407	2.33628	2.27501	1.71662	2.07179	0.355171	0.237004
ENSMPUG00000015332	HOXB13	0	0	0.847997	0.545968	0.584963	0.782409	0.282666	0.63778	0.355114	0.290768
ENSMPUG00000007092	TTC39A	3.49953	3.74846	2.73335	3.73227	3.32769	3.9855	3.32711	3.68182	0.354705	0.38092
ENSMPUG00000009599	CNPY1	0	0	0	0	0	1.0635	0	0.354501	0.354501	0.373901
ENSMPUG00000000430	#N/A	0.536053	0.847997	0.604071	1.4489	0.344828	1.25701	0.662707	1.01691	0.354206	0.373043
ENSMPUG00000011065	#N/A	0	0	0	0	0.536053	0.526069	0	0.354041	0.354041	0.116152
ENSMPUG00000012716	KIRREL1	3.6241	3.94767	2.91265	3.32912	4.0063	4.21101	3.49481	3.84881	0.354006	0.431974
ENSMPUG00000016217	PADI3	1.48543	1.73985	0.555816	1.76129	1.62761	1.45418	1.26036	1.61436	0.353992	0.393652
ENSMPUG00000012343	PCSK5	1.60881	0.83996	0.0143553	0.871844	1.46989	1.18269	0.821041	1.17481	0.353766	0.51164
ENSMPUG00000007050	#N/A	5.00764	5.46172	5.01659	5.3512	5.66732	5.52857	5.16198	5.5157	0.353715	0.11424
ENSMPUG00000004575	CAB39	6.01614	6.0581	5.32265	5.91361	6.3127	6.23074	5.79896	6.15235	0.353387	0.257313
ENSMPUG00000012226	PRELID1	8.7186	8.54466	8.36085	8.83551	9.00801	8.84065	8.54137	8.89472	0.353357	0.0399651
ENSMPUG00000010559	LYPLA1	5.16471	5.1534	5.10182	5.32589	5.55857	5.59515	5.13997	5.4932	0.353228	0.0150619
ENSMPUG00000011060	#N/A	0.678072	0.0703893	0.163499	0.378512	0.650765	0.941106	0.303987	0.656794	0.352808	0.229754
ENSMPUG00000008652	0	0.201634	1.56071	0	0.584963	0.575312	1.65992	0.58745	0.940066	0.352617	0.593084
ENSMPUG00000016077	DNAJC30	1.77821	2.29278	0.956057	1.70044	2.05658	2.32769	1.67568	2.02824	0.352555	0.457889
ENSMPUG00000016243	PADI2	0	0	0.15056	0	0.62293	0.584963	0.0501866	0.402631	0.352444	0.165059
ENSMPUG00000031834	#N/A	0	0	0	0	0	1.05658	0	0.352195	0.352195	0.373901
ENSMPUG00000000147	SNED1	0.214125	0.321928	0	0.214125	0.678072	0.695994	0.178684	0.529397	0.350713	0.12921
ENSMPUG00000009143	BATF	0.263034	0	0	0	0.799087	0.516015	0.0876781	0.438367	0.350689	0.233049
ENSMPUG00000013101	KDELR3	6.75409	6.21704	5.42257	6.09972	6.56742	6.77821	6.13123	6.48178	0.350552	0.466108
ENSMPUG00000011567	LAMC1	5.67412	6.01123	5.81327	5.94087	6.23515	6.37382	5.83287	6.18328	0.35041	0.0948447
ENSMPUG00000017814	MAP1LC3A	5.38405	6.37208	6.11437	6.42694	5.96924	6.52529	5.95683	6.30715	0.350322	0.363476
ENSMPUG00000002600	SELENOT	7.19367	7.35253	7.50605	7.81038	7.87633	7.4165	7.35075	7.70107	0.350321	0.107663
ENSMPUG00000008026	PRR36	0.298658	0.555816	0.378512	0.584963	0.594549	1.10434	0.410995	0.761283	0.350287	0.13531
ENSMPUG00000012676	C1QTNF6	0	0	0	0	0.475085	0.575312	0	0.350132	0.350132	0.119725
ENSMPUG00000022964	#N/A	0	0	0	0	0	1.04963	0	0.349877	0.349877	0.373901
ENSMPUG00000026819	#N/A	0	0	0	1.04963	0	0	0	0.349877	0.349877	0.373901
ENSMPUG00000015904	DDA1	6.47135	6.42794	6.39232	6.99537	6.49426	6.85137	6.43054	6.78033	0.349797	0.0810335
ENSMPUG00000019516	GPRIN2	2.61824	2.66676	1.43829	2.38957	2.71149	2.67129	2.2411	2.59079	0.349689	0.446081
ENSMPUG00000006911	DMKN	0.0976108	0	0	0	0.713696	0.432959	0.0325369	0.382218	0.349681	0.1714
ENSMPUG00000011863	GPC6	0.275007	0	0	0	0.575312	0.748461	0.091669	0.441258	0.349589	0.225349
ENSMPUG00000008021	GAB2	1.62293	1.28688	0	1.18269	1.67807	1.09761	0.969937	1.31946	0.349521	0.543199
ENSMPUG00000017772	SOGA1	0.0565835	0	0	0	0.454176	0.650765	0.0188612	0.368313	0.349452	0.145423
ENSMPUG00000012124	C12orf75	0	0	0	0	0.604071	0.443607	0	0.349226	0.349226	0.125363
ENSMPUG00000010682	LIPI	0.0976108	0.226509	0.641546	0.298658	1.1177	0.594549	0.321888	0.670301	0.348412	0.296269
ENSMPUG00000010064	FIG4	3.33914	3.38128	3.75168	3.82883	3.86196	3.82579	3.4907	3.83886	0.348159	0.0572042
ENSMPUG00000003066	0	4.23189	4.30816	3.67582	4.47638	4.51475	4.26903	4.07196	4.42006	0.348101	0.178186
ENSMPUG00000008945	STARD6	0.485427	0.475085	0.250962	0.536053	0.831877	0.887525	0.403824	0.751818	0.347994	0.0592837
ENSMPUG00000011392	QSOX1	7.4957	8.20672	6.4522	7.78411	7.52136	7.89227	7.38487	7.73258	0.34771	0.541256
ENSMPUG00000010815	P3H4	0.464668	0.443607	0.757023	0.250962	1.05658	1.40054	0.555099	0.902694	0.347595	0.38338
ENSMPUG00000014355	DVL1	6.70293	7.28068	6.11541	7.03023	6.90352	7.20789	6.69967	7.04721	0.34754	0.374196
ENSMPUG00000026788	#N/A	0.704872	0.815575	0.790772	0.765535	1.07724	1.51096	0.770406	1.11791	0.347507	0.187319
ENSMPUG00000005680	CABLES1	0.782409	1.08406	2.74846	1.45943	2.34199	1.85599	1.53831	1.8858	0.347491	0.627615
ENSMPUG00000016167	#N/A	4.87971	4.6893	4.64328	5.02636	5.19061	5.03562	4.73743	5.0842	0.346771	0.018165
ENSMPUG00000012037	PIGF	5.49921	4.74685	4.6865	5.17433	5.52607	5.2724	4.97752	5.32426	0.346744	0.285714
ENSMPUG00000004759	0	6.18824	5.30012	3.77821	5.34056	5.24641	5.71946	5.08886	5.43548	0.346618	0.654671
ENSMPUG00000025943	#N/A	0.275007	0.163499	0.163499	0.422233	0.321928	0.895303	0.200668	0.546488	0.34582	0.128124
ENSMPUG00000001640	TPT1	10.3716	10.5404	10.7196	10.999	10.7517	10.9174	10.5438	10.8894	0.345537	0.0495277
ENSMPUG00000007640	KRT7	11.7876	12.4551	10.8737	12.4774	11.6953	11.9802	11.7055	12.051	0.345502	0.536902
ENSMPUG00000029688	#N/A	0	0	0	1.03562	0	0	0	0.345208	0.345208	0.373901
ENSMPUG00000001697	RDH16	1.15056	1.53605	0.731183	1.61824	0.757023	2.07724	1.13927	1.48417	0.344903	0.487403
ENSMPUG00000005882	TSSK4	0.163499	0	0	0	0.632268	0.565597	0.0544996	0.399288	0.344789	0.172476
ENSMPUG00000018150	BLVRA	6.53138	6.44807	6.01145	6.77321	6.46303	6.78777	6.3303	6.67467	0.344368	0.148776
ENSMPUG00000012254	CALCRL	0.650765	0.879706	0.378512	0.704872	0.956057	1.28096	0.636327	0.980628	0.344301	0.194071
ENSMPUG00000009691	ETV4	6.01391	4.89918	4.67016	5.10936	5.61736	5.88704	5.19441	5.53792	0.343504	0.508374
ENSMPUG00000008396	POPDC2	0	0	0	0.298658	0	0.731183	0	0.343281	0.343281	0.181113
ENSMPUG00000014392	TMEM240	0	0	0	0.378512	0	0.650765	0	0.343092	0.343092	0.143166
ENSMPUG00000008616	RNF24	1.53107	1.09085	2.52607	1.9222	1.85997	2.39506	1.716	2.05908	0.343079	0.494472
ENSMPUG00000031711	#N/A	1.5656	2.12102	1.87184	2.15381	2.18269	2.25096	1.85282	2.19582	0.343001	0.103422
ENSMPUG00000027049	#N/A	0	0	0	0	0	1.02857	0	0.342856	0.342856	0.373901
ENSMPUG00000002860	CHRD	1.4957	0.516015	0.250962	0.214125	1.45418	1.62293	0.754224	1.09708	0.342853	0.588436
ENSMPUG00000013280	FERMT3	4.38681	3.63343	2.53854	3.99277	3.85599	3.73769	3.51959	3.86215	0.342555	0.56143
ENSMPUG00000002720	TBX3	0.0840643	0.704872	0.422233	0.495695	0.83996	0.903038	0.403723	0.746231	0.342508	0.193853
ENSMPUG00000014075	RAB3IL1	0.411426	0.321928	1.02857	0.298658	0.799087	1.69153	0.587308	0.92976	0.342452	0.501439
ENSMPUG00000017750	0	5.83946	5.89918	5.49313	6.14547	5.916	6.19731	5.74392	6.08626	0.34234	0.0892578
ENSMPUG00000015886	MVB12A	5.27798	5.48961	5.06393	5.68061	5.56346	5.61412	5.27718	5.6194	0.342221	0.0549671
ENSMPUG00000010196	MFSD4B	1.79494	1.926	1.30451	2.10098	2.02503	1.926	1.67515	2.01734	0.342187	0.155458
ENSMPUG00000017361	JADE1	3.92125	4.18507	4.49506	4.32409	4.32912	4.97453	4.20046	4.54258	0.342123	0.277328
ENSMPUG00000024313	#N/A	0	0	0.669027	0.356144	1.33914	0	0.223009	0.565094	0.342085	0.496942
ENSMPUG00000011918	STYK1	7.01067	7.54774	6.72356	7.95338	7.22554	7.12928	7.09399	7.43607	0.34208	0.389799
ENSMPUG00000001087	PUDP	5.74927	6.26566	5.93687	6.2926	6.24641	6.43896	5.98393	6.32599	0.342054	0.10186
ENSMPUG00000007230	CEP126	0.475085	0.15056	0.31034	0.650765	0.632268	0.678072	0.311995	0.653702	0.341707	0.0225339
ENSMPUG00000003879	FAM78B	0.201634	0.443607	0	0	0.613532	1.05658	0.21508	0.556705	0.341625	0.361747
ENSMPUG00000016143	GAB3	0.632268	0.454176	0.0976108	0.695994	0.918386	0.594549	0.394685	0.73631	0.341625	0.136912
ENSMPUG00000004954	CD274	3.80219	2.76765	2.89918	2.75916	4.0063	3.72792	3.15634	3.49779	0.34145	0.53106
ENSMPUG00000006202	DOK5	0	0	0	0	0.713696	0.31034	0	0.341345	0.341345	0.173851
ENSMPUG00000007484	SLC8A3	0.0426443	0	0	0	0.378512	0.687061	0.0142148	0.355191	0.340976	0.162092
ENSMPUG00000003199	CYLD	4.93593	5.16471	5.22843	5.42492	5.47865	5.44725	5.10969	5.45027	0.340583	0.0194792
ENSMPUG00000014087	KIF3C	1.21412	0.941106	0.298658	0.879706	1.19535	1.40054	0.817963	1.15853	0.340567	0.334676
ENSMPUG00000001189	#N/A	3.77505	4.34625	3.79909	4.5552	3.97545	4.41075	3.97346	4.3138	0.340337	0.253276
ENSMPUG00000019258	#N/A	1.02857	0.475085	0.722466	1.04963	0.970854	1.22651	0.74204	1.08233	0.340291	0.126941
ENSMPUG00000001352	PZP	5.24603	5.68706	6.16993	5.96924	5.9982	6.15603	5.701	6.04116	0.340152	0.280822
ENSMPUG00000004217	ANXA9	6.05289	6.61633	6.3311	6.48655	6.77413	6.76009	6.33344	6.67359	0.34015	0.144122
ENSMPUG00000017181	PPARG	6.3966	6.51759	5.59872	6.48059	6.31034	6.74241	6.17097	6.51111	0.34014	0.340238
ENSMPUG00000009711	SLC20A1	5.23726	5.0635	5.06609	5.43463	5.42122	5.53138	5.12228	5.46241	0.340128	0.00715565
ENSMPUG00000015515	SELL	0.687061	0.454176	0.0976108	0.422233	0.604071	1.23266	0.412949	0.752988	0.340039	0.319537
ENSMPUG00000000921	NEGR1	0.163499	0	0	0	0.367371	0.815575	0.0544996	0.394315	0.339816	0.233001
ENSMPUG00000014358	ITGA2	5.7761	5.7498	5.21878	5.54998	6.0009	6.21218	5.58156	5.92102	0.339457	0.271947
ENSMPUG00000001308	ZKSCAN8	2.74631	2.51349	2.09761	2.56316	2.66676	3.14568	2.45247	2.79186	0.339393	0.263543
ENSMPUG00000019517	NPY4R	0.584963	0.31034	0	0.526069	0.879706	0.505891	0.298434	0.637222	0.338788	0.178769
ENSMPUG00000001578	0	1.1635	1.63227	0.815575	1.87971	1.29866	1.4489	1.20378	1.54242	0.338641	0.313237
ENSMPUG00000002005	TIAM2	0.356144	0.226509	0.0703893	0.641546	0.659925	0.367371	0.217681	0.556281	0.3386	0.0543202
ENSMPUG00000011429	DRAP1	7.93575	7.93204	7.47362	8.0182	8.16822	8.17013	7.78047	8.11885	0.338377	0.104171
ENSMPUG00000010746	BTG3	6.73403	6.27947	6.64645	6.34713	7.15127	7.17562	6.55332	6.89134	0.338025	0.330924
ENSMPUG00000014956	CSMD2	0.0840643	0.0840643	0.0285692	0.613532	0.286881	0.31034	0.0655659	0.403584	0.338018	0.0340274
ENSMPUG00000014889	CCDC28A	4.6837	5.77426	5.37782	5.65076	5.27836	5.91934	5.27859	5.61615	0.337562	0.411972
ENSMPUG00000002180	NTRK2	0	0	0	0	0.485427	0.526069	0	0.337165	0.337165	0.116758
ENSMPUG00000010464	LYN	5.82629	6.24831	5.59156	5.4822	6.65535	6.54009	5.88872	6.22588	0.337161	0.466968
ENSMPUG00000029674	#N/A	0.275007	0.516015	0.782409	0.545968	1.31615	0.722466	0.524477	0.861527	0.33705	0.287873
ENSMPUG00000000769	#N/A	0.263034	0.163499	0	0	0.565597	0.871844	0.142178	0.479147	0.336969	0.27493
ENSMPUG00000001166	FOXA2	4.91504	4.79442	1.45418	3.94205	3.83996	4.39232	3.72121	4.05811	0.336896	0.783523
ENSMPUG00000006063	LIAS	3.57894	3.6893	3.27202	3.926	3.80632	3.81762	3.51342	3.84998	0.336562	0.061431
ENSMPUG00000003515	HS3ST3B1	3.05832	2.68482	1.62761	2.78869	2.60881	2.98185	2.45691	2.79312	0.336202	0.489035
ENSMPUG00000001482	NKAP	3.10098	3.57773	2.73769	3.58856	3.12102	3.7148	3.1388	3.47479	0.335993	0.329592
ENSMPUG00000000925	0	0.722466	0.137504	0.464668	0.124328	1.13093	1.07724	0.441546	0.777501	0.335955	0.413126
ENSMPUG00000002991	BICDL1	4.31252	4.79286	3.56438	4.22728	4.39917	5.05094	4.22325	4.55913	0.335878	0.484694
ENSMPUG00000000555	DPP4	3.24641	4.53792	0	1.14405	2.99277	4.65478	2.59478	2.93053	0.335756	0.85206
ENSMPUG00000006277	TPPP3	0	0	0	0	1.0072	0	0	0.335732	0.335732	0.373901
ENSMPUG00000020895	#N/A	0	0	0	1.0072	0	0	0	0.335732	0.335732	0.373901
ENSMPUG00000023564	#N/A	0	0	0	0	0	1.0072	0	0.335732	0.335732	0.373901
ENSMPUG00000014878	RAD51D	3.58736	3.70708	3.43962	3.74308	3.91552	4.08236	3.57802	3.91366	0.335632	0.054701
ENSMPUG00000018392	#N/A	1.18903	0.948601	0.604071	0.695994	1.52607	1.52607	0.913902	1.24938	0.335475	0.359776
ENSMPUG00000007588	TMEM145	0.464668	0.163499	2.82782	1.40599	1.91839	1.1375	1.152	1.48729	0.335299	0.720464
ENSMPUG00000000670	NEDD9	2.7866	4.31179	6.07852	4.01525	4.78869	5.37851	4.3923	4.72748	0.335177	0.761135
ENSMPUG00000015061	LASP1	8.33994	8.75422	8.01441	8.38685	8.72342	9.00225	8.36952	8.70418	0.334653	0.295567
ENSMPUG00000007641	TRAF1	3.76553	3.91648	3.14078	3.26903	3.76765	4.78973	3.6076	3.94214	0.334542	0.54515
ENSMPUG00000006876	SLC12A4	4.41278	4.0781	3.29425	3.76022	4.31179	4.71589	3.92838	4.26264	0.334259	0.482214
ENSMPUG00000009316	SMYD1	0.632268	1.64155	0.669027	1.54102	1.04264	1.36177	0.980947	1.31514	0.334197	0.407186
ENSMPUG00000007277	ABHD4	2.79494	3.03914	2.57046	2.90689	3.12433	3.37573	2.80151	3.13565	0.334139	0.155922
ENSMPUG00000014792	CWC27	3.9991	3.37851	3.27501	3.89724	3.848	3.90881	3.55087	3.88468	0.333811	0.215146
ENSMPUG00000006394	CALU	5.96555	6.21199	6.15603	6.59036	6.51349	6.23113	6.11119	6.44499	0.333802	0.0650805
ENSMPUG00000018971	BBS12	2.36177	1.40599	1.33914	1.38957	2.41414	2.30451	1.7023	2.03607	0.333772	0.511066
ENSMPUG00000016749	#N/A	1.42223	1	0	0	1.57046	1.852	0.807411	1.14082	0.33341	0.664833
ENSMPUG00000008672	#N/A	2.09424	2.91648	0.704872	2.27202	2.30159	2.14078	1.90519	2.23813	0.332935	0.634116
ENSMPUG00000003441	DENND2A	0.214125	0.31034	0.189034	0.176323	0.669027	0.863938	0.237833	0.569763	0.33193	0.185631
ENSMPUG00000003171	SDF2L1	3.21412	3.67694	2.40599	3.74201	3.40735	3.14241	3.09902	3.43059	0.33157	0.463934
ENSMPUG00000017995	VPS36	6.66363	6.54828	5.98596	6.72137	6.732	6.73823	6.39929	6.73053	0.331243	0.188824
ENSMPUG00000023938	#N/A	0.333424	0.124328	0	0	0.782409	0.669027	0.152584	0.483812	0.331228	0.276015
ENSMPUG00000005141	RHOC	9.81542	9.8742	9.12148	9.92661	9.88396	9.99329	9.6037	9.93462	0.330921	0.246189
ENSMPUG00000000984	OPTN	7.45204	7.5944	7.43054	7.79364	7.76381	7.91163	7.49232	7.82303	0.330702	0.00843705
ENSMPUG00000015559	NME1	7.68979	7.23448	6.97625	7.59976	7.96976	7.32265	7.30017	7.63072	0.330551	0.303839
ENSMPUG00000018612	#N/A	1.72683	2.75489	1.52105	2.80735	1.84398	2.34199	2.00092	2.33111	0.330185	0.522959
ENSMPUG00000009330	P4HA3	1.72247	1.56071	1.10434	1.41684	2.12102	1.83996	1.46251	1.7926	0.330099	0.297627
ENSMPUG00000007173	PLPP3	6.36212	6.55949	5.51223	6.13114	6.42526	6.86765	6.14461	6.47468	0.330069	0.440751
ENSMPUG00000010166	ME3	0.111031	0	0	0.189034	0.137504	0.773996	0.0370104	0.366845	0.329834	0.187047
ENSMPUG00000007177	TMEM123	6.01391	6.85823	5.82502	6.41295	6.54086	6.73186	6.23239	6.56189	0.329505	0.375683
ENSMPUG00000014673	CCR7	0	0	0	0	0.189034	0.799087	0	0.329374	0.329374	0.243684
ENSMPUG00000006477	BMP7	4.7761	4.50335	3.83592	4.86295	4.54967	4.69042	4.37179	4.70101	0.329219	0.324904
ENSMPUG00000012911	TRMT112	8.4216	8.57478	8.12913	8.63143	8.66267	8.81743	8.37517	8.70384	0.328673	0.0828141
ENSMPUG00000019246	ZNF281	3.52857	3.07382	3.15704	3.40599	3.75916	3.57894	3.25315	3.58136	0.328217	0.130698
ENSMPUG00000005117	CMTM4	3.94953	4.67243	3.55827	4.51223	4.06781	4.58376	4.06008	4.38793	0.327857	0.418753
ENSMPUG00000010258	ADORA2B	5.38543	4.35262	6.71067	5.67243	6.19279	5.56651	5.48291	5.81057	0.327668	0.668146
ENSMPUG00000006627	ANTXR2	5.8716	5.43929	5.3107	5.84172	6.06867	5.69377	5.54053	5.86805	0.327522	0.179665
ENSMPUG00000010801	ATP6V0D2	2.42761	3.3147	0.584963	2.98732	2.1177	2.20477	2.10909	2.43659	0.327506	0.719677
ENSMPUG00000002304	TBC1D17	4.86443	5.28836	4.86938	5.19574	5.21257	5.59634	5.00739	5.33488	0.327493	0.163206
ENSMPUG00000004368	KCNQ5	1.37295	1.50589	1.22651	1.66448	1.82375	1.59932	1.36845	1.69585	0.327399	0.0352425
ENSMPUG00000014136	FLOT2	6.78084	6.85362	7.02481	7.07361	7.26838	7.29875	6.88642	7.21358	0.327157	0.0317133
ENSMPUG00000010847	CNPY4	5.43563	5.57501	5.20867	5.60999	5.78031	5.81019	5.40644	5.7335	0.327059	0.057252
ENSMPUG00000017853	#N/A	0	0	0.111031	0.400538	0.226509	0.464668	0.0370104	0.363905	0.326894	0.0151478
ENSMPUG00000005935	A2M	3.04614	3.73118	5.34199	3.80012	4.52105	4.77873	4.03977	4.36664	0.326866	0.681853
ENSMPUG00000008301	PPDPF	6.60496	7.45055	6.23515	6.98846	7.04647	7.23582	6.76355	7.09025	0.326695	0.424109
ENSMPUG00000008298	#N/A	0.15056	0.137504	0	0.0976108	0.575312	0.594549	0.0960211	0.422491	0.326469	0.126417
ENSMPUG00000001393	AACS	6.63183	6.49538	6.20828	6.8062	6.68594	6.82273	6.44516	6.77162	0.326458	0.0687853
ENSMPUG00000002814	CUZD1	1.04963	0.963474	0.604071	0.807355	1.35614	1.43296	0.872392	1.19882	0.326427	0.244786
ENSMPUG00000007366	PPP2R2C	5.38267	4.59395	3.99186	4.92979	5.04396	4.97315	4.65616	4.9823	0.32614	0.464841
ENSMPUG00000015368	DYNLL2	8.50657	8.7498	8.52164	8.78021	8.96685	9.00795	8.59267	8.91834	0.325669	0.0365455
ENSMPUG00000019645	WDR89	2.83188	2.26303	2.80323	2.774	3.04789	3.05311	2.63271	2.95833	0.325619	0.19033
ENSMPUG00000025437	#N/A	2.0635	1.74846	1.20163	1.93357	1.8953	2.16027	1.6712	1.99638	0.325184	0.287083
ENSMPUG00000016611	FSCN1	8.07959	7.28031	6.06372	6.83466	7.71706	7.84599	7.14121	7.4659	0.324698	0.651724
ENSMPUG00000006029	GRHPR	7.4451	7.39008	5.89093	7.25607	7.03144	7.41253	6.9087	7.23334	0.32464	0.566985
ENSMPUG00000005241	FRMD6	6.36422	6.58811	5.90713	6.53962	6.52027	6.77307	6.28649	6.61099	0.324498	0.207823
ENSMPUG00000014817	0	0	0	1.24489	0.722466	0	1.4957	0.414962	0.739387	0.324425	0.616792
ENSMPUG00000009249	MLH3	0.250962	0.137504	0.0703893	0.411426	0.333424	0.687061	0.152951	0.477304	0.324352	0.0533194
ENSMPUG00000002062	TSPAN5	3.41549	3.86196	5.02104	4.33628	4.59932	4.33557	4.09949	4.42372	0.32423	0.541549
ENSMPUG00000014693	C17orf58	0.214125	0.31034	0.757023	0.731183	0.782409	0.739848	0.427163	0.751147	0.323984	0.126036
ENSMPUG00000003577	MT1B	9.69629	10.52	8.91862	9.81542	9.50208	10.7892	9.71163	10.0356	0.323927	0.619771
ENSMPUG00000015032	ADCY9	2.77821	3.21412	3.29719	3.56194	3.19692	3.50208	3.09651	3.42031	0.323803	0.175016
ENSMPUG00000031175	#N/A	0.389567	0.367371	0.31034	0.505891	1.05658	0.475085	0.355759	0.679186	0.323427	0.16457
ENSMPUG00000008887	FAM204A	3.64962	3.88753	3.81455	4.22265	4.11353	3.98459	3.7839	4.10692	0.323027	0.030434
ENSMPUG00000011576	#N/A	1.25701	2.28688	1.60881	1.83188	1.9222	2.36737	1.71757	2.04048	0.322915	0.401752
ENSMPUG00000016866	TRIM8	5.74201	6.13545	4.85997	5.50875	5.80374	6.39249	5.57914	5.90166	0.322517	0.520077
ENSMPUG00000006952	0	2.86196	3.06178	1.95233	2.97269	2.96717	2.90304	2.62536	2.94763	0.322278	0.399565
ENSMPUG00000002010	FRMD3	0	0.0703893	0	0	0.773996	0.263034	0.0234631	0.345677	0.322214	0.231197
ENSMPUG00000008177	CBR1	1.32769	1.15704	0.298658	1.47508	0.773996	1.5008	0.927796	1.24996	0.322165	0.463215
ENSMPUG00000004650	#N/A	2.40871	2.02148	0.748461	1.33342	2.10434	2.70708	1.72622	2.04828	0.322064	0.641225
ENSMPUG00000012575	MAN2A1	3.98277	4.51665	4.34554	4.61824	4.65363	4.53854	4.28165	4.60347	0.32182	0.116317
ENSMPUG00000000156	ZNF219	4.67525	4.95466	3.79494	4.72955	4.70377	4.95652	4.47495	4.79661	0.321664	0.420369
ENSMPUG00000003963	ADAMTSL1	0.485427	1.14405	0.0840643	0.948601	0.687061	1.04264	0.571179	0.892769	0.321589	0.380773
ENSMPUG00000011956	RBMS3	1.61824	1.76553	3.03386	2.07724	2.48543	2.81967	2.13921	2.46078	0.321567	0.55363
ENSMPUG00000010484	#N/A	0.189034	0.807355	0.565597	0.941106	1	0.584963	0.520662	0.842023	0.321361	0.220874
ENSMPUG00000003516	C8orf58	3.91265	3.84499	3.44095	3.70044	4.17712	4.28466	3.73286	4.05407	0.321211	0.238742
ENSMPUG00000013397	NEFH	0.201634	0.163499	0	0.298658	0.731183	0.298658	0.121711	0.442833	0.321122	0.110072
ENSMPUG00000007056	TTC22	5.54659	6.17053	4.44228	5.71946	5.60051	5.80245	5.38646	5.70747	0.321008	0.562256
ENSMPUG00000023813	#N/A	0	0	0	0	0.367371	0.594549	0	0.32064	0.32064	0.137811
ENSMPUG00000007385	PTPN3	4.51791	4.91169	4.62117	5.03606	4.8475	5.12887	4.68359	5.00414	0.320553	0.0900712
ENSMPUG00000008145	#N/A	0.815575	1.54597	0.739848	1.1177	1.62293	1.32193	1.0338	1.35418	0.320387	0.339905
ENSMPUG00000014177	TMEM104	3.92695	4.28466	3.46989	4.29057	4.1643	4.18745	3.89383	4.21411	0.320277	0.251216
ENSMPUG00000018688	PRSS23	8.56266	8.83564	6.51428	8.65885	7.8382	8.37582	7.97086	8.29096	0.320096	0.699344
ENSMPUG00000012084	RASSF5	4.51728	5.66021	5.83289	5.67044	5.43062	5.86938	5.33679	5.65681	0.320022	0.499788
ENSMPUG00000013860	B3GAT3	5.9305	6.35473	5.45352	6.12288	6.14343	6.43079	5.91292	6.23237	0.319449	0.315518
ENSMPUG00000002737	LHPP	4.82731	5.29352	3.84699	4.77873	5.0505	5.09677	4.65594	4.97533	0.319394	0.505973
ENSMPUG00000011507	#N/A	3.55582	3.52356	3.38267	3.70377	4.05832	3.65764	3.48735	3.80657	0.319225	0.0806683
ENSMPUG00000017009	PDZRN3	0	0	0	0	0.545968	0.411426	0	0.319132	0.319132	0.123912
ENSMPUG00000027098	#N/A	0.238787	0	0	0	0.464668	0.731183	0.0795956	0.398617	0.319022	0.234297
ENSMPUG00000014554	WIPI1	5.69321	6.15015	6.14995	6.21704	6.24355	6.48784	5.99777	6.31614	0.318373	0.142963
ENSMPUG00000002048	EEF1AKMT3	2.50589	2.67582	3.04264	2.68032	3.37295	3.12598	2.74145	3.05975	0.318302	0.283583
ENSMPUG00000008514	ETS1	6.36107	6.73173	6.07682	6.46565	6.75515	6.90352	6.38987	6.70811	0.318238	0.23712
ENSMPUG00000020166	#N/A	0.918386	0.263034	0.321928	0.695994	1.02148	0.739848	0.501116	0.819107	0.317991	0.243792
ENSMPUG00000016671	SLC4A3	0.0976108	0.0703893	0.0285692	0.0285692	0.389567	0.731183	0.0655231	0.383106	0.317583	0.194239
ENSMPUG00000000170	KCNJ8	3.5472	2.45418	2.76553	2.51602	3.853	3.3505	2.9223	3.23984	0.317532	0.565574
ENSMPUG00000003468	#N/A	5.46956	5.90304	6.01458	6.37938	5.94603	6.01413	5.79573	6.11318	0.317454	0.211864
ENSMPUG00000008040	#N/A	3.19061	3.06867	2.29278	3.10266	3.10098	3.30012	2.85069	3.16792	0.317231	0.333734
ENSMPUG00000010279	FAM207A	4.09424	3.97177	3.39232	4.1235	4.28614	4	3.81944	4.13655	0.317105	0.243096
ENSMPUG00000016127	#N/A	2.18587	2.68482	2.06695	2.55336	2.45154	2.88362	2.31255	2.62951	0.316962	0.239992
ENSMPUG00000006492	MKKS	4.0027	4.15462	4.6011	4.76977	4.47054	4.46858	4.25281	4.56963	0.316824	0.198148
ENSMPUG00000008820	ATRN	3.67582	4.23113	3.67243	4.25399	4.02148	4.25323	3.85979	4.17623	0.316445	0.190784
ENSMPUG00000031258	#N/A	0	0	0	0	0	0.948601	0	0.3162	0.3162	0.373901
ENSMPUG00000018151	VOPP1	5.09381	5.36947	4.61824	5.61618	5.29572	5.11728	5.02717	5.34306	0.315888	0.296789
ENSMPUG00000031105	#N/A	2.52356	1.60881	2.83188	2.11437	3.11936	2.67807	2.32142	2.63727	0.315849	0.537126
ENSMPUG00000018046	FUCA2	5.22072	5.86369	5.90569	5.97774	5.8674	6.09233	5.66337	5.97916	0.315793	0.243345
ENSMPUG00000002124	CC2D2A	1.49057	0.9855	1.33342	1.38405	1.62761	1.74416	1.26983	1.58527	0.315441	0.160019
ENSMPUG00000012624	TEX33	0	0	0	0.286881	0.163499	0.495695	0	0.315358	0.315358	0.0312912
ENSMPUG00000009690	PLPP5	4.74147	5.18547	4.76553	4.96301	5.59305	5.08194	4.89749	5.21267	0.315177	0.261224
ENSMPUG00000010858	0	4.42021	4.98277	4.3875	5.0072	4.81762	4.91025	4.59683	4.91169	0.314864	0.191948
ENSMPUG00000005904	C4orf19	5.42995	6.92564	6.59081	6.57546	6.45976	6.85499	6.31547	6.63007	0.314603	0.538374
ENSMPUG00000016988	ENTPD7	2.45681	2.12102	1.81558	2.51349	2.27501	2.54844	2.13113	2.44564	0.314512	0.198238
ENSMPUG00000004693	MMP15	5.23993	6.031	4.07211	5.26754	5.38509	5.63343	5.11435	5.42868	0.314339	0.616088
ENSMPUG00000024870	#N/A	0	0	0	0.31034	0.333424	0.298658	0	0.314141	0.314141	6.66e-06
ENSMPUG00000000293	0	3.94017	4.5472	4.52168	5.00315	4.41346	4.53481	4.33635	4.65047	0.314124	0.305596
ENSMPUG00000005774	TTLL7	3.15866	2.46205	2.76765	3.31615	3.13093	2.88362	2.79612	3.11023	0.31411	0.256286
ENSMPUG00000004110	FAM81A	4.24793	3.64847	1.91456	3.71589	3.46597	3.57046	3.27032	3.58411	0.313791	0.678587
ENSMPUG00000017065	#N/A	0	0	0	0	0.941106	0	0	0.313702	0.313702	0.373901
ENSMPUG00000025204	#N/A	0	0	0	0	0	0.941106	0	0.313702	0.313702	0.373901
ENSMPUG00000010694	SPTBN1	7.33172	7.93946	7.22853	7.84681	7.78522	7.80832	7.4999	7.81345	0.313545	0.231595
ENSMPUG00000011570	GPSM1	2.32769	2.71149	0.739848	1.68257	2.20477	2.83188	1.92634	2.23974	0.313396	0.672767
ENSMPUG00000015695	RGS7	0.389567	0.516015	0	0.704872	0.584963	0.555816	0.301861	0.615217	0.313356	0.124923
ENSMPUG00000028750	#N/A	0	0.137504	0	0	0	1.07724	0.0458345	0.359081	0.313246	0.435668
ENSMPUG00000006151	ALKBH3	3.13422	3.14405	3.08916	3.29278	3.49057	3.52356	3.12248	3.43564	0.313162	0.0133586
ENSMPUG00000011578	MAMLD1	1.45418	1.96347	1.48543	1.98185	1.59455	2.26604	1.63436	1.94748	0.31312	0.286809
ENSMPUG00000010622	ODAD4	0.807355	0.713696	0.201634	0.83996	0.807355	1.01436	0.574228	0.887223	0.312995	0.19071
ENSMPUG00000004466	EHD2	7.93156	8.33016	6.99345	8.10497	8.13134	7.9578	7.75172	8.0647	0.31298	0.47755
ENSMPUG00000003888	MMAB	4.37643	4.24641	3.80941	4.47703	4.51602	4.37782	4.14408	4.45695	0.31287	0.150723
ENSMPUG00000005565	FAM189B	2.91648	3.38957	2.5008	3.04963	3.15218	3.5435	2.93562	3.24844	0.312822	0.352481
ENSMPUG00000004981	EPB41L3	0	0	0	0	0.516015	0.422233	0	0.312749	0.312749	0.120075
ENSMPUG00000027485	#N/A	3.18269	3.12267	1.96347	3.33342	2.43563	3.43696	2.75628	3.06867	0.312392	0.572173
ENSMPUG00000014656	AXIN2	1.85599	2.69377	2.31615	2.53854	2.61117	2.65306	2.28863	2.60092	0.31229	0.27067
ENSMPUG00000016911	#N/A	2.74631	2.67807	2.51854	2.91073	3.14731	2.82171	2.64764	2.95992	0.312277	0.0575949
ENSMPUG00000015037	KIF9	1.24489	1.74416	1.46989	1.67807	1.66448	2.05311	1.48631	1.79856	0.312244	0.180109
ENSMPUG00000007228	SLC7A7	1.35614	1.9782	1.09761	1.7866	1.63691	1.94486	1.47732	1.78946	0.31214	0.321344
ENSMPUG00000001971	ABLIM1	5.50239	6.10308	6.27519	6.32157	6.22997	6.2651	5.96022	6.27221	0.311991	0.256291
ENSMPUG00000014303	SOX9	3.61706	4.21257	0.963474	3.57168	2.70929	3.44758	2.93104	3.24285	0.311813	0.778082
ENSMPUG00000008125	DLG2	0.0976108	0.378512	0.0565835	0.356144	0.432959	0.678072	0.177569	0.489058	0.31149	0.0904472
ENSMPUG00000010688	GOLM2	5.47994	5.85773	5.27426	5.83769	5.64155	6.06695	5.53731	5.84873	0.311417	0.213095
ENSMPUG00000002900	#N/A	1.60881	0.275007	0.226509	0.516015	1.0072	1.52105	0.703442	1.01475	0.311312	0.593763
ENSMPUG00000006813	ICAM4	0.815575	0.238787	0.910733	0.226509	1.0635	1.60881	0.655032	0.966274	0.311242	0.530232
ENSMPUG00000008570	ZBTB46	1.0072	0.704872	1.53605	0.963474	1.49057	1.72683	1.08271	1.39363	0.310918	0.401418
ENSMPUG00000016459	CCDC68	2.33628	1.96347	1.852	2.79077	2.0635	2.22959	2.05059	2.36129	0.310702	0.304962
ENSMPUG00000004673	KIF13B	5.43863	5.87455	5.08151	5.83845	5.69293	5.7952	5.4649	5.77552	0.310629	0.253904
ENSMPUG00000019842	CHST14	2.09424	2.46989	0.15056	1.98914	2.03914	1.61824	1.57156	1.88217	0.310611	0.692716
ENSMPUG00000015467	PTPRU	0.432959	0.226509	0.286881	0.432959	0.757023	0.687061	0.31545	0.625681	0.310231	0.0555114
ENSMPUG00000000706	ANKRD35	3.52982	2.16027	1.88362	2.47508	3.05832	2.97085	2.52457	2.83475	0.310179	0.596686
ENSMPUG00000016258	SLC25A21	0	0	0.214125	0.201634	0.575312	0.367371	0.0713749	0.381439	0.310064	0.0748736
ENSMPUG00000013889	RABEPK	4.07039	4.23266	4.43696	4.46205	4.58796	4.61941	4.24667	4.55648	0.309806	0.0563528
ENSMPUG00000017664	ADA	3.27798	2.5509	1.04264	1.98185	2.65764	3.16027	2.29051	2.59992	0.309413	0.697918
ENSMPUG00000005024	SPATA6L	1.12433	1.0072	0.713696	0.948601	0.941106	1.88362	0.948406	1.25778	0.30937	0.409185
ENSMPUG00000001031	MAL2	6.73091	6.85025	7.23199	7.17223	7.36457	7.20438	6.93772	7.24706	0.309342	0.129521
ENSMPUG00000009654	RTN4IP1	2.15704	1.84398	2.3505	2.24184	2.55582	2.48027	2.11717	2.42597	0.308799	0.152935
ENSMPUG00000004232	DRAM2	4.78816	4.79233	5.19022	4.93452	5.23573	5.52638	4.92357	5.23221	0.308636	0.227536
ENSMPUG00000015631	TELO2	4.32337	4.56499	3.79286	4.1914	4.53419	4.88118	4.22707	4.53559	0.308518	0.365782
ENSMPUG00000014748	ADCY6	5.11437	5.60021	4.94579	5.36352	5.50811	5.7137	5.22012	5.52844	0.308319	0.23532
ENSMPUG00000014212	ARHGAP30	0.505891	0.555816	0.333424	0.454176	0.887525	0.978196	0.465044	0.773299	0.308255	0.153257
ENSMPUG00000019072	GGACT	1.7137	2.44361	1.41143	2.1635	2.14078	2.18903	1.85624	2.16444	0.308194	0.371797
ENSMPUG00000016842	PCGF6	3.15218	2.65764	2.59694	3.04264	3.05137	3.23726	2.80225	3.11042	0.308172	0.174601
ENSMPUG00000007842	EEPD1	4.14568	4.21878	2.52356	4.13832	3.77294	3.89918	3.62934	3.93681	0.307473	0.614353
ENSMPUG00000001459	ZNF697	1.08406	0.678072	0.83996	1.07039	1.1375	1.31615	0.867365	1.17468	0.307314	0.0914248
ENSMPUG00000002495	CLCN4	1.65076	1.66448	1.13093	1.46989	2.09761	1.79909	1.48206	1.78886	0.306802	0.29098
ENSMPUG00000006278	NECTIN2	6.77755	7.18329	5.98413	6.86394	6.8358	7.16561	6.64832	6.95512	0.306791	0.450929
ENSMPUG00000018419	B3GALT2	5.41515	4.89482	0	4.68201	3.25248	3.29572	3.43666	3.7434	0.306748	0.872087
ENSMPUG00000011523	PRAG1	5.90521	6.38991	4.52607	6.20242	5.66334	5.87504	5.60706	5.9136	0.30654	0.625058
ENSMPUG00000012882	SPNS1	5.44526	5.83491	5.29278	5.65735	5.80349	6.03166	5.52432	5.83083	0.306514	0.190579
ENSMPUG00000000772	DNAI4	0.505891	1.09761	0.516015	0.815575	0.941106	1.28096	0.706506	1.01255	0.30604	0.271185
ENSMPUG00000000284	GRAMD1C	2.51096	2.95977	1.852	2.79286	2.48027	2.96717	2.44091	2.74676	0.305853	0.433714
ENSMPUG00000002049	GPAM	3.29719	3.26153	2.65764	3.34625	3.31904	3.46858	3.07212	3.37796	0.305836	0.223547
ENSMPUG00000015832	EPHB4	4.06523	3.88362	3.6792	4.0009	4.27798	4.26604	3.87602	4.18164	0.305625	0.100342
ENSMPUG00000010104	0	0	0	0.0565835	0.0285692	0.275007	0.669027	0.0188612	0.324201	0.30534	0.17869
ENSMPUG00000000665	MGAT4B	6.47508	6.848	7.15522	6.897	7.07457	7.42274	6.8261	7.13144	0.305334	0.289056
ENSMPUG00000008598	C16orf95	2.03562	2.1375	1.37295	2.26003	2.09761	2.10434	1.84869	2.15399	0.305298	0.281532
ENSMPUG00000002928	SLC25A29	1.43829	1.02148	2.0321	1.34483	1.83592	2.22651	1.49729	1.80242	0.305129	0.47628
ENSMPUG00000007511	RIN3	0.0426443	0.214125	2.27798	0.823749	1.21412	1.41143	0.844918	1.14977	0.304849	0.701002
ENSMPUG00000009583	AMBN	2.59932	2.7866	0.963474	2.88947	2.35614	2.01792	2.11646	2.42118	0.304717	0.654976
ENSMPUG00000006284	ZDHHC1	0.176323	0	0	0.189034	0.214125	0.687061	0.0587743	0.363406	0.304632	0.151827
ENSMPUG00000010038	PDPR	3.8125	3.57773	4.16189	4.16912	3.97085	4.32553	3.85071	4.15517	0.304463	0.199538
ENSMPUG00000015145	ARHGAP23	4.70598	4.8674	4.73931	4.88899	5.02636	5.30998	4.7709	5.07511	0.304211	0.0846787
ENSMPUG00000011474	ITGA8	0.0565835	0.0426443	0.0565835	0.15056	0.411426	0.505891	0.0519371	0.355959	0.304022	0.0460026
ENSMPUG00000025434	#N/A	10.037	10.1652	10.4872	10.6795	10.4273	10.4947	10.2298	10.5338	0.304018	0.119029
ENSMPUG00000013601	TPST2	3.84298	4.20242	3.90111	4.11936	4.42291	4.31542	3.98217	4.28589	0.303726	0.100045
ENSMPUG00000018430	0	0	0	0	0.910733	0	0	0	0.303578	0.303578	0.373901
ENSMPUG00000024255	#N/A	0	0	0	0.910733	0	0	0	0.303578	0.303578	0.373901
ENSMPUG00000012156	TMEM263	5.34908	5.0148	4.26153	5.01614	5.53076	4.98914	4.87514	5.17868	0.303541	0.454366
ENSMPUG00000007529	RNF39	1.73552	2.78241	1.93734	2.0635	2.45418	2.848	2.15176	2.45523	0.303467	0.482647
ENSMPUG00000009418	FKBP4	5.90881	5.32337	6.20711	5.80813	6.43563	6.10497	5.8131	6.11624	0.303142	0.392504
ENSMPUG00000017606	CD40	6.12536	6.2114	6.29701	5.849	6.83807	6.85599	6.21126	6.51435	0.303095	0.418517
ENSMPUG00000017540	KLRG1	0.31034	0.356144	0.632268	0.604071	0.739848	0.863938	0.432917	0.735953	0.303035	0.0731337
ENSMPUG00000006357	CASP12	0.163499	0.275007	0.632268	0.411426	0.443607	1.12433	0.356925	0.659787	0.302862	0.328025
ENSMPUG00000013754	FBF1	1.90304	1.94486	1	1.57046	1.75275	2.43296	1.61597	1.91872	0.302758	0.496101
ENSMPUG00000019552	TREX2	3.28983	3.12102	2.39232	2.7845	3.47508	3.45154	2.93439	3.23704	0.302654	0.443704
ENSMPUG00000007665	PLCH2	4.87283	4.28392	3.62644	4.28983	4.45352	4.94767	4.26106	4.56367	0.30261	0.502126
ENSMPUG00000010315	LRTOMT	2.55336	3.13914	2.82375	2.88947	3.02857	3.50589	2.83875	3.14131	0.302561	0.296094
ENSMPUG00000006985	EDNRA	0	0	0	0	0.422233	0.485427	0	0.302553	0.302553	0.118041
ENSMPUG00000026875	#N/A	0	0	0	0.298658	0.321928	0.286881	0	0.302489	0.302489	7.99e-06
ENSMPUG00000004728	ZBTB37	0.62293	0.650765	0.903038	0.678072	1.35614	1.04963	0.725578	1.02795	0.302371	0.232949
ENSMPUG00000004397	#N/A	0	0	0	0.226509	0.163499	0.516015	0	0.302007	0.302007	0.0496922
ENSMPUG00000000341	DTX4	3.62761	3.80426	2.81147	3.774	3.64731	3.72792	3.41445	3.71641	0.301964	0.382401
ENSMPUG00000005218	PYGL	0.0565835	0	0	0.0565835	0.594549	0.31034	0.0188612	0.320491	0.30163	0.126237
ENSMPUG00000019888	CSPG4	0	0	0.137504	0	0.400538	0.641546	0.0458345	0.347361	0.301527	0.192563
ENSMPUG00000011357	TOR1AIP2	4.74685	4.87725	3.96809	5.13709	4.69544	4.66391	4.53073	4.83215	0.301417	0.402651
ENSMPUG00000002855	THPO	2.37016	0.847997	0.963474	1.4957	1.7866	1.80323	1.39388	1.69517	0.301294	0.578815
ENSMPUG00000014618	LMBR1L	4.59335	4.96578	3.89724	4.75168	4.68089	4.92647	4.48546	4.78635	0.300887	0.402365
ENSMPUG00000015320	0	2.43829	2.37573	1.4957	2.38681	2.41143	2.41414	2.10324	2.40412	0.300883	0.378936
ENSMPUG00000005682	MAPK8IP1	3.42761	4.02591	3.40327	3.91456	3.59216	4.25248	3.61893	3.91973	0.300803	0.341534
ENSMPUG00000004018	FNBP1L	3.95699	4.40939	4.15704	4.15947	4.56864	4.69766	4.17447	4.47526	0.300783	0.222502
ENSMPUG00000016862	SFXN2	3.58376	3.1375	2.64155	3.29425	3.53356	3.43696	3.12094	3.42159	0.300656	0.344692
ENSMPUG00000016290	PRORP	1.62293	1.43296	1.54597	1.70487	1.97085	1.82782	1.53395	1.83451	0.300562	0.0336316
ENSMPUG00000008926	DGAT2	3.14405	3.63923	1.82375	2.63923	3.27947	3.58976	2.86901	3.16949	0.30048	0.648028
ENSMPUG00000016142	TMCO4	4.54535	4.80941	4.58976	4.74255	4.94205	5.15947	4.64818	4.94802	0.299843	0.108284
ENSMPUG00000004878	ERMP1	4.96947	5.50716	5.33342	5.79364	5.50335	5.41244	5.27002	5.56981	0.29979	0.200369
ENSMPUG00000014335	NDUFS4	5.02326	4.94345	5.2891	5.30561	5.49025	5.35931	5.08527	5.38506	0.299787	0.0639425
ENSMPUG00000005724	DHRS1	6.21082	6.80116	6.2572	6.46009	6.59186	7.11655	6.42306	6.72283	0.299774	0.338335
ENSMPUG00000006734	IRGQ	3.30451	3.09592	2.62059	3.05311	3.37016	3.4957	3.00701	3.30632	0.299316	0.28286
ENSMPUG00000017369	TXNRD3	3.28096	4.05832	3.15381	4.16027	3.67807	3.55213	3.49769	3.79683	0.299133	0.426189
ENSMPUG00000000047	MFAP4	0	0	0	0	0.475085	0.422233	0	0.299106	0.299106	0.117495
ENSMPUG00000013414	#N/A	0	0	0	0	0.321928	0.575312	0	0.29908	0.29908	0.14682
ENSMPUG00000012616	SFXN1	5.47346	5.34412	5.26679	5.85025	5.7447	5.38578	5.36146	5.66024	0.298786	0.122479
ENSMPUG00000010259	SPECC1	4.66391	4.904	4.39094	5.1534	4.77558	4.92552	4.65295	4.9515	0.298548	0.180892
ENSMPUG00000004684	USB1	3.61235	3.848	3.23879	3.82782	3.76235	4.0045	3.56638	3.86489	0.298511	0.194118
ENSMPUG00000017784	CNBD2	0.163499	0.0976108	0.422233	0.176323	1.23879	0.163499	0.227781	0.526203	0.298422	0.464956
ENSMPUG00000015565	RPL3L	1.13093	1.09761	1.54597	1.67807	1.4957	1.4957	1.25817	1.55649	0.298317	0.129331
ENSMPUG00000000748	MYO5B	6.01837	6.8358	6.73417	7.05072	6.57137	6.86109	6.52944	6.82773	0.298282	0.365574
ENSMPUG00000008889	LZTS3	2.79077	2.76977	2.61353	2.9486	2.774	3.34625	2.72469	3.02295	0.298257	0.169719
ENSMPUG00000016975	BLOC1S2	5.39266	5.11103	4.70487	5.24527	5.34589	5.51191	5.06952	5.36769	0.298169	0.236381
ENSMPUG00000012110	GGA2	4.52168	4.56438	3.6427	4.31904	4.67299	4.6311	4.24292	4.54105	0.298125	0.404855
ENSMPUG00000009938	TGFBI	1.63227	1.5509	8.20134	2.12433	5.42593	4.72846	3.79484	4.09291	0.298071	0.907975
ENSMPUG00000007164	RPS19	12.1779	12.1958	12.2737	12.3771	12.4896	12.6744	12.2158	12.5137	0.297901	0.0312343
ENSMPUG00000019843	#N/A	11.5704	11.6074	11.3642	11.7105	11.6967	12.0283	11.514	11.8118	0.297865	0.0872297
ENSMPUG00000001188	FAM91A1	5.72601	5.85175	5.55367	6.13545	5.95675	5.93239	5.71048	6.0082	0.297723	0.050395
ENSMPUG00000001668	SIM1	2.72683	1.96347	0.201634	1.848	1.83188	2.10434	1.63065	1.92807	0.297424	0.712978
ENSMPUG00000012494	ENPP5	5.73715	6.37834	6.15826	6.51475	6.21781	6.43313	6.09125	6.38856	0.297317	0.225939
ENSMPUG00000014662	TEKT5	0.0703893	0.333424	0.238787	0.31034	0.536053	0.687061	0.2142	0.511151	0.296951	0.0906501
ENSMPUG00000030197	#N/A	0.871844	0.903038	0	1.05658	1.01436	0.594549	0.591627	0.888496	0.296868	0.420046
ENSMPUG00000004999	CLSTN2	0.0565835	0.176323	0.111031	0.0565835	0.526069	0.650765	0.114646	0.411139	0.296493	0.182722
ENSMPUG00000000113	ACOT9	6.31107	6.20124	6.54241	6.70805	6.6327	6.60288	6.35157	6.64788	0.296305	0.0481318
ENSMPUG00000009104	CD151	8.90222	9.62183	8.47808	9.40041	9.09851	9.39208	9.00071	9.297	0.296286	0.442849
ENSMPUG00000013188	IGSF8	3.84398	4.40667	2.52607	3.99367	3.62293	4.04876	3.59224	3.88845	0.296213	0.632518
ENSMPUG00000005328	#N/A	0	0	0	0	0.887525	0	0	0.295842	0.295842	0.373901
ENSMPUG00000013237	#N/A	0	0	0	0	0	0.887525	0	0.295842	0.295842	0.373901
ENSMPUG00000018581	DYNLT4	0	0	0	0	0	0.887525	0	0.295842	0.295842	0.373901
ENSMPUG00000016019	PGAP6	7.08672	7.68384	6.67864	7.26819	7.35429	7.71383	7.14973	7.44544	0.295709	0.410684
ENSMPUG00000009613	#N/A	1.27501	0	0	0.475085	0.887525	0.799087	0.425002	0.720566	0.295563	0.541263
ENSMPUG00000015811	HAPLN3	0	0	0	0	0.263034	0.62293	0	0.295322	0.295322	0.177243
ENSMPUG00000017883	PRKAR1B	0.201634	0.238787	0.124328	0.0565835	0.443607	0.948601	0.18825	0.48293	0.294681	0.3211
ENSMPUG00000001355	PZP	5.08746	5.42291	5.96993	5.66477	5.69321	6.0063	5.49343	5.78809	0.294657	0.351219
ENSMPUG00000016853	IL17RD	1.03562	0.992768	1.67807	1.26903	1.48543	1.83592	1.23549	1.53013	0.29464	0.346513
ENSMPUG00000011952	TGFBR2	7.89391	8.69028	7.93021	8.85325	8.11103	8.43354	8.17146	8.46594	0.294477	0.431544
ENSMPUG00000014132	FGD2	1.40054	1.28096	0.790772	1.54597	1.46467	1.34483	1.15742	1.45182	0.2944	0.206522
ENSMPUG00000003573	PC	4.74416	4.488	5.07039	4.81506	4.91743	5.45319	4.76752	5.06189	0.294377	0.320663
ENSMPUG00000011023	#N/A	2.75916	3.1635	2.29866	2.79909	2.90304	3.4019	2.74044	3.03468	0.294239	0.398353
ENSMPUG00000017830	GGN	0	0	0	0.0976108	0.0976108	0.687061	0	0.294094	0.294094	0.208791
ENSMPUG00000015835	RCAN3	3.35332	3.37573	4.10936	3.74416	3.90014	4.07639	3.61281	3.9069	0.294091	0.33133
ENSMPUG00000008207	SEPTIN11	7.07071	7.36001	6.85699	7.62147	7.28494	7.26313	7.0959	7.38984	0.293941	0.189697
ENSMPUG00000007257	MARCHF2	4.48736	5.0148	3.92979	5.02281	4.59036	4.70044	4.47732	4.7712	0.293888	0.434973
ENSMPUG00000019410	PEG10	0	0	0	0	0.594549	0.286881	0	0.29381	0.29381	0.162152
ENSMPUG00000000941	STEAP3	5.37191	5.84222	6.21587	6.13072	6.06953	6.11082	5.81	6.10369	0.293691	0.296497
ENSMPUG00000016194	TAS1R2	7.34412	7.3147	6.57894	7.69237	7.30031	7.12598	7.07925	7.37289	0.293635	0.384769
ENSMPUG00000004467	DAPK3	6.06264	6.50764	5.33199	6.03188	6.22805	6.52246	5.96742	6.2608	0.293375	0.473515
ENSMPUG00000003018	MMP11	0.286881	0.226509	0	0.111031	0.604071	0.678072	0.17113	0.464392	0.293262	0.213136
ENSMPUG00000030000	#N/A	0	0	0	0.879706	0	0	0	0.293235	0.293235	0.373901
ENSMPUG00000007639	PTGR1	5.93239	5.84925	4.52795	6.2407	5.34696	5.59902	5.43653	5.72889	0.292362	0.608617
ENSMPUG00000016098	ZNF330	5.2791	5.2817	5.23228	5.38819	5.7845	5.49729	5.26436	5.55666	0.292304	0.0704027
ENSMPUG00000013851	GARNL3	3.68482	3.03386	1.86394	3.23879	3.14568	3.07382	2.86087	3.15276	0.291888	0.614253
ENSMPUG00000008813	MAPK4	0.0285692	0	0	0.411426	0.0703893	0.422233	0.00952305	0.30135	0.291826	0.0655234
ENSMPUG00000014758	ZC3H12A	6.39985	5.89797	6.44493	5.16832	7.20065	7.24916	6.24758	6.53938	0.291794	0.701259
ENSMPUG00000010286	#N/A	1.57046	1.1635	2.0321	2	1.87578	1.76553	1.58869	1.88044	0.291751	0.324434
ENSMPUG00000013887	BTBD9	3.93263	4.49506	4.35473	4.63052	4.54597	4.48091	4.26081	4.55247	0.291661	0.169913
ENSMPUG00000016422	MAD2L2	6.75676	6.89081	6.89105	7.18547	7.11343	7.1128	6.84621	7.13723	0.291027	0.00460117
ENSMPUG00000018308	ABCB4	0.516015	0.495695	0.189034	0.713696	0.344828	1.01436	0.400248	0.69096	0.290712	0.258
ENSMPUG00000027357	#N/A	0	0	0	0	0	0.871844	0	0.290615	0.290615	0.373901
ENSMPUG00000016253	UPK3A	4.02237	3.63459	2.36457	3.40735	4.01703	3.46858	3.34051	3.63099	0.290478	0.617183
ENSMPUG00000000179	BOK	5.5656	5.90111	6.1206	6.25852	6.07382	6.12639	5.86244	6.15291	0.290476	0.163601
ENSMPUG00000028214	#N/A	0	0.807355	0	0.956057	0	0.722466	0.269118	0.559508	0.290389	0.501996
ENSMPUG00000005155	VLDLR	6.87873	6.63445	5.88753	6.89081	6.67821	6.70196	6.4669	6.757	0.290097	0.396291
ENSMPUG00000003167	SPDEF	2.72465	2.01078	1.70487	1.26303	3.17153	2.87578	2.14677	2.43678	0.290013	0.685515
ENSMPUG00000008509	CCDC32	4.87823	5.08406	4.92267	5.22304	5.32876	5.20281	4.96166	5.25154	0.289879	0.0170766
ENSMPUG00000011016	DCTD	6.29957	6.33539	5.79961	6.33842	6.50875	6.45582	6.14486	6.43433	0.289473	0.183286
ENSMPUG00000015622	WDR73	4.78816	4.77452	4.13258	4.92125	4.81916	4.82324	4.56509	4.85455	0.28946	0.256507
ENSMPUG00000027248	#N/A	0.799087	0.400538	1.76977	1.51096	1.18269	1.14405	0.989799	1.27923	0.289435	0.531349
ENSMPUG00000001680	TMPRSS11A	2.79077	3.12102	6.25399	4.64559	4.45352	3.93452	4.05526	4.34454	0.289281	0.80955
ENSMPUG00000012997	POLR2F	8.20031	8.26763	7.65349	8.38741	8.28438	8.31705	8.04048	8.32962	0.28914	0.215763
ENSMPUG00000001912	DTX3	0.978196	0.333424	0	0.31034	1.02857	0.83996	0.437206	0.72629	0.289083	0.465446
ENSMPUG00000012497	EHD1	5.77347	6.28725	5.06566	6.12164	5.93805	5.93357	5.70879	5.99775	0.288961	0.466574
ENSMPUG00000017261	CHCHD4	5.85	5.64414	5.46891	6.04002	6.15886	5.63023	5.65435	5.94304	0.288685	0.2116
ENSMPUG00000005133	NHLRC1	2.34199	2.92029	2.82782	3.18745	3.04439	2.72247	2.6967	2.98477	0.288071	0.271438
ENSMPUG00000005289	INPP5D	0.226509	0.250962	0.0565835	0.226509	0.356144	0.815575	0.178018	0.466076	0.288058	0.20192
ENSMPUG00000004496	DOK4	4.49249	4.24717	4.63923	4.49761	4.72028	5.02503	4.45963	4.74764	0.288008	0.205899
ENSMPUG00000028954	#N/A	0	0	0	0	0	0.863938	0	0.287979	0.287979	0.373901
ENSMPUG00000006937	#N/A	3.78136	4.1035	3.76129	4.19692	4.1416	4.17153	3.88205	4.17002	0.287967	0.0619396
ENSMPUG00000029711	#N/A	0.0840643	0.516015	0.189034	0.344828	0.443607	0.863938	0.263038	0.550791	0.287753	0.234101
ENSMPUG00000006480	IMPDH1	4.488	3.98823	3.32193	4.09085	4.35966	4.21023	3.93272	4.22025	0.28753	0.453411
ENSMPUG00000005738	CAVIN3	5.49281	5.79986	5.05702	5.71067	5.70846	5.79312	5.4499	5.73742	0.287517	0.256367
ENSMPUG00000009722	G6PD	9.12995	9.20102	8.48232	9.31161	9.08868	9.2747	8.93777	9.225	0.287234	0.295414
ENSMPUG00000008268	RASGRP1	0.298658	0.356144	0	0.594549	0.356144	0.565597	0.218267	0.50543	0.287162	0.0978998
ENSMPUG00000016488	#N/A	7.49185	7.54195	7.46058	7.72274	7.7664	7.86641	7.49813	7.78518	0.287056	0.00413794
ENSMPUG00000014545	#N/A	2.63923	2.72683	1.73985	2.59216	2.85599	2.51854	2.36864	2.65556	0.286924	0.435737
ENSMPUG00000017963	ASAH1	6.8936	7.33432	7.79214	7.41422	7.52129	7.94486	7.34002	7.62679	0.286767	0.40151
ENSMPUG00000018601	GJA4	0.163499	1.16993	0	0	0.765535	1.42761	0.444475	0.731047	0.286572	0.630636
ENSMPUG00000012609	HRH2	0	0	0	0	0.333424	0.526069	0	0.286498	0.286498	0.135703
ENSMPUG00000015381	PHB	7.4402	7.82458	7.60496	7.90599	7.93693	7.88356	7.62325	7.90883	0.285579	0.0639378
ENSMPUG00000005460	PGM3	5.79857	5.36947	5.09128	5.71727	5.87234	5.52638	5.41977	5.70533	0.285557	0.280003
ENSMPUG00000005807	TBPL2	0.15056	0.176323	0.321928	0.879706	0.475085	0.15056	0.21627	0.501783	0.285513	0.259628
ENSMPUG00000003228	DOCK5	5.09803	5.02192	3.46467	4.98003	4.59813	4.86295	4.52821	4.8137	0.285492	0.627511
ENSMPUG00000019377	#N/A	1.81558	1.43296	0.669027	1.69599	1.65535	1.42223	1.30585	1.59119	0.285339	0.457879
ENSMPUG00000027285	#N/A	0	0	0	0	0	0.85599	0	0.28533	0.28533	0.373901
ENSMPUG00000004896	#N/A	0	0	0.0426443	0.111031	0.454176	0.333424	0.0142148	0.299544	0.285329	0.0482559
ENSMPUG00000000227	ALG10B	2.76765	2.25399	2.83794	2.37016	3.26604	3.07895	2.61986	2.90505	0.285188	0.435091
ENSMPUG00000015025	SRL	1.54597	1.37851	1.51602	2.01078	1.7137	1.57046	1.48017	1.76498	0.284814	0.110811
ENSMPUG00000004868	CXCR5	0.137504	0	0	0.286881	0	0.704872	0.0458345	0.330584	0.28475	0.246082
ENSMPUG00000011833	ZBTB47	0.0426443	0.0285692	0.0143553	0	0.464668	0.475085	0.0285229	0.313251	0.284728	0.143694
ENSMPUG00000010859	#N/A	0	0	0	0	0.378512	0.475085	0	0.284532	0.284532	0.121183
ENSMPUG00000003256	LIN7B	1.59455	1.92979	1.48543	1.72247	2.07039	2.07039	1.66992	1.95441	0.284493	0.183245
ENSMPUG00000017604	CDH22	0.111031	0.0976108	0.176323	0.526069	0.378512	0.333424	0.128322	0.412668	0.284346	0.0107416
ENSMPUG00000016522	ARPC1B	9.55593	10.0035	9.13494	9.88111	9.82255	9.84218	9.56478	9.84862	0.283833	0.321939
ENSMPUG00000017947	BRAT1	3.67016	3.55213	2.854	3.79286	3.54102	3.59216	3.35876	3.64201	0.283248	0.346983
ENSMPUG00000005801	ANKRD29	2.88947	2.83794	2.57289	2.74846	3.31904	3.08236	2.76677	3.04995	0.283186	0.215
ENSMPUG00000017322	MAN2C1	5.393	5.46172	4.8505	5.38232	5.36212	5.80967	5.23508	5.51804	0.282961	0.307584
ENSMPUG00000000604	LATS2	4.74201	5.50684	4.67864	5.55397	4.916	5.30597	4.97583	5.25865	0.28282	0.432651
ENSMPUG00000007576	#N/A	6.75154	6.78921	6.52278	7.15137	6.91133	6.849	6.68784	6.97057	0.282724	0.0851314
ENSMPUG00000000420	#N/A	0	0	0	0.847997	0	0	0	0.282666	0.282666	0.373901
ENSMPUG00000007637	MREG	4.31179	4.04614	5.13668	4.67356	4.67356	4.99548	4.49821	4.78087	0.282659	0.459119
ENSMPUG00000028367	#N/A	1.68257	2.47768	1.13093	1.79077	1.38957	2.95791	1.76373	2.04608	0.282357	0.668312
ENSMPUG00000005856	#N/A	7.26828	7.39755	6.46532	7.40412	7.18844	7.38552	7.04372	7.32603	0.282308	0.399469
ENSMPUG00000000559	RCSD1	0	0	0	0.124328	0.137504	0.584963	0	0.282265	0.282265	0.135707
ENSMPUG00000016030	RHBDD2	5.01123	5.97154	4.99865	5.61589	5.53294	5.67864	5.32714	5.60915	0.282015	0.434461
ENSMPUG00000003430	TPRG1	0	0	0	0.176323	0.505891	0.163499	0	0.281904	0.281904	0.0656517
ENSMPUG00000002515	RRAS	6.95059	6.95187	6.38094	6.84423	7.0036	7.28123	6.76113	7.04302	0.281894	0.285756
ENSMPUG00000008922	#N/A	2.92029	2.5435	1.46989	3.47119	2.67582	1.63227	2.31123	2.59309	0.281865	0.702721
ENSMPUG00000017978	YPEL5	4.03738	4.66619	4.72083	4.70598	4.7845	4.77926	4.4748	4.75658	0.281782	0.270836
ENSMPUG00000014868	NAGPA	3.55582	4.4363	4.09845	4.37156	4.12598	4.43829	4.03019	4.31194	0.281756	0.361087
ENSMPUG00000014086	MRPL58	4.07125	4.1819	4.03386	4.24413	4.5741	4.31252	4.09567	4.37692	0.281246	0.0627509
ENSMPUG00000008014	EMC4	6.87811	7.26519	7.09001	7.35306	7.32373	7.40003	7.07777	7.35894	0.281168	0.0693641
ENSMPUG00000002848	WSB2	7.79299	8.36256	7.82655	8.29531	8.19702	8.33271	7.99403	8.27501	0.280982	0.211109
ENSMPUG00000011384	#N/A	8.40028	8.46058	8.57031	8.77083	8.78516	8.71785	8.47706	8.75794	0.280888	0.00642985
ENSMPUG00000015734	ZBTB18	4.17792	4.02059	5.13093	4.62877	4.74255	4.80064	4.44315	4.72399	0.28084	0.467915
ENSMPUG00000017752	0	6.36194	6.8627	6.03848	6.64068	6.65992	6.80465	6.42104	6.70175	0.280709	0.316269
ENSMPUG00000010494	CLHC1	0.0703893	0	0	0.516015	0.0976108	0.298658	0.0234631	0.304095	0.280632	0.0847636
ENSMPUG00000019217	#N/A	0.807355	0.83996	0.15056	0.956057	0.925999	0.757023	0.599291	0.879693	0.280402	0.295069
ENSMPUG00000011884	NUAK2	5.75061	4.45418	4.2891	3.7666	5.42526	6.14221	4.83129	5.11135	0.280061	0.756048
ENSMPUG00000000582	SNX22	0	0	0	0	0	0.83996	0	0.279987	0.279987	0.373901
ENSMPUG00000016593	SERPINB8	5.68454	5.96717	5.67073	6.01748	5.9465	6.1979	5.77414	6.05396	0.279815	0.0838571
ENSMPUG00000009793	MRPS31	1.79077	1.57531	1.40054	2.08406	1.73118	1.79077	1.58887	1.86867	0.279799	0.149191
ENSMPUG00000004826	LAMTOR2	6.94848	7.38249	6.57259	7.28771	7.20457	7.25049	6.96785	7.24759	0.279736	0.300134
ENSMPUG00000001360	COL4A3	0.505891	0.344828	0	0.422233	0.411426	0.85599	0.283573	0.563216	0.279643	0.251999
ENSMPUG00000014243	UFC1	8.29999	8.24527	8.52266	8.59612	8.75459	8.55539	8.35597	8.63537	0.279394	0.0553632
ENSMPUG00000015310	HOXB4	0.226509	0	1.45943	0.641546	1.26903	0.613532	0.56198	0.84137	0.27939	0.607096
ENSMPUG00000015343	LPO	0.263034	0.250962	0.298658	0.124328	0.526069	1	0.270885	0.550132	0.279248	0.332436
ENSMPUG00000002289	VRK3	3.94579	4.68706	4.03298	4.4522	4.30816	4.74308	4.22195	4.50115	0.279201	0.354095
ENSMPUG00000003806	NCBP2	7.41439	7.58654	7.53162	7.8173	7.73606	7.81602	7.51085	7.7898	0.278949	0.00830145
ENSMPUG00000009101	CXXC5	2.854	3.0054	0.765535	2.12102	2.66448	2.67582	2.20831	2.4871	0.278795	0.727418
ENSMPUG00000017147	CRELD1	3.99458	3.99458	3.56438	3.91839	4.0045	4.46663	3.85118	4.12984	0.278659	0.278785
ENSMPUG00000013763	TIE1	0.823749	1.52105	0.475085	1.29866	1.32769	1.02857	0.939962	1.2183	0.278343	0.435978
ENSMPUG00000017569	KCNB1	0.321928	0.286881	0.62293	0.847997	0.378512	0.83996	0.41058	0.688823	0.278243	0.213551
ENSMPUG00000012979	PPIC	5.38405	5.43129	5.04221	5.31542	5.70487	5.67186	5.28585	5.56405	0.278203	0.186792
ENSMPUG00000005895	PPM1N	0.422233	0.389567	0.137504	0.464668	0.695994	0.62293	0.316434	0.594531	0.278096	0.0695056
ENSMPUG00000006920	#N/A	2.87774	3.1375	3.01792	3.24184	3.45549	3.16993	3.01106	3.28909	0.278029	0.071242
ENSMPUG00000005118	NPAS1	1.02148	1.04963	0.659925	0.831877	1.31615	1.41684	0.910345	1.18829	0.277943	0.274844
ENSMPUG00000010506	SOX17	0	0.0703893	0	0.238787	0.286881	0.378512	0.0234631	0.301393	0.27793	0.00416646
ENSMPUG00000006396	PDE10A	0	0	0	0	0.422233	0.411426	0	0.277886	0.277886	0.116183
ENSMPUG00000002627	UROS	3.08236	2.852	2.42761	2.96717	3.16832	3.06005	2.78732	3.06518	0.277857	0.237813
ENSMPUG00000003264	ZNF503	2.37573	2.45154	3.16511	3.12267	2.71589	2.98732	2.66413	2.94196	0.277835	0.374832
ENSMPUG00000004103	NES	0	0	0	0	0.432959	0.400538	0	0.277832	0.277832	0.116718
ENSMPUG00000003434	ADCK2	5.50748	5.51128	4.87332	5.49921	5.44526	5.7811	5.29736	5.57519	0.277831	0.304736
ENSMPUG00000008324	SRP14	8.7909	8.7734	8.79636	8.99311	9.13139	9.06945	8.78689	9.06465	0.277761	0.00238555
ENSMPUG00000000014	MPRIP	6.1821	6.33217	5.73308	6.20183	6.38076	6.49713	6.08245	6.35991	0.277459	0.236506
ENSMPUG00000027759	#N/A	0	0	0	0	0.831877	0	0	0.277292	0.277292	0.373901
ENSMPUG00000005027	UBXN6	5.6744	5.95815	5.52857	6.08789	5.84649	6.05853	5.72037	5.99764	0.277264	0.132873
ENSMPUG00000014024	KCTD2	5.31179	5.41143	4.91121	5.34979	5.6585	5.45779	5.21148	5.48869	0.277215	0.193602
ENSMPUG00000014081	SVIP	4.94813	5.93334	6.01302	6.17233	5.69544	5.85773	5.6315	5.9085	0.277004	0.495641
ENSMPUG00000006683	CDC37	7.18329	7.32103	6.39506	6.95745	7.3147	7.45738	6.96646	7.24318	0.276717	0.441871
ENSMPUG00000018258	RINT1	3.21568	3.18745	3.0321	3.29719	3.5008	3.46728	3.14508	3.42176	0.276681	0.0312599
ENSMPUG00000003839	FAM149B1	4.4019	4.6893	4.24717	4.77505	4.59156	4.80116	4.44612	4.72259	0.276466	0.129936
ENSMPUG00000003442	ENTPD4	3.66562	2.94111	3.83188	3.79597	3.60763	3.86394	3.47953	3.75585	0.276312	0.385683
ENSMPUG00000009816	#N/A	0.704872	0.722466	1.16993	0.584963	1.26903	1.57046	0.865754	1.14149	0.275732	0.448976
ENSMPUG00000013194	SLC27A4	5.20945	5.78712	4.74255	5.70819	5.45812	5.39985	5.24637	5.52205	0.275681	0.432979
ENSMPUG00000004130	LMLN	0.956057	0.879706	0.879706	0.757023	1.31034	1.47508	0.905156	1.18082	0.27566	0.275937
ENSMPUG00000011750	MBNL2	6.01748	6.35385	5.78842	6.19101	6.26078	6.53403	6.05325	6.32861	0.275355	0.230238
ENSMPUG00000011777	PRR5L	2.02148	2.19219	1.62293	2.34199	2.12102	2.19849	1.94553	2.2205	0.274964	0.20266
ENSMPUG00000017526	GNS	5.73145	6.36282	5.85025	6.35297	6.18031	6.23573	5.98151	6.25633	0.274827	0.241939
ENSMPUG00000016447	PBDC1	5.82299	5.89312	5.09043	5.94134	5.926	5.76261	5.60218	5.87665	0.274474	0.355525
ENSMPUG00000008721	APLP2	7.8505	8.5292	8.34727	8.38582	8.39553	8.76848	8.24232	8.51661	0.274291	0.314659
ENSMPUG00000015112	BCAS3	4.40054	5.2854	4.96301	5.38301	4.96855	5.11977	4.88298	5.15711	0.274128	0.391352
ENSMPUG00000016119	SCOC	5.25776	5.21412	5.15987	5.37851	5.23993	5.83567	5.21059	5.48471	0.274118	0.206897
ENSMPUG00000013716	DAAM2	0	0	0.0426443	0	0.389567	0.475085	0.0142148	0.288217	0.274002	0.135572
ENSMPUG00000014030	#N/A	8.47269	9.0126	8.80645	8.989	8.94647	9.17754	8.76391	9.03767	0.273756	0.187879
ENSMPUG00000030715	#N/A	1.97453	1.55582	0.238787	1.04963	1.22651	2.31325	1.25638	1.5298	0.273418	0.697963
ENSMPUG00000000815	DTWD2	0.704872	1.22033	1.18903	1.15056	1.79077	0.992768	1.03808	1.31137	0.273288	0.407519
ENSMPUG00000004139	NAXE	6.06932	6.49281	6.61265	6.49426	6.77729	6.72233	6.39159	6.66462	0.273032	0.216442
ENSMPUG00000031064	#N/A	0.0840643	0	0	0	0.903038	0	0.0280214	0.301013	0.272991	0.417586
ENSMPUG00000024682	#N/A	0.214125	0.201634	0.604071	0.847997	0.464668	0.526069	0.339943	0.612911	0.272968	0.199354
ENSMPUG00000001022	SAMD12	4.86196	5.19219	5.40122	5.40497	5.62702	5.24222	5.15179	5.42474	0.272948	0.229313
ENSMPUG00000016943	#N/A	0.545968	0.918386	0.400538	0.941106	0.918386	0.823749	0.621631	0.894414	0.272783	0.16002
ENSMPUG00000007957	LPCAT4	3.57531	4.12598	1.33914	3.57289	2.99639	3.28836	3.01348	3.28588	0.272402	0.769396
ENSMPUG00000011754	ABHD14A	6.17532	7.041	5.9982	6.67934	6.57803	6.77307	6.40484	6.67682	0.271974	0.452397
ENSMPUG00000007660	#N/A	0	0	0	0.815575	0	0	0	0.271858	0.271858	0.373901
ENSMPUG00000025954	#N/A	0	0	0	0	0.815575	0	0	0.271858	0.271858	0.373901
ENSMPUG00000016388	MFN2	5.63517	6.54117	5.91552	6.57879	5.99073	6.33789	6.03062	6.30247	0.271845	0.440229
ENSMPUG00000017650	TMEM91	0.871844	0	0	0.584963	0.545968	0.555816	0.290615	0.562249	0.271634	0.40321
ENSMPUG00000004582	RTBDN	0.389567	0.356144	0	0.333424	0.650765	0.575312	0.24857	0.519834	0.271263	0.159435
ENSMPUG00000005303	CIAO2B	7.05474	7.11738	6.97934	7.32184	7.35014	7.29315	7.05049	7.32171	0.271223	0.0032763
ENSMPUG00000002976	CAMK1G	4.24031	4.90833	4.19692	5.09887	4.30961	4.75061	4.44852	4.7197	0.271175	0.450078
ENSMPUG00000006811	NDUFA5	7.17822	7.14517	7.23304	7.27919	7.55497	7.53566	7.18548	7.45661	0.271133	0.042769
ENSMPUG00000010411	OLFML1	0.124328	0	0	0	0.286881	0.650765	0.0414427	0.312549	0.271106	0.232413
ENSMPUG00000019977	GPR15	0.505891	1.0072	0.31034	0	1.17632	1.45943	0.607809	0.878585	0.270776	0.611829
ENSMPUG00000016499	IGFBP5	0	0	0	0	0.432959	0.378512	0	0.27049	0.27049	0.117904
ENSMPUG00000012355	SPATA6	0.367371	0.687061	0.879706	0.782409	1.09085	0.871844	0.644713	0.915035	0.270323	0.197843
ENSMPUG00000015388	TRIM25	5.02414	5.36142	4.8505	5.39025	5.26716	5.38957	5.07869	5.34899	0.270308	0.157087
ENSMPUG00000005855	EML2	5.76182	6.04374	5.2555	6.10915	5.77584	5.98618	5.68702	5.95706	0.27004	0.341346
ENSMPUG00000015048	RANBP3L	0.978196	0.495695	2.01078	0.85599	1.76977	1.66903	1.16156	1.4316	0.270039	0.638647
ENSMPUG00000017912	NUDT1	5.9148	5.85699	5.41414	5.71836	6.02636	6.25039	5.72864	5.99837	0.269729	0.289093
ENSMPUG00000013178	ID2	5.67948	7.07393	5.393	6.84486	5.85748	6.25323	6.0488	6.31853	0.269722	0.672907
ENSMPUG00000001949	ARSA	6.81596	7.60348	7.21091	7.51538	7.3036	7.62051	7.21012	7.47983	0.269714	0.333958
ENSMPUG00000017355	FBXO22	4.1811	4.24108	4.24489	4.32337	4.46793	4.68482	4.22236	4.49204	0.269684	0.065405
ENSMPUG00000010875	AP4M1	4.41414	4.49057	4.22265	4.56377	4.60585	4.7666	4.37579	4.6454	0.269619	0.0555905
ENSMPUG00000009215	GRIN3B	2.75489	2.57773	2.22651	2.54844	2.72683	3.09255	2.51971	2.78927	0.269562	0.293407
ENSMPUG00000028828	#N/A	0.275007	0.516015	0	0.704872	0.516015	0.378512	0.263674	0.533133	0.269459	0.201654
ENSMPUG00000001027	CELF4	0.275007	0.0840643	0	0.15056	0.250962	0.765535	0.11969	0.389019	0.269328	0.263353
ENSMPUG00000008841	CAPG	9.69371	9.66656	8.89272	9.6822	9.54614	9.83245	9.41767	9.68693	0.269265	0.383413
ENSMPUG00000003039	HRC	1.09085	1.24489	0.575312	1.07039	1.28096	1.36737	0.970351	1.23957	0.269221	0.289782
ENSMPUG00000002891	IQCJ-SCHIP1	3.66789	3.67016	3.59813	3.59216	4.04527	4.10518	3.64539	3.9142	0.268807	0.175845
ENSMPUG00000016100	RNF150	0.495695	0.757023	0	0.454176	0.925999	0.678072	0.417573	0.686082	0.26851	0.360871
ENSMPUG00000017715	0	1.50589	1.89142	2.80941	0.871844	2.70708	3.43296	2.06891	2.3373	0.268387	0.769169
ENSMPUG00000013081	IFRD2	6.83618	6.92576	6.05702	7.08545	6.95047	6.58811	6.60632	6.87468	0.268358	0.439958
ENSMPUG00000010681	#N/A	0	0	1.18903	0.687061	0.411426	0.895303	0.396345	0.664597	0.268252	0.558106
ENSMPUG00000015699	KMO	0	0.344828	0.895303	0.111031	0.62293	1.31034	0.413377	0.681434	0.268057	0.570565
ENSMPUG00000008732	#N/A	0.956057	0.748461	0.286881	0.871844	1.09085	0.831877	0.6638	0.931525	0.267725	0.278158
ENSMPUG00000013113	CCDC157	1.42223	1.28688	0.948601	1.59932	1.07039	1.79077	1.21924	1.48683	0.267588	0.357218
ENSMPUG00000015924	C9orf72	4.33271	4.02237	4.22728	4.0072	4.54473	4.83188	4.19412	4.46127	0.26715	0.359437
ENSMPUG00000016065	MPG	5.58075	5.59574	4.94251	5.58856	5.62585	5.7057	5.373	5.64004	0.267039	0.287875
ENSMPUG00000029606	#N/A	0	0	0	0.526069	0	0.275007	0	0.267025	0.267025	0.153624
ENSMPUG00000008606	FOXC2	0.687061	0.163499	0	0	0.687061	0.963474	0.28352	0.550178	0.266658	0.492651
ENSMPUG00000003528	PLEKHA4	0.464668	0	0	0.0703893	0.495695	0.695994	0.154889	0.420693	0.265803	0.331702
ENSMPUG00000020020	C16orf54	0	0	0.286881	0.275007	0.545968	0.263034	0.095627	0.361337	0.26571	0.116329
ENSMPUG00000014095	MYO18A	6.27519	6.34536	4.96532	6.21529	6.00854	6.15725	5.86196	6.12703	0.265067	0.589858
ENSMPUG00000016472	ATP8B1	5.01525	5.24489	5.03342	5.29866	5.29499	5.49474	5.09785	5.36279	0.264941	0.0553271
ENSMPUG00000015499	ADAMTSL3	0.0143553	0	0	0.0143553	0.495695	0.298658	0.0047851	0.26957	0.264784	0.131123
ENSMPUG00000005264	NAE1	4.24184	3.55213	3.35473	3.8953	3.97453	4.07296	3.71624	3.98093	0.264697	0.388375
ENSMPUG00000000836	METAP1D	0.871844	0.641546	1.11103	1.20163	1.20163	1.01436	0.874807	1.13921	0.264401	0.151112
ENSMPUG00000009619	FXN	5.21878	5.61853	5.24108	5.6659	5.70957	5.49506	5.35946	5.62351	0.264045	0.143281
ENSMPUG00000006128	PPP1R16A	3.81044	4.47962	3.13586	4.2817	3.78973	4.14649	3.80864	4.07264	0.263998	0.559026
ENSMPUG00000014318	WDR6	3.60999	3.37156	1.10434	3.02503	3.03914	2.81352	2.6953	2.95923	0.263935	0.75853
ENSMPUG00000013745	RFLNB	0.163499	0	0.0840643	0.432959	0.367371	0.238787	0.082521	0.346372	0.263851	0.0234989
ENSMPUG00000011801	#N/A	0.214125	0	0.124328	0.536053	0.367371	0.226509	0.112818	0.376644	0.263827	0.072563
ENSMPUG00000007008	TRIP10	5.22882	5.44725	4.59872	5.30925	5.33949	5.41752	5.0916	5.35542	0.263823	0.361672
ENSMPUG00000011957	SCYL1	5.45681	5.69237	5.35544	5.61971	5.69321	5.98277	5.50154	5.76523	0.263688	0.151775
ENSMPUG00000018460	ZFP2	1.58976	1.46989	1.43296	1.93734	1.46989	1.87578	1.49754	1.761	0.263467	0.162471
ENSMPUG00000016634	CNDP2	7.47816	7.77406	7.82579	7.7911	7.99418	8.08305	7.69267	7.95611	0.263441	0.129994
ENSMPUG00000006906	#N/A	1.22033	0	0.831877	0.454176	1.13093	1.25701	0.684069	0.947372	0.263303	0.580008
ENSMPUG00000008902	CYP2U1	0.443607	0.575312	0.263034	0.536053	0.594549	0.941106	0.427318	0.690569	0.263251	0.165653
ENSMPUG00000004183	NUDT2	4.41346	4.39025	4.05137	4.65134	4.33271	4.6605	4.28503	4.54818	0.263152	0.173436
ENSMPUG00000004266	AGBL3	1.02857	1.18903	0.887525	1.15056	1.20789	1.53605	1.03504	1.29817	0.263126	0.150788
ENSMPUG00000003632	RHOD	7.1419	7.31261	7.23869	7.38275	7.50922	7.59059	7.23107	7.49419	0.263119	0.0280655
ENSMPUG00000018450	RPL30	6.63981	6.62059	7.17722	6.92955	6.99673	7.30049	6.81254	7.07559	0.263051	0.288622
ENSMPUG00000004220	PDZD11	6.46074	6.59753	6.50192	6.94767	6.76408	6.63749	6.52006	6.78308	0.263015	0.0561685
ENSMPUG00000002690	#N/A	0.333424	0.389567	0.214125	0.545968	0.475085	0.704872	0.312372	0.575308	0.262937	0.0369567
ENSMPUG00000011950	RPTOR	4.47703	4.82069	4.21568	4.87184	4.79701	4.63285	4.50447	4.76724	0.26277	0.236534
ENSMPUG00000017837	CDK5RAP1	3.77926	3.80529	2.926	4.01257	3.67016	3.61589	3.50352	3.76621	0.262688	0.450447
ENSMPUG00000002963	PLXNA2	6.40939	6.90195	6.91803	6.97659	6.84197	7.1981	6.74312	7.00556	0.262432	0.252799
ENSMPUG00000007075	PRELID3B	7.62007	7.44559	7.36466	7.77017	7.895	7.55182	7.47678	7.739	0.262221	0.104792
ENSMPUG00000010162	PI15	0	0	0	0	0.62293	0.163499	0	0.262143	0.262143	0.232487
ENSMPUG00000019017	RAI2	0.0976108	0.641546	0	0.367371	0.400538	0.757023	0.246386	0.508311	0.261925	0.328108
ENSMPUG00000010890	DUOXA1	6.29902	5.98117	5.86814	5.62585	6.54689	6.76129	6.04945	6.31134	0.2619	0.519607
ENSMPUG00000013923	PRMT3	4.58856	4.60288	4.56071	5.03034	4.78764	4.71973	4.58405	4.8459	0.261848	0.0511753
ENSMPUG00000006166	#N/A	10.8836	10.8612	10.6167	10.8818	11.1263	11.1383	10.7871	11.0488	0.26168	0.0938467
ENSMPUG00000002716	ARHGEF26	0.565597	1.0635	2.02148	1.68706	1.07039	1.67807	1.21686	1.47851	0.261647	0.609941
ENSMPUG00000005281	PHTF1	3.61941	3.44228	3.5656	3.63459	3.7939	3.98368	3.54243	3.80406	0.261626	0.0828623
ENSMPUG00000027934	#N/A	0	0	0	0	0.298658	0.485427	0	0.261362	0.261362	0.138177
ENSMPUG00000006807	SLC7A8	0.0285692	0	0	0	0.189034	0.62293	0.00952305	0.270655	0.261132	0.230189
ENSMPUG00000003288	RAB11FIP2	3.38405	3.98914	2.95233	4.10936	3.41819	3.58135	3.44184	3.70297	0.261126	0.514928
ENSMPUG00000006491	LIPA	8.00073	8.07911	7.77939	8.2867	8.66569	7.68895	7.95308	8.21378	0.260701	0.431242
ENSMPUG00000013562	DMAP1	4.76182	5.10056	4.57652	4.96394	5.08619	5.17073	4.81297	5.07362	0.260652	0.188781
ENSMPUG00000003526	THEM4	0.757023	0.632268	1.37851	1.01436	1.20163	1.33342	0.922601	1.18314	0.260537	0.353875
ENSMPUG00000017158	FNDC3B	4.83036	5.14812	4.85649	5.11437	5.1819	5.31976	4.94499	5.20534	0.260354	0.0928198
ENSMPUG00000003603	PEAR1	2.24184	2.07039	2.07039	2.04264	2.32193	2.79909	2.12754	2.38789	0.260347	0.317437
ENSMPUG00000012901	GCAT	1.09761	0.992768	2.05311	1.35614	1.64616	1.9222	1.38116	1.6415	0.260338	0.525574
ENSMPUG00000016812	SFMBT1	3.7301	3.8953	3.5656	3.96625	4.05137	3.9542	3.73033	3.9906	0.260273	0.0598276
ENSMPUG00000001169	MSN	7.3302	7.05929	6.77571	6.84837	7.49721	7.60021	7.05507	7.31527	0.260199	0.412332
ENSMPUG00000013296	RPL7L1	7.54828	7.68047	7.5227	7.86115	7.96913	7.7012	7.58382	7.84383	0.260011	0.0473895
ENSMPUG00000013803	ABR	6.87738	7.04308	6.507	6.85412	7.05061	7.30268	6.80915	7.06914	0.259985	0.273218
ENSMPUG00000005011	MYL12B	9.98132	10.4241	10.1013	10.5591	10.223	10.5036	10.1689	10.4286	0.259658	0.197596
ENSMPUG00000015001	HEATR6	4.05745	4.30451	3.94111	4.27053	4.23726	4.5741	4.10102	4.36063	0.259607	0.16185
ENSMPUG00000032005	#N/A	3.33342	3.55459	4.48349	4.04614	4.15623	3.94767	3.7905	4.05001	0.259512	0.508026
ENSMPUG00000003541	MT1B	9.86485	9.99568	9.1015	9.51005	9.75295	10.4772	9.65401	9.91339	0.259375	0.554536
ENSMPUG00000010452	RPS20	12.5588	12.1518	12.6298	12.5482	12.9031	12.6672	12.4468	12.7062	0.259367	0.226836
ENSMPUG00000012099	CDC14A	2.74846	3.45681	3.67807	3.80632	3.28688	3.56803	3.29445	3.55375	0.259299	0.460642
ENSMPUG00000007372	0	5.7057	5.95745	5.37712	5.90472	5.97682	5.9364	5.68009	5.93932	0.259225	0.200496
ENSMPUG00000009121	ATOH8	0	0.0285692	0.0703893	0.0703893	0.31034	0.495695	0.0329862	0.292142	0.259155	0.10643
ENSMPUG00000015585	GORAB	3.88362	3.37434	3.60288	3.97636	3.8846	3.77716	3.62028	3.87937	0.25909	0.176654
ENSMPUG00000006425	DDI1	0.137504	0	0	0.298658	0.464668	0.15056	0.0458345	0.304629	0.258794	0.0635708
ENSMPUG00000009233	UBE2J1	4.73552	5.41414	4.50716	5.1102	5.03562	5.28688	4.88561	5.14423	0.258628	0.411531
ENSMPUG00000013304	PLEKHA7	3.78136	3.62059	3.52105	3.95606	3.78555	3.95699	3.641	3.89953	0.258532	0.0526956
ENSMPUG00000025389	#N/A	2.20477	2.10098	1.83996	2.16027	2.13093	2.62994	2.04857	2.30705	0.25848	0.255042
ENSMPUG00000002360	CKB	3.60288	3.83289	0.0565835	2.27798	2.88362	3.10601	2.49745	2.75587	0.25842	0.845954
ENSMPUG00000018602	#N/A	2.42761	2.43563	2.44361	2.37851	2.65535	3.04789	2.43561	2.69392	0.258303	0.254357
ENSMPUG00000003926	FAM83E	2.86196	2.66221	0.584963	1.72247	2.40871	2.75275	2.03637	2.29464	0.258268	0.759674
ENSMPUG00000008182	C19orf25	4.12598	4.19849	3.5097	4.41549	4.18349	4.00988	3.94472	4.20295	0.258229	0.356733
ENSMPUG00000015449	ABHD17C	5.73363	6.18725	5.61706	6.12949	6.09445	6.08852	5.84598	6.10415	0.258173	0.212869
ENSMPUG00000012303	ADAMTS13	1.85997	2.03562	0.0840643	1.31034	1.48027	1.96347	1.32655	1.58469	0.258141	0.712907
ENSMPUG00000019081	THAP2	0	0	0	0	0	0.773996	0	0.257999	0.257999	0.373901
ENSMPUG00000020127	#N/A	0	0	0	0	0	0.773996	0	0.257999	0.257999	0.373901
ENSMPUG00000027895	#N/A	0	0	0	0	0	0.773996	0	0.257999	0.257999	0.373901
ENSMPUG00000001699	EAF1	6.02791	6.49217	6.29939	6.65349	6.50541	6.43363	6.27316	6.53084	0.257687	0.159675
ENSMPUG00000018079	LRP11	6.37347	6.61147	5.69488	6.77096	6.31832	6.36247	6.22661	6.48392	0.257309	0.453329
ENSMPUG00000026723	#N/A	0	0	0.941106	0	0.555816	1.15704	0.313702	0.570953	0.257251	0.604531
ENSMPUG00000001848	SPART	0.250962	0	0	0.124328	0.464668	0.432959	0.0836539	0.340652	0.256998	0.134005
ENSMPUG00000006770	KLHL21	3.9607	4.03562	4.11603	3.84298	4.36036	4.67976	4.03745	4.29437	0.256917	0.358555
ENSMPUG00000017945	#N/A	1.64616	1.56071	1.32769	1.87578	1.58496	1.84398	1.51152	1.76824	0.25672	0.124599
ENSMPUG00000017990	BABAM2	4.22497	4.80116	4.50208	4.70487	4.7148	4.87823	4.5094	4.76597	0.256567	0.217812
ENSMPUG00000017145	TNIK	1.63691	1.69153	0.0143553	1.30451	1.4957	1.31034	1.11427	1.37018	0.255914	0.667996
ENSMPUG00000018652	CDC42EP3	6.85624	7.58954	7.40429	7.45508	7.28281	7.87989	7.28336	7.53926	0.255904	0.416619
ENSMPUG00000008619	FOXF1	0	0	0	0	0.163499	0.604071	0	0.255857	0.255857	0.229079
ENSMPUG00000006918	SLC25A23	2.38405	3.26003	2.7137	2.80323	2.926	3.39506	2.78592	3.04143	0.255506	0.459718
ENSMPUG00000009335	ADAMTS3	0.0840643	0.0285692	0	0.111031	0.389567	0.378512	0.0375445	0.293037	0.255492	0.0536424
ENSMPUG00000015168	METTL2A	3.66334	3.56438	3.33914	3.9486	3.8166	3.56803	3.52229	3.77774	0.255457	0.157536
ENSMPUG00000009280	SLC12A7	5.09845	5.30561	5.43729	5.21023	5.43463	5.96278	5.28045	5.53588	0.255429	0.354067
ENSMPUG00000017616	ACOT8	4.82375	5.42895	4.71918	5.24375	5.14568	5.34873	4.99063	5.24605	0.255424	0.326921
ENSMPUG00000001263	GLDC	4.02414	5.08958	3.74524	4.84549	4.22497	4.55336	4.28632	4.54127	0.254951	0.599036
ENSMPUG00000009510	RUFY3	4.14893	4.06609	3.5472	4.0009	4.13093	4.39506	3.92074	4.17563	0.25489	0.313255
ENSMPUG00000008010	SNAPC2	3.80219	3.88166	3.88264	4.04089	4.2854	4.0045	3.8555	4.11027	0.254765	0.0505848
ENSMPUG00000002209	#N/A	0.214125	0.454176	0	0.604071	0.250962	0.575312	0.222767	0.476782	0.254015	0.216548
ENSMPUG00000002672	KASH5	2.90111	2.81967	2.40327	2.80116	3.13258	2.95233	2.70801	2.96202	0.254008	0.234269
ENSMPUG00000019137	ARMCX1	0	0	0	0	0.650765	0.111031	0	0.253932	0.253932	0.275061
ENSMPUG00000005740	YIPF2	6.19022	6.59216	5.96786	6.47687	6.43996	6.5944	6.25008	6.50374	0.253661	0.249681
ENSMPUG00000016519	BUD31	7.44079	7.49217	7.19869	7.69864	7.77919	7.4138	7.37722	7.63054	0.253325	0.15136
ENSMPUG00000004871	ACP2	5.02414	5.20359	4.80478	5.19061	5.30451	5.29572	5.01084	5.26362	0.252779	0.10491
ENSMPUG00000005990	#N/A	8.40352	8.15846	8.51657	8.52701	8.70453	8.60478	8.35952	8.6121	0.252587	0.0980532
ENSMPUG00000016641	MBP	4.0045	4.71589	4.1102	4.57107	4.38267	4.63459	4.27686	4.52944	0.25258	0.341477
ENSMPUG00000020145	ISLR	0.111031	0.137504	0.757023	0.356144	0.495695	0.910733	0.335186	0.587524	0.252338	0.401096
ENSMPUG00000011155	APOM	0	0	0	0.367371	0.389567	0	0	0.252313	0.252313	0.116458
ENSMPUG00000016581	DAGLB	4.72846	5.06867	5.30086	5.19889	5.25172	5.40429	5.03266	5.28497	0.252302	0.227715
ENSMPUG00000013755	KLHL29	0.163499	0.555816	0	0.432959	0.356144	0.687061	0.239772	0.492055	0.252283	0.260954
ENSMPUG00000003947	REXO2	7.61625	7.11207	6.49346	7.40173	7.40301	7.17373	7.07393	7.32616	0.252229	0.491575
ENSMPUG00000004658	ALDH5A1	5.33092	5.81301	5.03738	5.51538	5.50112	5.92148	5.39377	5.646	0.252226	0.394751
ENSMPUG00000019096	GPRIN3	0.555816	0.443607	1.30451	0.650765	1.18903	1.22033	0.767978	1.02004	0.252065	0.484304
ENSMPUG00000000994	EXT1	6.55198	5.90183	4.83137	5.71534	6.2891	6.0365	5.76173	6.01365	0.251921	0.658392
ENSMPUG00000010281	#N/A	3.48027	3.19692	3.36457	3.43296	3.56316	3.80116	3.34725	3.59909	0.251839	0.136827
ENSMPUG00000005428	CCDC61	3.52231	3.51602	2.57046	3.01257	3.49953	3.852	3.20293	3.4547	0.25177	0.56233
ENSMPUG00000008834	ELMOD3	3.93263	4.24489	4.13175	4.31034	4.26754	4.48607	4.10309	4.35465	0.251559	0.0902744
ENSMPUG00000015314	LZTFL1	2.58015	2.72247	2.92979	3.03386	2.98732	2.96532	2.74413	2.9955	0.251368	0.0720928
ENSMPUG00000012192	VAV2	5.58436	5.46009	4.64443	5.31288	5.40871	5.72137	5.22963	5.48099	0.251362	0.475494
ENSMPUG00000011280	DNAJC24	4.47832	4.61471	4.58736	4.93121	4.73498	4.76818	4.56013	4.81146	0.251325	0.0268748
ENSMPUG00000008582	RGR	2.02148	2.28983	0.176323	1.4489	1.9486	1.84398	1.49588	1.74716	0.251283	0.731028
ENSMPUG00000004057	RRNAD1	3.85699	3.99186	3.31325	3.90111	3.8953	4.11936	3.7207	3.97192	0.251225	0.317448
ENSMPUG00000006390	CEACAM16	1.53605	0.790772	0.526069	1.12433	0.941106	1.54102	0.950965	1.20215	0.251187	0.513329
ENSMPUG00000005091	CLOCK	4.6094	4.27947	4.36177	4.6837	4.84599	4.47444	4.41688	4.66804	0.251161	0.161104
ENSMPUG00000010760	#N/A	8.38591	8.53854	8.58214	8.79334	8.66146	8.80503	8.5022	8.75328	0.251083	0.0288929
ENSMPUG00000007200	0	7.6517	7.32283	7.4048	7.54797	7.7486	7.83517	7.45978	7.71058	0.250803	0.126775
ENSMPUG00000015789	POLG	4.66562	4.848	4.04789	4.7021	4.74039	4.87135	4.5205	4.77128	0.250779	0.368188
ENSMPUG00000018964	P2RY14	0	0	0.176323	0	0.495695	0.432959	0.0587743	0.309552	0.250777	0.206593
ENSMPUG00000000272	ZBTB20	1.05658	1.1375	0.275007	0.925999	1.1375	1.15704	0.823031	1.07352	0.250484	0.428763
ENSMPUG00000008413	SLC4A2	6.38509	6.60377	6.12536	6.69891	6.6017	6.56484	6.37141	6.62181	0.250408	0.156903
ENSMPUG00000003726	TMEM44	1.51096	0.948601	1.84398	1.52607	1.36737	2.16027	1.43452	1.68457	0.250056	0.521471
ENSMPUG00000011347	DCTN6	6.48607	6.34997	6.55704	6.61368	6.8679	6.66121	6.46436	6.71426	0.249901	0.0648776
ENSMPUG00000022149	#N/A	1.02857	0	0	0	1.77821	0	0.342856	0.592736	0.24988	0.733647
ENSMPUG00000018614	H2BC8	6.80258	8.26435	5.5659	7.42777	6.56636	7.38828	6.87761	7.12747	0.249859	0.7781
ENSMPUG00000018570	#N/A	0.887525	0.847997	0.411426	0.956057	1.02148	0.918386	0.715649	0.965308	0.249658	0.183616
ENSMPUG00000012029	RHOQ	1.75702	1.21412	3.21878	1.5008	2.49313	2.94486	2.06331	2.31293	0.249622	0.751226
ENSMPUG00000013554	ST6GALNAC6	5.71342	5.916	4.90641	5.69153	5.66078	5.93216	5.51194	5.76149	0.249547	0.47915
ENSMPUG00000000466	SLC22A23	6.62819	7.24812	6.09402	7.44551	6.57879	6.69446	6.65678	6.90625	0.249476	0.593017
ENSMPUG00000019562	OR51E2	0.31034	0.910733	0.505891	0.62293	0.669027	1.18269	0.575655	0.824883	0.249229	0.378432
ENSMPUG00000008739	CPQ	0	0	0	0.111031	0.0703893	0.565597	0	0.249006	0.249006	0.191787
ENSMPUG00000000515	ECI2	5.85524	5.97039	6.20516	6.09866	6.26566	6.41193	6.01026	6.25875	0.248489	0.14409
ENSMPUG00000010227	AGPAT1	7.85294	8.48418	7.66647	8.09819	8.15451	8.49621	8.0012	8.24964	0.248444	0.420332
ENSMPUG00000005430	CCN1	8.46899	9.16559	9.50815	8.74463	9.34087	9.80232	9.04758	9.29594	0.248367	0.596678
ENSMPUG00000003287	AMIGO1	0.275007	0.464668	0.163499	0.298658	0.400538	0.948601	0.301058	0.549266	0.248208	0.32258
ENSMPUG00000017440	ELF4	4.46858	4.79338	3.44361	4.5741	4.27128	4.60466	4.23519	4.48335	0.248159	0.586757
ENSMPUG00000000762	ANXA2	11.6927	11.893	11.2123	12.01	11.7401	11.7923	11.5993	11.8475	0.248152	0.318931
ENSMPUG00000012970	ADI1	7.02459	7.703	7.33914	7.76275	7.47565	7.57251	7.35558	7.60364	0.248061	0.309658
ENSMPUG00000015198	ANKRD46	3.93263	3.63343	3.62176	4.1914	3.84298	3.89724	3.72927	3.97721	0.247935	0.170419
ENSMPUG00000010488	NKX6-1	0	0	0.163499	0.443607	0.176323	0.286881	0.0544996	0.30227	0.247771	0.0591565
ENSMPUG00000023918	#N/A	0.333424	0	0.0565835	0.214125	0.286881	0.632268	0.130002	0.377758	0.247756	0.207767
ENSMPUG00000015575	THEMIS2	0.62293	0.356144	0.176323	0.226509	0.879706	0.790772	0.385132	0.632329	0.247196	0.365144
ENSMPUG00000008886	NAA38	5.66874	5.58376	5.79442	5.64789	6.06975	6.07039	5.68231	5.92934	0.247035	0.182718
ENSMPUG00000004371	SEH1L	4.52231	4.86295	4.4019	4.5472	5.16752	4.81352	4.59572	4.84275	0.24703	0.336886
ENSMPUG00000007456	WTIP	1.18903	1.79494	1.58015	1.33914	1.93734	2.02857	1.52137	1.76835	0.246979	0.427034
ENSMPUG00000011643	VARS2	4.89772	5.0691	4.48414	5.12226	5.05788	5.01123	4.81699	5.06379	0.246802	0.234746
ENSMPUG00000017318	PPCDC	5.12184	5.70764	5.15259	5.59604	5.41515	5.71122	5.32736	5.57414	0.246781	0.302992
ENSMPUG00000007813	BOLA3	7.37321	7.54913	7.20643	7.59649	7.60822	7.66342	7.37626	7.62271	0.24645	0.0713305
[truncated: 15,581 more rows]

## Sheet: Table S1B
Table S1B. Upstream Regulator analysis of DEGs in CF PDEs. IPA was used to perform upstream regulator analysis for the observed differential transcriptome in CF PDEs relative to WT PDEs. The table shows top putative upstream regulators annotated to have transcription factor function. Column A and B lists the gene name and annotated function respectively. Column C shows the target genes for each t…
Upstream Regulator	Function	Targets	Activation Status	Activation Z-score	P-value
HNF1A	transcription regulator	ACLY,Akt,AKT1,Ap1,AR,ATF2,ATM,BCL2,C5,Calcineurin protein(s),CASP3,CASP9,Creb,CREBBP,D-glucose,DICER1,EIF2AK2,ELF3,EP300,ERK,ESR1,ESR2,estrogen receptor,F3,FOXO1,G6PC1,GATA1,HNF1A,HNF4A,IL18,IRF4,IRF7,KAT2B,KLF1,KLF13,MAP2K1,MAPK1,MAPK3,MDM2,MEF2C,MMP9,MTORC1,MYC,MYOD1,NCOA1,NEUROG1,NEUROG2,NFE2L2,NR3C1,NR3C2,P38 MAPK,PAK2,PI3K (complex),Pkc(s),PLA2G6,POU1F1,PPARA,PRKCD,PRKN,PTEN,RAC1,Rar,RB1,RBL…	Inhibited	-4.683	0.003
NCOA4	transcription regulator	AHR,Akt,AKT1,APP,AR,ARNT,ATM,Calcineurin protein(s),Creb,CREB1,CREBBP,CYP19A1,CYP1A1,EGF,EGFR,ELK1,EP300,ERBB2,ERK,ERK1/2,ESR1,ESR2,G protein alphai,GATA1,GSK3B,HIF1A,HSD17B4,IFN alpha/beta,IGF1R,IL22,Jnk,L-triiodothyronine,MAPK7,Mek,MITF,NCOA2,NCOA4,NFKBIA,Nr1h,NR3C1,NR4A1,P38 MAPK,PI3K (complex),PIAS2,Pka,Pkc(s),PRKCD,RAF1,RB1,RUNX2,Rxr,RXRA,SHC1,SMAD2,SMAD3,SMAD4,SP1,SRC,SREBF2,STAT5A,STAT5B,S…	Inhibited	-2.842	0.0064
NONO	transcription regulator	Akt,AKT1,AR,BRCA1,CCND1,CDK1,CDK2,CDK4/6,Cdkn1c,CDKN2A,CHEK1,Creb,CREB1,E2F3,ELK1,EP300,ERBB2,ERK,ERK1/2,ESR1,F3,GNE,GSK3B,Hif1,HIF1A,ING1,JUN,KRAS,LATS2,MAPK1,MAPK3,MAPK7,MAPT,MDM4,Mek,NCOA2,NFkB (complex),NONO,Nr1h,NR4A1,P38 MAPK,PI3K (complex),PIAS2,Pka,RAC1,RASSF1,RBL2,SHC1,SMAD2,SREBF2,STING1,STUB1,TERT,TOP1,TP63,TRIM28,Wnt	Activated	3.032	0.0009
LMO4	transcription regulator	20s proteasome,Akt,AKT1,APP,AR,CD247,CEBPA,CSF1R,CTNNB1,CYP19A1,E2f,EGFR,EIF2AK3,ESR1,FOS,GATA4,glucocorticoid,IFNAR1,IGF1R,IL2,INSR,Insulin,ITGB1,JAK1,LEPR,LMO4,MAPK1,MAPK14,MAPK3,MAPK8,MET,mir-21,MMP9,MYC,Nfat (family),NFE2L2,NFKBIA,NTRK2,PGR,PPARA,PPARG,PPARGC1A,progesterone,PTPN1,RAC1,RAF1,RELA,RPS6KB1,SMAD2,SMAD3,SRC,STAT3,STAT5A,STAT5B,STAT6,TFDP1,TP53,TP63,TWIST	Inhibited	-3.832	0.0179
PA2G4	transcription regulator	ABCB1,Akt,ATF4,ATM,BRCA1,CASP1,CBLB,CDK2,CDKN1A,CDKN1B,CDKN2A,CEBPA,CEBPB,CHUK,Creb,CYP19A1,disulfiram,DNMT3A,E2F1,EGFR,EIF2A,EIF2AK3,EIF4E,ELK1,ERBB2,ERK,ERK1/2,ESR1,ESR2,estrogen receptor,EZH2,FOXC1,FOXO1,FOXO3,FOXO4,FYN,GATA1,GLI1,GSK3B,HIF1A,HNF4A,HSF1,HTT,IKK (complex),IL6,IRF1,IRF3,IRF4,KAT6A,KLF11,LEF1,MAP2K1,MAP3K8,MAPK1,MAPK8,MDM2,MDM4,Mek,MTOR,NANOG,Nfat (family),NFAT5,NFE2L2,NFkB (comp…	Inhibited	-2.672	0.0327
MTDH	transcription regulator	ACHE,AHR,Akt,AKT1,ALDH2,AR,ATF2,ATF4,BRCA1,Calcineurin protein(s),CBLB,CDKN1A,CEBPA,CHUK,Creb,CREBBP,CSF2,CXCL8,CYP19A1,cytokine,disulfiram,EGFR,ELK1,EP300,ERK,ERK1/2,ESR1,ESR2,EZH2,FOXC1,FOXO1,FOXP3,FYN,GATA1,GSK3B,HIF1A,HNF4A,HSF1,HTT,IKBKB,IKK (complex),IL1B,IL6,IRF1,IRF3,IRF4,Jnk,KAT6A,LEF1,MAP3K8,MAPK1,MAPK7,MAPK8,MAPT,MDM2,MLXIPL,MTDH,MTOR,Nfat (family),NFAT5,NFE2L2,NFkB (complex),NFKB1,NFK…	Inhibited	-3.344	0.0191
ID3	transcription regulator	Akt,AKT1,Ap1,BCL2,BRCA1,CBLB,CCND1,CDKN1A,CDKN1B,CEBPB,CHUK,Creb,CREBBP,CTNNB1,CYP19A1,disulfiram,DMD,EGFR,EIF4E,EIF4EBP1,ELK1,EP300,ERK,ESR1,ESR2,estrogen receptor,EZH2,FOXC1,FOXO1,FOXO3,FOXO4,FOXP3,FYN,GATA1,GSK3B,HIF1A,HSF1,HTT,ID3,IKK (complex),IRF1,IRF3,JUN,KAT6A,LEF1,MAP3K8,MAPK1,MAPK14,MAPK8,MAPT,MDM2,MEF2C,MTOR,MYOD1,NEUROD1,Nfat (family),NFAT5,NFE2L2,NFkB (complex),NFKB1,NFKBIA,NFKBID,NL…	Activated	2.599	0.0327
ELF5	transcription regulator	Akt,Ap1,APP,AR,CBL,CCND1,CDK4,CDKN1A,CDKN1B,CHUK,CTLA4,CTNNB1,EGFR,ELF5,ERBB2,ERK,ERK1/2,ESR1,Focal adhesion kinase,FOSL1,FOXO3,FYN,HIPK2,HRAS,IKBKB,ITK,Jnk,LCK,MAPK1,MAPK3,MAPK8,MAPT,MDM2,Mek,MET,MMP14,MTOR,NANOG,NFkB (complex),NFKBIA,NOS2,PGR,PI3K (complex),PIK3R1,PRKCE,PRKD1,RAC1,RAF1,RAS,RET,ROCK2,SNCA,SRC,SRC (family),STAT1,STAT3,STAT5a/b,STAT6,TERT,TJP2,TLR3,TLR4,TP53,TRIM28,TYROBP,YAP1	Activated	3.485	0.0081
MLIP	transcription regulator	26s Proteasome,Akt,AKT1,AR,BCL2,BRCA1,CBLB,CCND1,CDK2,CDKN1A,CDKN1B,CDKN2A,CEBPB,CHUK,Creb,CREB1,CYP19A1,disulfiram,EGFR,EIF4EBP1,EP300,ERBB3,ERK,ERK1/2,ERN1,ESR1,ESR2,EZH2,FGF10,FOXC1,FOXO1,FOXO3,FOXO4,FOXP3,FYN,GATA1,GSK3B,HIF1A,HMGA1,HRAS,HTT,IGF1R,IKK (complex),IRF1,IRF3,ITK,JUN,KAT6A,L-serine,LEF1,MAP3K8,MAPT,MDM2,Mek,MLIP,MTOR,MYC,Nfat (family),NFAT5,NFE2L2,NFkB (complex),NFKB1,NFKBIA,NFKBI…	Activated	2.512	0.0418
KLF9	transcription regulator	AHR,Akt,AKT1,AMPK,Ap1,APP,BRCA1,Calcineurin protein(s),CREB1,CTNNB1,CYP19A1,EGF,EGFR,ERK,ERK1/2,ESR1,ESR2,estrogen receptor,G protein alphai,GATA1,HSD17B4,IGF1R,KLF9,MAPK1,MAPK3,NCOA1,NFkB (complex),Nr1h,P38 MAPK,PGR,PI3K (complex),Pkc(s),PRKCD,RELA,RUNX2,SP1,SRC,STAT1,STAT3,STAT5A,tamoxifen,TERT,TP53	Activated	2.225	0.0151
SMARCA4	transcription regulator	AR,CDK2,E2F1,ESR1,RB1,RPA1,SMARCA4,TP53	Inhibited	-3.453	0.0022
CCNT1	transcription regulator	AMPK,AR,ATF3,ATF4,ATF6,BCL2,BGLAP,BRD4,CCNT1,CDK2,CDK9,DDIT3,EP300,EPO,GATA4,HIF1A,HISTONE,IRF7,MYBL2,MYOD1,NFE2L2,RB1,RUNX2,STAT5A,TP53,TRIB3	Inhibited	-5.132	0.0012
ID2	transcription regulator	Akt,Ap1,AR,BCL2,BRCA1,CBLB,CCND1,CDK2,CDKN1A,CDKN1B,CEBPB,CHUK,Creb,CREBBP,CTNNB1,CYP19A1,disulfiram,DNMT1,EGFR,EIF4E,EIF4EBP1,ELK1,EP300,ERK,ERK1/2,ESR1,ESR2,estrogen receptor,EZH2,FOXC1,FOXO1,FOXO3,FOXO4,FOXP3,FYN,GSK3B,HES1,HIF1A,HSF1,HTT,ID2,IKK (complex),IRF1,IRF3,Jnk,JUN,KAT6A,LEF1,MAP3K8,MAPK1,MAPK14,MAPT,MDM2,MTOR,MYB,MYOD1,NEUROD1,Nfat (family),NFAT5,NFE2L2,NFkB (complex),NFKB1,NFKBIA,NL…	Activated	3.021	0.0442
KLF9	transcription regulator	ESR1,KLF9,PGR	Activated	2.518	0.0006
NFATC3	transcription regulator	ABL1,Akt,Ap1,AR,ATF2,CDK2,CDK6,COP1,CSF2,E2f,E2F1,FOS,GATA1,GATA4,GC-GCR dimer,Hif1,HIF1A,Jnk,JUN,MAPK9,MEF2A,MMP2,Nfat (family),NFAT5,NFATC1,NFATC2,NFATC3,NFATC4,NR0B2,P38 MAPK,Pkc(s),RB1,SMAD2,SMAD4,SP1,SPI1,TCF3,TCF7,TGFB1,TP53	Inhibited	-3.083	0.0117
MDM2	transcription regulator	AR,ARRB2,ATM,CDKN1A,CDKN2A,DLG4,E2F1,FBXW7,FLI1,FOXO1,GATA3,HDAC1,HIF1A,HIPK2,IGF1R,IRS1,KAT2B,KAT5,MDM2,MDM4,MYCN,NFATC1,NR3C1,NUMB,RARA,RB1,RELA,RPL11,RUNX3,SMAD2,SMAD3,SMAD4,SP1,TERT,TP53,TP63,TP73,TSG101	Activated	3.354	0.0311
UBE2K	transcription regulator	26s Proteasome,Akt,AMPK,AR,ATXN1,BDNF,CACNA1B,Calcineurin protein(s),CASP1,CREBBP,EP300,ERK,GAPDH,HMGCR,HTT,ITPR1,Jnk,KAT2B,MAP2K4,MAPK14,MAPK8,MTOR,NEUROD1,NFkB (complex),Nr1h,NTRK1,PARP1,PGR,RNF4,TARDBP,TP53,TRPS1,UBE2K	Activated	3.973	0.0144
LMO2	transcription regulator	Akt,CDK4,CDK6,CTNNB1,FOXO1,Gsk3,JAG1,JUP,LEF1,LMO2,MYC,MYOD1,NEUROD1,NFATC1,NHLH2,RUNX2,TCF12,TCF3,TYR	Activated	3.939	0.0048
HUWE1	transcription regulator	AR,EGFR,HGS,HUWE1,KRAS,MYC,PRKAR1A,TP53	Activated	2.413	0.0481
TAF1	transcription regulator	AR,SUB1,TAF1,TP53	Inhibited	-3.226	0.0228
CAND1	transcription regulator	AR,CAND1,NFKBIA	Inhibited	-3.386	0.0031
HTT	transcription regulator	26s Proteasome,Akt,AMPK,BDNF,CACNA1B,Calcineurin protein(s),CASP1,CREBBP,EP300,ERK,GAPDH,HMGCR,HTT,ITPR1,Jnk,KAT2B,MAP2K4,Mapk,MAPK14,MAPK8,MTOR,NEUROD1,NFkB (complex),Nr1h,NTRK1,TP53	Inhibited	-2.353	0.0347
RNF114	transcription regulator	Akt,ATF2,CD74,CHUK,ERK,ERK1/2,FOXO4,Ikb,IKBKB,IKK (complex),Jnk,JUN,MAP3K1,Map3k7,MAP3K7,Mapk,MAPK14,MAPK8,MAPKAPK2,MDM2,NFKB1,P38 MAPK,PRKAA,RALGPS1,Rar,RCAN1,RELA,RHOA,RNF114,SYK,TAB1,TCF,TNIP1,TP53,ZAP70	Activated	2.208	0.0345
MDM4	transcription regulator	CTNNB1,MDM2,MDM4,SMAD4,TP53,TP73	Activated	2.231	0.0362
CBX4	transcription regulator	AR,CBX4,CTBP1,DNMT3A,SNCA,ZEB1	Inhibited	-3.96	0.0183
PHB	transcription regulator	AR,CASP3,CTNNB1,E2f,E2F1,E2F2,E2F3,E2F4,ERK1/2,MMP2,NFkB (complex),NFKBIA,PHB,RAF1	Activated	4.221	0.0272
NIBAN2	transcription regulator	Actin,Akt,AKT1,Alpha catenin,Ap1,APC,AR,ATM,BCL2,Calcineurin protein(s),CAPN2,CASP3,CASP8,CCND1,Cdc42,CHUK,CREB1,CTNNB1,DICER1,E2F4,EIF2AK2,ELK1,ERK,ESRRA,EZH2,FOS,FOXO4,H2AX,HDAC1,HRAS,IKBKB,IL18,IL1B,IRF3,ITGB1,Jnk,LEF1,Mapk,MAPK1,MAPK14,MAPK7,MAPKAPK2,Mek,MMP9,MYC,N-cor,NANOG,NFAT (complex),NIBAN2,NKX2-1,NLRP3,NOS3,PARP,PARP1,PI3K (complex),PIK3R1,PPARG,PRKCD,PRKN,PTEN,PTGS2,PTPN11,PTPN6,PXN,R…	Inhibited	-4.214	0.0069
PAX6	transcription regulator	26s Proteasome,Akt,AKT1,Ap1,AR,ATM,BRCA1,CBL,CCND1,Cdk,CEBPA,CEBPB,Creb,CREB1,CREBBP,CTNNB1,E2F1,EGFR,ELK1,EN1,EP300,ERBB2,ERK1/2,ERN1,ESR1,FOXA2,FOXO1,FOXO3,FOXO4,GATA2,GNAI2,Gsk3,GSK3B,HIF1A,HNRNPK,INS,INSR,JAK2,Jnk,JUN,MAF,MAPK1,MAPK14,MAPK3,MAPK7,MAPK8,MAPT,MDM2,MEF2C,Mek,MTOR,MTORC1,MYOD1,NCOA2,NFE2L2,NFkB (complex),Nr1h,NR3C1,NR4A1,NR4A2,NR4A3,NRAS,OGT,P38 MAPK,PAX2,PAX6,PI3K (complex),PIAS…	Activated	3.005	0.0247
RNF6	transcription regulator	Akt,AKT1,ANXA1,Ap1,AR,ATM,BRCA1,CASP3,Creb,CREB1,CREBBP,EGFR,ELK1,EP300,ERBB2,ESR1,GSK3B,HIF1A,Jnk,L-serine,LIMK1,Mapk,MAPK1,MAPK3,MAPK7,Mek,NCOA2,NCOA4,NFkB (complex),NOS3,Nr1h,NR3C1,NR4A1,PIAS2,Pka,RELA,RNF6,SHC1,SMAD2,SMAD3,SRC,SREBF2,SRF,STING1,STUB1,Wnt	Activated	3.7	0.0011
ZMIZ1	transcription regulator	Akt,AKT1,AR,ATF2,ATF4,ATM,AXL,BRCA1,CCN2,CCND1,Cdk,CDK2,CDK4/6,CDKN1A,CDKN1B,CDKN2A,Creb,CREB1,CTNNB1,DKK1,EGFR,EIF2AK4,ELK1,EP300,ERBB2,ERK,ERK1/2,ESR1,FOXO1,GLI1,GSK3B,HIF1A,HNF4A,IRF7,MAPK1,MAPK14,MAPK3,MAPK7,MDM2,Mek,mir-22,MMP9,MTOR,MTORC1,MYC,NCOA2,NFkB (complex),NFKBIA,Nr1h,NR3C1,NR4A1,Pka,PPARGC1A,PRKAB1,PTEN,RB1,RBL2,SERPINE1,SFRP1,SMAD3,SOX9,SP1,SRC,SREBF2,STAT3,STING1,STK11,STUB1,TERT,…	Inhibited	-3.094	0.0341
DDX54	transcription regulator	DDX54,ESR1,ESR2,PGR,RARA	Activated	2.75	0.0004
ACTN2	transcription regulator	ACTN2,AR,ESR1,NCOA2,NMDA Receptor,THRB	Inhibited	-2.981	0.0004
ESRRB	transcription regulator	AHR,Akt,AKT1,AMPK,Ap1,APP,AR,BRCA1,Calcineurin protein(s),CREB1,CYP19A1,EGF,EGFR,ERK,ERK1/2,ESR1,ESRRB,G protein alphai,GATA1,HNF4A,HSD17B4,IFN alpha/beta,IGF1R,MAPK1,MAPK3,NFkB (complex),NR0B1,Nr1h,NR1H3,NR5A2,P38 MAPK,PGR,PI3K (complex),Pkc(s),PRKCD,RELA,RUNX2,SMAD2,SP1,SRC,STAT5A,STAT5B,tamoxifen,TERT,TP53	Activated	2.446	0.0202
NCOA4	transcription regulator	AHR,AR,ESR1,NCOA4,T3-TR-RXR	Inhibited	-2.559	0.0013
HES6	transcription regulator	Akt,AR,CCND1,CCNE1,CDK2,CDK5,E2f,E2F3,EP300,ERK,estrogen receptor,H2AX,HDAC1,HES6,MYBL2,NRF1,PPARG,RB1,RBL1,RBL2,RBP1,ROCK,ROCK2,RPS6KB1,RUNX3,STAT3,THRB,TSC1,TSC2,WT1	Activated	2.757	0.0013
PITX2	transcription regulator	Akt,AKT1,Alpha catenin,Ap1,APC,AR,ARHGDIA,ATF2,CASP1,caspase,CCND1,Cdc42,CDH1,Creb,CTNNB1,E2F4,EIF2AK2,ELK1,ERK,ESRRA,EZH2,FOXO4,FYN,HDAC1,JAK1,JAK2,JUP,LATS1,LEF1,Mapk,MAPK1,MAPK14,MAPK3,Mek,MRTFA,MYC,N-cor,NANOG,NFAT (complex),Nfat (family),NFATC1,P38 MAPK,PI3K (complex),PIK3R1,PIP5K1A,PITX2,PLD1,PPARG,PTGS2,PTK2B,PXN,Rac,RAC1,Raf,RAF1,Ras homolog,RB1,RBL2,ROCK,SMAD3,SMPD1,SRF,STAT1,STAT3,TAZ,T…	Inhibited	-5.277	0.0317
NEUROG3	transcription regulator	Akt,Ap1,AR,ATF2,ATM,BCL6,BTK,CREBBP,CRTC2,ELF3,EP300,ESR1,estrogen receptor,FOXA2,GATA4,GC-GCR dimer,HIF1A,HNF4A,INSM1,JUN,JUNB,KLF1,KLF13,MAP3K1,MDM2,MEF2C,MYOD1,NEUROD1,NEUROG3,NFE2L2,NFkB (complex),PARP1,PDX1,PPARG,SP1,SP3,STAT3,T3-TR-RXR,TCF,TFAP2A,TP53,VitaminD3-VDR-RXR,XBP1,ZBTB7B	Inhibited	-5.483	0.017
MDM4	transcription regulator	AKT1,Alpha catenin,APC,AR,ATM,BCL2,CASP1,CDH1,CDK5,CEBPA,CHRM3,Creb,CSNK1A1,CTNNB1,CYP19A1,DNMT3A,E2F1,E2F4,EIF2AK3,EIF4E,EP300,ERBB2,ERK,ESRRA,estrogen receptor,EZH2,FADD,FBXW7,FLI1,FOXO1,FOXO3,GATA3,GLI1,GSK3A,GSK3B,HIPK2,IFNAR1,IGF1R,IL6,Jnk,KAT2B,KAT5,MAP2K1,MAPK14,MAPK8,MAPT,MDM2,MDM4,MYC,MYCN,MYOD1,N-cor,NFATC1,NFATC4,NFKB1,NFKBIA,PGR,PI3K (complex),PPARG,PPIF,PRKAA1,RAC1,RAF1,RARA,RBL2,REL…	Activated	3.381	0.0478
POU2F1	transcription regulator	Akt,AR,ATF2,BRCA1,CDK1,ERK1/2,ERN1,GADD45A,GSK3B,ITCH,JUN,MAP3K1,MAPK8,MMP3,MMP9,MTOR,POU2F1,SMAD2,SP1,TGFB1,TGFBR1,TP53	Inhibited	-3.086	0.0039
CCND1	transcription regulator	Akt,AR,CCND1,CCNE1,CDK2,CDK5,E2f,E2F3,EP300,ERK,estrogen receptor,H2AX,HDAC1,MYBL2,NRF1,PPARG,RB1,RBL1,RBL2,RBP1,ROCK,ROCK2,RPS6KB1,RUNX3,STAT3,THRB,TSC1,TSC2,WT1	Activated	2.698	0.0014
PPARGC1A	transcription regulator	Akt,AKT2,AMPK,BACE1,ESR1,ESR2,Esrra,ESRRA,ESRRG,FOXO1,HNF4A,HNF4Œ± dimer,MEF2C,NR1H4,NR3C1,NR5A2,NRF1,PPARA,PPARD,PPARG,PPARGC1A,PRKCQ,RXRA,SRC (family),T3-TR-RXR,TFAM,TP53	Inhibited	-3.635	0.0097
SOX11	transcription regulator	ADAMTS4,Akt,Alpha catenin,APC,AR,CCND1,CDH1,CTNNB1,E2F4,ERK,ESRRA,EZH2,FLT1,FOXO4,Gsk3,GSK3B,HDAC1,JUN,LEF1,LRP6,Mek,MYC,N-cor,NANOG,NF2,NFkB (complex),P38 MAPK,PPARG,PTGS2,RAF1,RBL2,RHOA,RSPO1,SMAD3,SOX11,TCF7,TCF7L2,TERT,TIMP3,TP53,TWIST,VDR,VIM,Wnt,WNT1,WNT3A,WNT5A,WNT7A	Activated	5.022	0.0475
CDKN2A	transcription regulator	Akt,Ap1,AR,ATM,ATR,CCND1,Cdk,CDK1,CDK2,CDK4,CDK4/6,CDKN1A,CDKN2A,CHEK2,E2F1,ERK,GNE,H2AX,Hif1,HIF1A,Jnk,JUN,KRAS,MAP2K1/2,MDM4,NFkB (complex),NPM1,NR3C1,PI3K (complex),RAC1,RB1,RBL1,RBL2,RELA,RHOA,SMAD3,STAT3,TERT,TP53,TP63	Activated	2.219	0.0276
SMARCE1	transcription regulator	AR,estrogen receptor,SMARCE1	Inhibited	-2.209	0.0055
ATF4	transcription regulator	ATF4	Inhibited	-2.858	0.0027
TGFB1I1	transcription regulator	AR,estrogen receptor,MYL2,NOX4,PTK2,PXN,RHOA,SLC6A3,SMAD3,SRC,TGFB1I1	Inhibited	-2.353	0.0095
CCNE1	transcription regulator	ACLY,AR,CASP3,CCNE1,CDK1,CDK2,CDK6,CDKN1B,E2f,E2F1,FOXM1,ID2,MYBL2,MYC,NANOG,NPM1,POU5F1,RB1,RBL1,RBL2,SOX2	Inhibited	-3.762	0.0477
SMAD5	transcription regulator	ABL1,Alp,Ap1,AR,ARG1,BAX,C/EBP,CBL,CCND1,CDK2,Creb,CSF2,CXCL8,DNMT1,E2f,FOS,IGF1,IL2,JUN,JUN/JUNB/JUND,KCNN4,Nfat (family),PIP5K1A,PRL,Rb,RB1,RBL1,RBL2,RUNX2,SMAD5	Inhibited	-3.414	0.0441
LMO2	transcription regulator	LEF1,LMO2,NFATC1,NHLH2,TCF12,TCF3	Activated	2.982	0.0134
HEYL	transcription regulator	AR,HEYL,NEUROG2	Activated	3.349	0.0093
TBX21	transcription regulator	Akt,ERK,GATA3,IL4,IL5,PDCD1,RUNX3,TBX21	Activated	3.953	0.0373
MXD1	transcription regulator	CCND1,Cdk,MXD1,MYC,TERT	Activated	2.851	0.0285
ELL2	transcription regulator	ELL2	Inhibited	-2.111	0.0088
FOXO4	transcription regulator	26s Proteasome,Akt,CDK2,CDKN1A,FOXO4,HIF1A,SIRT1,TCF	Activated	2.457	0.0267
VAV2	transcription regulator	ACE,Akt,BTK,CDC42,EGFR,ERK,ERK1/2,ITK,Jnk,MAPK1,Mek,PI3K (complex),PRKD1,RAC1,RHOA,RHOB,SRF,STAT3,VAV2	Inhibited	-2.811	0.0419
MITF	transcription regulator	MITF	Inhibited	-3.157	0.0214
CREBZF	transcription regulator	CREBZF,ESRRG,GC-GCR dimer,NR1H3,XBP1	Activated	2.949	0.0392
ETV4	transcription regulator	ETV4,SP1	Inhibited	-3.124	0.0479

## Sheet: Table S1C
Table S1C. Upstream Regulator analysis of DEGs in CF PDEs. IPA was used to perform upstream regulator analysis for the observed differential transcriptome in CF PDEs relative to WT PDEs. The table shows top putative upstream regulators annotated to have transcription factor function. Column A and B lists the gene name and annotated function respectively. Columns C and D indicate the activation st…
Master Regulator	Molecule Type	Predicted Activation	Activation z-score	p-value of overlap	Target Molecules in Dataset
TFE3	transcription regulator		-0.891	7.48e-10	ACVR1C,ADAR,ADGRA3,ADGRG6,ADK,ADTRP,AFAP1L1,AGL,AKR1D1,ALDH1L2,AMACR,AMOTL1,ANAPC4,ANKRD1,ANKRD6,ANOS1,APBA2,APOBEC2,ARHGEF11,ARHGEF17,ARHGEF4,ARL4A,ARL4D,ARMCX2,ARPP21,ARSA,ASB7,ASCC3,ASPG,ATF1,ATN1,ATP6V1A,ATP6V1G3,B4GALT5,BAK1,BCAM,BCAP31,BCAR3,BCL11B,BCL2,BCL2L2,BCL7C,BECN1,BICRAL,BNIP1,BRAP,BSCL2,BTG2,C1orf74,C1QTNF5,C4BPB,CAND1,CARM1,CC2D2A,CCDC82,CCL2,CD1E,CD36,CDC42BPA,CDC7,CDK4,CDS2,CEMI…
norethynodrel	chemical toxicant	Activated	2.9	9.65e-10	AASS,AATF,ACAA2,ACAN,ACSL4,ACTR3,ADGRA3,ADGRE5,ADGRG6,ADK,ADRA2A,AGPAT1,AKR1D1,ALDH9A1,ALDOC,ALKBH8,AMOTL1,ANAPC2,ANAPC4,ANXA3,ANXA6,APBA2,APOBEC1,APOBEC2,ARHGAP1,ARHGEF11,ARHGEF4,ARHGEF7,ARL4D,ARMCX2,ASB7,ATF1,ATF2,ATF6,ATP6V1A,ATP6V1G3,ATP6V1H,ATR,ATXN2,B4GALT5,BCAM,BCAP31,BCAR3,BCL7C,BIRC5,BOK,BRAP,C1QTNF5,C4BPB,CACHD1,CALCRL,CAMK2A,CAND1,CANX,CARM1,CCK,CCR1,CD68,CD99,CDC37L1,CDC42BPA,CELSR1,C…
FKBP4	enzyme		-1.866	1.59e-09	AASS,AATF,ABCD3,ACAA2,ACAN,ACSL4,ACTR3,ADGRA3,ADGRE5,ADGRG6,ADGRV1,ADK,ADRA2A,AGL,AGPAT1,ALDH9A1,ALDOC,ALKBH8,AMOTL1,ANAPC2,ANAPC4,ANXA3,ANXA6,APBA2,APOBEC1,APOBEC2,ARHGAP1,ARHGEF11,ARHGEF4,ARHGEF7,ARL4D,ARMCX2,ARNT,ASB7,ATF1,ATF6,ATP6V1A,ATP6V1G3,ATP6V1H,ATR,ATXN2,B4GALT5,BCAM,BCAP31,BCAR3,BCL7C,BIRC5,BOK,BRAP,C1QTNF5,C4BPB,C5,CACNA1G,CALCRL,CAMK2A,CAND1,CANX,CARM1,CBX4,CCL2,CCR1,CD36,CD68,CD81,…
stanozolol	chemical drug	Inhibited	-3.536	3.49e-09	AASS,AATF,ABCE1,ACAA2,ACAN,ACTR3,ADAR,ADGRA3,ADGRE5,ADGRG6,ADK,AGPAT1,AKR1D1,ALDH9A1,ALDOC,ALKBH8,ANAPC2,ANAPC4,ANKRD1,ANXA3,ANXA6,APBA2,APOBEC1,APOBEC2,ARHGAP1,ARHGEF11,ARHGEF4,ARHGEF7,ARL4D,ARMCX2,ARNT,ASB7,ATF1,ATP6V1A,ATP6V1G3,ATP6V1H,ATR,B4GALT5,BCAM,BCAP31,BCL11B,BCL2,BCL7C,BICRAL,BIRC5,BLVRA,BOK,BRAP,C1QTNF5,C4BPB,CALCRL,CAMK2A,CAND1,CARM1,CCDC82,CCR1,CDC37L1,CDC42BPA,CDKN2D,CELSR1,CENPE,C…
ADI PEG20	biologic drug		-0.921	5.3e-09	ACTR3,ACVR1C,ADAM10,ADGRA3,ADGRG6,ADK,ADTRP,AFAP1L1,AGL,AGTR2,AKR1D1,ALDH1L2,ALKBH8,AMACR,AMOTL1,AMPH,ANKRD1,ANOS1,APBA2,ARHGEF17,ARMCX2,ARPP21,ARSA,ASB7,ASCC3,ASPG,ATN1,ATP6V1A,ATP6V1G3,ATXN2,B4GALT5,BAK1,BANP,BCAM,BCAR3,BCL11B,BCL2L2,BCL7C,BECN1,BNIP1,BRAP,BTG2,C1orf74,C1QTNF5,C4BPB,CARM1,CC2D2A,CCL2,CCR1,CD1E,CD36,CD81,CDK4,CDS2,CELF4,CEMIP,CENPN,CEP250,CFL2,CHCHD3,CHD7,CHD9,CHPT1,CLCN1,CLPB,C…
PPARGC1A	transcription regulator		-0.66	6.03e-09	A4GALT,AASS,AATF,ABCD3,ABCE1,ACAA2,ACOX3,ACTR3,ADA2,ADAM10,ADAMTS2,ADAR,ADCYAP1R1,ADGRA3,ADGRE5,ADGRG6,ADH5,ADTRP,AGL,AGMAT,AGPAT1,AKR1D1,ALDH9A1,ALG3,ALKBH8,AMACR,AMOTL1,ANAPC2,ANAPC4,ANKRD1,ANKS3,ANOS1,ANXA6,APBA2,APEX2,APOBEC1,APOBEC2,AQP5,ARHGAP1,ARHGEF11,ARHGEF17,ARHGEF4,ARL4A,ARL4D,ARMCX2,ASB7,ASCC3,ATN1,ATP6V0B,ATP6V1A,ATP6V1C2,ATP6V1D,ATP6V1G3,ATP6V1H,ATP9A,ATXN2,AVP,B4GALT5,BACE1,BCAM,BC…
PSMB1	peptidase	Activated	4.089	6.12e-09	A4GALT,AASS,AATF,ABCD3,ABCE1,ACAA2,ACAN,ACSL4,ACSM3,ADAM10,ADAMTS2,ADAR,ADGRE5,ADGRG6,ADH5,ADK,ADRA2A,AGL,AGTR2,AKR1D1,ALDH9A1,ALG3,AMOTL1,ANAPC4,ANXA6,APOBEC1,APOBEC2,ARHGAP1,ARHGEF11,ARHGEF4,ARHGEF7,ARID4A,ARL4D,ARNT,ARSA,ASCC3,ASH1L,ATP6V1A,ATP6V1D,ATP6V1H,AVP,B4GALT5,BCAM,BCAP31,BCL2L12,BCL7C,BICRAL,BLNK,BLVRA,BOK,BRAP,C1QTNF5,C5,CACNA1G,CALCRL,CAND1,CARM1,CAVIN1,CBX4,CCDC82,CCL2,CCR1,CD276,C…
YWHAG	other		-1.338	6.32e-09	AASS,ACAA2,ACKR1,ACOX3,ACTR3,ADAR,ADGRA3,ADGRE5,ADGRV1,ADH5,ADTRP,AFAP1L1,AGL,AGMAT,AGTR2,ALDH1L2,ALDH9A1,ALG3,ALKBH8,AMACR,AMOTL1,AMPH,ANAPC4,ANGPTL6,ANKRD1,ANKRD6,ANOS1,ANXA3,ANXA6,APBA2,APEX2,APLF,APOBEC1,APOBEC2,ARHGAP15,ARHGEF17,ARHGEF4,ARL4A,ARL6IP5,ARMCX2,ARPP21,ARSA,ASB7,ASCC3,ATF2,ATF3,ATN1,ATP6V0B,ATP6V1A,ATP6V1C2,ATP6V1D,ATP6V1G3,ATP6V1H,ATP9A,ATXN2,B4GALT5,B4GALT7,BACE1,BCAM,BCAP31,BC…
nandrolone decanoate	chemical drug	Inhibited	-2.27	6.39e-09	AASS,AATF,ABCE1,ACAN,ACTR3,ADAM10,ADAR,ADGRA3,ADGRE5,ADGRG6,ADK,AGPAT1,AKR1D1,ALDH9A1,ALDOC,ALKBH8,ANAPC2,ANAPC4,ANXA6,APBA2,APOBEC2,ARHGAP1,ARHGEF11,ARHGEF4,ARHGEF7,ARL4D,ARMCX2,ARNT,ASB7,ATF1,ATF2,ATP6V1A,ATP6V1G3,ATP6V1H,ATR,B4GALT5,BCAM,BCAP31,BCL11B,BCL2,BCL7C,BICRAL,BIRC5,BLVRA,BOK,BRAP,C1QTNF5,C4BPB,CALCRL,CAMK2A,CAND1,CARM1,CCDC82,CCK,CD36,CDC37L1,CDC7,CELSR1,CENPE,CENPM,CENPN,CEP164,CEP2…
SU6657	chemical drug	Activated	2.184	7.03e-09	AASS,ABCE1,ABCG5,ACSS3,ACTR3,ADAM10,ADAMTS2,ADAR,ADGRG6,ADGRV1,ADH5,ADK,AFAP1L1,AGL,AGTR2,AGTRAP,AKR1D1,ALDH9A1,ALKBH8,ANAPC4,APBA2,APOBEC1,APOBEC2,ARHGAP1,ARHGEF11,ARHGEF4,ARHGEF7,ARL4A,ARL6IP5,ARNT,ASIC3,ATF1,ATF3,ATF6,ATN1,ATP5F1D,ATP6V0B,ATP6V1A,ATP6V1D,ATP6V1G3,ATP6V1H,ATXN2,B4GALT7,BANP,BCAM,BCAP31,BCAR3,BCL11B,BCL2L12,BCL2L2,BCL7C,BDNF,BICRAL,BIRC5,BLVRA,BMP3,BNIP1,BRAP,BSN,C11orf58,C1QTNF…
OCLN	other		-1.49	9.19e-09	AATF,ACAN,ACKR1,ACSS3,ACTR3,ADAMTS2,ADAR,ADGRA3,ADGRG6,ADGRV1,ADTRP,AFAP1L1,AGMAT,AGPAT1,AGTRAP,ALKBH8,AMPH,ANAPC2,ANAPC4,ANOS1,ANXA3,ANXA6,APEX2,APLF,APOBEC2,ARHGAP1,ARHGEF3,ARHGEF4,ARL4D,ARL6IP5,ARMCX2,ARSA,ASB7,ASIC3,ATF1,ATF3,ATN1,ATP5F1D,ATP6V1A,ATP6V1C2,ATP6V1G3,ATP6V1H,ATP9A,BAK1,BCAM,BCAP31,BCAR3,BCL2L12,BCL7C,BDNF,BET1,BICRAL,BIRC5,BRAP,BSN,C11orf58,C1QTNF5,CAMK1D,CAMK2A,CAND1,CARM1,CCDC…
PEMT	enzyme	Activated	2.06	1.09e-08	AASS,ABCE1,ACVR1C,ADAR,ADGRE5,ADGRG6,ADGRV1,ADK,AFAP1L1,AGTR2,AGTRAP,ALDH1L2,ALDOC,ALG3,AMACR,AMOTL1,ANAPC2,ANAPC4,ANKRD1,ANOS1,ANXA3,APBA2,APEX2,APOBEC2,ARHGEF11,ARHGEF17,ARHGEF3,ARHGEF4,ARHGEF7,ARL6IP5,ARPP21,ASCC3,ASPG,ATF1,ATF3,ATN1,ATP6V1A,ATP6V1G3,ATP6V1H,B4GALT5,BAK1,BCAM,BCAP31,BCAR3,BCL11B,BCL2L2,BCL7C,BECN1,BET1,BICRAL,BIRC5,BNIP1,BOK,BRAP,BSN,BTG2,C1QTNF5,C4BPB,C5,CACNA1G,CAMK1D,CAMK2A…
S29	chemical drug	Activated	2.643	1.13e-08	AASS,AATF,ABCG5,ACAA2,ACSS3,ACTR3,ADAMTS2,ADAR,ADGRA3,ADGRG6,ADK,AGTRAP,ALDH9A1,AMACR,ANAPC4,APBA2,APOBEC1,APOBEC2,ARHGEF11,ARHGEF4,ARL4A,ARL4D,ARMCX2,ARNT,ASAP1,ASB7,ATF6,ATP5F1D,ATP6V0B,ATP6V1D,ATP6V1H,ATXN2,BCAM,BCAP31,BCAR3,BCL11B,BCL2,BCL7C,BICRAL,BIRC5,BLNK,BLVRA,BMP3,BRAP,C1QTNF5,C4BPB,C5,CAND1,CARM1,CAVIN1,CCDC82,CCL2,CD151,CDC37L1,CELF4,CENPM,CENPN,CEP164,CEP250,CEP55,CFL2,CHCHD3,CHD7,CH…
S7	chemical drug	Activated	2.643	1.13e-08	AASS,AATF,ABCG5,ACAA2,ACSS3,ACTR3,ADAMTS2,ADAR,ADGRA3,ADGRG6,ADK,AGTRAP,ALDH9A1,AMACR,ANAPC4,APBA2,APOBEC1,APOBEC2,ARHGEF11,ARHGEF4,ARL4A,ARL4D,ARMCX2,ARNT,ASAP1,ASB7,ATF6,ATP5F1D,ATP6V0B,ATP6V1D,ATP6V1H,ATXN2,BCAM,BCAP31,BCAR3,BCL11B,BCL2,BCL7C,BICRAL,BIRC5,BLNK,BLVRA,BMP3,BRAP,C1QTNF5,C4BPB,C5,CAND1,CARM1,CAVIN1,CCDC82,CCL2,CD151,CDC37L1,CELF4,CENPM,CENPN,CEP164,CEP250,CEP55,CFL2,CHCHD3,CHD7,CH…
SI163	chemical drug	Activated	2.643	1.13e-08	AASS,AATF,ABCG5,ACAA2,ACSS3,ACTR3,ADAMTS2,ADAR,ADGRA3,ADGRG6,ADK,AGTRAP,ALDH9A1,AMACR,ANAPC4,APBA2,APOBEC1,APOBEC2,ARHGEF11,ARHGEF4,ARL4A,ARL4D,ARMCX2,ARNT,ASAP1,ASB7,ATF6,ATP5F1D,ATP6V0B,ATP6V1D,ATP6V1H,ATXN2,BCAM,BCAP31,BCAR3,BCL11B,BCL2,BCL7C,BICRAL,BIRC5,BLNK,BLVRA,BMP3,BRAP,C1QTNF5,C4BPB,C5,CAND1,CARM1,CAVIN1,CCDC82,CCL2,CD151,CDC37L1,CELF4,CENPM,CENPN,CEP164,CEP250,CEP55,CFL2,CHCHD3,CHD7,CH…
CDC25B	phosphatase		-0.477	1.16e-08	AASS,ACAA2,ACOX3,ACTR3,ADAR,ADGRA3,ADGRE5,ADGRG6,AGL,AGPAT1,AGTRAP,AKR1D1,ALDH1L2,ALDH9A1,ALG3,ALKBH8,AMACR,AMOTL1,ANAPC2,ANAPC4,ANOS1,ANXA3,ANXA6,APEX2,APLF,APOBEC1,APOBEC2,ARHGEF11,ARHGEF17,ARHGEF3,ARHGEF4,ARHGEF7,ARL4A,ARL4D,ARMCX2,ARPP21,ASAP1,ASB7,ASCC3,ASPG,ATF2,ATF3,ATF6,ATN1,ATP6V1C2,ATP6V1G3,ATP6V1H,ATP9A,ATR,ATXN2,B4GALT5,B4GALT7,BAK1,BCAM,BCAP31,BCAR3,BCL11B,BET1,BICRAL,BNIP1,BOK,BRAP,…
RNF123	other	Inhibited	-3.413	1.55e-08	AASS,AATF,ABCE1,ACAA2,ACAN,ACTR3,ADAM10,ADAR,ADGRA3,ADGRE5,ADGRG6,ADK,AGPAT1,AGTRAP,ALDOC,ALKBH8,ANAPC2,ANKRD1,ANXA3,ANXA6,APBA2,APOBEC1,ARHGAP1,ARHGEF11,ARHGEF7,ARL4D,ARMCX2,ASB7,ATF1,ATF2,ATF6,ATN1,ATP6V1A,ATP6V1D,ATP6V1G3,ATP6V1H,ATR,B4GALT5,BCAM,BCL2,BCL7C,BICRAL,BIRC5,BLNK,BLVRA,BRAP,C11orf58,C1QTNF5,C4BPB,C5,CAMK2A,CANX,CARM1,CCDC82,CCK,CCR1,CD81,CDC37L1,CDC42BPA,CDC7,CDK4,CDKN2D,CENPE,CENP…
Esr1-Estrogen-Fos-Jun	complex		-1.038	1.73e-08	A4GALT,AASS,AATF,ABCG5,ACSL4,ACTR3,ACVR1C,ADAM10,ADGRA3,ADGRG6,ADGRV1,ADK,AGAP2,AGPAT1,AGTR2,ALDOC,ANAPC2,ANAPC4,ANKRD1,ANKRD40,ANXA3,ANXA6,APLF,APOBEC1,APOBEC2,ARHGAP1,ARHGEF11,ARHGEF4,ARHGEF7,ARL4D,ARL6IP5,ARMCX2,ASB7,ASPG,ATF1,ATF6,ATN1,ATOH8,ATP5F1D,ATP6V0B,ATP6V1A,ATP6V1D,ATP6V1H,ATXN2,AVP,B4GALT7,BAK1,BCAM,BCAP31,BCAR3,BCL11B,BCL2,BCL2L2,BCL7C,BDNF,BECN1,BIRC5,BLVRA,BOK,BRAP,C11orf58,C15orf…
HNF1A	transcription regulator	Inhibited	-4.683	1.99e-08	AASS,AATF,ACAN,ACOX3,ACSL4,ACTR3,ACVR1C,ADA2,ADAM10,ADGRA3,ADGRE5,ADGRG6,ADGRV1,ADK,ADTRP,AFAP1L1,AGL,AKR1D1,ALDH9A1,ALDOC,ALG3,ALKBH8,AMOTL1,ANAPC2,ANAPC4,ANKS3,ANXA6,APBA2,APOBEC1,APOBEC2,ARHGAP1,ARHGEF11,ARHGEF3,ARHGEF4,ARMCX2,ARNT,ASB7,ATF3,ATF6,ATP5F1D,ATP6V0B,ATP6V1A,ATP6V1H,ATR,B4GALT5,B4GALT7,BCAM,BCAP31,BCAR3,BCL11B,BCL2,BCL2L2,BET1,BICRAL,BLNK,BLVRA,BMP3,BRAP,C1QTNF5,C5,CALCRL,CAND1,CAR…
TRIP12	enzyme	Inhibited	-3.876	2.26e-08	AASS,AATF,ABCD3,ABCE1,ACAN,ACTR3,ADAR,ADGRA3,ADGRE5,ADGRG6,ADK,ADRA2A,AGPAT1,ALDH9A1,ALDOC,ALKBH8,AMPH,ANAPC2,ANAPC4,ANXA6,APBA2,APOBEC2,ARHGAP1,ARHGEF11,ARHGEF3,ARHGEF4,ARHGEF7,ARL4D,ARMCX2,ASB7,ATF1,ATP6V1A,ATP6V1D,ATP6V1G3,ATP6V1H,ATR,B4GALT5,BCAM,BCAP31,BCAR3,BCL2,BCL7C,BICRAL,BIRC5,BRAP,BTG2,C11orf58,C1QTNF5,C4BPB,CALCRL,CAMK2A,CAND1,CARM1,CCDC82,CCK,CD99,CDC37L1,CDC7,CDKN2D,CENPE,CENPM,CENP…
fludarabine	chemical drug	Inhibited	-2.254	2.42e-08	A4GALT,AATF,ACAA2,ACKR1,ACOX3,ACVR1C,ADAM10,ADAMTS2,ADGRA3,ADGRE5,ADGRG6,ADGRV1,ADH5,AFAP1L1,AGMAT,AGTR2,AGTRAP,AKR1D1,ALDH9A1,ALG3,ALKBH8,ANAPC4,ANKRD1,ANKRD6,ANXA3,ANXA6,APBA2,APLF,APOBEC1,APOBEC2,ARHGAP1,ARHGEF17,ARHGEF3,ARHGEF4,ARMCX2,ARNT,ASB7,ASPG,ATF1,ATP6V1C2,ATP6V1D,ATP6V1G3,ATP6V1H,ATP9A,ATR,ATXN2,B4GALT7,BAK1,BANP,BCAP31,BCAR3,BCL11B,BCL2L2,BDNF,BECN1,BET1,BLVRA,BOK,BRAP,BTG2,C1QTNF5,C…
HEXIM1	transcription regulator		1.614	2.44e-08	A4GALT,AASS,AATF,ABCG5,ACAA2,ACOX3,ACSM3,ACTR3,ACVR1C,ADAM10,ADAMTS2,ADAR,ADGRA3,ADGRE5,ADGRG6,ADGRV1,ADH5,ADK,AGMAT,AGPAT1,AGTR2,AKR1D1,ALDH9A1,ALDOC,ALKBH8,AMOTL1,ANAPC2,ANAPC4,ANKRD1,ANXA3,ANXA6,APOBEC1,APOBEC2,ARHGAP1,ARHGEF11,ARHGEF4,ARHGEF7,ARL4D,ARMCX2,ASB7,ASPG,ATF1,ATF3,ATOH8,ATP6V0B,ATP6V1A,ATP6V1C2,ATP6V1H,ATP9A,ATR,AVP,BAK1,BCAM,BCAP31,BCAR3,BCL11B,BCL2,BCL2L2,BCL7C,BECN1,BET1,BICRAL,…
palmitoyl-coenzyme A	chemical - endogenous mammalian	Activated	3.699	2.67e-08	A4GALT,AASS,AATF,ABCE1,ACSL4,ACSM3,ACVR1C,ADAM10,ADAMTS2,ADAR,ADGRG6,ADH5,ADK,ADRA2A,ADTRP,AGL,AGTR2,AKR1D1,ALDH9A1,ALDOC,ALG3,AMOTL1,ANAPC4,ANXA6,APOBEC1,APOBEC2,ARHGAP1,ARHGEF11,ARHGEF4,ARHGEF7,ARID4A,ARL4D,ARNT,ARSA,ASCC3,ASH1L,ATP6V1A,ATP6V1D,ATP6V1H,AVP,B4GALT5,BCAP31,BCL11B,BCL2L12,BCL7C,BICRAL,BLNK,BRAP,C1QTNF5,C5,CACNA1G,CALCRL,CAND1,CANX,CARM1,CAVIN1,CBX4,CCDC82,CCL2,CCR1,CD276,CD68,CD99…
BR101801	chemical drug	Activated	2.838	2.87e-08	AASS,AATF,ABCD3,ABCG5,ACSL4,ACTR3,ADAM10,ADGRA3,ADGRG6,ADH5,ADK,ALDH9A1,ALG3,ALKBH8,ANAPC2,ANAPC4,ANKRD1,ANXA6,APLF,APOBEC1,APOBEC2,ARHGAP1,ARHGEF4,ARL4D,ARMCX2,ASB7,ATF2,ATP5F1D,ATP6V1A,ATP6V1H,ATR,ATXN2,AVP,B4GALT5,BCAM,BCAP31,BCAR3,BCL11B,BCL2,BDNF,BRAP,C1QTNF5,CAMK2A,CAND1,CBX4,CCR1,CD36,CDC7,CDS2,CEMIP,CENPM,CENPN,CEP164,CEP250,CEP55,CFL2,CHPT1,CHRDL2,CKB,CLN8,CLSTN1,CLTCL1,CMPK1,CNN2,COG5,C…
PPP2R5C	other	Activated	2.963	2.91e-08	AASS,ABCD3,ACAA2,ACOX3,ACTR3,ACVR1C,ADGRA3,ADGRV1,ADH5,ADRA2A,AFAP1L1,AGK,AGMAT,AGTR2,AGTRAP,ALDH9A1,ALG3,ALKBH8,AMOTL1,ANAPC4,ANGPTL6,ANKRD1,ANOS1,ANXA3,ANXA6,APOBEC1,APOBEC2,AQP5,ARHGAP1,ARHGAP15,ARHGEF3,ARHGEF4,ARL4A,ARMCX2,ARNT,ARSA,ASIC3,ASPG,ATF2,ATF3,ATN1,ATP5F1D,ATP6V1A,ATP6V1C2,ATP6V1H,ATP9A,B4GALT5,B4GALT7,BAK1,BANP,BCAP31,BCL11B,BCL2,BCL2L2,BCL7C,BDNF,BECN1,BET1,BICRAL,BLNK,BNIP1,BRAP,…
USP38	peptidase	Activated	4.001	2.92e-08	AASS,AATF,ABCD3,ABCE1,ACAA2,ACAN,ACTR3,ADAM10,ADAMTS2,ADAR,ADGRA3,ADGRE5,ADGRG6,ADK,ADRA2A,AGPAT1,AGTRAP,AKR1D1,ALDH9A1,ALDOC,ALKBH8,ANAPC2,ANAPC4,ANKRD1,ANXA3,ANXA6,APBA2,APOBEC1,APOBEC2,ARHGAP1,ARHGEF11,ARHGEF4,ARHGEF7,ARMCX2,ASB7,ATF1,ATF6,ATP6V1A,ATP6V1D,ATP6V1G3,ATP6V1H,ATR,B4GALT5,BCAM,BCAP31,BCL2,BICRAL,BIRC5,BLVRA,BOK,BRAP,C1QTNF5,C4BPB,CACNA1G,CALCRL,CAMK2A,CAND1,CARM1,CCDC82,CCK,CD99,CD…
Glucocorticoid-GCR-DHT-AR	complex		0.836	3.14e-08	AATF,ABCE1,ACAN,ADAR,ADGRG6,ADK,ADTRP,AFAP1L1,AGPAT1,AGTR2,AKIRIN1,ALDH9A1,ALG3,ALKBH8,AMACR,ANAPC2,ANAPC4,ANKRD40,ANOS1,APBA2,APOBEC2,ARHGAP1,ARHGEF11,ARHGEF4,ARL4D,ARL6IP5,ARNT,ASCC3,ASPG,ATP6V0B,ATP6V1A,ATP6V1D,ATP6V1G3,ATP6V1H,ATR,ATXN2,B4GALT7,BCAM,BCAP31,BCL11B,BCL7C,BICRAL,BRAP,BSN,C1QTNF5,C4BPB,C5,CACHD1,CALCRL,CARM1,CCDC82,CCNJ,CD151,CD276,CDC37L1,CELSR1,CEMIP,CENPM,CENPN,CEP164,CEP250,C…
UBE3A	enzyme		-0.56	3.29e-08	A4GALT,AASS,AATF,ABCG5,ACAA2,ACAN,ACOX3,ADA2,ADAMTS2,ADGRA3,ADGRE5,ADGRG6,ADH5,ADK,AGL,AGMAT,AGTRAP,AKR1D1,ALDH1L2,ALDH9A1,ALDOC,AMACR,ANAPC2,ANAPC4,ANKRD6,ANKS3,ANOS1,ANXA6,APBA2,APEX2,APOBEC1,APOBEC2,ARHGAP1,ARHGEF11,ARHGEF17,ARHGEF3,ARHGEF4,ARHGEF7,ARL4D,ARMCX2,ARNT,ARPP21,ASB7,ASCC3,ATN1,ATP6V1A,ATP6V1C2,ATP6V1G3,ATP6V1H,ATP9A,AVP,B4GALT5,BAK1,BCAM,BCAP31,BCL2L12,BDNF,BECN1,BET1,BNIP1,BOK,BRA…
MYCN	transcription regulator		0.358	3.35e-08	A4GALT,ABCD3,ABCE1,ABCG5,ACAA2,ACKR1,ACOX3,ACTR3,ADA2,ADGRA3,ADGRE5,ADGRG6,ADGRV1,ADH5,AGMAT,AGTR2,AKR1D1,ALDH1L2,ALDH9A1,AMACR,AMOTL1,AMPD2,ANAPC4,ANKRD1,ANKRD6,ANKS3,ANXA3,ANXA6,APEX2,APOBEC1,APOBEC2,ARHGEF17,ARHGEF3,ARHGEF4,ARMCX2,ARPP21,ASB7,ASCC3,ASIC3,ATF1,ATF6,ATN1,ATOH8,ATP6V1C2,ATP6V1G3,ATP9A,ATXN2,B4GALT5,B4GALT7,BANP,BCAM,BCAP31,BCAR3,BCL11B,BCL2L2,BCL7C,BET1,BIRC5,BNIP1,BOK,CACNA1G,CA…
zafirlukast	chemical drug		1.78	3.64e-08	ABCE1,ACOX3,ACSL4,ACTR3,ADAMTS2,ADAR,ADGRA3,ADGRE5,ADGRV1,ADRA2A,ADTRP,AGMAT,AGPAT1,AGTRAP,ALDH1L2,ALDH9A1,ALDOC,ALKBH6,ANAPC2,ANAPC4,APBA2,APEX2,APOBEC1,APOBEC2,ARHGEF11,ARHGEF4,ARL4D,ARMCX2,ARNT,ASB7,ATF6,ATOH8,ATP5F1D,ATP6V1A,ATP6V1C2,ATP6V1D,ATP6V1H,ATP9A,ATR,ATXN2,AVP,B4GALT5,B4GALT7,BCAM,BCAP31,BCL2,BCL2L12,BCL7C,BET1,BICRAL,BIRC5,BLNK,BOK,BRAP,BSN,C11orf58,C1QTNF5,C5,CACHD1,CACNA1G,CAMK1D,…
fluphenazine	chemical drug	Activated	3.307	3.69e-08	AASS,ACTR3,ACVR1C,ADGRA3,ADGRG6,ADGRV1,ADK,ADRA2A,AFAP1L1,AGTR2,AGTRAP,ALDH1L2,ALDOC,ALG3,AMACR,AMOTL1,ANAPC2,ANAPC4,ANKRD1,ANOS1,ANXA3,APBA2,APEX2,APOBEC2,ARHGEF11,ARHGEF17,ARHGEF3,ARHGEF4,ARL4A,ARL4D,ARL6IP5,ARMCX2,ARPP21,ASB7,ASCC3,ASPG,ATF3,ATF6,ATN1,ATP6V1A,ATP6V1G3,ATP6V1H,B4GALT5,B4GALT7,BAK1,BCAM,BCAP31,BCAR3,BCL11B,BCL2,BCL7C,BDNF,BIRC5,BNIP1,BRAP,BSN,BTG2,C1QTNF5,C4BPB,CACHD1,CACNA1G,CA…
BRCA1	transcription regulator		-0.467	3.72e-08	AATF,ABCD3,ABCE1,ABCG5,ACAA2,ACSL4,ACTR3,ACVR1C,ADAM10,ADGRA3,ADGRE5,ADGRG6,ADH5,ALDH9A1,ALKBH8,ANAPC2,ANAPC4,ANKRD1,ANXA3,ANXA6,APOBEC1,APOBEC2,AQP5,ARHGAP1,ARHGEF11,ARHGEF3,ARHGEF4,ARHGEF7,ARL4D,ARMCX2,ARNT,ASB7,ATF6,ATP5F1D,ATP6V0B,ATP6V1A,ATP6V1H,ATR,AVP,B4GALT5,B4GALT7,BACE1,BAK1,BCAM,BCAP31,BCL2,BDNF,BECN1,BIRC5,BOK,BRAP,C1QTNF5,C5,CALCRL,CAMK2A,CAND1,CANX,CARM1,CBX4,CCR1,CD151,CD68,CDC42BP…
androstenedione	chemical - endogenous mammalian	Inhibited	-2.882	4.2e-08	AASS,AATF,ABCD3,ABCE1,ACAA2,ACAN,ACTR3,ADAM10,ADAR,ADGRA3,ADGRE5,ADGRG6,ADGRV1,ADK,ADRA2A,AGMAT,AGPAT1,AGTRAP,AKR1D1,ALDOC,ALKBH8,ANAPC2,ANXA3,APBA2,APOBEC1,ARHGAP1,ARHGEF11,ARHGEF7,ARL4D,ARMCX2,ASB7,ATF1,ATF2,ATF3,ATF6,ATP6V1A,ATP6V1D,ATP6V1G3,ATP6V1H,AVP,BCAM,BCL2,BCL7C,BDNF,BICRAL,BIRC5,BLNK,BLVRA,BOK,BRAP,C1QTNF5,C4BPB,C5,CACNA1G,CALCRL,CAMK2A,CARM1,CCDC82,CCK,CCR1,CD99,CDC37L1,CDC42BPA,CDC7,…
8-bromoguanosine 3',5'-cyclic monophosphate	chemical reagent	Inhibited	-2.158	4.25e-08	A4GALT,AASS,ACAA2,ACKR1,ACOX3,ACTR3,ADA2,ADAM10,ADAR,ADGRA3,ADGRE5,ADGRG6,ADGRV1,ADH5,ADK,ADTRP,AFAP1L1,AGAP2,AGK,AGL,AGMAT,ALDH1L2,ALDH9A1,AMACR,AMPH,ANAPC4,ANGPTL6,ANKRD1,ANKS3,ANOS1,ANXA3,ANXA6,APBA2,APEX2,APLF,APOBEC1,APOBEC2,AQP5,ARHGAP15,ARHGEF17,ARHGEF4,ARID3C,ARL4A,ARMCX2,ARNT,ARPP21,ARSA,ASB7,ASCC3,ATF2,ATF3,ATF6,ATN1,ATOH8,ATP6V0B,ATP6V1C2,ATP6V1D,ATP6V1G3,ATP6V1H,ATP9A,ATXN2,AVP,B4GALT…
RBL2	other		1.842	4.37e-08	ACTR3,ADAM10,ADGRA3,ADGRG6,ADGRV1,AGL,AGMAT,AGTR2,ALDH1L2,ALG3,ALKBH8,AMACR,AMOTL1,ANKRD6,ANOS1,APEX2,ARHGEF17,ARMCX2,ARNT,ARPP21,ASB7,ASCC3,ASPG,ATF1,ATF3,ATN1,ATP6V1G3,ATXN2,B4GALT5,BAK1,BCAM,BCAR3,BCL7C,BECN1,BIRC5,BNIP1,BTG2,C4BPB,CACNA1G,CAMK2A,CC2D2A,CCR1,CD1E,CD36,CDC7,CDK4,CELF4,CEMIP,CHCHD3,CHD9,CHPT1,CHRDL2,CHRND,CLCN1,CLDN15,CLEC11A,CLSTN1,CMPK1,CNOT7,COL5A3,COLEC12,CPM,CPT1A,CREB3L2,C…
GNA12/13	group	Inhibited	-2.218	4.54e-08	AATF,ABCE1,ABCG5,ACAN,ACOXL,ACSL4,ACSS3,ACVR1C,ADAMTS2,ADAR,ADCYAP1R1,ADGRA3,ADGRV1,AFAP1L1,AGMAT,ALDOC,ALKBH8,AMOTL1,ANGPTL6,ANKRD1,ANKRD6,APBA2,ARHGAP1,ARHGAP15,ARHGEF11,ARHGEF7,ARL4A,ARL6IP5,ARMCX2,ARNT,ASB7,ATF3,ATF6,ATP5F1D,ATP6V0B,ATP6V1A,ATP6V1G3,ATP9A,ATR,ATXN2,BANP,BCAM,BCL11B,BCL2,BCL2L2,BCL7C,BDNF,BICRAL,BLVRA,BMP3,BRAP,BSN,C1QTNF5,C4BPB,CAMK2A,CANX,CARM1,CAVIN1,CCDC82,CCL2,CD151,CD36,…
Raf	group	Inhibited	-3.447	4.83e-08	AASS,AATF,ABCD3,ABCE1,ABCG5,ACKR1,ACOX3,ACSL4,ACTR3,ADAM10,ADAR,ADGRA3,ADGRG6,ADK,ADRA2A,ADTRP,AGL,AGPAT1,ALDH1L2,ALG3,AMACR,ANAPC2,ANGPTL6,ANKRD6,ANXA3,APBA2,APLF,AQP5,ARHGAP1,ARHGAP15,ARHGAP6,ARHGEF11,ARHGEF17,ARHGEF7,ARID3C,ARL4A,ARL4D,ARMCX2,ARPP21,ARSA,ASCC3,ASIC3,ATF6,ATOH8,ATP6V1A,ATP6V1C2,ATP6V1H,ATXN2,AVP,B4GALT7,BAK1,BANP,BCAM,BCAR3,BCL2L12,BDNF,BECN1,BICRAL,BRAP,BTG2,C15orf39,C1orf74,C…
FBXW11	enzyme	Activated	2.297	4.98e-08	AASS,AATF,ABCD3,ABCE1,ACSL4,ACTR3,ADAR,ADGRA3,ADGRE5,ADGRV1,ADK,AFAP1L1,AGPAT1,AGTR2,AGTRAP,AKR1D1,ALDH9A1,ALKBH8,ANAPC2,ANAPC4,ANGPTL6,ANKRD1,ANXA6,APBA2,APLF,APOBEC2,ARHGAP1,ARHGAP15,ARHGEF4,ARHGEF7,ARL4D,ARL6IP5,ARMCX2,ASB7,ATF1,ATF2,ATF3,ATP5F1D,ATP6V0B,ATP6V1A,ATP6V1D,ATP6V1G3,ATP6V1H,ATXN2,BANP,BCAM,BCAP31,BCAR3,BCL11B,BCL2,BCL2L2,BCL7C,BICRAL,BIRC5,BOK,BRAP,BTG2,C1QTNF5,C4BPB,CACNA1G,CALCR…
idarubicin	chemical drug	Inhibited	-4.716	5.01e-08	A4GALT,AATF,ABCE1,ACAA2,ACAN,ACSL4,ACSM3,ADAMTS2,ADAR,ADGRE5,ADGRG6,ADH5,ADK,ADRA2A,AGL,AGTR2,AKR1D1,ALDH9A1,ALG3,AMOTL1,ANAPC4,ANXA6,APBA2,APOBEC1,APOBEC2,ARHGAP1,ARHGEF11,ARHGEF4,ARHGEF7,ARID4A,ARL4A,ARL4D,ARNT,ARSA,ASCC3,ASH1L,ATF6,ATP6V0B,ATP6V1D,ATP6V1H,AVP,B4GALT7,BACE1,BCAP31,BCL2L12,BCL7C,BICRAL,BLNK,BLVRA,BOK,BRAP,C1QTNF5,C5,CACNA1G,CALCRL,CAND1,CANX,CARM1,CBX4,CCDC82,CCK,CCL2,CCR1,CD151…
saracatinib	chemical drug	Activated	2.988	5.14e-08	AASS,AATF,ABCE1,ABCG5,ACAA2,ACAN,ACKR1,ACSS3,ACTR3,ADAM10,ADAMTS2,ADAR,ADGRA3,ADGRG6,ADGRV1,ADH5,ADK,AGTRAP,ALDH9A1,ANAPC4,APBA2,APOBEC1,APOBEC2,ARHGAP1,ARHGEF11,ARHGEF4,ARL4D,ARMCX2,ARNT,ARPP21,ASB7,ATP5F1D,ATP6V0B,ATP6V1A,ATP6V1D,ATP6V1H,ATXN2,BCAM,BCAP31,BCAR3,BCL11B,BCL2L12,BCL7C,BICRAL,BLNK,BLVRA,BMP3,BRAP,BSN,C11orf58,C1QTNF5,C4BPB,CAND1,CARM1,CAVIN1,CCDC82,CCL2,CD151,CD36,CDC37L1,CDKN2D,CE…
mecamylamine	chemical drug	Activated	3.23	5.85e-08	A4GALT,AASS,AATF,ACAA2,ACAN,ACSL4,ACSM3,ADAM10,ADAMTS2,ADAR,ADGRE5,ADH5,ADK,AGL,AGTR2,AKR1D1,ALDH9A1,ALG3,AMOTL1,ANAPC4,ANXA6,APOBEC1,APOBEC2,ARHGAP1,ARHGEF11,ARHGEF4,ARID4A,ARL4D,ARNT,ARSA,ASCC3,ASH1L,ATP6V0B,ATP6V1A,ATP6V1D,ATP6V1H,AVP,B4GALT7,BACE1,BCAM,BCAP31,BCAR3,BCL2,BCL2L12,BCL7C,BDNF,BICRAL,BLNK,BLVRA,BOK,BRAP,BSN,C1QTNF5,C5,CACNA1G,CALCRL,CAND1,CARM1,CAVIN1,CCDC82,CCL2,CD151,CD276,CD68,…
retinol	chemical drug		0.339	6.12e-08	ABCE1,ACAA2,ACKR1,ACSL4,ACVR1C,ADAM10,ADAR,ADCYAP1R1,ALDH1L2,ALG3,AMACR,AMOTL1,ANAPC2,ANAPC4,ANGPTL6,ANKRD1,ANOS1,ANXA3,APEX2,APOBEC2,ARHGAP15,ARHGEF11,ARHGEF17,ARHGEF4,ARHGEF7,ARL4A,ARL4D,ARL6IP5,ARNT,ARPP21,ASCC3,ASPG,ATF1,ATN1,ATP5F1D,ATP6V1A,ATP6V1G3,ATP6V1H,AVP,B4GALT5,BACE1,BAK1,BANP,BCAM,BCAP31,BCL2L2,BDNF,BICRAL,BNIP1,BOK,BRAP,BSCL2,BTG2,C1QTNF5,CACHD1,CAMK2A,CAND1,CARM1,CBX4,CC2D2A,CCDC8…
BTG1	transcription regulator		-1.712	6.59e-08	AASS,ABCE1,ACAA2,ACSL4,ACVR1C,ADAM10,ADAR,ADCYAP1R1,ADGRA3,ADGRG6,ADTRP,AFAP1L1,AGL,AKR1D1,ALDH1L2,AMACR,AMOTL1,ANAPC4,ANKRD1,ANKRD6,ANOS1,ANXA3,APOBEC2,ARHGAP1,ARHGEF11,ARHGEF17,ARHGEF4,ARL4D,ARMCX2,ARPP21,ARSA,ASB7,ASCC3,ASPG,ATF1,ATN1,ATOH8,ATP5F1D,ATP6V1A,ATP6V1G3,ATXN2,B4GALT5,B4GALT7,BAK1,BCAM,BCAP31,BCAR3,BCL2,BCL2L2,BCL7C,BECN1,BICRAL,BNIP1,BRAP,BRIX1,BSCL2,BTG2,C1orf74,C1QTNF5,C4BPB,C5,C…
PAK4	kinase	Inhibited	-2.859	6.79e-08	AASS,ABCD3,ACAA2,ACKR1,ACOX3,ACSL4,ADA2,ADAM10,ADGRA3,ADGRE5,ADGRG6,ADGRV1,ADH5,ADK,ADRA2A,ADTRP,AFAP1L1,AGMAT,AGTR2,AGTRAP,ALDH1L2,ALDH9A1,ALKBH8,AMACR,ANAPC4,ANKRD1,ANKRD6,ANKS3,ANOS1,ANXA3,ANXA6,APBA2,APEX2,APLF,APOBEC1,APOBEC2,AQP5,ARHGAP6,ARHGEF4,ARMCX2,ARPP21,ASCC3,ATF2,ATF3,ATN1,ATP6V1C2,ATP6V1G3,ATP6V1H,ATP9A,ATXN2,B4GALT5,B4GALT7,BCAM,BCAP31,BCAR3,BCL11B,BCL2,BCL2L12,BDNF,BECN1,BET1,BLVR…
DOK1	kinase	Activated	2.837	6.88e-08	A4GALT,AASS,ABCE1,ACOXL,ACTR3,ADAM10,ADAR,ADGRA3,ADGRG6,ADGRV1,ADK,ADRA2A,ADTRP,AFAP1L1,AGK,AGL,AGPAT1,ALDOC,ALKBH8,AMOTL1,AMPH,ANGPTL6,ANKRD1,ANKRD6,ANOS1,ANXA3,ANXA6,APBA2,APEX2,ARHGAP1,ARHGAP15,ARID3C,ARL4A,ARMCX2,ARPP21,ARSA,ASB7,ASCC3,ATF1,ATF6,ATN1,ATOH8,ATP5F1D,ATP6V1A,ATP6V1C2,ATP6V1G3,ATP6V1H,ATXN2,B4GALT5,B4GALT7,BAK1,BANP,BCAR3,BCL2L12,BCL2L2,BDNF,BECN1,BICRAL,BIRC5,BNIP1,BRAP,BSN,BZW1…
cyproterone acetate	chemical drug		-0.439	7.26e-08	A4GALT,AASS,AATF,ABCG5,ACAA2,ACSL4,ACVR1C,ADAM10,ADAMTS2,ADAR,ADGRE5,ADGRG6,ADGRV1,AFAP1L1,AGL,AGPAT1,ALDH9A1,AMOTL1,ANAPC2,ANAPC4,ANXA3,ANXA6,APOBEC1,APOBEC2,ARHGAP1,ARHGEF11,ARHGEF4,ARHGEF7,ARL4D,ARL6IP5,ARNT,ASPG,ATF1,ATF2,ATF3,ATP5F1D,ATP6V1A,ATP6V1H,AVP,BCAM,BCAP31,BCAR3,BCL11B,BCL2,BCL2L2,BCL7C,BECN1,BICRAL,BIRC5,BLVRA,BOK,BRAP,C1QTNF5,C5,CACNA1G,CALCRL,CAMK1D,CAND1,CANX,CARM1,CBX4,CCDC82,C…
PIP5K1C	kinase		-1.357	7.57e-08	A4GALT,ACSS3,ACVR1C,ADAMTS2,ADGRA3,AGTR2,ALDH1L2,ALG3,ALKBH8,AMACR,AMOTL1,AMPH,ANAPC2,ANAPC4,ANGPTL8,ANKRD1,ANKRD6,ANOS1,APEX2,APLF,APOBEC2,ARHGEF17,ARHGEF3,ARHGEF4,ARMCX2,ARPP21,ASB7,ASCC3,ASPG,ATF1,ATP6V1G3,ATP6V1H,ATXN2,B4GALT5,BAK1,BCAM,BCAP31,BCL7C,BNIP1,BRAP,BSN,BTG2,C1QTNF5,CAMK1D,CAND1,CARM1,CBX4,CC2D2A,CCNDBP1,CD151,CD1E,CD36,CDK4,CDS2,CENPM,CENPN,CEP164,CEP250,CEP55,CFL2,CHCHD3,CHPT1,CH…
mono-(2-ethylhexyl)phthalate	chemical toxicant		-1.502	7.72e-08	AASS,ABCG5,ACAA2,ACKR1,ACOX3,ACSL4,ADA2,ADAM10,ADAMTS2,ADAR,ADCYAP1R1,ADGRG6,ADGRV1,ADK,ADTRP,AFAP1L1,AGL,AGTRAP,ALDH9A1,ALDOC,ALG3,ANAPC2,ANAPC4,ANKS3,ANXA6,APBA2,APEX2,APOBEC1,APOBEC2,ARHGEF11,ARHGEF4,ARL4A,ARL4D,ASPG,ATF1,ATF2,ATF3,ATN1,ATP5F1D,ATP6V1A,ATP6V1D,ATP6V1G3,ATP6V1H,ATXN2,B4GALT5,BACE1,BANP,BCAP31,BCAR3,BCL11B,BCL2,BCL2L12,BCL7C,BDNF,BECN1,BICRAL,BLVRA,BNIP1,BRAP,BSCL2,BSN,C11orf58,…
growth factor receptor	group	Inhibited	-4.042	8.06e-08	A4GALT,AASS,AATF,ABCE1,ABCG5,ACAA2,ACAN,ACKR1,ACSL4,ACSS3,ACTR3,ADAM10,ADCYAP1R1,ADGRA3,ADGRG6,ADTRP,AFAP1L1,AGPAT1,AKR1D1,ALDH9A1,ALG3,ALKBH8,ANAPC4,ANGPTL6,ANGPTL8,ANKRD6,APBA2,APLF,APOBEC2,ARHGAP1,ARHGAP15,ARHGEF17,ARHGEF3,ARHGEF4,ARL4A,ARMCX2,ARNT,ARSA,ASB7,ASPG,ATF1,ATF2,ATF3,ATF6,ATN1,ATP5F1D,ATP6V1A,ATP6V1G3,ATP6V1H,ATXN2,B4GALT5,B4GALT7,BAK1,BCAP31,BCAR3,BCL11B,BCL7C,BMP3,BPNT1,BRAP,BSCL2…
CC-115	chemical drug	Activated	2.07	8.56e-08	AASS,AATF,ABCD3,ABCG5,ACAA2,ACTR3,ADGRA3,ADGRG6,ADH5,ALDH9A1,ALKBH8,ANAPC2,ANAPC4,ANKRD1,ANXA6,APOBEC1,APOBEC2,ARHGAP1,ARHGEF11,ARHGEF4,ARL4D,ARMCX2,ARNT,ASB7,ATF6,ATP6V0B,ATP6V1C2,ATP6V1D,ATP6V1G3,ATP6V1H,ATR,ATXN2,AVP,B4GALT5,BACE1,BCAM,BCAP31,BCL11B,BDNF,BRAP,C1QTNF5,CALCRL,CAMK2A,CAND1,CCL2,CCR1,CD36,CDC7,CELSR1,CEMIP,CENPM,CENPN,CEP164,CEP250,CEP55,CFL2,CHPT1,CHRDL2,CKB,CLN8,CLSTN1,CLTCL1,CN…
CCNG1	other		-1.761	8.59e-08	AASS,ABCE1,ACAA2,ACOX3,ACTR3,ACVR1C,ADAR,ADGRA3,ADGRE5,ADGRG6,ADGRV1,ADH5,AFAP1L1,AGMAT,AGTR2,AGTRAP,ALDH1L2,ALDH9A1,ALG3,ALKBH8,AMACR,AMOTL1,ANAPC4,ANKRD1,ANOS1,ANXA3,ANXA6,APBA2,APEX2,APOBEC1,APOBEC2,ARHGEF11,ARHGEF17,ARHGEF3,ARHGEF4,ARL6IP5,ARMCX2,ARNT,ARPP21,ASB7,ASCC3,ATF1,ATF3,ATN1,ATP6V1A,ATP6V1C2,ATP6V1G3,ATP6V1H,ATP9A,ATXN2,B4GALT5,BCAM,BCAP31,BCAR3,BCL2,BCL7C,BET1,BICRAL,BNIP1,BOK,BRAP,…
Congo Red	chemical toxicant	Activated	4.005	8.59e-08	A4GALT,AASS,AATF,ABCE1,ACAN,ACKR1,ACSM3,ACTR3,ACVR1C,ADA2,ADAMTS2,ADAR,ADGRA3,ADGRE5,ADGRG6,ADK,AGL,AGTR2,AGTRAP,AKR1D1,ALDH9A1,ALG3,ALKBH8,AMOTL1,ANAPC4,ANKS3,ANOS1,ANXA6,APOBEC1,APOBEC2,ARHGAP1,ARHGEF11,ARHGEF4,ARID4A,ARL4D,ARL6IP5,ARMCX2,ARNT,ARSA,ASCC3,ASH1L,ASIC3,ATF1,ATF2,ATF3,ATP6V1A,ATP6V1D,ATP6V1H,ATR,BACE1,BCAM,BCAP31,BCL2,BCL2L12,BCL7C,BDNF,BICRAL,BIRC5,BLNK,BLVRA,BOK,BRAP,C1QTNF5,CACN…
UBE3A	enzyme		1.146	8.6e-08	AASS,AATF,ABCG5,ACAA2,ACAN,ADAMTS2,ADGRA3,ADGRE5,ADGRG6,ADH5,ALDH9A1,ANAPC2,ANAPC4,ANXA6,APOBEC1,APOBEC2,ARHGAP1,ARHGEF11,ARHGEF4,ARHGEF7,ARL4D,ARNT,ATP6V1A,ATP6V1H,AVP,B4GALT5,BAK1,BCAM,BCAP31,BDNF,BECN1,BOK,BRAP,BTG2,C1QTNF5,CALCRL,CAMK2A,CAND1,CARM1,CCL2,CDC7,CDKN2D,CELSR1,CENPM,CENPN,CEP164,CEP250,CEP55,CFL2,CKB,CKS1B,CLCN1,CLN8,CLTCL1,CNN2,COG5,COL13A1,COL5A2,COL6A1,COL8A1,COPZ1,COQ6,COQ8A,C…
LRAT	enzyme		1.807	9.05e-08	AASS,ABCE1,ACAA2,ACSL4,ACVR1C,ADAR,ADCYAP1R1,ADGRG6,ADK,ALDH1L2,ALG3,AMACR,AMOTL1,ANAPC2,ANAPC4,ANGPTL6,ANKRD1,ANOS1,ANXA3,APBA2,APEX2,APOBEC2,ARHGAP15,ARHGEF11,ARHGEF17,ARHGEF3,ARHGEF4,ARHGEF7,ARL4A,ARL4D,ARL6IP5,ARPP21,ASCC3,ASPG,ATF1,ATN1,ATP5F1D,ATP6V1A,ATP6V1G3,ATP6V1H,B4GALT5,BAK1,BANP,BCAM,BCAP31,BCAR3,BCL2,BCL2L2,BICRAL,BIRC5,BNIP1,BOK,BRAP,BSCL2,BTG2,C1QTNF5,CACNA1G,CAMK2A,CAND1,CARM1,CB…
AGN194204	chemical drug		-0.519	9.83e-08	ABCE1,ACAA2,ACTR3,ACVR1C,ADAM10,ADAR,ADGRA3,ADGRG6,ADK,AGL,AGMAT,AGTR2,ALDH1L2,ALG3,AMACR,AMOTL1,ANAPC4,ANKRD1,ANOS1,ANXA3,APBA2,APEX2,APOBEC2,ARHGEF11,ARHGEF17,ARHGEF3,ARHGEF4,ARL4D,ARL6IP5,ARMCX2,ARNT,ARPP21,ASB7,ASCC3,ASPG,ATF1,ATF3,ATF6,ATN1,ATP6V1A,ATP6V1G3,ATP6V1H,B4GALT5,B4GALT7,BAK1,BCAM,BCAP31,BCAR3,BCL11B,BCL2,BCL7C,BICRAL,BIRC5,BOK,BRAP,BTG2,C1QTNF5,C4BPB,C5,CAMK1D,CAND1,CARM1,CC2D2A,C…
LGALS7/LGALS7B	other		-0.893	1.06e-07	A4GALT,AATF,ACVR1C,ADA2,ADAM10,ADAR,ADGRA3,ADGRG6,ADGRV1,ADK,AFAP1L1,AGTR2,ALDH9A1,ALDOC,ALG3,ALKBH8,AMPH,ANAPC4,ANKRD6,ANKS3,ANOS1,ANXA6,APBA2,APOBEC1,APOBEC2,ARHGAP1,ARHGEF11,ARHGEF17,ARHGEF3,ARHGEF4,ARL4D,ARL6IP5,ARMCX2,ASB7,ATF1,ATF2,ATF6,ATP5F1D,ATP6V1A,ATP6V1C2,ATP6V1G3,ATR,ATXN2,B4GALT5,BCAM,BCAP31,BCAR3,BCL11B,BCL2,BCL2L2,BICRAL,BIRC5,BRAP,BZW1,C1QTNF5,CACNA1G,CAMK1D,CAMK2A,CAND1,CARM1,CC…
FGF3	growth factor	Inhibited	-2.08	1.07e-07	AASS,ABCE1,ACAA2,ACOX3,ACTR3,ADAM10,ADAR,ADGRE5,ADGRG6,ADH5,ADK,AGL,AGMAT,AGTR2,AGTRAP,AKR1D1,ALDH9A1,AMPH,ANAPC4,ANKRD6,ANOS1,ANXA3,ANXA6,APBA2,APEX2,APOBEC1,APOBEC2,ARHGAP1,ARHGEF11,ARHGEF4,ARHGEF7,ARL4A,ASPG,ATF1,ATF6,ATN1,ATP5F1D,ATP6V1C2,ATP6V1G3,ATP6V1H,ATP9A,ATXN2,B4GALT7,BAK1,BANP,BCAM,BCAP31,BCAR3,BCL11B,BCL2L12,BCL7C,BDNF,BECN1,BET1,BICRAL,BIRC5,BNIP1,BOK,BRAP,BTG2,BZW1,C11orf58,C1orf74…
PMP22	other		0	1.08e-07	ABCE1,ADAM10,ADAR,ADGRE5,ADGRG6,ADGRV1,AGTR2,ALDH1L2,ALG3,AMACR,AMOTL1,ANAPC4,ANKRD1,ANKRD6,ANOS1,APEX2,APOBEC2,ARHGEF17,ARHGEF3,ARHGEF4,ARL6IP5,ARNT,ARPP21,ASCC3,ASPG,ATF1,ATN1,ATP6V1G3,ATXN2,B4GALT5,B4GALT7,BAK1,BANP,BCAM,BCAP31,BCAR3,BCL2,BCL2L2,BCL7C,BICRAL,BIRC5,BNIP1,BOK,BTG2,C4BPB,CACNA1G,CAMK2A,CAND1,CC2D2A,CCDC82,CCR1,CD151,CD1E,CD36,CD81,CDC7,CDK4,CELF4,CEMIP,CEP164,CEP55,CHCHD3,CHRDL2,…
Itgal-Itgb2	complex		0.626	1.1e-07	AASS,ABCD3,ABCG5,ACAA2,ACSL4,ACTR3,ADAR,ADGRA3,ADGRE5,ADGRV1,ADRA2A,ALDH9A1,ALDOC,ANAPC4,ANXA3,ANXA6,APOBEC1,APOBEC2,AQP5,ARHGEF4,ARHGEF7,ARL6IP5,ARMCX2,ASB7,ATF2,ATF6,ATP6V1A,B4GALT5,BACE1,BAK1,BCAM,BCAP31,BCL11B,BCL2L2,BCL7C,BDNF,BICRAL,BTG2,CACNA1G,CALCRL,CAMK1D,CAMK2A,CAND1,CAVIN1,CCDC82,CD68,CD81,CD99,CDC42BPA,CDC7,CDK4,CELSR1,CEP164,CEP55,CHPT1,CHRND,CKB,CKS1B,CLDN3,CLEC11A,CLSTN1,CNN2,COL1…
beta-estradiol	chemical - endogenous mammalian	Inhibited	-5.014	1.12e-07	A4GALT,AASS,AATF,ABCE1,ACAN,ACSL4,ACSM3,ACTR3,ACVR1C,ADAM10,ADAR,ADCYAP1R1,ADGRA3,ADGRE5,ADGRG6,ADK,AFAP1L1,AGTR2,AKR1D1,ALDH9A1,ALG3,AMOTL1,ANAPC2,ANAPC4,ANGPTL6,ANXA3,ANXA6,APBA2,APOBEC1,APOBEC2,AQP5,ARHGAP1,ARHGAP15,ARHGEF11,ARHGEF4,ARID4A,ARL4D,ARL6IP5,ARMCX2,ARMH4,ARNT,ARSA,ASB7,ASH1L,ASPG,ATF1,ATF6,ATN1,ATP5F1D,ATP6V0B,ATP6V1A,ATP6V1D,ATP6V1H,ATR,AVP,B4GALT7,BAK1,BANP,BCAM,BCAP31,BCAR3,BCL1…
LM-1685	chemical reagent		0.05	1.13e-07	ABCE1,ADAM10,ADAR,ADGRE5,ADGRG6,ADGRV1,AGTR2,ALDH1L2,ALG3,AMACR,AMOTL1,ANAPC4,ANKRD1,ANKRD6,ANOS1,APEX2,APOBEC2,ARHGEF17,ARHGEF3,ARHGEF4,ARL6IP5,ARNT,ARPP21,ASCC3,ASPG,ATF1,ATN1,ATP6V1G3,ATXN2,B4GALT5,B4GALT7,BAK1,BANP,BCAM,BCAP31,BCAR3,BCL2,BCL2L2,BCL7C,BICRAL,BIRC5,BNIP1,BOK,BTG2,C4BPB,CACNA1G,CAMK2A,CAND1,CC2D2A,CCDC82,CCR1,CD151,CD1E,CD36,CD81,CDC7,CDK4,CELF4,CEMIP,CEP164,CEP55,CHCHD3,CHRDL2,…
NR0B2	ligand-dependent nuclear receptor	Activated	4.025	1.21e-07	AASS,AATF,ABCD3,ABCE1,ACAA2,ACOX3,ACTR3,ADAM10,ADAR,ADGRA3,ADGRG6,ADK,ADRA2A,ADTRP,AGPAT1,AKR1D1,ALDOC,AMOTL1,ANAPC2,ANKRD1,ANXA3,APBA2,AQP5,ARHGAP1,ARHGEF11,ARL4D,ARMCX2,ASB7,ATF2,ATP6V0B,ATP6V1A,ATP6V1D,ATP6V1H,AVP,B4GALT5,BCAM,BCL2L2,BECN1,BET1,BLNK,BRAP,C1QTNF5,CAMK2A,CANX,CARM1,CCK,CCR1,CD36,CD68,CD99,CDC42BPA,CDS2,CENPE,CENPM,CENPN,CEP250,CFL2,CHPT1,CIITA,CKS1B,CLDN3,CLSTN1,CLTCL1,COG5,COL1…
NCOA4	transcription regulator	Inhibited	-2.842	1.23e-07	A4GALT,AASS,AATF,ABCG5,ACAN,ACSL4,ACTR3,ADAM10,ADAMTS2,ADGRA3,ADGRE5,ADGRG6,ADGRV1,ADK,AFAP1L1,AGPAT1,AGTRAP,AKR1D1,ALDH9A1,ALKBH8,AMOTL1,ANAPC2,ANAPC4,ANXA3,ANXA6,APBA2,APEX2,APOBEC2,ARHGAP1,ARHGEF11,ARHGEF4,ARL4D,ARL6IP5,ARMCX2,ARNT,ARSA,ASB7,ASPG,ATF1,ATF3,ATF6,ATP5F1D,ATP6V1A,ATP6V1D,ATP6V1G3,ATP6V1H,ATR,AVP,B4GALT5,BCAM,BCAP31,BCAR3,BCL11B,BCL2,BCL2L2,BCL7C,BECN1,BIRC5,BOK,BRAP,C1orf74,C1QTN…
Hspg	group		1.231	1.35e-07	ABCD3,ACAN,ACOX3,ACVR1C,ADAMTS2,ADGRA3,ADGRV1,ADH5,ADRA2A,ADTRP,AGMAT,AGPAT1,AGTRAP,ALDH9A1,ALDOC,ALKBH6,AMPH,ANAPC2,ANAPC4,APBA2,APEX2,APOBEC1,APOBEC2,ARHGEF11,ARHGEF17,ARHGEF4,ARL4D,ARMCX2,ARNT,ASB7,ATP6V1A,ATP6V1C2,ATP6V1D,ATP6V1H,ATP9A,ATR,ATXN2,AVP,B4GALT7,BACE1,BCAM,BCAP31,BCAR3,BCL2,BCL2L12,BCL7C,BECN1,BET1,BIRC5,BLNK,BLVRA,BOK,BRAP,BSN,C11orf58,C1QTNF5,C5,CACNA1G,CAMK1D,CAND1,CANX,CARM1,C…
RCHY1	enzyme		1.189	1.35e-07	AASS,AATF,ACAA2,ACOX3,ACSL4,ACTR3,ADAM10,ADAR,ADGRA3,ADGRG6,ADGRV1,ADH5,AFAP1L1,AGMAT,AGPAT1,AGTR2,AGTRAP,AKR1D1,ALDH9A1,ANAPC2,ANAPC4,ANKRD1,ANXA3,ANXA6,APBA2,APOBEC1,APOBEC2,AQP5,ARHGAP1,ARHGEF11,ARHGEF4,ARHGEF7,ARL4D,ARL6IP5,ARMCX2,ASB7,ASPG,ATF1,ATF6,ATN1,ATP5F1D,ATP6V0B,ATP6V1C2,ATP6V1G3,ATP6V1H,ATP9A,B4GALT5,BAK1,BCAP31,BCL7C,BET1,BICRAL,BLNK,BLVRA,BOK,BRAP,BSN,BTG2,C1QTNF5,CACNA1G,CALCRL,C…
mir-133	microRNA	Activated	4.146	1.47e-07	ABCD3,ABCE1,ACTR3,ACVR1C,ADGRA3,ADGRG6,ADGRV1,ADTRP,AFAP1L1,AGMAT,AGTR2,AGTRAP,AKAP3,AKR1D1,ALDH9A1,ALDOC,AMACR,ANAPC2,ANAPC4,ANKRD6,APEX2,APOBEC1,APOBEC2,ARHGAP1,ARHGEF11,ARHGEF17,ARHGEF3,ARHGEF4,ARID3C,ARL4A,ARL6IP5,ARMCX2,ARNT,ASB7,ATF1,ATF6,ATOH8,ATP5F1D,ATP6V0B,ATP6V1A,ATP6V1C2,ATP6V1H,ATR,ATXN2,B4GALT7,BANP,BCAM,BCAP31,BCAR3,BCL2,BCL2L2,BCL7C,BDNF,BECN1,BICRAL,BIRC5,BLVRA,BRAP,BSN,C11orf58,…
GSK-2879552	chemical drug	Activated	3.507	1.51e-07	AASS,AATF,ABCD3,ABCE1,ACAA2,ACAN,ACTR3,ADAM10,ADAR,ADCYAP1R1,ADGRA3,ADGRG6,ADK,ADRA2A,AGPAT1,AKR1D1,ALDOC,ALKBH8,ANAPC2,ANKRD1,ANXA3,APBA2,APOBEC1,ARHGAP1,ARHGEF11,ARHGEF7,ARL4D,ARL6IP5,ARMCX2,ASB7,ATF1,ATF2,ATF3,ATP6V1A,ATP6V1D,ATP6V1G3,ATP6V1H,ATR,B4GALT5,BCAM,BCL2,BCL7C,BDNF,BICRAL,BIRC5,BLVRA,BRAP,C1QTNF5,C4BPB,CALCRL,CAMK2A,CARM1,CCDC82,CCK,CCR1,CD99,CDC37L1,CDC42BPA,CDC7,CDKN2D,CELSR1,CENPE…
CA3	enzyme	Inhibited	-2.973	1.51e-07	AASS,AATF,ABCD3,ABCG5,ACAA2,ACSS3,ACTR3,ADAM10,ADAMTS2,ADAR,ADGRE5,ADGRG6,ADGRV1,ADK,ADRA2A,AGTRAP,ALDH9A1,ANAPC4,ANXA6,APBA2,APOBEC1,APOBEC2,ARHGAP1,ARHGEF11,ARHGEF4,ARHGEF7,ARL4D,ARL6IP5,ATF6,ATP5F1D,ATP6V1A,ATP6V1D,ATP6V1H,ATR,ATXN2,BCAM,BCAP31,BCAR3,BCL11B,BCL2,BCL7C,BICRAL,BLVRA,BMP3,BOK,BRAP,C1QTNF5,C4BPB,C5,CAMK2A,CAND1,CARM1,CAVIN1,CCDC82,CCL2,CD151,CD99,CDC37L1,CDC42BPA,CELF4,CELSR1,CEMI…
STS	enzyme		-0.05	1.54e-07	ABCE1,ADAM10,ADAR,ADGRE5,ADGRG6,ADGRV1,AGTR2,ALDH1L2,ALG3,AMACR,AMOTL1,ANAPC4,ANKRD1,ANKRD6,ANOS1,APEX2,APOBEC2,ARHGEF17,ARHGEF3,ARHGEF4,ARL6IP5,ARNT,ARPP21,ASCC3,ASPG,ATF1,ATN1,ATP6V1G3,ATXN2,B4GALT5,B4GALT7,BAK1,BANP,BCAM,BCAP31,BCAR3,BCL2,BCL2L2,BCL7C,BICRAL,BIRC5,BNIP1,BOK,BTG2,C4BPB,CACNA1G,CAMK2A,CAND1,CC2D2A,CCDC82,CCR1,CD151,CD1E,CD36,CD81,CDC7,CDK4,CELF4,CEMIP,CEP164,CEP55,CHCHD3,CHRDL2,…
NONO	transcription regulator	Activated	3.032	1.55e-07	AASS,AATF,ABCD3,ABCE1,ACAN,ACTR3,ADAR,ADGRA3,ADGRG6,ADK,ADRA2A,AGPAT1,ALDOC,AMPH,ANAPC2,APBA2,ARHGAP1,ARHGEF11,ARHGEF7,ARL4D,ARMCX2,ASB7,ATF1,ATF6,ATP6V1A,ATP6V1G3,ATP6V1H,B4GALT5,BCAM,BCAR3,BCL2,BICRAL,BIRC5,BRAP,BSN,BTG2,C11orf58,C1QTNF5,C4BPB,CAMK2A,CARM1,CCDC82,CD99,CDC37L1,CDKN2D,CENPE,CENPM,CENPN,CEP250,CFL2,CHD7,CHPT1,CLDN3,CLN8,CLSTN1,CLTCL1,COG5,COPZ1,COX5B,CPM,CRIM1,CRMP1,CRYBG1,CTSE,CY…
mifepristone	chemical drug	Activated	2.255	1.57e-07	A4GALT,AASS,AATF,ABCE1,ACSL4,ADAMTS15,ADAMTS2,ADAR,ADCYAP1R1,ADGRA3,ADH5,ADK,AKAP3,AKIRIN1,AKR1D1,ALDOC,AMACR,AMOTL1,ANAPC2,ANGPTL6,ANKRD1,ANOS1,ANXA3,APBA2,ARHGAP1,ARHGAP15,ARHGAP17,ARHGEF11,ARL4A,ARL4D,ARMC8,ARMCX2,ASB7,ATF3,ATN1,ATOH8,ATP6V1A,ATP6V1D,ATP6V1H,ATP9A,B4GALT5,BAK1,BANP,BCAM,BCAR3,BCL2,BCL2L2,BET1,BEX3,BICRAL,BLVRA,BRAP,BSCL2,BSN,BTG2,C1QTNF5,C5,CACHD1,CALCRL,CAMK2A,CANX,CARM1,CAVI…
ZFHX3	transcription regulator		1.433	1.57e-07	AASS,AATF,ABCE1,ACAA2,ADAM10,ADAR,ADGRE5,ADGRG6,ADGRV1,ALDH9A1,AMOTL1,ANAPC2,ANAPC4,ANXA3,ANXA6,APOBEC1,APOBEC2,ARHGAP1,ARHGEF11,ARHGEF4,ARL4D,ATF2,ATF6,ATP6V1A,ATP6V1H,ATXN2,AVP,B4GALT5,BACE1,BCAM,BCAP31,BCAR3,BDNF,BECN1,BICRAL,BOK,BRAP,C1QTNF5,C5,CALCRL,CAND1,CANX,CARM1,CAVIN1,CCDC82,CCK,CCR1,CD68,CD81,CD99,CDC42BPA,CDC7,CELSR1,CENPE,CENPM,CENPN,CEP164,CEP250,CEP55,CFL2,CIITA,CKB,CKS1B,CLDN3,CL…
ADP-beta-S	chemical toxicant	Inhibited	-3.784	1.58e-07	A4GALT,AASS,ACAN,ACSL4,ACTR3,ADAR,ADGRA3,ADGRV1,ADK,ADTRP,AFAP1L1,AGMAT,AGTR2,AGTRAP,AKR1D1,ALDH9A1,ALKBH8,ANAPC2,ANAPC4,ANKRD1,ANKRD6,ANOS1,ANXA6,APBA2,APEX2,APOBEC1,APOBEC2,ARHGAP1,ARHGEF11,ARHGEF3,ARHGEF4,ARID3C,ARL6IP5,ARMCX2,ARNT,ASB7,ATF1,ATF3,ATF6,ATOH8,ATP5F1D,ATP6V0B,ATP6V1A,ATP6V1C2,ATP6V1H,ATP9A,ATXN2,B4GALT7,BACE1,BANP,BCAM,BCAP31,BCL2,BCL7C,BDNF,BECN1,BICRAL,BLVRA,BRAP,BSN,C11orf58,C…
IQGAP1	other		0.229	1.62e-07	A4GALT,AASS,AATF,ABCG5,ACOX3,ACSL4,ACSS3,ADAM10,ADAR,ADGRG6,ADGRV1,ADK,AGPAT1,AGTRAP,ALDH1L2,ALG3,ALKBH8,AMACR,AMPH,ANAPC2,ANGPTL8,ANOS1,ANXA3,APBA2,APEX2,AQP5,ARHGAP1,ARHGEF11,ARHGEF17,ARHGEF7,ARID3C,ARL4A,ARL4D,ASCC3,ASPG,ATF6,ATN1,ATOH8,ATP6V1A,ATP6V1G3,ATP6V1H,ATXN2,AVP,B4GALT5,BAK1,BANP,BCAM,BCAR3,BCL2L12,BCL7C,BECN1,BET1,BICRAL,BNIP1,BRAP,BSN,BTG2,BZW1,C15orf39,C1orf74,C1QTNF5,C4BPB,CACNA1G…
CMP5	chemical reagent		0.246	1.64e-07	ABCE1,ACVR1C,ADAR,ADGRA3,ADGRG6,ADK,ADTRP,AFAP1L1,AGL,AGTR2,AKR1D1,ALDH1L2,AMACR,AMOTL1,ANAPC4,ANKRD1,ANKRD6,ANOS1,ANXA3,APBA2,APOBEC2,ARHGEF11,ARHGEF17,ARHGEF4,ARL4D,ARMCX2,ARPP21,ARSA,ASB7,ASCC3,ASPG,ATF1,ATN1,ATP6V1A,ATP6V1G3,B4GALT5,B4GALT7,BAK1,BCAM,BCAP31,BCAR3,BCL11B,BCL2,BCL2L2,BCL7C,BECN1,BICRAL,BIRC5,BNIP1,BRAP,BTG2,C1orf74,C1QTNF5,C4BPB,CAND1,CARM1,CC2D2A,CCDC82,CCL2,CD151,CD1E,CD36,CD…
TOPORS	enzyme		-1.131	1.64e-07	AASS,AATF,ACAA2,ACOX3,ACSL4,ACTR3,ADAM10,ADGRA3,ADGRE5,ADGRG6,ADGRV1,ADH5,ADK,ADRA2A,AFAP1L1,AGMAT,AGPAT1,AGTR2,AGTRAP,ALDH9A1,ALKBH8,ANAPC4,ANKRD1,ANOS1,ANXA3,ANXA6,APBA2,APOBEC1,APOBEC2,ARHGAP1,ARHGEF11,ARHGEF3,ARHGEF4,ARHGEF7,ARL6IP5,ARMCX2,ARNT,ASB7,ASPG,ATF1,ATF3,ATP6V0B,ATP6V1A,ATP6V1C2,ATP6V1G3,ATP6V1H,ATP9A,ATR,ATXN2,B4GALT7,BAK1,BCAM,BCAP31,BCAR3,BCL11B,BCL2,BCL2L2,BCL7C,BET1,BICRAL,BLNK…
pentachlorophenol	chemical toxicant		0.383	1.67e-07	A4GALT,AASS,AATF,ABCG5,ACAA2,ACSL4,ACTR3,ACVR1C,ADAM10,ADAMTS2,ADAR,ADGRA3,ADGRE5,ADGRG6,ADGRV1,ADRA2A,AFAP1L1,AGPAT1,ALDH9A1,AMOTL1,ANAPC2,ANAPC4,ANXA3,ANXA6,APOBEC1,APOBEC2,ARHGAP1,ARHGEF11,ARHGEF4,ARHGEF7,ARL4D,ARL6IP5,ARMCX2,ASB7,ASPG,ATF1,ATF2,ATF3,ATF6,ATP5F1D,ATP6V1A,ATP6V1H,AVP,BCAM,BCAP31,BCAR3,BCL11B,BCL2,BCL2L2,BCL7C,BECN1,BICRAL,BIRC5,BOK,BRAP,BSN,C1QTNF5,CACHD1,CALCRL,CAMK1D,CAMK2A,C…
USP5	peptidase	Inhibited	-3.168	1.68e-07	AASS,AATF,ABCD3,ABCE1,ACAN,ACTR3,ADAM10,ADAR,ADGRA3,ADGRE5,ADGRV1,ADK,ADRA2A,AGPAT1,AKR1D1,ALDH9A1,ALDOC,ANAPC2,ANAPC4,ANOS1,ANXA6,APBA2,APOBEC2,ARHGAP1,ARHGEF11,ARHGEF4,ARHGEF7,ARL4D,ARMCX2,ASB7,ATF1,ATF2,ATF6,ATP6V1A,ATP6V1G3,ATP6V1H,BCAM,BCAP31,BCAR3,BCL2,BCL7C,BDNF,BICRAL,BIRC5,BLVRA,BOK,BRAP,C1QTNF5,C4BPB,C5,CACNA1G,CALCRL,CAMK2A,CAND1,CARM1,CCDC82,CCK,CCL2,CCR1,CD99,CDC37L1,CDC7,CELSR1,CENP…
BIN1	other		0.571	1.68e-07	ABCE1,ACVR1C,ADAR,ADGRA3,ADGRG6,ADH5,ADK,ADTRP,AFAP1L1,AGAP2,AGL,AGMAT,AKR1D1,ALDH1L2,ALKBH8,AMACR,AMOTL1,ANKRD1,ANKRD6,ANOS1,APBA2,APLF,ARHGEF11,ARHGEF17,ARL4D,ARMCX2,ARPP21,ARSA,ASB7,ASCC3,ASPG,ATN1,ATP6V1G3,ATR,B4GALT5,B4GALT7,BAK1,BCAM,BCAR3,BCL11B,BCL2L2,BCL7C,BECN1,BICRAL,BNIP1,BRAP,BTG2,C1orf74,C1QTNF5,C4BPB,CARM1,CC2D2A,CCDC82,CCL2,CD151,CD1E,CD36,CDK4,CDKN2D,CDS2,CEMIP,CENPN,CEP250,CFL2,…
AKR1C3	enzyme	Inhibited	-2.341	1.73e-07	AASS,AATF,ABCD3,ABCE1,ACAN,ACSL4,ACTR3,ADAM10,ADAR,ADGRA3,ADGRE5,ADGRG6,ADK,ADRA2A,AGPAT1,AKR1D1,ALDH9A1,ALDOC,ALKBH8,ANAPC2,ANAPC4,ANXA6,APBA2,APOBEC2,ARHGAP1,ARHGEF11,ARHGEF4,ARHGEF7,ARL4D,ARMCX2,ASB7,ATF1,ATP6V1A,ATP6V1G3,ATP6V1H,ATR,B4GALT5,BCAM,BCAP31,BCL11B,BCL2,BCL7C,BICRAL,BIRC5,BLVRA,BOK,BRAP,C1QTNF5,C4BPB,CACYBP,CALCRL,CAMK2A,CAND1,CARM1,CCDC82,CCR1,CD99,CDC37L1,CDC7,CELSR1,CENPE,CENPM,…
FYB2	other		-1.39	1.79e-07	AASS,ABCE1,ADAR,ADGRG6,ADGRV1,ADK,ADRA2A,AFAP1L1,AGL,AGTR2,AGTRAP,AKR1D1,ALDH1L2,ALDOC,ALG3,AMACR,AMOTL1,ANAPC2,ANKRD1,ANOS1,APBA2,APEX2,ARHGEF11,ARHGEF17,ARHGEF7,ARL4A,ARL6IP5,ARNT,ARPP21,ASCC3,ASPG,ATF3,ATF6,ATN1,ATP6V1A,ATP6V1G3,ATP6V1H,ATXN2,B4GALT5,BAK1,BANP,BCAM,BCAR3,BCL11B,BCL2,BCL2L12,BCL2L2,BCL7C,BDNF,BICRAL,BIRC5,BNIP1,BRAP,BSN,BTG2,C1QTNF5,C4BPB,CACNA1G,CANX,CARM1,CC2D2A,CCDC82,CCL2,C…
coumestrol	chemical toxicant		-1.332	1.83e-07	A4GALT,AASS,AATF,ABCE1,ABCG5,ACOX3,ACSL4,ACTR3,ACVR1C,ADAM10,ADAMTS2,ADAR,ADGRG6,ADGRV1,ADH5,AGPAT1,AGTRAP,ALDH9A1,AMOTL1,ANAPC2,ANAPC4,ANXA3,ANXA6,APOBEC1,APOBEC2,ARHGAP1,ARHGEF11,ARHGEF4,ARL4D,ARL6IP5,ASPG,ATF1,ATF2,ATF6,ATP5F1D,ATP6V1A,ATP6V1D,ATP6V1H,AVP,BACE1,BCAP31,BCAR3,BCL11B,BCL2L2,BCL7C,BDNF,BECN1,BET1,BICRAL,BLNK,BLVRA,BOK,BRAP,BTG2,C1QTNF5,CACNA1G,CALCRL,CAMK1D,CAND1,CANX,CARM1,CCDC82…
PLK1	kinase		-1.572	1.86e-07	AASS,AATF,ABCE1,ABCG5,ACAA2,ACAN,ACKR1,ACOX3,ACSM3,ADA2,ADAR,ADGRE5,ADGRG6,ADGRV1,ADRA2A,AGL,AGPAT1,AGTR2,AKR1D1,ALDH1L2,ALDH9A1,ALG3,ALKBH8,ANAPC2,ANAPC4,ANGPTL6,ANKRD6,ANKS3,ANOS1,ANXA6,APLF,APOBEC1,APOBEC2,AQP5,ARHGAP1,ARHGAP15,ARHGEF11,ARHGEF17,ARHGEF3,ARHGEF4,ARHGEF7,ARID4A,ARL4A,ARL4D,ARNT,ARPP21,ARSA,ASAP1,ASCC3,ASH1L,ASIC3,ATF2,ATF6,ATN1,ATP6V0B,ATP6V1A,ATP6V1C2,ATP6V1D,ATP6V1G3,ATP6V1H,A…
ADRA2A	G-protein coupled receptor	Inhibited	-4.021	1.93e-07	A4GALT,AASS,ABCG5,ACSS3,ACTR3,ADAM10,ADAR,ADGRA3,ADGRG6,ADGRV1,ADK,ADTRP,AFAP1L1,AGL,AGTR2,AGTRAP,ALDH9A1,ALG3,ALKBH8,ANAPC4,ANGPTL8,ANKRD6,APBA2,APEX2,APOBEC2,ARHGAP1,ARHGEF4,ARID3C,ARL4A,ARMCX2,ARNT,ARPP21,ASB7,ATF1,ATF3,ATF6,ATN1,ATOH8,ATP5F1D,ATP6V1A,ATP6V1G3,ATP6V1H,ATXN2,B4GALT7,BANP,BCAM,BCAP31,BCAR3,BCL2L12,BCL7C,BDNF,BET1,BICRAL,BIRC5,BLVRA,BMP3,BNIP1,BRAP,BSN,BZW1,C11orf58,C15orf39,C1or…
LRSAM1	enzyme	Inhibited	-3.403	2e-07	AASS,AATF,ABCE1,ACAA2,ACAN,ACTR3,ADAM10,ADAR,ADGRA3,ADK,AGPAT1,ALDOC,ALKBH8,ANAPC2,ANKRD1,ANXA3,APBA2,APOBEC1,ARHGAP1,ARHGEF11,ARHGEF7,ARL4D,ARMCX2,ASB7,ATF1,ATF2,ATP6V1A,ATP6V1G3,ATP6V1H,ATR,B4GALT5,BCAM,BCAR3,BCL2,BCL7C,BICRAL,BIRC5,BLVRA,BRAP,C1QTNF5,C4BPB,CAMK2A,CARM1,CCDC82,CCK,CCR1,CDC37L1,CDC42BPA,CDC7,CDKN2D,CENPE,CENPM,CENPN,CEP250,CFL2,CHD7,CHPT1,CLDN3,CLEC11A,CLN8,CLSTN1,CLTCL1,COG5,CO…
PPID	enzyme	Inhibited	-3.339	2.04e-07	AASS,AATF,ABCD3,ABCE1,ACAA2,ACAN,ACTR3,ADA2,ADAM10,ADAR,ADGRA3,ADGRG6,ADK,ADRA2A,AGPAT1,AKR1D1,ALDOC,ALG3,ANAPC2,ANKRD1,ANKS3,ANXA3,APBA2,APOBEC1,ARHGAP1,ARHGEF11,ARHGEF7,ARL4D,ARMCX2,ASB7,ATF1,ATF2,ATP6V1A,ATP6V1G3,ATP6V1H,B4GALT5,BCAM,BCL2,BCL7C,BICRAL,BLVRA,BOK,BRAP,C1QTNF5,C4BPB,CALCRL,CAMK2A,CARM1,CBX4,CCDC82,CCK,CD99,CDC37L1,CDC42BPA,CDC7,CELSR1,CEMIP,CENPE,CENPM,CENPN,CEP250,CFL2,CHPT1,CLD…
PITHD1	other	Activated	4.01	2.07e-07	A4GALT,AASS,AATF,ABCD3,ABCE1,ACAA2,ACSL4,ACSM3,ADAMTS2,ADAR,ADGRE5,ADGRG6,ADH5,ADK,ADRA2A,AGL,AGTR2,AKR1D1,ALDH9A1,ALG3,AMOTL1,ANAPC4,ANXA6,APOBEC1,APOBEC2,ARHGAP1,ARHGEF11,ARHGEF4,ARHGEF7,ARID4A,ARL4D,ARNT,ARSA,ASCC3,ASH1L,ATF6,ATP6V1A,ATP6V1D,ATP6V1H,AVP,B4GALT5,BACE1,BCAP31,BCL2L12,BCL7C,BICRAL,BLNK,BLVRA,BOK,BRAP,C1QTNF5,C5,CACNA1G,CALCRL,CAND1,CANX,CARM1,CAVIN1,CBX4,CCDC82,CCK,CCL2,CCR1,CD27…
MTA1	transcription regulator		-1.199	2.12e-07	A4GALT,AASS,AATF,ABCG5,ACAA2,ACOX3,ADAM10,ADAR,ADGRE5,ADGRV1,ADH5,ADK,ADTRP,AGL,AGMAT,AGPAT1,AGTR2,ALDH9A1,ALG3,ALKBH8,AMACR,AMOTL1,ANAPC2,ANAPC4,ANXA6,APBA2,APOBEC1,APOBEC2,ARHGAP1,ARHGEF11,ARHGEF4,ARHGEF7,ARID3C,ARL4D,ARSA,ATF6,ATN1,ATOH8,ATP6V1A,ATP6V1C2,ATP6V1H,ATP9A,ATXN2,AVP,BACE1,BAK1,BANP,BCAP31,BCAR3,BDNF,BET1,BICRAL,BLVRA,BOK,BRAP,BTG2,C15orf39,C1QTNF5,CACNA1G,CALCRL,CAND1,CARM1,CCDC117…
Irs3	other		-1.519	2.14e-07	AASS,ABCG5,ACKR1,ACSL4,ACVR1C,ADAMTS2,ADGRA3,AFAP1L1,AGK,AGTR2,AGTRAP,AKR1D1,ALDH9A1,ALG3,AMOTL1,AMPH,ANAPC2,ANAPC4,ANKRD1,ANXA6,APBA2,APLF,APOBEC1,APOBEC2,ARHGAP1,ARHGEF3,ARHGEF4,ARL4A,ARL4D,ARL6IP5,ARMCX2,ARPP21,ARSA,ASB7,ATF3,ATP5F1D,ATP6V1G3,ATP6V1H,B4GALT7,BAK1,BCAP31,BCL2,BCL7C,BICRAL,BIRC5,BLVRA,BNIP1,BRAP,BSCL2,BZW1,C11orf58,C1QTNF5,C4BPB,CABYR,CACNA1G,CAMK2A,CAND1,CARM1,CC2D2A,CCDC82,CCL…
NFATC2	transcription regulator		-1.185	2.22e-07	AASS,AATF,ABCD3,ABCG5,ACAA2,ACOX3,ACSS3,ACTR3,ACVR1C,ADAMTS2,ADAR,ADGRE5,ADGRG6,ADH5,ADK,ADRA2A,AFAP1L1,AGMAT,AGTR2,AGTRAP,AKR1D1,ALDH9A1,ALKBH8,ANAPC4,ANGPTL6,ANKRD1,ANOS1,ANXA3,ANXA6,APBA2,APLF,APOBEC1,APOBEC2,AQP5,ARHGAP1,ARHGAP15,ARHGEF11,ARHGEF4,ARHGEF7,ARL4D,ARNT,ASB7,ASIC3,ASPG,ATF1,ATF6,ATP6V0B,ATP6V1C2,ATP6V1H,ATP9A,ATR,ATXN2,BAK1,BANP,BCAP31,BCAR3,BCL11B,BCL7C,BDNF,BET1,BICRAL,BLNK,BMP3…
butylbenzyl phthalate	chemical toxicant		0.186	2.23e-07	A4GALT,AATF,ABCD3,ACAA2,ACAN,ACTR3,ACVR1C,ADAMTS2,ADCYAP1R1,ADGRA3,ADGRV1,ADK,ADRA2A,ALDH9A1,ALDOC,ALKBH8,ANAPC2,ANAPC4,ANXA3,ANXA6,APBA2,APEX2,APOBEC1,APOBEC2,ARHGAP1,ARHGEF11,ARHGEF4,ARL4D,ARMCX2,ARNT,ASB7,ATF1,ATF3,ATF6,ATP6V1A,ATP6V1D,ATP6V1H,ATR,AVP,B4GALT5,BACE1,BCAM,BCAP31,BCAR3,BCL2,BCL2L2,BCL7C,BDNF,BECN1,BRAP,BTG2,C1orf74,C1QTNF5,CACHD1,CACNA1G,CALCRL,CAMK1D,CAMK2A,CAND1,CARM1,CCK,CCL2,…
carvacrol	chemical drug		-0.723	2.31e-07	AASS,ABCD3,ABCG5,ACAA2,ACOX3,ADAM10,ADAMTS2,ADAR,ADCYAP1R1,ADGRG6,ADGRV1,ADK,ADTRP,AFAP1L1,AGL,AGTRAP,ALDH9A1,ANAPC2,ANAPC4,ANXA6,APBA2,APEX2,APOBEC1,APOBEC2,ARHGEF11,ARHGEF4,ARL4A,ARL4D,ASPG,ATF1,ATF3,ATN1,ATP6V1A,ATP6V1D,ATP6V1G3,ATP6V1H,ATXN2,BACE1,BANP,BCAM,BCAP31,BCAR3,BCL11B,BCL2,BCL2L12,BCL2L2,BCL7C,BDNF,BECN1,BET1,BICRAL,BIRC5,BLVRA,BNIP1,BOK,BRAP,BSN,C11orf58,C1QTNF5,C5,CACNA1G,CALCRL,CA…
dibutyl phthalate	chemical toxicant		-1.551	2.31e-07	A4GALT,AATF,ABCD3,ACAA2,ACOX3,ACTR3,ADAMTS2,ADAR,ADCYAP1R1,ADGRA3,ADGRV1,ADRA2A,ADTRP,AFAP1L1,AGTR2,ALDH9A1,ANAPC2,ANAPC4,ANGPTL6,ANOS1,ANXA3,ANXA6,APBA2,APEX2,APLF,APOBEC1,APOBEC2,AQP5,ARHGAP1,ARHGAP15,ARHGEF11,ARHGEF4,ARL4D,ARMCX2,ARNT,ASB7,ASIC3,ATF1,ATF3,ATP6V1A,ATP6V1D,ATP6V1H,AVP,B4GALT5,BACE1,BANP,BCAM,BCAP31,BCAR3,BCL11B,BCL2,BCL2L2,BCL7C,BDNF,BECN1,BET1,BRAP,BTG2,C11orf58,C1orf74,C1QTNF5…
PSMD14	peptidase	Activated	3.748	2.35e-07	A4GALT,AASS,AATF,ABCD3,ABCE1,ABCG5,ACAA2,ACSL4,ACSM3,ACTR3,ACVR1C,ADAM10,ADAMTS2,ADAR,ADGRA3,ADGRE5,ADGRG6,ADK,ADRA2A,AFAP1L1,AGL,AKR1D1,ALDH9A1,ALDOC,ALG3,AMOTL1,ANAPC4,ANKRD1,ANXA6,APOBEC1,APOBEC2,ARHGAP1,ARHGEF11,ARHGEF4,ARID4A,ARL4D,ARMCX2,ARNT,ARSA,ASB7,ASCC3,ASH1L,ATF1,ATF3,ATF6,ATOH8,ATP6V1A,ATP6V1D,ATP6V1H,ATXN2,BAK1,BCAM,BCAP31,BCL11B,BCL2L12,BCL7C,BDNF,BICRAL,BIRC5,BLVRA,BOK,BRAP,C15orf…
CD74-NRG1	fusion gene/product	Inhibited	-5.058	2.36e-07	AASS,ABCD3,ACTR3,ACVR1C,ADGRA3,ADGRE5,ADGRG6,ADGRV1,ADK,ADRA2A,AFAP1L1,AGTR2,AGTRAP,ALDH1L2,ALDOC,ALG3,ALKBH8,AMACR,AMOTL1,ANAPC2,ANAPC4,ANKRD1,ANOS1,ANXA3,APBA2,APEX2,APOBEC2,ARHGEF11,ARHGEF17,ARHGEF3,ARHGEF4,ARL4A,ARL6IP5,ARMCX2,ARNT,ARPP21,ASB7,ASCC3,ASPG,ATF1,ATF3,ATF6,ATN1,ATP6V1C2,ATP6V1G3,ATP6V1H,B4GALT5,B4GALT7,BAK1,BCAM,BCAP31,BCAR3,BCL11B,BCL2,BCL2L2,BCL7C,BIRC5,BNIP1,BRAP,BSN,BTG2,C1QT…
NIBAN2	transcription regulator	Inhibited	-4.214	2.36e-07	AASS,ABCE1,ABCG5,ACAN,ACKR1,ACTR3,ADA2,ADAM10,ADGRA3,ADGRE5,ADGRG6,ADGRV1,ADH5,ADRA2A,AGTRAP,ALDH9A1,ALDOC,ALG3,ALKBH8,AMACR,ANAPC4,ANKRD1,ANKS3,ANOS1,ANXA3,ANXA6,APOBEC1,APOBEC2,ARHGAP1,ARHGEF3,ARHGEF4,ARL4D,ARL6IP5,ARMCX2,ASB7,ASIC3,ATF1,ATF2,ATP6V0B,ATP6V1A,ATP6V1D,ATR,ATXN2,B4GALT7,BAK1,BCAM,BCAP31,BCAR3,BCL11B,BCL2,BDNF,BECN1,BICRAL,BLVRA,C11orf58,C4BPB,CACNA1G,CALCRL,CAMK1D,CAND1,CANX,CAVIN…
UCA1	other		-0.197	2.38e-07	ABCE1,ACVR1C,ADAR,ADGRA3,ADGRG6,ADK,ADTRP,AFAP1L1,AGL,AGTR2,AKR1D1,ALDH1L2,AMACR,AMOTL1,ANAPC4,ANKRD1,ANKRD6,ANOS1,ANXA3,APBA2,APOBEC2,ARHGEF11,ARHGEF17,ARHGEF4,ARL4D,ARMCX2,ARPP21,ARSA,ASB7,ASCC3,ASPG,ATF1,ATN1,ATP6V1A,ATP6V1G3,B4GALT5,B4GALT7,BAK1,BCAM,BCAP31,BCAR3,BCL11B,BCL2,BCL2L2,BCL7C,BECN1,BICRAL,BNIP1,BRAP,BTG2,C1orf74,C1QTNF5,C4BPB,CAND1,CARM1,CC2D2A,CCDC82,CCL2,CD151,CD1E,CD36,CDC42BPA…
Esr1-estrogen-Pelp1	complex		-1.005	2.39e-07	A4GALT,AASS,AATF,ABCG5,ACAA2,ACAN,ACSS3,ACTR3,ACVR1C,ADAM10,ADAMTS2,ADGRE5,ADGRG6,ADK,AFAP1L1,AGPAT1,AGTRAP,ANAPC4,ANKRD40,ANXA6,APBA2,APOBEC1,APOBEC2,ARHGAP1,ARHGEF11,ARHGEF3,ARHGEF4,ARL4D,ARL6IP5,ASPG,ATF1,ATF6,ATN1,ATP5F1D,ATP6V0B,ATP6V1A,ATP6V1D,ATP6V1H,ATXN2,B4GALT7,BCAM,BCAP31,BCAR3,BCL11B,BCL2L2,BCL7C,BMP3,BOK,BRAP,C1QTNF5,C4BPB,C5,CAMK2A,CAND1,CARM1,CAVIN1,CBX4,CCL2,CDC37L1,CDC42BPA,CELF4…
VR23	chemical reagent	Inhibited	-3.762	2.4e-07	A4GALT,AASS,AATF,ABCD3,ABCE1,ACAA2,ACSL4,ACSM3,ACVR1C,ADAM10,ADAMTS2,ADAR,ADGRE5,ADGRG6,ADGRV1,ADH5,ADK,ADRA2A,AGL,AGMAT,AGTR2,AGTRAP,AKR1D1,ALDH9A1,ALG3,AMOTL1,ANAPC4,ANXA6,APOBEC1,APOBEC2,ARHGAP1,ARHGEF11,ARHGEF4,ARHGEF7,ARID4A,ARL4D,ARNT,ARSA,ASCC3,ASH1L,ATF2,ATF6,ATP6V1A,ATP6V1D,ATP6V1H,AVP,B4GALT5,BACE1,BCAP31,BCL2L12,BCL7C,BICRAL,BLVRA,BOK,BRAP,C1QTNF5,C5,CALCRL,CAND1,CANX,CARM1,CAVIN1,CBX4…
26s Proteasome	complex	Activated	4.065	2.48e-07	A4GALT,AASS,AATF,ABCD3,ABCE1,ACAA2,ACSL4,ACSM3,ADAMTS2,ADAR,ADGRE5,ADGRG6,ADH5,ADK,ADRA2A,AGL,AGTR2,AKR1D1,ALDH9A1,ALG3,AMOTL1,ANAPC4,ANXA6,APOBEC1,APOBEC2,ARHGAP1,ARHGEF11,ARHGEF4,ARHGEF7,ARID4A,ARL4D,ARNT,ARSA,ASCC3,ASH1L,ATF6,ATP6V1A,ATP6V1D,ATP6V1H,AVP,B4GALT5,BACE1,BCAP31,BCL2L12,BCL7C,BICRAL,BLNK,BLVRA,BOK,BRAP,C1QTNF5,C5,CACNA1G,CALCRL,CAND1,CANX,CARM1,CAVIN1,CBX4,CCDC82,CCK,CCL2,CCR1,CD27…
JUP	other	Activated	4.036	2.5e-07	AASS,AATF,ABCD3,ABCE1,ACAN,ACSL4,ACTR3,ADAM10,ADAMTS2,ADAR,ADGRA3,ADGRE5,ADGRG6,ADGRV1,ADH5,ADK,ADRA2A,AFAP1L1,ALDH9A1,ALDOC,AMACR,ANAPC4,ANKRD6,APBA2,APOBEC1,APOBEC2,ARHGAP1,ARHGEF3,ARHGEF4,ARMCX2,ARNT,ASB7,ATF1,ATF2,ATOH8,ATP6V0B,ATP6V1A,ATP6V1H,ATR,ATXN2,B4GALT5,B4GALT7,BANP,BCAM,BCAP31,BCAR3,BCL2,BDNF,BECN1,BICRAL,BIRC5,BLVRA,BOK,BRAP,BSN,C11orf58,C1QTNF5,C4BPB,CACNA1G,CALCRL,CAND1,CANX,CARM1…
mir-342	microRNA	Activated	3.461	2.51e-07	AASS,ABCD3,ABCE1,ACTR3,ACVR1C,ADAR,ADGRA3,ADGRG6,ADGRV1,ADK,ADRA2A,AFAP1L1,AGTR2,ALDH1L2,ALG3,AMACR,AMOTL1,ANAPC2,ANAPC4,ANKRD1,ANOS1,ANXA3,APBA2,APEX2,APOBEC2,ARHGEF11,ARHGEF17,ARHGEF3,ARHGEF4,ARL4D,ARL6IP5,ARMCX2,ARPP21,ASB7,ASCC3,ASPG,ATF1,ATF6,ATN1,ATP6V0B,ATP6V1A,ATP6V1D,ATP6V1G3,ATP6V1H,B4GALT5,BAK1,BCAM,BCAP31,BCAR3,BCL11B,BCL2L2,BCL7C,BECN1,BICRAL,BLNK,BNIP1,BOK,BRAP,BSN,BTG2,C1QTNF5,C4BP…
MARCHF7	other	Inhibited	-3.915	2.56e-07	AASS,AATF,ABCD3,ABCE1,ACAA2,ACAN,ACTR3,ADAR,ADGRA3,ADGRG6,ADGRV1,ADK,ADRA2A,AGPAT1,AKR1D1,ALDOC,ALG3,ALKBH8,ANAPC2,ANXA3,APBA2,APOBEC1,ARHGAP1,ARHGEF11,ARHGEF7,ARL4D,ARMCX2,ASB7,ATF1,ATF2,ATP6V1A,ATP6V1G3,ATP6V1H,ATR,BCAR3,BCL2,BCL7C,BICRAL,BIRC5,BLVRA,BRAP,BSN,C1QTNF5,C4BPB,CACNA1G,CALCRL,CAMK2A,CARM1,CBX4,CCDC82,CCK,CCR1,CD99,CDC37L1,CDC42BPA,CDC7,CELSR1,CENPE,CENPM,CENPN,CEP250,CFL2,CHD7,CHPT1…
FUT6	enzyme		0.761	2.59e-07	A4GALT,ABCE1,ACSS3,ACTR3,ACVR1C,ADAR,AGTR2,ALDH1L2,ALG3,ALKBH8,AMACR,AMOTL1,AMPH,ANAPC2,ANAPC4,ANGPTL8,ANKRD1,ANOS1,APEX2,APOBEC2,ARHGEF17,ARHGEF3,ARHGEF4,ARHGEF7,ARL6IP5,ARNT,ARPP21,ASCC3,ASPG,ATF1,ATP6V1G3,ATP6V1H,ATXN2,B4GALT5,BAK1,BCAM,BCAP31,BCL11B,BCL2,BCL7C,BICRAL,BNIP1,BRAP,BSN,BTG2,C1QTNF5,CAMK1D,CAMK2A,CAND1,CANX,CARM1,CBX4,CC2D2A,CCDC82,CCL2,CD1E,CD36,CDC37L1,CDC42BPA,CDK4,CEMIP,CENPM,…
SOCS4	other		0.761	2.59e-07	A4GALT,ABCE1,ACSS3,ACTR3,ACVR1C,ADAR,AGTR2,ALDH1L2,ALG3,ALKBH8,AMACR,AMOTL1,AMPH,ANAPC2,ANAPC4,ANGPTL8,ANKRD1,ANOS1,APEX2,APOBEC2,ARHGEF17,ARHGEF3,ARHGEF4,ARHGEF7,ARL6IP5,ARNT,ARPP21,ASCC3,ASPG,ATF1,ATP6V1G3,ATP6V1H,ATXN2,B4GALT5,BAK1,BCAM,BCAP31,BCL11B,BCL2,BCL7C,BICRAL,BNIP1,BRAP,BSN,BTG2,C1QTNF5,CAMK1D,CAMK2A,CAND1,CANX,CARM1,CBX4,CC2D2A,CCDC82,CCL2,CD1E,CD36,CDC37L1,CDC42BPA,CDK4,CEMIP,CENPM,…
sodium selenite	chemical drug	Inhibited	-2.095	2.61e-07	ACAA2,ACOX3,ACSL4,ACTR3,ACVR1C,ADA2,ADGRA3,ADGRE5,ADGRG6,ADGRV1,ADH5,ADTRP,AFAP1L1,AGMAT,AGTR2,AGTRAP,ALDH1L2,ALDH9A1,ALKBH8,AMACR,AMOTL1,ANAPC4,ANKRD1,ANKRD6,ANKS3,ANOS1,ANXA3,ANXA6,APBA2,APEX2,APOBEC1,APOBEC2,ARHGAP6,ARHGEF11,ARHGEF17,ARHGEF3,ARHGEF4,ARID3C,ARMCX2,ARNT,ARPP21,ASB7,ASCC3,ATF3,ATF6,ATN1,ATOH8,ATP6V1C2,ATP6V1G3,ATP6V1H,ATP9A,ATR,ATXN2,B4GALT5,B4GALT7,BANP,BCAM,BCAP31,BCAR3,BCL7C,B…
Rhox5	transcription regulator		-0.049	2.61e-07	ABCE1,ACVR1C,ADAR,ADGRA3,ADGRG6,ADK,ADTRP,AFAP1L1,AGL,AGTR2,AKR1D1,ALDH1L2,AMACR,AMOTL1,ANAPC4,ANKRD1,ANKRD6,ANOS1,ANXA3,APBA2,APOBEC2,ARHGEF11,ARHGEF17,ARHGEF4,ARL4D,ARMCX2,ARPP21,ARSA,ASB7,ASCC3,ASPG,ATF1,ATN1,ATP6V1A,ATP6V1G3,B4GALT5,B4GALT7,BAK1,BCAM,BCAP31,BCAR3,BCL11B,BCL2,BCL2L2,BCL7C,BECN1,BICRAL,BNIP1,BRAP,BTG2,C1orf74,C1QTNF5,C4BPB,CAND1,CARM1,CC2D2A,CCDC82,CCL2,CD151,CD1E,CD36,CDC42BPA…
Igtp	enzyme		-1.998	2.66e-07	ABCE1,ACVR1C,ADAR,ADGRE5,ADGRG6,ADGRV1,AFAP1L1,AGTR2,AGTRAP,ALDH1L2,ALDOC,ALG3,AMACR,AMOTL1,ANAPC2,ANAPC4,ANKRD1,ANOS1,ANXA3,APEX2,APOBEC2,ARHGEF11,ARHGEF17,ARHGEF4,ARHGEF7,ARL4D,ARL6IP5,ARPP21,ASCC3,ASPG,ATF1,ATF3,ATF6,ATN1,ATP6V1A,ATP6V1G3,ATP6V1H,B4GALT5,BAK1,BCAM,BCAP31,BCAR3,BCL11B,BCL2L2,BCL7C,BDNF,BICRAL,BIRC5,BNIP1,BOK,BRAP,BSN,BTG2,C1QTNF5,C4BPB,CACNA1G,CAMK1D,CAMK2A,CAND1,CANX,CARM1,CBX…
miR-342-3p (miRNAs w/seed CUCACAC)	mature microRNA	Activated	3.461	2.71e-07	AASS,ABCD3,ABCE1,ACTR3,ACVR1C,ADAR,ADGRA3,ADGRG6,ADGRV1,ADK,ADRA2A,AFAP1L1,AGTR2,ALDH1L2,ALG3,AMACR,AMOTL1,ANAPC2,ANAPC4,ANKRD1,ANOS1,ANXA3,APBA2,APEX2,APOBEC2,ARHGEF11,ARHGEF17,ARHGEF3,ARHGEF4,ARL4D,ARL6IP5,ARMCX2,ARPP21,ASB7,ASCC3,ASPG,ATF1,ATF6,ATN1,ATP6V0B,ATP6V1A,ATP6V1D,ATP6V1G3,ATP6V1H,B4GALT5,BAK1,BCAM,BCAP31,BCAR3,BCL11B,BCL2L2,BCL7C,BECN1,BICRAL,BLNK,BNIP1,BOK,BRAP,BSN,BTG2,C1QTNF5,C4BP…
natriuretic peptide derivative	biologic drug	Inhibited	-2.724	2.72e-07	ABCD3,ABCE1,ACOX3,ACSL4,ACTR3,ADAMTS2,ADAR,ADGRA3,ADGRE5,ADGRG6,ADGRV1,ADH5,ADRA2A,ADTRP,AGMAT,AGPAT1,AGTRAP,ALDH9A1,ALDOC,ALKBH6,ANAPC2,ANAPC4,APBA2,APEX2,APOBEC1,APOBEC2,ARHGEF11,ARHGEF4,ARL4D,ARMCX2,ARNT,ASB7,ATF6,ATP5F1D,ATP6V0B,ATP6V1A,ATP6V1C2,ATP6V1D,ATP6V1H,ATP9A,ATR,ATXN2,B4GALT5,B4GALT7,BACE1,BCAM,BCAP31,BCL2,BCL2L12,BCL7C,BDNF,BET1,BICRAL,BIRC5,BLNK,BLVRA,BOK,BRAP,BSN,C11orf58,C1QTNF5,…
AKAP11	other	Inhibited	-2.034	2.73e-07	ABCD3,ACOX3,ACTR3,ADAMTS2,ADAR,ADGRA3,ADGRE5,ADGRG6,ADGRV1,ADH5,ADRA2A,ADTRP,AGMAT,AGPAT1,AGTRAP,ALDH9A1,ALDOC,ALKBH6,ANAPC2,ANAPC4,APBA2,APEX2,APOBEC1,APOBEC2,ARHGEF11,ARHGEF4,ARL4D,ARMCX2,ARNT,ASB7,ATF6,ATP5F1D,ATP6V1A,ATP6V1C2,ATP6V1D,ATP6V1H,ATP9A,ATR,ATXN2,AVP,B4GALT5,B4GALT7,BACE1,BCAM,BCAP31,BCL2L12,BCL7C,BET1,BICRAL,BIRC5,BLNK,BLVRA,BOK,BRAP,BSN,C11orf58,C1QTNF5,C5,CACNA1G,CAMK1D,CAND1,CA…
L-685,458	chemical - protease inhibitor	Activated	3.041	2.78e-07	ACAA2,ACOX3,ACTR3,ACVR1C,ADAMTS2,ADGRA3,ADGRE5,ADGRG6,ADGRV1,ADH5,ADTRP,AFAP1L1,AGMAT,AGTR2,AGTRAP,AKR1D1,ALDH9A1,ALKBH8,ANAPC4,ANKRD1,ANKRD6,ANXA3,ANXA6,APEX2,APOBEC1,APOBEC2,ARHGAP1,ARHGEF11,ARHGEF3,ARHGEF4,ARID3C,ARMCX2,ARNT,ASB7,ASPG,ATF1,ATF3,ATF6,ATOH8,ATP5F1D,ATP6V0B,ATP6V1A,ATP6V1C2,ATP6V1H,ATP9A,ATR,ATXN2,B4GALT7,BAK1,BANP,BCAP31,BCAR3,BCL7C,BDNF,BET1,BICRAL,BIRC5,BLVRA,BOK,BRAP,BSN,BTG2…
LMO4	transcription regulator	Inhibited	-3.832	2.8e-07	AATF,ABCE1,ACAA2,ACAN,ACSL4,ACTR3,ACVR1C,ADAMTS2,ADAR,ADCYAP1R1,ADGRA3,ADGRE5,ADGRV1,ADTRP,AGTR2,ALDH9A1,ANAPC2,ANAPC4,ANXA6,APEX2,APOBEC1,APOBEC2,ARHGEF11,ARHGEF4,ARL4D,ARMCX2,ARNT,ASB7,ASPG,ATP5F1D,ATP6V0B,ATP6V1A,ATP6V1D,ATP6V1H,ATXN2,B4GALT7,BACE1,BCAM,BCAP31,BCL2,BCL2L12,BCL2L2,BCL7C,BECN1,BICRAL,BLVRA,BOK,BRAP,BSCL2,C1QTNF5,C5,CACNA1G,CACYBP,CALCRL,CAMK1D,CAMK2A,CAND1,CARM1,CAVIN1,CBX4,CCDC…
1-chloro-2-(2,2,2-trichloro-1-(4-chlorophenyl)ethyl)benzene	chemical toxicant		-1.803	2.82e-07	AASS,AATF,ABCE1,ABCG5,ADAM10,ADAR,ADGRG6,AMOTL1,ANAPC2,ANKRD1,ANXA3,ARHGAP1,ARHGEF11,ARL4D,ATF2,ATF3,ATP6V1A,ATP6V1H,AVP,B4GALT5,BAK1,BCAM,BCAR3,BECN1,BRAP,BTG2,C1QTNF5,CACHD1,CANX,CARM1,CCK,CCR1,CD36,CD68,CD99,CDC42BPA,CDK4,CENPE,CENPM,CENPN,CEP250,CFL2,CKS1B,CLDN3,CLTCL1,COG5,COL13A1,COL4A6,COL5A2,COL5A3,COL6A1,COL8A1,COPZ1,CPM,CPT1A,CRIM1,CTHRC1,CTSK,CTTN,CYFIP1,CYP26A1,DCBLD2,DHCR24,DISC1,DLL…
phenethyl isothiocyanate-N-acetylcysteine	chemical reagent	Inhibited	-2.859	2.96e-07	A4GALT,AASS,ACAA2,ACOX3,ACVR1C,ADGRA3,ADGRE5,ADGRV1,ADH5,ADTRP,AFAP1L1,AGAP2,AGMAT,AGTRAP,ALDH9A1,ALG3,ANAPC4,ANKRD1,ANKRD6,ANKS3,ANOS1,ANXA3,ANXA6,APBA2,APEX2,APLF,APOBEC1,APOBEC2,AQP5,ARHGAP1,ARHGEF11,ARHGEF17,ARHGEF4,ARID3C,ARMCX2,ARNT,ASB7,ASIC3,ATF1,ATF2,ATF3,ATF6,ATOH8,ATP6V1C2,ATP6V1G3,ATP6V1H,ATP9A,ATXN2,B4GALT7,BAK1,BANP,BCAP31,BCL2L2,BCL7C,BDNF,BECN1,BET1,BICRAL,BLVRA,BMP3,BOK,BRAP,BSN,…
GNAZ	enzyme		0.336	2.97e-07	ABCE1,ADAM10,ADAR,ADGRE5,ADGRG6,ADGRV1,AGTR2,ALDH1L2,ALG3,AMACR,AMOTL1,ANAPC4,ANKRD1,ANKRD6,ANOS1,APEX2,APOBEC2,ARHGEF17,ARHGEF3,ARHGEF4,ARL6IP5,ARPP21,ASCC3,ASPG,ATF1,ATF3,ATN1,ATOH8,ATP6V1G3,ATXN2,AVP,B4GALT5,B4GALT7,BAK1,BANP,BCAM,BCAP31,BCAR3,BCL2L2,BCL7C,BDNF,BEX3,BICRAL,BMP3,BNIP1,BOK,BZW1,C15orf39,C4BPB,CACNA1I,CAMK1D,CAMK2A,CAND1,CC2D2A,CCDC117,CCDC82,CCR1,CD151,CD1E,CD36,CD68,CD81,CDC7,C…
7alpha-hydroxytestosterone	chemical - endogenous mammalian	Activated	2.189	2.97e-07	AASS,AATF,ABCD3,ABCE1,ACAN,ACTR3,ADAM10,ADGRA3,ADGRV1,ADK,ADRA2A,AGPAT1,AGTRAP,AKR1D1,ALDH9A1,ALDOC,ALKBH8,ANAPC2,ANAPC4,ANXA6,APBA2,APOBEC2,ARHGAP1,ARHGEF11,ARHGEF4,ARHGEF7,ARL4D,ARMCX2,ASB7,ASPG,ATF1,ATP6V1A,ATP6V1G3,ATP6V1H,ATR,AVP,B4GALT5,BACE1,BCAM,BCAP31,BCAR3,BCL7C,BDNF,BIRC5,BLNK,BLVRA,BOK,BRAP,C1QTNF5,C4BPB,CACNA1G,CALCRL,CAMK2A,CAND1,CARM1,CCK,CCR1,CD81,CD99,CDC37L1,CDC7,CELSR1,CENPE,CE…
OR51E2	G-protein coupled receptor	Inhibited	-2.42	2.98e-07	AASS,ABCD3,ABCE1,ABCG5,ACSS3,ACTR3,ACVR1C,ADGRE5,ADGRG6,ADGRV1,ADK,ADRA2A,AFAP1L1,AGTR2,AGTRAP,ALDH1L2,ALG3,AMACR,AMOTL1,ANAPC4,ANKRD1,ANOS1,APBA2,APEX2,APOBEC2,ARHGEF11,ARHGEF17,ARHGEF3,ARHGEF4,ARHGEF7,ARL4D,ARL6IP5,ARPP21,ASCC3,ASPG,ATF1,ATF6,ATN1,ATP6V1A,ATP6V1G3,ATP6V1H,ATXN2,B4GALT5,BAK1,BCAM,BCAP31,BCAR3,BCL11B,BCL2L2,BCL7C,BIRC5,BMP3,BNIP1,BOK,BRAP,BSN,BTG2,C1QTNF5,C4BPB,C5,CAND1,CANX,CARM…
CIDEC	other	Inhibited	-2.696	3.03e-07	AASS,ABCE1,ACAA2,ACVR1C,ADAR,ADGRE5,ADGRG6,ADGRV1,ADK,ADRA2A,ADTRP,AFAP1L1,AGTR2,AKR1D1,ALDH1L2,ALDOC,ALG3,AMACR,AMOTL1,ANAPC2,ANAPC4,ANKRD1,ANOS1,ANXA3,APBA2,APOBEC2,ARHGEF11,ARHGEF17,ARHGEF3,ARHGEF4,ARHGEF7,ARL6IP5,ARPP21,ASCC3,ASPG,ATF1,ATF6,ATP6V1G3,ATP6V1H,B4GALT5,BAK1,BCAM,BCAP31,BCAR3,BCL11B,BCL2,BCL2L2,BCL7C,BICRAL,BIRC5,BNIP1,BOK,BRAP,BSN,BTG2,C1QTNF5,C4BPB,CACNA1G,CAMK1D,CAMK2A,CAND1,CA…
tubulin (complex)	complex		-1.787	3.04e-07	AASS,AATF,ABCD3,ABCE1,ABCG5,ACAA2,ACSL4,ADAM10,ADGRE5,ADGRG6,ADK,ADRA2A,AFAP1L1,AGL,ALDH9A1,ALDOC,ALKBH8,ANAPC2,ANAPC4,ANOS1,APBA2,APOBEC1,APOBEC2,AQP5,ARHGAP1,ARHGEF11,ARHGEF4,ARHGEF7,ARL4D,ARNT,ATF1,ATF6,ATP5F1D,ATP6V0B,ATP6V1A,ATP6V1D,ATP6V1H,ATR,AVP,B4GALT5,B4GALT7,BCAM,BCAP31,BCAR3,BCL11B,BCL2L2,BICRAL,BLNK,BLVRA,BOK,BRAP,BSN,C1QTNF5,C5,CALCRL,CAMK1D,CAMK2A,CAND1,CARM1,CBX4,CCDC82,CCL2,CD68,…
apigenin	chemical - endogenous non-mammalian	Activated	2.232	3.05e-07	AASS,AATF,ABCD3,ABCE1,ABCG5,ACAA2,ACAN,ADAR,ADGRE5,ADGRG6,ADGRV1,ADH5,ADRA2A,AGTR2,AGTRAP,ALDH9A1,ALDOC,AMOTL1,ANAPC2,ANAPC4,ANKRD1,ANXA3,ANXA6,APOBEC1,APOBEC2,AQP5,ARHGAP1,ARHGEF11,ARHGEF4,ARL4D,ATF1,ATF3,ATF6,ATP6V1A,ATP6V1D,ATP6V1H,AVP,B4GALT5,BACE1,BCAM,BCAP31,BCL2,BCL7C,BLVRA,BOK,BRAP,C1QTNF5,C4BPB,CACHD1,CACNA1G,CAMK1D,CAND1,CANX,CARM1,CAVIN1,CCK,CCL2,CCR1,CD68,CDC37L1,CDC42BPA,CDK4,CDKN2D,…
THZ1	chemical drug	Activated	2.484	3.15e-07	AATF,ABCE1,ACSM3,ACTR3,ADAR,ADGRA3,ADGRG6,ALDOC,AMOTL1,ANAPC2,AQP5,ARHGEF11,ARL4D,ARMCX2,ARNT,ASB7,ATF2,ATF6,ATP6V1A,ATP6V1D,ATP6V1H,ATXN2,AVP,BCAR3,BCL2,BCL2L2,BDNF,BICRAL,BNIP1,BRAP,C11orf58,C1QTNF5,C5,CAMK2A,CANX,CARM1,CAVIN1,CCDC82,CCK,CCR1,CD68,CD99,CDK4,CEP250,CFL2,CHCHD3,CHPT1,CHRND,CLDN3,CLN8,CLSTN1,CLTCL1,COG5,COL13A1,COL4A6,COL5A3,COL6A1,COL8A1,COLEC12,COPZ1,COQ7,COX5B,CRIM1,CRYBG1,CTHR…
SREBF2	transcription regulator		-1.609	3.17e-07	ABCG5,ACAA2,ACSL4,ADAM10,ADAR,ADGRE5,ADGRG6,ADGRV1,ALDH1L2,ALDOC,ALG3,ALKBH8,AMACR,AMOTL1,ANAPC4,ANKRD1,ANKRD6,ANOS1,APEX2,APOBEC2,ARHGEF17,ARHGEF3,ARHGEF4,ARL4A,ARL6IP5,ARNT,ARPP21,ASCC3,ATN1,ATP6V1G3,ATXN2,B4GALT5,BAK1,BANP,BCAM,BCAP31,BCAR3,BCL2,BCL2L2,BCL7C,BICRAL,BIRC5,BNIP1,BSCL2,BTG2,C4BPB,C5,CACNA1G,CAMK1D,CAND1,CC2D2A,CCDC82,CCR1,CD1E,CD36,CD81,CDC7,CDK4,CELF4,CEMIP,CEP164,CEP55,CHCHD3,C…
BTNL2	transmembrane receptor	Activated	3.406	3.29e-07	AASS,ABCD3,ABCE1,ACTR3,ACVR1C,ADAR,ADGRA3,ADGRG6,ADGRV1,ADK,ADRA2A,AFAP1L1,AGTR2,ALDH1L2,ALG3,AMACR,AMOTL1,ANAPC2,ANAPC4,ANKRD1,ANOS1,ANXA3,APBA2,APEX2,APOBEC2,ARHGEF11,ARHGEF17,ARHGEF3,ARHGEF4,ARL4D,ARL6IP5,ARMCX2,ARPP21,ASB7,ASCC3,ASPG,ATF1,ATF6,ATN1,ATP6V0B,ATP6V1A,ATP6V1D,ATP6V1G3,ATP6V1H,B4GALT5,BAK1,BCAM,BCAP31,BCAR3,BCL11B,BCL2L2,BCL7C,BECN1,BICRAL,BLNK,BNIP1,BOK,BRAP,BSN,BTG2,C1QTNF5,C4BP…
ergocalciferol	chemical - endogenous mammalian	Activated	3.318	3.31e-07	AASS,AATF,ABCD3,ABCE1,ACAA2,ACAN,ACTR3,ADA2,ADAM10,ADAR,ADGRA3,ADGRG6,ADGRV1,ADK,ADRA2A,AGPAT1,AKR1D1,ALDOC,ALKBH8,ANAPC2,ANKRD1,ANXA3,APBA2,APOBEC1,ARHGAP1,ARHGEF11,ARHGEF3,ARHGEF7,ARL4D,ARMCX2,ASB7,ASPG,ATF1,ATF2,ATP6V1A,ATP6V1G3,ATP6V1H,ATR,B4GALT5,BCAM,BCL7C,BICRAL,BIRC5,BLVRA,BOK,BRAP,C1QTNF5,C4BPB,CACNA1G,CAMK2A,CARM1,CCDC82,CCK,CCR1,CD99,CDC37L1,CDC42BPA,CDC7,CDKN2D,CENPE,CENPM,CENPN,CEP25…
APLN	other		0.051	3.32e-07	ADGRA3,ADH5,AGTR2,AGTRAP,ALDH1L2,ALG3,AMACR,AMOTL1,ANAPC2,ANAPC4,ANKRD1,ANKRD6,ANOS1,APEX2,APOBEC2,ARHGEF11,ARHGEF3,ARL4D,ARMCX2,ARNT,ARPP21,ARSA,ASB7,ASCC3,ASPG,ATF1,ATF2,ATF3,ATP6V1A,ATP6V1C2,ATXN2,B4GALT5,BACE1,BAK1,BCAM,BCAP31,BCL2,BICRAL,BNIP1,BRAP,BSCL2,BTG2,C1QTNF5,C4BPB,CAND1,CARM1,CC2D2A,CCDC82,CD1E,CD36,CD81,CDC42BPA,CDC7,CDK4,CENPM,CENPN,CEP164,CEP250,CEP55,CFAP61,CFL2,CHCHD6,CHPT1,CLD…
ADCY6	enzyme		-1.98	3.37e-07	ABCD3,ACOX3,ACTR3,ADAMTS2,ADAR,ADGRA3,ADGRE5,ADGRG6,ADGRV1,ADH5,ADRA2A,ADTRP,AGMAT,AGPAT1,AGTRAP,ALDH9A1,ALDOC,ALKBH6,ANAPC2,ANAPC4,APBA2,APEX2,APOBEC1,APOBEC2,ARHGEF11,ARHGEF4,ARL4D,ARMCX2,ARNT,ASB7,ATF3,ATF6,ATP5F1D,ATP6V1A,ATP6V1C2,ATP6V1D,ATP6V1H,ATP9A,ATR,ATXN2,AVP,B4GALT5,B4GALT7,BACE1,BCAM,BCAP31,BCL2L12,BCL7C,BET1,BICRAL,BIRC5,BLNK,BLVRA,BOK,BRAP,BSN,C11orf58,C1QTNF5,C5,CACNA1G,CAMK1D,CAN…
ARCN1	other	Inhibited	-3.392	3.41e-07	AASS,AATF,ABCE1,ACAN,ACSL4,ACTR3,ADAM10,ADAR,ADGRA3,ADGRE5,ADGRG6,ADGRV1,ADK,AGPAT1,AKR1D1,ALDH9A1,ALDOC,ALKBH8,ANAPC4,ANKRD1,ANXA6,APBA2,APOBEC2,ARHGAP1,ARHGEF11,ARHGEF3,ARHGEF4,ARHGEF7,ARL4D,ARMCX2,ARNT,ASB7,ATF1,ATF6,ATP6V1A,ATP6V1G3,ATP6V1H,ATR,BCAM,BCAP31,BCL2,BCL7C,BICRAL,BIRC5,BLVRA,BMP3,BOK,BRAP,BSN,C1QTNF5,C4BPB,CALCRL,CAMK2A,CAND1,CARM1,CCDC82,CCK,CCR1,CDC37L1,CDC7,CELSR1,CENPE,CENPM,CE…
PA2G4	transcription regulator	Inhibited	-2.672	3.41e-07	AASS,ABCD3,ACAA2,ACOX3,ADAR,ADGRE5,ADGRG6,ADH5,ADK,ADRA2A,AGMAT,AGTRAP,AKR1D1,ALDH1L2,ALDH9A1,ALDOC,ALG3,ALKBH8,AMACR,AMOTL1,ANAPC2,ANAPC4,ANOS1,ANXA3,ANXA6,APBA2,APEX2,APOBEC1,APOBEC2,ARHGEF11,ARHGEF17,ARHGEF3,ARHGEF4,ARHGEF7,ARNT,ARPP21,ASCC3,ASPG,ATF1,ATF3,ATF6,ATN1,ATP6V1C2,ATP6V1G3,ATP6V1H,ATP9A,B4GALT5,BAK1,BCAM,BCAP31,BCAR3,BCL11B,BCL2,BCL2L2,BCL7C,BET1,BICRAL,BIRC5,BNIP1,BOK,BRAP,BTG2,C1Q…
SAP30	transcription regulator		1.44	3.43e-07	AASS,AATF,ABCE1,ACAA2,ACTR3,ADAM10,ADGRE5,ADGRG6,ALDH9A1,AMOTL1,ANAPC2,ANAPC4,ANXA3,ANXA6,APOBEC1,APOBEC2,ARHGAP1,ARHGEF11,ARHGEF4,ARL4D,ATP6V1A,ATP6V1H,ATXN2,AVP,B4GALT5,BCAP31,BCAR3,BCL2,BDNF,BECN1,BICRAL,BOK,BRAP,BTG2,C1QTNF5,CALCRL,CAND1,CANX,CARM1,CAVIN1,CCDC82,CCK,CCR1,CD68,CD99,CDC42BPA,CDC7,CDKN2D,CELSR1,CENPE,CENPM,CENPN,CEP164,CEP250,CEP55,CFL2,CKB,CKS1B,CLDN15,CLDN3,CLN8,CLTCL1,CNN2,CO…
EPGN	growth factor	Inhibited	-4.718	3.54e-07	A4GALT,AASS,ABCD3,ACSS3,ACTR3,ADAM10,ADAMTS2,ADAR,ADGRA3,ADGRG6,ADGRV1,ADH5,ADK,ADRA2A,AFAP1L1,AGL,AGTR2,AGTRAP,AKR1D1,ALDH9A1,ALKBH8,AMPH,ANAPC4,ANGPTL8,APBA2,APEX2,APOBEC1,APOBEC2,ARHGAP1,ARHGEF11,ARHGEF4,ARL4A,ARMCX2,ARNT,ARPP21,ASB7,ATF1,ATF3,ATF6,ATN1,ATP6V1A,ATP6V1D,ATP6V1G3,ATP6V1H,ATXN2,B4GALT7,BANP,BCAM,BCAP31,BCAR3,BCL11B,BCL2L12,BCL7C,BDNF,BICRAL,BIRC5,BNIP1,BRAP,BSN,C11orf58,C1orf74,C…
PARK7	enzyme		-1.496	3.55e-07	A4GALT,AASS,ACAN,ACOX3,ACTR3,ADA2,ADAM10,ADCYAP1R1,ADGRA3,ADGRE5,ADH5,ADTRP,AGK,AGMAT,AGTR2,AGTRAP,ALDH1L2,ALDH9A1,ALDOC,ALG3,ALKBH8,AMACR,ANAPC4,ANKRD1,ANKRD6,ANKS3,ANOS1,ANXA3,ANXA6,APBA2,APEX2,APOBEC1,APOBEC2,ARHGEF11,ARHGEF17,ARHGEF4,ARID3C,ARMCX2,ARPP21,ARSA,ASCC3,ASIC3,ATF3,ATF6,ATN1,ATOH8,ATP6V1C2,ATP6V1G3,ATP6V1H,ATP9A,ATXN2,B4GALT5,B4GALT7,BACE1,BANP,BCAM,BCAP31,BCL2L2,BDNF,BET1,BEX3,BNI…
USP12	peptidase		0.233	3.57e-07	AASS,ABCE1,ACTR3,ADAR,ADGRA3,ADGRE5,ADGRG6,ADGRV1,AFAP1L1,AGPAT1,AGTR2,AGTRAP,AKR1D1,ALDH1L2,ALG3,ALKBH8,AMACR,AMOTL1,ANAPC2,ANAPC4,ANKRD1,ANOS1,ANXA3,APEX2,APOBEC2,ARHGEF11,ARHGEF17,ARHGEF3,ARHGEF4,ARHGEF7,ARL4D,ARL6IP5,ARMCX2,ARNT,ARPP21,ASB7,ASCC3,ASPG,ATF1,ATF6,ATN1,ATP6V1A,ATP6V1G3,ATP6V1H,B4GALT5,BAK1,BCAM,BCAP31,BCAR3,BCL11B,BCL2,BCL2L2,BICRAL,BNIP1,BOK,BRAP,BSN,BTG2,C1QTNF5,C5,CACNA1G,CAM…
PPP1R13L	transcription regulator		-1.88	3.65e-07	AASS,ABCD3,ACAA2,ACKR1,ACOX3,ACTR3,ADGRA3,ADGRE5,ADGRG6,ADH5,ADRA2A,AGMAT,AGTRAP,AKR1D1,ALDH1L2,ALDH9A1,ALG3,ALKBH8,AMACR,AMOTL1,AMPH,ANAPC2,ANAPC4,ANGPTL6,ANXA3,ANXA6,APBA2,APEX2,APOBEC1,APOBEC2,AQP5,ARHGAP15,ARHGEF17,ARHGEF3,ARHGEF4,ARL4D,ARMCX2,ARPP21,ARSA,ASB7,ASCC3,ASIC3,ASPG,ATF6,ATN1,ATP6V1C2,ATP6V1G3,ATP6V1H,ATP9A,B4GALT5,B4GALT7,BACE1,BAK1,BANP,BCAM,BCAP31,BCAR3,BCL2L2,BCL7C,BDNF,BECN1,B…
RAP2B	enzyme	Inhibited	-2.953	3.72e-07	A4GALT,AASS,ABCE1,ADAM10,ADAMTS2,ADAR,ADGRG6,ADH5,ADK,ADRA2A,AFAP1L1,AGL,AGTRAP,AKR1D1,ALDH9A1,ALDOC,ANAPC2,ANAPC4,ANKRD1,ANXA3,ANXA6,APBA2,APOBEC1,APOBEC2,ARHGAP1,ARHGEF11,ARHGEF4,ARHGEF7,ARL4A,ARNT,ATF1,ATF3,ATN1,ATP6V1A,ATP6V1D,ATP6V1G3,ATP6V1H,ATXN2,B4GALT5,BAK1,BANP,BCAM,BCAP31,BCAR3,BCL11B,BCL2,BCL2L12,BCL7C,BDNF,BET1,BICRAL,BIRC5,BNIP1,BRAP,BSN,C11orf58,C1QTNF5,CALCRL,CAMK2A,CAND1,CARM1,CA…
TRIM72	enzyme		1.275	3.75e-07	ACAA2,ACSL4,ACVR1C,ADGRA3,ADGRG6,ADK,ADTRP,AFAP1L1,AGL,AKR1D1,ALDH1L2,AMACR,AMOTL1,ANAPC4,ANKRD1,ANKRD6,ANOS1,ANXA3,APBA2,APOBEC2,ARHGEF11,ARHGEF17,ARHGEF4,ARL4A,ARL4D,ARMCX2,ARPP21,ARSA,ASB7,ASCC3,ASPG,ATN1,ATP5F1D,ATP6V1A,ATP6V1G3,B4GALT5,B4GALT7,BAK1,BCAM,BCAP31,BCAR3,BCL2L2,BCL7C,BECN1,BNIP1,BRAP,BSCL2,BTG2,C1orf74,C1QTNF5,C4BPB,CAND1,CARM1,CC2D2A,CCL2,CD1E,CD81,CDC42BPA,CDC7,CDK4,CDS2,CEMIP,…
MYCBP	transcription regulator		1.989	3.79e-07	ABCD3,ACOX3,ACTR3,ADAMTS2,ADAR,ADGRA3,ADGRE5,ADGRG6,ADGRV1,ADH5,ADRA2A,ADTRP,AGMAT,AGPAT1,AGTRAP,ALDH9A1,ALDOC,ALKBH6,ANAPC2,ANAPC4,APBA2,APEX2,APOBEC1,APOBEC2,ARHGEF11,ARHGEF4,ARL4D,ARMCX2,ARNT,ASB7,ATF6,ATP5F1D,ATP6V1A,ATP6V1C2,ATP6V1D,ATP6V1H,ATP9A,ATR,ATXN2,AVP,B4GALT5,B4GALT7,BACE1,BCAM,BCAP31,BCL2L12,BCL7C,BET1,BICRAL,BIRC5,BLNK,BLVRA,BOK,BRAP,BSN,C11orf58,C1QTNF5,C5,CACNA1G,CAMK1D,CAND1,CA…
COPA	transporter	Inhibited	-3.392	3.79e-07	AASS,AATF,ABCE1,ACAN,ACSL4,ACTR3,ADAM10,ADAR,ADGRA3,ADGRE5,ADGRG6,ADGRV1,ADK,AGPAT1,AKR1D1,ALDH9A1,ALDOC,ALKBH8,ANAPC4,ANKRD1,ANXA6,APBA2,APOBEC2,ARHGAP1,ARHGEF11,ARHGEF3,ARHGEF4,ARHGEF7,ARL4D,ARMCX2,ARNT,ASB7,ATF1,ATF6,ATP6V1A,ATP6V1G3,ATP6V1H,ATR,BCAM,BCAP31,BCL2,BCL7C,BICRAL,BIRC5,BLVRA,BMP3,BOK,BRAP,BSN,C1QTNF5,C4BPB,CALCRL,CAMK2A,CAND1,CARM1,CCDC82,CCK,CCR1,CDC37L1,CDC7,CELSR1,CENPE,CENPM,CE…
testosterone enanthate	chemical drug	Inhibited	-3.669	3.85e-07	AASS,AATF,ABCD3,ABCE1,ACAA2,ACAN,ACSL4,ACTR3,ADAM10,ADAR,ADGRA3,ADGRG6,ADK,ADRA2A,AGPAT1,AKR1D1,ALDOC,ALKBH8,ANAPC2,ANKRD1,ANXA3,APBA2,APOBEC1,ARHGAP1,ARHGEF11,ARHGEF7,ARL4D,ARMCX2,ASB7,ATF1,ATF2,ATF3,ATF6,ATP6V1A,ATP6V1G3,ATP6V1H,ATR,B4GALT5,BCAM,BCL2,BCL7C,BDNF,BICRAL,BIRC5,BLVRA,BRAP,C1QTNF5,C4BPB,CAMK2A,CARM1,CCDC82,CCK,CD99,CDC37L1,CDC42BPA,CDC7,CDKN2D,CENPE,CENPM,CENPN,CEP250,CFL2,CHD7,CHPT…
riluzole	chemical drug	Activated	2.779	3.89e-07	ACTR3,ACVR1C,ADAM10,ADGRA3,ADGRG6,ADGRV1,ADRA2A,AFAP1L1,AGTR2,AGTRAP,ALDH1L2,ALDOC,ALG3,AMACR,AMOTL1,ANKRD1,ANKRD6,ANOS1,APEX2,ARHGEF17,ARHGEF3,ARL6IP5,ARMCX2,ARNT,ARPP21,ASB7,ASCC3,ASPG,ATF3,ATN1,ATP6V1A,ATP6V1G3,ATP6V1H,ATXN2,B4GALT5,B4GALT7,BAK1,BANP,BCAM,BCAR3,BCL11B,BCL2L2,BCL7C,BDNF,BIRC5,BMP3,BNIP1,BRAP,BSN,BTG2,C1QTNF5,C4BPB,CACHD1,CACNA1G,CAMK2A,CANX,CARM1,CBX4,CC2D2A,CCL2,CCR1,CD151,CD1…
AZI2	other		1.62	3.9e-07	AASS,AATF,ABCE1,ACAA2,ACTR3,ADAR,ADGRA3,ADGRG6,ADGRV1,ADH5,ADK,AGTRAP,ALDH9A1,ANAPC2,ANAPC4,ANOS1,APLF,APOBEC1,APOBEC2,ARHGAP1,ARHGEF11,ARHGEF4,ARL4D,ARMCX2,ASB7,ATP6V1A,ATP6V1H,B4GALT5,BCAP31,BCAR3,BCL11B,BCL2L2,BCL7C,BICRAL,BLNK,BRAP,C11orf58,C1QTNF5,C4BPB,C5,CACNA1G,CALCRL,CAMK1D,CAND1,CANX,CARM1,CCDC82,CD36,CD68,CD81,CDC37L1,CDS2,CELSR1,CENPM,CENPN,CEP164,CEP250,CEP55,CFL2,CHD7,CHPT1,CKB,CLDN…
fenoterol	chemical drug		-1.17	3.91e-07	A4GALT,AASS,ABCG5,ACSS3,ACTR3,ADAMTS2,ADAR,ADGRV1,ADH5,ADK,AFAP1L1,AGL,AGTRAP,AKR1D1,ALDH9A1,ANAPC4,APBA2,APOBEC1,APOBEC2,ARHGAP1,ARHGEF11,ARHGEF17,ARHGEF7,ARL4A,ARL6IP5,ARNT,ATF1,ATF3,ATN1,ATP6V1A,ATP6V1D,ATP6V1G3,ATP6V1H,ATXN2,AVP,BANP,BCAP31,BCL11B,BCL2,BCL2L12,BCL2L2,BCL7C,BDNF,BICRAL,BIRC5,BMP3,BNIP1,BRAP,BSN,C11orf58,C1QTNF5,C4BPB,CAMK1D,CAMK2A,CAND1,CARM1,CAVIN1,CBX4,CCDC82,CCL2,CD151,CD68…
USO1	other	Inhibited	-2.17	3.94e-07	AASS,AATF,ABCE1,ACAA2,ACAN,ACSL4,ACTR3,ADAM10,ADAR,ADGRA3,ADGRG6,ADK,AGPAT1,AKR1D1,ALDOC,ALKBH8,ANAPC2,ANOS1,ANXA3,APBA2,APOBEC1,ARHGAP1,ARHGEF11,ARHGEF7,ARL4D,ARMCX2,ASB7,ATF1,ATF2,ATP6V1A,ATP6V1G3,ATP6V1H,ATR,B4GALT5,BCAM,BCL2,BCL7C,BICRAL,BIRC5,BLVRA,BRAP,C1QTNF5,C4BPB,C5,CAMK2A,CARM1,CCDC82,CCK,CCL2,CDC37L1,CDC42BPA,CDC7,CDKN2D,CENPE,CENPM,CENPN,CEP250,CFL2,CHD7,CHPT1,CLDN3,CLEC11A,CLN8,CLRN3…
tirbanibulin	chemical drug	Activated	3.556	3.98e-07	AASS,AATF,ABCD3,ABCE1,ABCG5,ACAA2,ACAN,ACSS3,ACTR3,ADAM10,ADAMTS2,ADAR,ADGRG6,ADGRV1,ADH5,ADK,ADRA2A,AGTRAP,AKR1D1,ALDH9A1,ALKBH8,ANAPC4,APBA2,APOBEC1,APOBEC2,ARHGAP1,ARHGEF11,ARHGEF4,ARHGEF7,ARL4D,ARL6IP5,ARSA,ATF6,ATP5F1D,ATP6V0B,ATP6V1A,ATP6V1D,ATP6V1H,ATR,ATXN2,B4GALT7,BCAM,BCAP31,BCAR3,BCL2,BCL7C,BICRAL,BLVRA,BMP3,BRAP,BSN,C1QTNF5,C4BPB,C5,CAMK2A,CAND1,CANX,CARM1,CAVIN1,CBX4,CCDC82,CCL2,CD15…
PF-4418948	chemical drug		1.989	3.99e-07	ABCD3,ACOX3,ACTR3,ADAMTS2,ADAR,ADGRA3,ADGRE5,ADGRG6,ADGRV1,ADH5,ADRA2A,ADTRP,AGMAT,AGPAT1,AGTRAP,ALDH9A1,ALDOC,ALKBH6,ANAPC2,ANAPC4,APBA2,APEX2,APOBEC1,APOBEC2,ARHGEF11,ARHGEF4,ARL4D,ARMCX2,ARNT,ASB7,ATF6,ATP5F1D,ATP6V1A,ATP6V1C2,ATP6V1D,ATP6V1H,ATP9A,ATR,ATXN2,AVP,B4GALT5,B4GALT7,BACE1,BCAM,BCAP31,BCL2L12,BCL7C,BET1,BICRAL,BIRC5,BLNK,BLVRA,BOK,BRAP,BSN,C11orf58,C1QTNF5,C5,CACNA1G,CAMK1D,CAND1,CA…
beraprost	chemical drug	Inhibited	-2.038	4.05e-07	ABCD3,ACOX3,ACTR3,ADAMTS2,ADAR,ADGRA3,ADGRE5,ADGRG6,ADGRV1,ADH5,ADRA2A,ADTRP,AGMAT,AGPAT1,AGTRAP,ALDH9A1,ALDOC,ALKBH6,ANAPC2,ANAPC4,APBA2,APEX2,APOBEC1,APOBEC2,ARHGEF11,ARHGEF4,ARL4D,ARMCX2,ARNT,ASB7,ATF6,ATP5F1D,ATP6V1A,ATP6V1C2,ATP6V1D,ATP6V1H,ATP9A,ATR,ATXN2,AVP,B4GALT5,B4GALT7,BACE1,BCAM,BCAP31,BCL2L12,BCL7C,BET1,BICRAL,BIRC5,BLNK,BLVRA,BOK,BRAP,BSN,C11orf58,C1QTNF5,C5,CACNA1G,CAMK1D,CAND1,CA…
PROK1	growth factor	Inhibited	-2.326	4.09e-07	A4GALT,AASS,ABCD3,ABCE1,ABCG5,ACSS3,ACTR3,ADAM10,ADAR,ADGRG6,ADGRV1,ADH5,ADK,ADRA2A,AFAP1L1,AGL,AGTR2,AGTRAP,AKR1D1,ALDH9A1,ALKBH8,ANAPC4,ANGPTL8,APBA2,APOBEC1,APOBEC2,ARHGAP1,ARHGEF11,ARHGEF4,ARHGEF7,ARL4A,ARL6IP5,ARNT,ATF1,ATF3,ATF6,ATN1,ATP5F1D,ATP6V0B,ATP6V1A,ATP6V1D,ATP6V1G3,ATP6V1H,ATXN2,BANP,BCAM,BCAP31,BCAR3,BCL11B,BCL2L12,BCL7C,BDNF,BICRAL,BIRC5,BLVRA,BMP3,BNIP1,BRAP,BSN,C11orf58,C1QTNF5…
DDIT4	other	Inhibited	-2.034	4.37e-07	ABCD3,ACAA2,ACKR1,ADGRA3,ADGRE5,ADH5,ADRA2A,ADTRP,AGL,AGMAT,AKR1D1,ALDH1L2,ALDH9A1,ALG3,ALKBH8,AMACR,AMOTL1,ANAPC4,ANGPTL6,ANXA3,ANXA6,APLF,APOBEC1,APOBEC2,AQP5,ARHGAP15,ARHGEF17,ARHGEF3,ARHGEF4,ARL4A,ARMCX2,ARPP21,ASCC3,ASIC3,ASPG,ATP9A,ATXN2,B4GALT5,BAK1,BCAM,BCAP31,BCAR3,BCL11B,BCL2,BCL7C,BDNF,BECN1,BICRAL,BNIP1,BOK,BTG2,C4BPB,CALCRL,CAND1,CC2D2A,CCDC82,CCNJ,CD1E,CD276,CD81,CD99,CDC123,CDC37L1…
GRM2	G-protein coupled receptor		1.841	4.44e-07	ACOX3,ACTR3,ADAMTS2,ADAR,ADGRA3,ADGRE5,ADGRV1,ADH5,ADTRP,AGMAT,AGPAT1,AGTRAP,ALDH9A1,ALDOC,ALKBH6,ANAPC2,ANAPC4,APBA2,APEX2,APOBEC1,APOBEC2,ARHGEF11,ARHGEF4,ARL4D,ARL6IP5,ARMCX2,ASB7,ATP5F1D,ATP6V1A,ATP6V1C2,ATP6V1D,ATP6V1H,ATP9A,ATR,ATXN2,B4GALT5,B4GALT7,BCAM,BCAP31,BCL11B,BCL2L12,BCL7C,BDNF,BET1,BICRAL,BIRC5,BLNK,BOK,BRAP,BSN,C11orf58,C1QTNF5,C5,CACNA1G,CACNA1I,CAMK1D,CAND1,CARM1,CAVIN1,CCDC82,…
DNMT1	enzyme	Inhibited	-3.469	4.44e-07	A4GALT,AASS,AATF,ABCG5,ACOX3,ACTR3,ACVR1C,ADAR,ADGRA3,ADGRG6,ADH5,AFAP1L1,AGMAT,AGPAT1,AGTR2,AGTRAP,ALDH1L2,ALDOC,ALG3,ALKBH8,AMACR,AMOTL1,ANAPC2,ANKRD1,ANOS1,ANXA3,APBA2,ARHGAP1,ARHGEF11,ARHGEF17,ARHGEF3,ARHGEF7,ARL4D,ARL6IP5,ARMCX2,ARPP21,ASB7,ASCC3,ASPG,ATF3,ATF6,ATN1,ATP6V1A,ATP6V1G3,ATP6V1H,ATR,AVP,B4GALT5,BAK1,BCAM,BCAR3,BCL11B,BCL2,BCL7C,BET1,BICRAL,BIRC5,BNIP1,BRAP,BSN,BTG2,C1QTNF5,C4BPB,…
MTDH	transcription regulator	Inhibited	-3.344	4.45e-07	AASS,ABCD3,ABCE1,ACAN,ACOX3,ACTR3,ACVR1C,ADAM10,ADAR,ADGRG6,ADRA2A,ADTRP,AFAP1L1,AGTR2,ALDH1L2,ALG3,AMACR,AMOTL1,ANAPC2,ANGPTL6,ANKRD1,ANOS1,APBA2,APEX2,APLF,AQP5,ARHGAP15,ARHGEF17,ARHGEF3,ARMCX2,ARNT,ARPP21,ASCC3,ASIC3,ASPG,ATF1,ATF3,ATF6,ATN1,ATP6V0B,ATP6V1A,ATP6V1D,ATP6V1G3,ATP6V1H,B3GNT2,B4GALT5,BACE1,BAK1,BANP,BCAM,BCAR3,BCL11B,BCL2,BCL2L2,BCL7C,BDNF,BECN1,BET1,BICRAL,BLNK,BNIP1,BRAP,BSN,BTG…
OXTR	G-protein coupled receptor	Inhibited	-3.856	4.49e-07	A4GALT,AASS,ABCD3,ABCE1,ACSS3,ACTR3,ADAM10,ADAMTS2,ADAR,ADGRG6,ADGRV1,ADH5,ADK,ADRA2A,AFAP1L1,AGL,AGTR2,AGTRAP,AKR1D1,ALDH9A1,ALKBH8,AMPH,ANAPC2,ANAPC4,ANGPTL8,APBA2,APOBEC1,APOBEC2,AQP5,ARHGAP1,ARHGEF11,ARHGEF4,ARHGEF7,ARL4A,ARL6IP5,ARNT,ATF1,ATF3,ATN1,ATP6V0B,ATP6V1A,ATP6V1D,ATP6V1G3,ATP6V1H,ATXN2,B4GALT5,BANP,BCAM,BCAP31,BCAR3,BCL11B,BCL2L12,BCL7C,BDNF,BET1,BICRAL,BIRC5,BNIP1,BRAP,BSN,C11orf58…
Pka	complex	Inhibited	-2.038	4.61e-07	ABCD3,ACOX3,ACTR3,ADAMTS2,ADAR,ADGRA3,ADGRE5,ADGRG6,ADGRV1,ADH5,ADRA2A,ADTRP,AGMAT,AGPAT1,AGTRAP,ALDH9A1,ALDOC,ALKBH6,ANAPC2,ANAPC4,APBA2,APEX2,APOBEC1,APOBEC2,ARHGEF11,ARHGEF4,ARL4D,ARMCX2,ARNT,ASB7,ATF6,ATP5F1D,ATP6V1A,ATP6V1C2,ATP6V1D,ATP6V1H,ATP9A,ATR,ATXN2,AVP,B4GALT5,B4GALT7,BACE1,BCAM,BCAP31,BCL2L12,BCL7C,BET1,BICRAL,BIRC5,BLNK,BLVRA,BOK,BRAP,BSN,C11orf58,C1QTNF5,C5,CACNA1G,CAMK1D,CAND1,CA…
NODAL	growth factor		0.094	4.64e-07	ABCE1,ACKR1,ACOX3,ACTR3,ACVR1C,ADGRA3,ADGRE5,ADGRG6,ADK,ALDH1L2,ALDOC,ALG3,ALKBH8,AMACR,AMOTL1,ANAPC2,ANAPC4,ANKRD1,ANOS1,ANXA3,APBA2,APEX2,APOBEC2,ARHGEF11,ARHGEF17,ARHGEF4,ARHGEF7,ARL4D,ARL6IP5,ARMCX2,ARNT,ARPP21,ASB7,ASCC3,ASPG,ATF1,ATN1,ATP6V1A,ATP6V1G3,ATP6V1H,B4GALT5,BAK1,BCAM,BCAP31,BCAR3,BCL11B,BCL2,BCL2L2,BET1,BICRAL,BIRC5,BNIP1,BOK,BRAP,BSN,BTG2,C1QTNF5,CAMK1D,CAND1,CANX,CARM1,CBX4,CC2D…
ID3	transcription regulator	Activated	2.599	4.7e-07	AASS,ABCD3,ABCE1,ACVR1C,ADAR,ADGRE5,ADGRG6,ADGRV1,ADK,ADRA2A,AFAP1L1,AGTR2,AGTRAP,ALDH1L2,ALDOC,ALG3,AMACR,AMOTL1,ANAPC2,ANAPC4,ANKRD1,ANOS1,ANXA3,APBA2,APEX2,APOBEC2,ARHGEF11,ARHGEF17,ARHGEF3,ARHGEF4,ARHGEF7,ARL4D,ARL6IP5,ARNT,ARPP21,ASCC3,ASPG,ATF1,ATF3,ATF6,ATN1,ATOH8,ATP6V1A,ATP6V1G3,ATP6V1H,B4GALT5,BAK1,BCAM,BCAP31,BCAR3,BCL11B,BCL2,BCL2L2,BCL7C,BICRAL,BIRC5,BLNK,BNIP1,BOK,BRAP,BSN,BTG2,C15o…
ELF5	transcription regulator	Activated	3.485	4.71e-07	AASS,AATF,ABCD3,ABCE1,ACAA2,ACTR3,ADAM10,ADAR,ADGRA3,ADGRE5,ADGRG6,ADGRV1,ADRA2A,AGTRAP,ALDH9A1,ANAPC2,ANAPC4,ANXA6,APOBEC1,APOBEC2,ARHGAP1,ARHGEF11,ARHGEF4,ARL4D,ARMCX2,ARNT,ASB7,ATP6V1A,ATP6V1H,ATR,BCAM,BCAP31,BCAR3,BCL11B,BCL2,BCL2L2,BCL7C,BICRAL,BLNK,BOK,BRAP,BSN,C11orf58,C1QTNF5,C4BPB,CACNA1G,CAMK1D,CAND1,CARM1,CCDC82,CCL2,CCR1,CD151,CD36,CD68,CD81,CD99,CDC37L1,CDC42BPA,CDC7,CELSR1,CENPE,CEN…
Jmy-p300	complex	Inhibited	-2.704	4.88e-07	AASS,AATF,ABCE1,ACAA2,ACSL4,ACSM3,ACTR3,ACVR1C,ADGRA3,ADGRE5,ADGRG6,ADGRV1,ADH5,ADK,AFAP1L1,AGMAT,AGTR2,AKR1D1,ALDH9A1,ANAPC4,ANKRD1,ANXA3,ANXA6,APOBEC1,APOBEC2,ARHGAP1,ARHGEF11,ARHGEF3,ARHGEF4,ARL6IP5,ARMCX2,ARNT,ASB7,ASPG,ATF3,ATF6,ATP5F1D,ATP6V0B,ATP6V1A,ATP6V1C2,ATP6V1H,ATP9A,BAK1,BCAM,BCAP31,BCL2,BIRC5,BLVRA,BOK,BRAP,BSN,BTG2,C11orf58,C1QTNF5,C4BPB,CACNA1G,CALCRL,CAND1,CANX,CARM1,CCL2,CD151,…
MEG3	other	Activated	2.662	5.1e-07	AASS,ABCD3,ACAA2,ACOX3,ADAR,ADGRE5,ADGRG6,ADH5,ADK,ADRA2A,AGMAT,AGTRAP,AKR1D1,ALDH1L2,ALDH9A1,ALDOC,ALG3,ALKBH8,AMACR,AMOTL1,ANAPC2,ANAPC4,ANOS1,ANXA3,ANXA6,APBA2,APEX2,APOBEC1,APOBEC2,ARHGEF11,ARHGEF17,ARHGEF3,ARHGEF4,ARHGEF7,ARL4D,ARNT,ARPP21,ASCC3,ASPG,ATF1,ATF3,ATF6,ATN1,ATP6V1C2,ATP6V1G3,ATP6V1H,ATP9A,B4GALT5,BAK1,BCAM,BCAP31,BCAR3,BCL11B,BCL2,BCL2L2,BCL7C,BET1,BICRAL,BIRC5,BNIP1,BOK,BRAP,BT…
cholic acid	chemical - endogenous mammalian	Inhibited	-3.592	5.12e-07	AATF,ABCG5,ACOX3,ACTR3,ACVR1C,ADAM10,ADGRA3,ADGRG6,ADH5,AGTRAP,AKR1D1,ALDH9A1,ALDOC,ANAPC4,ANXA6,APEX2,APOBEC1,APOBEC2,ARHGAP1,ARHGEF11,ARHGEF3,ARHGEF4,ARMCX2,ARNT,ARPP21,ASB7,ASPG,ATF1,ATN1,ATP5F1D,ATP6V1A,ATP6V1D,ATP6V1H,ATR,ATXN2,BAK1,BCAM,BCAP31,BCAR3,BCL7C,BDNF,BET1,BICRAL,BIRC5,BLVRA,BRAP,BSN,C11orf58,C1orf74,C1QTNF5,C5,CAND1,CARM1,CAVIN1,CCDC68,CCDC82,CD36,CDC7,CELF4,CENPM,CENPN,CEP164,CEP…
UBE2D3	enzyme		-1.175	5.12e-07	AASS,ABCD3,ABCG5,ACAA2,ACKR1,ACOX3,ACTR3,ACVR1C,ADA2,ADAMTS2,ADGRA3,ADGRG6,ADGRV1,ADH5,AGMAT,AGTRAP,ALDH9A1,ALDOC,ALG3,ANAPC2,ANAPC4,ANKRD1,ANKS3,ANXA3,ANXA6,APBA2,APOBEC1,APOBEC2,ARHGAP1,ARHGEF4,ARHGEF7,ARL4D,ARL6IP5,ARMCX2,ASB7,ASPG,ATF2,ATP6V1A,ATP6V1C2,ATP6V1H,ATP9A,ATXN2,BAK1,BCAM,BCAP31,BCAR3,BCL11B,BCL2L12,BCL2L2,BDNF,BECN1,BET1,BSN,BTG2,C11orf58,C4BPB,CACNA1G,CACYBP,CALCRL,CAND1,CANX,CAVI…
LATS2	kinase	Activated	2.662	5.29e-07	AASS,AATF,ACOX3,ACSL4,ACTR3,ADA2,ADAM10,ADAR,ADGRA3,ADGRE5,ADH5,ADK,AFAP1L1,AGMAT,AGTR2,AKR1D1,ALDH9A1,ALDOC,ALG3,AMACR,ANAPC2,ANAPC4,ANKS3,ANXA3,ANXA6,APOBEC1,APOBEC2,ARHGEF11,ARHGEF3,ARHGEF4,ARL4A,ARL4D,ARL6IP5,ARMCX2,ASAP1,ASB7,ASPG,ATF1,ATF3,ATP5F1D,ATP6V0B,ATP6V1C2,ATP6V1H,ATP9A,ATR,ATXN2,B4GALT7,BCAP31,BCAR3,BCL2,BDNF,BET1,BLVRA,BOK,BRAP,BSN,BTG2,C1QTNF5,C4BPB,CALCRL,CAMK1D,CAND1,CARM1,CD15…
taurolithocholate-3-sulfate	chemical - endogenous mammalian	Inhibited	-3.768	5.32e-07	A4GALT,AASS,ABCD3,ABCE1,ACSS3,ACTR3,ADAM10,ADAR,ADGRG6,ADGRV1,ADH5,ADK,ADRA2A,AFAP1L1,AGL,AGTR2,AGTRAP,AKR1D1,ALDH9A1,ALKBH8,AMPH,ANAPC2,ANAPC4,ANGPTL8,APBA2,APOBEC1,APOBEC2,AQP5,ARHGAP1,ARHGEF11,ARHGEF4,ARHGEF7,ARL4A,ARL6IP5,ARNT,ATF1,ATF3,ATN1,ATP6V0B,ATP6V1A,ATP6V1D,ATP6V1G3,ATP6V1H,ATXN2,B4GALT5,BANP,BCAM,BCAP31,BCAR3,BCL11B,BCL2L12,BCL7C,BDNF,BET1,BICRAL,BIRC5,BLVRA,BNIP1,BRAP,BSN,C11orf58,C…
drospirenone	chemical drug	Activated	3.516	5.58e-07	A4GALT,AASS,AATF,ABCE1,ABCG5,ACAN,ACTR3,ADAMTS2,ADAR,ADGRA3,ADGRG6,AGL,AGPAT1,AKR1D1,ALDH9A1,ALDOC,ALKBH8,AMOTL1,ANAPC2,ANAPC4,ANXA3,ANXA6,APOBEC2,AQP5,ARHGAP1,ARHGEF11,ARHGEF4,ARL4D,ARL6IP5,ARMCX2,ARNT,ASB7,ASPG,ATF1,ATF3,ATP5F1D,ATP6V1A,ATP6V1D,ATP6V1G3,ATP6V1H,ATR,ATXN2,AVP,BCAP31,BCAR3,BCL11B,BCL2L2,BCL7C,BDNF,BECN1,BRAP,BTG2,C1QTNF5,C4BPB,CACNA1G,CALCRL,CAMK2A,CAND1,CANX,CARM1,CBX4,CCL2,CCNJ…
PAX6	transcription regulator	Activated	3.005	5.61e-07	AASS,AATF,ABCD3,ABCE1,ACAN,ACTR3,ADAM10,ADAR,ADCYAP1R1,ADGRA3,ADGRE5,ADGRV1,ADK,ADRA2A,AGPAT1,AKR1D1,ALDH9A1,ALDOC,ALG3,ALKBH8,ANAPC2,ANAPC4,ANXA6,APBA2,APOBEC1,APOBEC2,ARHGAP1,ARHGEF11,ARHGEF3,ARHGEF4,ARHGEF7,ARL6IP5,ARMCX2,ARPP21,ASB7,ATF1,ATF2,ATF3,ATF6,ATP5F1D,ATP6V1D,ATP6V1G3,ATP6V1H,ATR,AVP,B4GALT5,BCAM,BCAP31,BCL2L2,BCL7C,BECN1,BICRAL,BIRC5,BLVRA,BOK,BRAP,BSN,C11orf58,C1QTNF5,C4BPB,CACNA1G…
AR-42	chemical drug		1.21	5.63e-07	AASS,ABCD3,ABCE1,ABCG5,ACTR3,ADAMTS2,ADGRA3,ADGRE5,ADGRV1,ADRA2A,AFAP1L1,AGK,AGTR2,AGTRAP,AKR1D1,ALDH9A1,ALG3,AMOTL1,ANAPC2,ANAPC4,ANKRD1,ANXA3,ANXA6,APOBEC1,APOBEC2,ARHGAP1,ARHGEF11,ARHGEF4,ARL4D,ARL6IP5,ARMCX2,ARSA,ASB7,ATF1,ATF3,ATF6,ATP6V1A,ATP6V1H,ATR,AVP,BCAP31,BCAR3,BCL2,BCL2L2,BCL7C,BDNF,BIRC5,BLVRA,BNIP1,BOK,BRAP,BSN,C1QTNF5,C4BPB,C5,CABYR,CACNA1G,CALCRL,CAMK1D,CAMK2A,CAND1,CANX,CARM1,CB…
17-hydroxyprogesterone	chemical - endogenous mammalian	Inhibited	-3.364	5.86e-07	AASS,AATF,ABCD3,ABCE1,ACAA2,ACAN,ACSL4,ACTR3,ADAM10,ADAR,ADGRA3,ADGRG6,ADK,ADRA2A,AGPAT1,AKR1D1,ALDH1L2,ALDOC,ALKBH8,ANAPC2,ANKRD1,ANXA3,APBA2,APOBEC1,ARHGAP1,ARHGEF11,ARHGEF7,ARL4D,ARMCX2,ASB7,ATF1,ATF2,ATF6,ATOH8,ATP6V1A,ATP6V1G3,ATP6V1H,ATR,BCAM,BCL2,BCL7C,BDNF,BICRAL,BIRC5,BLVRA,BRAP,C1QTNF5,C4BPB,CAMK2A,CARM1,CCDC82,CCK,CD99,CDC37L1,CDC42BPA,CDC7,CDKN2D,CENPE,CENPM,CENPN,CEP250,CFL2,CHD7,CHP…
Ep300/Pcaf	complex	Inhibited	-2.661	6.07e-07	AASS,AATF,ABCE1,ACAA2,ACSL4,ACSM3,ACTR3,ACVR1C,ADAR,ADGRA3,ADGRE5,ADGRG6,ADGRV1,ADH5,ADK,AFAP1L1,AGMAT,AGTR2,AKR1D1,ALDH9A1,ANAPC4,ANKRD1,ANXA3,ANXA6,APOBEC1,APOBEC2,ARHGAP1,ARHGEF11,ARHGEF3,ARHGEF4,ARL6IP5,ARMCX2,ARNT,ASB7,ASPG,ATF3,ATF6,ATP5F1D,ATP6V0B,ATP6V1A,ATP6V1C2,ATP6V1H,ATP9A,BAK1,BCAM,BCAP31,BCL2,BIRC5,BLVRA,BOK,BRAP,BSN,BTG2,C11orf58,C1QTNF5,C4BPB,CACNA1G,CALCRL,CAND1,CANX,CARM1,CCL2,C…
SIAH2	transcription regulator		0.263	6.38e-07	A4GALT,AASS,AATF,ACAA2,ACKR1,ACSL4,ACTR3,ADGRA3,ADGRE5,ADGRV1,ADH5,AFAP1L1,AGL,AGMAT,AGPAT1,AGTR2,ALDH9A1,ALKBH8,ANAPC4,ANKRD1,ANXA3,ANXA6,APLF,APOBEC1,APOBEC2,ARHGEF11,ARHGEF17,ARHGEF3,ARHGEF4,ARHGEF7,ARL4A,ARMCX2,ASB7,ASIC3,ASPG,ATF1,ATF2,ATF3,ATP6V1C2,ATP6V1G3,ATP9A,ATR,ATXN2,B4GALT7,BAK1,BCAM,BCAP31,BCL11B,BCL2L12,BCL2L2,BCL7C,BICRAL,BOK,BRAP,BSN,BTG2,C11orf58,C1QTNF5,C4BPB,CACNA1G,CACYBP,CAL…
CCNA2	other		-1.824	6.45e-07	ACAA2,ACKR1,ACOX3,ADAM10,ADGRE5,ADGRV1,ADH5,AGK,AGL,AGMAT,AGTR2,AGTRAP,ALDH1L2,ALDH9A1,AMPH,ANAPC4,ANKRD1,ANKRD6,ANOS1,ANXA3,ANXA6,APBA2,APEX2,APLF,APOBEC1,APOBEC2,ARHGEF17,ARHGEF4,ARL6IP5,ARSA,ASCC3,ATN1,ATOH8,ATP6V1A,ATP6V1C2,ATP6V1G3,ATP6V1H,ATP9A,ATR,B4GALT5,B4GALT7,BCAM,BCAP31,BCL2L2,BDNF,BECN1,BET1,BLNK,BNIP1,BOK,BRAP,C15orf39,C1orf74,C1QTNF5,CABYR,CACNA1G,CALCRL,CAND1,CARM1,CAVIN1,CC2D2A,C…
RNF6	transcription regulator	Activated	3.7	6.5e-07	AASS,AATF,ABCD3,ABCE1,ACAA2,ACAN,ACTR3,ADAM10,ADAR,ADGRA3,ADGRG6,ADK,ADRA2A,AGPAT1,AKR1D1,ALDOC,ALKBH8,ANAPC2,ANKRD1,ANKRD6,ANXA3,APBA2,APOBEC1,ARHGAP1,ARHGEF11,ARHGEF7,ARL4D,ARMCX2,ASB7,ATF1,ATF2,ATF3,ATP6V1A,ATP6V1G3,ATP6V1H,ATR,B4GALT5,BCAM,BCL2,BCL7C,BDNF,BICRAL,BIRC5,BLVRA,BRAP,C1QTNF5,C4BPB,CAMK2A,CARM1,CCDC82,CCK,CD99,CDC37L1,CDC42BPA,CDC7,CDKN2D,CENPE,CENPM,CENPN,CEP250,CFL2,CHD7,CHPT1,CL…
CYP1A2	enzyme	Inhibited	-3.102	6.56e-07	A4GALT,AASS,AATF,ABCD3,ABCE1,ABCG5,ACAA2,ACTR3,ADAMTS2,ADAR,ADGRA3,ADGRE5,AGPAT1,ALDH9A1,ALKBH8,ANAPC2,ANAPC4,ANKRD1,ANXA3,APBA2,APLF,APOBEC1,APOBEC2,ARHGAP1,ARHGEF11,ARHGEF4,ARHGEF7,ARL4D,ARL6IP5,ARMCX2,ARNT,ASB7,ATF1,ATF2,ATF6,ATP6V1A,ATP6V1G3,ATP6V1H,ATR,BACE1,BCAP31,BCL7C,BECN1,BICRAL,BIRC5,BLVRA,BOK,BRAP,BTG2,C1QTNF5,C4BPB,C5,CACHD1,CALCRL,CAMK2A,CAND1,CARM1,CCDC82,CCK,CCR1,CD81,CDC37L1,CDC4…
XRCC5	enzyme	Inhibited	-2.926	6.85e-07	AASS,ABCD3,ACAA2,ACTR3,ADAR,ADGRA3,ADGRE5,ADGRG6,ADH5,ADRA2A,AGMAT,AGTRAP,AKR1D1,ALDH1L2,ALDH9A1,ALG3,AMACR,AMOTL1,ANAPC2,ANAPC4,ANGPTL6,ANOS1,ANXA3,ANXA6,APBA2,APEX2,APLF,APOBEC1,APOBEC2,AQP5,ARHGAP15,ARHGEF17,ARHGEF3,ARHGEF4,ARMCX2,ARPP21,ASCC3,ASIC3,ASPG,ATF1,ATN1,ATP6V1C2,ATP6V1G3,ATP6V1H,ATP9A,ATXN2,B4GALT5,BAK1,BANP,BCAM,BCAP31,BCAR3,BCL11B,BCL2,BCL2L2,BDNF,BICRAL,BIRC5,BNIP1,BOK,BRAP,BTG2,…
mibolerone	chemical drug	Inhibited	-3.574	6.93e-07	AASS,AATF,ABCD3,ABCE1,ACAA2,ACAN,ACTR3,ADAM10,ADAR,ADGRA3,ADGRG6,ADK,ADRA2A,AGPAT1,AKR1D1,ALDOC,ALKBH8,ANAPC2,ANKRD1,ANXA3,APBA2,APOBEC1,AQP5,ARHGAP1,ARHGEF11,ARHGEF7,ARL4D,ARMCX2,ASB7,ATF1,ATF2,ATF3,ATP6V1A,ATP6V1G3,ATP6V1H,ATR,B4GALT5,BCAM,BCL2,BCL7C,BDNF,BICRAL,BIRC5,BLVRA,BRAP,C1QTNF5,C4BPB,CAMK2A,CARM1,CCDC82,CCK,CD99,CDC37L1,CDC42BPA,CDC7,CDKN2D,CENPE,CENPM,CENPN,CEP250,CFL2,CHD7,CHPT1,CLDN…
naltrindole	chemical drug		0.245	6.96e-07	AASS,ABCE1,ACVR1C,ADAR,ADGRA3,ADGRG6,ADK,ADTRP,AFAP1L1,AGL,AGTR2,AKR1D1,ALDH1L2,AMACR,AMOTL1,ANAPC4,ANKRD1,ANKRD6,ANOS1,ANXA3,APBA2,APOBEC2,ARHGEF11,ARHGEF17,ARHGEF4,ARL4D,ARMCX2,ARPP21,ARSA,ASB7,ASCC3,ASPG,ATF3,ATN1,ATP6V1A,ATP6V1G3,B4GALT5,B4GALT7,BAK1,BCAM,BCAP31,BCAR3,BCL11B,BCL2L2,BCL7C,BDNF,BICRAL,BNIP1,BRAP,BTG2,C1orf74,C1QTNF5,C4BPB,CAND1,CARM1,CC2D2A,CCDC82,CCL2,CD151,CD1E,CD36,CD81,CDC4…
9Z,11E-octadecadienoic acid	chemical - endogenous mammalian		-1.623	7.03e-07	AASS,AATF,ABCD3,ABCE1,ACAA2,ACAN,ACOX3,ACSL4,ADAM10,ADAMTS2,ADAR,ADCYAP1R1,ADGRG6,ADGRV1,ADK,ADTRP,AFAP1L1,AGTRAP,AKR1D1,ALDH9A1,ANAPC4,ANKRD6,ANXA6,APBA2,APEX2,APOBEC1,APOBEC2,ARHGEF4,ARL4D,ASPG,ATF1,ATF3,ATP6V0B,ATP6V1A,ATP6V1D,ATP6V1H,ATR,ATXN2,B4GALT7,BACE1,BANP,BCAP31,BCAR3,BCL11B,BDNF,BECN1,BET1,BICRAL,BLNK,BRAP,BSN,C11orf58,C1QTNF5,C5,CACNA1G,CALCRL,CAMK2A,CAND1,CANX,CARM1,CAVIN1,CBX4,CCDC…
tangeretin	chemical - endogenous non-mammalian	Activated	2.46	7.27e-07	ACOX3,ACVR1C,ADAM10,ADGRG6,ADK,ADTRP,AFAP1L1,AGK,AGL,AGPAT1,ALKBH8,AMACR,AMPH,ANKRD1,ANOS1,APBA2,ARHGEF17,ARNT,ARPP21,ARSA,ASCC3,ASPG,ATF2,ATF3,ATF6,ATN1,ATP6V1G3,ATXN2,B4GALT5,BAK1,BANP,BCAM,BCAR3,BCL11B,BECN1,BET1,BNIP1,BPNT1,BRAP,BSCL2,BTG2,C1orf74,C1QTNF5,CABYR,CACHD1,CARM1,CC2D2A,CCL2,CCNJ,CCR1,CD1E,CD276,CD36,CDC123,CDC37L1,CDK4,CDS2,CENPN,CEP250,CFL2,CHD9,CIITA,CLCN1,CLTCL1,COG5,COL8A1,COL…
flufenamic acid	chemical drug		0.477	7.33e-07	AASS,AATF,ABCD3,ABCE1,ABCG5,ACAA2,ACAN,ACOX3,ACSL4,ACTR3,ADAM10,ADAMTS2,ADCYAP1R1,ADGRA3,ADTRP,AFAP1L1,AGPAT1,ALDH9A1,ALDOC,ALKBH8,ANAPC2,ANAPC4,ANXA6,APEX2,APOBEC2,ARHGEF11,ARHGEF4,ARHGEF7,ARL4D,ARMCX2,ASB7,ATF1,ATF6,ATP5F1D,ATP6V1A,ATP6V1D,ATP6V1G3,ATP6V1H,ATR,BACE1,BCAP31,BCL11B,BCL2L2,BCL7C,BECN1,BET1,BRAP,C1QTNF5,C4BPB,C5,CALCRL,CAMK2A,CAND1,CARM1,CD36,CD68,CD81,CDC37L1,CDC7,CDK4,CDS2,CELSR1…
PPP1R15A	other		-1.363	7.36e-07	ABCE1,ACTR3,ADAR,ADGRA3,ADTRP,AGTR2,AKR1D1,ALDH1L2,ALG3,AMACR,AMOTL1,ANAPC4,ANKRD1,ANKRD6,ANOS1,APOBEC2,ARHGEF17,ARHGEF4,ARID3C,ARL6IP5,ARMCX2,ARNT,ARPP21,ASB7,ASCC3,ASPG,ATF1,ATF6,ATN1,ATOH8,ATP6V1G3,ATXN2,B4GALT5,B4GALT7,BAK1,BANP,BCAM,BCAP31,BCL2,BCL2L2,BDNF,BICRAL,BIRC5,BNIP1,BTG2,C15orf39,C1orf74,C4BPB,CAMK1D,CAND1,CC2D2A,CCDC117,CCDC82,CCK,CCNJ,CD151,CD1E,CD36,CDC7,CDS2,CELF4,CEMIP,CEP164,C…
Eif4g	group		-0.834	7.4e-07	ABCE1,ADAM10,ADAR,ADGRG6,ANAPC2,ATF3,ATXN2,B4GALT5,BAK1,BCAR3,BCL2,BECN1,BIRC5,CCK,CCL2,CCR1,CD36,CD68,CDK4,CELF4,CSTF2,CTTN,DDR1,DHCR24,DUSP4,ESRP2,FASTK,FCGRT,GDA,GJA1,GOT1,GPER1,GPX3,GRIN1,HMGCR,HMOX2,HOXA1,IGF1R,IL12A,IL13RA2,ILF2,INPP1,ITGAV,JAG1,KLF5,LDLR,LRP8,LYAR,MAFF,MAL,MBNL3,MCAM,MDM4,MET,NHP2,NKX3-1,NR1H3,PAN2,PAX8,PDCD4,PDGFRA,PGF,PHLPP2,POSTN,PPBP,PSEN1,PTK2,RAB7B,RABGGTB,RAC3,RBM15…
eplerenone	chemical drug	Inhibited	-3.392	7.53e-07	AASS,AATF,ABCD3,ABCE1,ACAA2,ACAN,ACTR3,ADAM10,ADAR,ADGRA3,ADGRG6,ADK,ADRA2A,AGPAT1,ALDOC,ALKBH8,ANAPC2,ANXA3,APBA2,APOBEC1,ARHGAP1,ARHGEF11,ARHGEF7,ARL4D,ARMCX2,ASB7,ATF1,ATF3,ATP6V1A,ATP6V1G3,ATP6V1H,ATR,B4GALT5,BCAM,BCL7C,BICRAL,BIRC5,BRAP,C1QTNF5,C4BPB,CAMK2A,CARM1,CCDC82,CCK,CCL2,CD68,CD99,CDC37L1,CDC42BPA,CDC7,CDKN2D,CENPE,CENPM,CENPN,CEP250,CFL2,CHD7,CHPT1,CLDN3,CLEC11A,CLN8,CLSTN1,CLTCL1,C…
GSK0660	chemical reagent		1.033	7.67e-07	ABCE1,ACTR3,ACVR1C,ADGRA3,ADGRE5,ADGRV1,ADK,AGTR2,AGTRAP,ALDH1L2,ALDOC,ALG3,AMACR,AMOTL1,ANAPC2,ANAPC4,ANKRD1,ANOS1,ANXA3,APBA2,APEX2,APOBEC2,ARHGEF11,ARHGEF17,ARHGEF3,ARHGEF4,ARHGEF7,ARL6IP5,ARMCX2,ARPP21,ASB7,ASCC3,ASPG,ATF1,ATN1,ATP6V0B,ATP6V1A,ATP6V1D,ATP6V1G3,ATP6V1H,B4GALT5,BAK1,BCAM,BCAP31,BCL11B,BCL2L2,BECN1,BICRAL,BIRC5,BLNK,BNIP1,BOK,BRAP,BSN,BTG2,C1QTNF5,C4BPB,C5,CACNA1G,CAMK1D,CAND1,C…
EPHA2	kinase		0.052	7.76e-07	A4GALT,ABCG5,ACSL4,ACSS3,ADAM10,ADAR,ADGRG6,ADRA2A,ADTRP,AGL,AKR1D1,ALDH1L2,ALG3,AMACR,AMOTL1,ANXA3,ANXA6,ARHGEF17,ARID3C,ARL4A,ARPP21,ASCC3,ASPG,ATF1,ATF6,ATN1,ATOH8,ATP6V1G3,B4GALT5,BAK1,BCAM,BCAR3,BCL2,BCL2L12,BECN1,BET1,BICRAL,BIRC5,BMP3,BNIP1,BTG2,BZW1,C15orf39,C1orf74,CALCRL,CAVIN1,CC2D2A,CCDC117,CCDC82,CCK,CCR1,CD1E,CD276,CD36,CD81,CD99,CDC123,CDS2,CHCHD3,CHD9,CHRDL2,CHRND,CHST1,CIITA,CKAP…
SU5614	chemical drug	Activated	5.926	7.86e-07	AASS,AATF,ABCD3,ACAN,ACTR3,ACVR1C,ADAM10,ADAR,ADGRA3,ADGRG6,ADGRV1,ADH5,ADK,ADRA2A,AGTRAP,AKR1D1,ALDH9A1,ANAPC4,ANXA6,APBA2,APEX2,APOBEC1,APOBEC2,ARHGAP1,ARHGEF11,ARHGEF3,ARHGEF4,ARMCX2,ARNT,ARPP21,ASB7,ATF1,ATN1,ATP6V0B,ATP6V1A,ATP6V1D,ATP6V1H,ATR,ATXN2,B4GALT7,BCAM,BCAP31,BCAR3,BCL2,BCL7C,BDNF,BICRAL,BIRC5,BOK,BRAP,BSN,C11orf58,C1orf74,C1QTNF5,CAND1,CANX,CARM1,CAVIN1,CBX4,CCDC68,CCDC82,CCL2,CD1…
PRLR	transmembrane receptor	Inhibited	-3.782	7.9e-07	AASS,ACAA2,ACKR1,ACOX3,ACSL4,ACTR3,ADAM10,ADAR,ADCYAP1R1,ADGRA3,ADGRE5,ADGRG6,ADH5,ADK,ADTRP,AFAP1L1,AGAP2,AGK,AGMAT,AGTRAP,ALDH9A1,ALG3,ALKBH8,AMOTL1,AMPH,ANAPC4,ANKRD1,ANXA6,APBA2,APEX2,APOBEC1,APOBEC2,ARHGAP1,ARHGEF3,ARHGEF4,ARID3C,ARL4A,ARMCX2,ARNT,ARPP21,ARSA,ASB7,ASPG,ATF1,ATF3,ATF6,ATOH8,ATP6V1C2,ATP6V1G3,ATP6V1H,ATP9A,B4GALT7,BCAP31,BCAR3,BCL2L12,BCL2L2,BDNF,BECN1,BET1,BNIP1,BRAP,BSCL2,BT…
SEC13	transporter	Inhibited	-3.662	7.96e-07	AASS,AATF,ABCD3,ABCE1,ACAA2,ACAN,ACTR3,ADAM10,ADAR,ADGRA3,ADGRG6,ADK,ADRA2A,AGPAT1,AKR1D1,ALDOC,ALKBH8,ANAPC2,ANKRD1,ANXA3,APBA2,APOBEC1,ARHGAP1,ARHGEF11,ARHGEF7,ARL4D,ARMCX2,ASB7,ATF1,ATF2,ATF3,ATP6V1A,ATP6V1G3,ATP6V1H,ATR,B4GALT5,BCAM,BCL2,BCL7C,BDNF,BICRAL,BIRC5,BLVRA,BRAP,C1QTNF5,C4BPB,CAMK2A,CARM1,CCDC82,CCK,CD99,CDC37L1,CDC42BPA,CDC7,CDKN2D,CENPE,CENPM,CENPN,CEP250,CFL2,CHD7,CHPT1,CLDN3,CLE…
ulipristal acetate	chemical drug		0.959	8.02e-07	AATF,ABCD3,ABCE1,ACAA2,ACSL4,ACTR3,ADAM10,ADCYAP1R1,ADGRA3,ADGRE5,ADGRG6,ADH5,ADK,ADRA2A,AGTRAP,ALDOC,ANAPC2,ANGPTL6,ANOS1,ANXA3,APBA2,AQP5,ARHGAP1,ARHGAP15,ARHGEF11,ARL4D,ARMCX2,ARNT,ASB7,ATF1,ATF3,ATF6,ATN1,ATP6V1A,ATP6V1H,BANP,BCAM,BCAR3,BDNF,BICRAL,BOK,BRAP,BSN,C1QTNF5,C5,CALCRL,CAMK2A,CARM1,CAVIN1,CCDC82,CD36,CDC42BPA,CELSR1,CENPE,CENPM,CENPN,CEP250,CFL2,CHPT1,CIITA,CKS1B,CLDN3,CLEC11A,CLPB,…
GPER1	G-protein coupled receptor	Inhibited	-2.626	8.07e-07	A4GALT,AATF,ABCG5,ACTR3,ADAM10,ADAR,ADGRA3,ADGRV1,ADK,ADTRP,AGL,AGPAT1,AGTRAP,ALDH1L2,ALG3,AMACR,AMPH,ANAPC2,ANKRD1,ANKRD6,ANOS1,ANXA3,APBA2,APEX2,APLF,APOBEC2,ARHGAP1,ARHGEF11,ARHGEF17,ARHGEF7,ARID3C,ARL4A,ARL4D,ARMCX2,ARPP21,ARSA,ASB7,ASCC3,ATF3,ATF6,ATN1,ATP6V1A,ATP6V1G3,ATP6V1H,ATXN2,AVP,B4GALT5,B4GALT7,BAK1,BANP,BCAM,BCAR3,BCL2L12,BDNF,BECN1,BET1,BICRAL,BMP3,BNIP1,BRAP,BSCL2,BTG2,C1orf74,C1Q…
HTR1B	G-protein coupled receptor		-1.961	8.09e-07	ABCG5,ACTR3,ACVR1C,ADAM10,ADGRA3,ADGRG6,ADGRV1,AGAP2,AGTRAP,ALDH1L2,ALDOC,ALG3,AMACR,AMOTL1,ANKRD1,ANKRD6,ANOS1,APEX2,APLF,ARHGEF17,ARHGEF7,ARL6IP5,ARMCX2,ARNT,ARPP21,ASB7,ASCC3,ASPG,ATN1,ATP6V1A,ATP6V1G3,ATP6V1H,ATXN2,B4GALT5,B4GALT7,BAK1,BANP,BCAM,BCAR3,BCL11B,BCL2,BCL2L2,BCL7C,BDNF,BIRC5,BNIP1,BRAP,BSN,BTG2,C1QTNF5,C4BPB,CACNA1G,CANX,CARM1,CBX4,CC2D2A,CCL2,CCR1,CD151,CD1E,CD36,CD68,CD81,CDK4,C…
8-(4-chlorophenylthio)-guanosine-3', 5'-cyclic monophosphate	chemical reagent		-1.142	8.15e-07	AASS,ACOX3,ACSL4,ACTR3,ADAM10,ADAR,ADGRA3,ADGRG6,ADGRV1,ADK,ADTRP,AFAP1L1,AGL,AGTR2,AGTRAP,ALDH1L2,ALG3,AMACR,AMOTL1,AMPH,ANGPTL6,ANKRD1,ANOS1,APBA2,APEX2,ARHGAP15,ARHGAP6,ARHGEF17,ARID3C,ARL4A,ARMCX2,ARPP21,ASB7,ASCC3,ASPG,ATF1,ATF2,ATF6,ATN1,ATOH8,ATP6V1C2,ATP6V1G3,ATP6V1H,ATXN2,B4GALT5,BACE1,BAK1,BCAM,BCAR3,BCL2L12,BCL7C,BDNF,BECN1,BET1,BICRAL,BIRC5,BMP3,BNIP1,BRAP,BTG2,BZW1,C15orf39,C1orf74,C…
PI4K2A	kinase	Inhibited	-4.418	8.21e-07	AASS,ABCD3,ABCE1,ACTR3,ACVR1C,ADGRA3,ADGRE5,ADGRG6,ADGRV1,ADK,ADRA2A,AFAP1L1,AGTR2,AGTRAP,ALDH1L2,ALDOC,ALG3,ALKBH8,AMACR,AMOTL1,ANAPC2,ANAPC4,ANKRD1,ANOS1,ANXA3,APBA2,APEX2,APOBEC2,ARHGEF11,ARHGEF17,ARHGEF3,ARHGEF4,ARL6IP5,ARMCX2,ARPP21,ASB7,ASCC3,ASPG,ATF1,ATF3,ATF6,ATN1,ATP6V1A,ATP6V1G3,ATP6V1H,B4GALT5,BAK1,BCAM,BCAP31,BCAR3,BCL11B,BCL2,BCL2L2,BCL7C,BIRC5,BNIP1,BOK,BRAP,BSN,BTG2,C1QTNF5,C4BPB,…
BCKDHA	enzyme		-0.535	8.35e-07	AASS,ABCG5,ACAA2,ACOX3,ACTR3,ACVR1C,ADAMTS2,ADGRA3,ADGRE5,ADGRV1,ADH5,ADK,AFAP1L1,AGK,AGMAT,AGTR2,AGTRAP,ALDH9A1,ALG3,ALKBH8,AMOTL1,ANAPC4,ANKRD1,ANXA3,ANXA6,APOBEC1,APOBEC2,ARHGAP1,ARHGEF11,ARHGEF4,ARL6IP5,ARMCX2,ARNT,ARSA,ASB7,ASPG,ATF1,ATF3,ATP5F1D,ATP6V1A,ATP6V1C2,ATP6V1H,ATP9A,BAK1,BCAP31,BCAR3,BCL2L2,BCL7C,BET1,BIRC5,BLVRA,BNIP1,BOK,BRAP,BSN,BTG2,C11orf58,C1QTNF5,C4BPB,CABYR,CACNA1G,CALCRL,…
Ighd	other	Inhibited	-3.508	8.46e-07	AASS,ABCD3,ACTR3,ACVR1C,ADAM10,ADGRA3,ADGRG6,ADGRV1,ADK,ADRA2A,AFAP1L1,AGTR2,ALDH1L2,ALG3,AMACR,AMOTL1,ANKRD1,ANKRD6,ANOS1,APBA2,APEX2,ARHGEF17,ARHGEF3,ARL6IP5,ARMCX2,ARNT,ARPP21,ASB7,ASCC3,ASPG,ATN1,ATP6V0B,ATP6V1A,ATP6V1D,ATP6V1G3,ATP6V1H,ATXN2,B4GALT5,B4GALT7,BAK1,BANP,BCAM,BCAR3,BCL11B,BCL2,BCL2L2,BCL7C,BECN1,BLNK,BNIP1,BRAP,BSN,BTG2,C1QTNF5,C4BPB,C5,CACNA1G,CANX,CARM1,CBX4,CC2D2A,CCL2,CCR1,C…
acetyl-coenzyme A	chemical - endogenous mammalian	Inhibited	-5.13	8.56e-07	AASS,AATF,ACOX3,ACSM3,ACTR3,ADAM10,ADGRA3,ADGRE5,ADGRG6,AFAP1L1,AGTR2,ALDH9A1,ALDOC,ALKBH8,ANAPC2,ANAPC4,ANKRD1,ANXA6,APOBEC1,APOBEC2,AQP5,ARHGAP1,ARHGEF11,ARHGEF3,ARHGEF4,ARL4D,ARMCX2,ARNT,ARSA,ASB7,ASIC3,ATF2,ATF6,ATP6V1A,ATP6V1D,ATP6V1H,ATR,AVP,B4GALT5,BCAM,BCAP31,BET1,BLNK,BRAP,C1QTNF5,C5,CALCRL,CAMK2A,CAND1,CARM1,CAVIN1,CCK,CCL2,CCR1,CD151,CD36,CD68,CDC7,CELSR1,CENPM,CENPN,CEP164,CEP250,CEP5…
Esr1-Esr1-estrogen-estrogen	complex		-1.816	8.59e-07	A4GALT,AASS,AATF,ABCG5,ACAN,ACSL4,ACVR1C,ADAM10,ADAMTS2,ADGRE5,ADGRG6,ADK,AFAP1L1,AGPAT1,ANAPC2,ANAPC4,ANKRD40,ANXA3,ANXA6,APBA2,APEX2,APOBEC1,APOBEC2,ARHGAP1,ARHGEF11,ARHGEF3,ARHGEF4,ARHGEF7,ARL4D,ARL6IP5,ASPG,ATF1,ATN1,ATP5F1D,ATP6V0B,ATP6V1A,ATP6V1H,ATXN2,AVP,B4GALT7,BCAM,BCAP31,BCAR3,BCL11B,BCL2,BCL2L2,BCL7C,BDNF,BECN1,BIRC5,BLVRA,BOK,BRAP,C1QTNF5,CACNA1G,CALCRL,CAMK1D,CAND1,CARM1,CBX4,CCK,CC…
chondroitin sulfate proteoglycan	chemical reagent		-0.158	8.73e-07	ABCE1,ACVR1C,ADAR,ADGRA3,ADK,ADTRP,AFAP1L1,AGL,AGTR2,AKR1D1,ALDH1L2,AMACR,AMOTL1,ANKRD1,ANKRD6,ANOS1,APBA2,ARHGEF17,ARL4D,ARMCX2,ARPP21,ARSA,ASB7,ASCC3,ASPG,ATF1,ATF3,ATN1,ATP6V1G3,B4GALT5,B4GALT7,BAK1,BCAM,BCL11B,BCL2,BCL2L2,BCL7C,BECN1,BICRAL,BNIP1,BRAP,BTG2,C1orf74,C1QTNF5,C4BPB,CARM1,CC2D2A,CCDC82,CCL2,CD1E,CD36,CD81,CDK4,CDS2,CEMIP,CENPN,CEP250,CFL2,CHD7,CHD9,CHPT1,CHRND,CLCN1,CLDN15,CLPB,CL…
AFAP1L2	other		-0.946	8.79e-07	ABCG5,ACSS3,ADA2,ADTRP,AFAP1L1,AGK,AGL,AGTR2,ALDH1L2,ALKBH8,AMACR,ANAPC4,ANKRD1,ANKRD6,ANKS3,ANOS1,APOBEC2,ARHGEF11,ARHGEF17,ARHGEF4,ARL4D,ARPP21,ARSA,ASCC3,ASPG,ATN1,ATP6V1A,ATP6V1G3,ATXN2,B4GALT5,B4GALT7,BAK1,BCAM,BCAP31,BCL11B,BECN1,BMP3,BNIP1,BRAP,BTG2,C1orf74,C1QTNF5,CABYR,CAND1,CARM1,CAVIN1,CC2D2A,CCL2,CD1E,CD36,CDC42BPA,CDK4,CDS2,CELF4,CENPN,CEP164,CEP250,CFL2,CHCHD3,CHD9,CKAP5,CLDN15,CLPB…
PRI-724	chemical drug	Activated	5.038	8.91e-07	AASS,AATF,ABCD3,ACAN,ACOX3,ACSL4,ACTR3,ACVR1C,ADAM10,ADAMTS2,ADAR,ADGRA3,ADGRE5,ADGRG6,ADGRV1,ADRA2A,ADTRP,AFAP1L1,AGL,AGTRAP,AKR1D1,ALDH9A1,ALDOC,AMACR,AMOTL1,ANAPC2,ANAPC4,APOBEC1,APOBEC2,ARHGAP1,ARHGEF11,ARHGEF3,ARHGEF4,ARMCX2,ARNT,ASB7,ATP6V0B,ATP6V1A,ATP6V1H,B4GALT5,B4GALT7,BCAM,BCAP31,BCAR3,BCL11B,BCL2,BCL2L2,BDNF,BECN1,BET1,BLNK,BLVRA,BRAP,C11orf58,C1QTNF5,C4BPB,CACNA1G,CALCRL,CAMK2A,CAND1…
SAFB2	other		1.288	8.95e-07	AASS,AATF,ABCE1,ACAA2,ADAM10,ADAR,ADGRE5,ADGRG6,ALDH9A1,AMOTL1,ANAPC2,ANAPC4,ANXA3,ANXA6,APOBEC1,APOBEC2,ARHGAP1,ARHGEF11,ARHGEF4,ARL4D,ATP6V1A,ATP6V1H,ATXN2,AVP,BCAP31,BCAR3,BCL2,BDNF,BECN1,BICRAL,BOK,BRAP,BTG2,C1QTNF5,CALCRL,CAND1,CANX,CARM1,CAVIN1,CCDC82,CCR1,CD68,CD99,CDC42BPA,CDC7,CDK4,CDKN2D,CELSR1,CENPE,CENPM,CENPN,CEP164,CEP250,CEP55,CFL2,CKB,CKS1B,CLDN3,CLN8,CLTCL1,CNN2,COG5,COL13A1,COL4…
selenomethionine	chemical - endogenous mammalian		1.042	8.98e-07	ABCE1,ACAA2,ACOX3,ACVR1C,ADGRA3,ADGRE5,ADH5,ADTRP,AGL,AGMAT,AGTR2,AKR1D1,ALDH1L2,ALDH9A1,AMACR,AMOTL1,ANAPC4,ANKRD1,ANKRD6,ANXA3,ANXA6,APOBEC1,APOBEC2,ARHGEF17,ARHGEF4,ARMCX2,ARPP21,ARSA,ASB7,ASCC3,ATF1,ATF3,ATN1,ATP6V1C2,ATP6V1G3,ATP9A,B4GALT5,B4GALT7,BCAM,BCAP31,BCL2,BCL7C,BECN1,BET1,BICRAL,BNIP1,BOK,C1orf74,CALCRL,CAND1,CC2D2A,CCDC82,CD151,CD1E,CD36,CDC37L1,CDC42BPA,CDC7,CDK4,CDKN2D,CDS2,CELSR…
NCK	group		-1.592	9.13e-07	AATF,ABCE1,ABCG5,ACAN,ACSL4,ACTR3,ADAM10,ADAR,ADGRA3,ADGRE5,ADGRG6,ADGRV1,ADH5,ADK,AFAP1L1,AGMAT,AGTR2,ALDH9A1,ALDOC,ANAPC2,ANAPC4,ANKRD6,ANXA3,ANXA6,APOBEC1,APOBEC2,ARHGAP1,ARHGEF11,ARHGEF3,ARHGEF4,ARHGEF7,ARMCX2,ARNT,ASB7,ATF2,ATF3,ATP6V0B,ATP6V1A,ATP6V1C2,ATP6V1D,ATP6V1H,ATP9A,ATXN2,B4GALT7,BCAP31,BCAR3,BDNF,BICRAL,BLVRA,BOK,BRAP,BSCL2,C1QTNF5,CACNA1G,CALCRL,CAMK2A,CAND1,CARM1,CBX4,CCDC82,CCL2…
norethindrone	chemical drug		-1.118	9.13e-07	AASS,AATF,ABCE1,ACAA2,ADAM10,ADAR,ADGRE5,ADGRG6,ALDH9A1,AMOTL1,ANAPC2,ANAPC4,ANXA3,ANXA6,APOBEC1,APOBEC2,ARHGAP1,ARHGEF11,ARHGEF4,ARL4D,ATP6V1A,ATP6V1H,ATXN2,AVP,BCAP31,BCAR3,BCL2,BDNF,BECN1,BICRAL,BOK,BRAP,C1QTNF5,CALCRL,CAND1,CANX,CARM1,CAVIN1,CCDC82,CCR1,CD68,CD99,CDC42BPA,CDC7,CDK4,CDKN2D,CELSR1,CENPE,CENPM,CENPN,CEP164,CEP250,CEP55,CFL2,CKB,CKS1B,CLDN3,CLN8,CLTCL1,CNN2,COG5,COL13A1,COL4A6,CO…
olverembatinib	chemical drug	Activated	2.897	9.19e-07	AASS,AATF,ABCE1,ACKR1,ACSS3,ACVR1C,ADAM10,ADAR,ADGRG6,ADGRV1,ADH5,ADK,AFAP1L1,AGTR2,AGTRAP,ALDH9A1,ANAPC4,ANKRD6,ANXA6,APBA2,APOBEC1,APOBEC2,ARHGAP1,ARHGEF3,ARHGEF4,ARHGEF7,ARL6IP5,ARNT,ATF1,ATF6,ATP6V0B,ATP6V1A,ATP6V1H,ATR,ATXN2,B4GALT7,BANP,BCAM,BCAP31,BCAR3,BCL11B,BCL2,BCL2L2,BICRAL,BIRC5,BLVRA,BRAP,BSN,C11orf58,C1QTNF5,CALCRL,CAMK2A,CAND1,CANX,CARM1,CBX4,CCDC82,CCL2,CCR1,CD151,CDC7,CELF4,CELS…
selegiline	chemical drug		-1.478	9.48e-07	ABCD3,ACTR3,ADGRA3,ADH5,ADK,ADRA2A,ADTRP,ALDH1L2,ALDH9A1,ALDOC,ANAPC2,ANAPC4,ANOS1,ANXA3,ANXA6,APBA2,APOBEC1,APOBEC2,AQP5,ARHGAP1,ARHGEF4,ARHGEF7,ARL4A,ARL6IP5,ARMCX2,ARNT,ASB7,ATF1,ATN1,ATOH8,ATP5F1D,ATP6V0B,ATP6V1A,ATP6V1D,AVP,BACE1,BCAM,BCAP31,BCL11B,BCL2,BCL7C,BDNF,BICRAL,BIRC5,BLNK,BLVRA,C11orf58,CACHD1,CALCRL,CAMK1D,CAMK2A,CAND1,CAVIN1,CCDC82,CCK,CCL2,CD99,CDC42BPA,CDC7,CDS2,CENPM,CENPN,CEN…
XIB 4035	chemical reagent		-1.367	9.66e-07	ABCE1,ACTR3,ADAR,ADGRA3,ADTRP,AGTR2,AKR1D1,ALDH1L2,ALG3,AMACR,AMOTL1,ANAPC4,ANKRD1,ANKRD6,ANOS1,APOBEC2,ARHGEF17,ARHGEF4,ARID3C,ARL6IP5,ARMCX2,ARNT,ARPP21,ASB7,ASCC3,ASPG,ATF1,ATF6,ATN1,ATOH8,ATP6V1G3,ATXN2,B4GALT5,B4GALT7,BAK1,BANP,BCAM,BCAP31,BCL2,BCL2L2,BDNF,BICRAL,BIRC5,BNIP1,BTG2,C15orf39,C1orf74,C4BPB,CAMK1D,CAND1,CC2D2A,CCDC117,CCDC82,CCK,CCNJ,CD151,CD1E,CD36,CDC7,CDS2,CELF4,CEMIP,CEP164,C…
MAOA	enzyme	Inhibited	-3.125	9.67e-07	AASS,AATF,ABCD3,ABCE1,ACAN,ACTR3,ADA2,ADAM10,ADAMTS15,ADGRA3,ADGRG6,ADK,ADRA2A,AGPAT1,AKR1D1,ALDOC,ALG3,ALKBH8,ANAPC2,ANKS3,ANXA3,APBA2,APOBEC1,ARHGAP1,ARHGEF11,ARHGEF7,ARL4D,ARMCX2,ASB7,ATF1,ATF2,ATP6V1A,ATP6V1G3,ATP6V1H,ATR,ATXN2,AVP,BCL2,BCL7C,BICRAL,BIRC5,BLVRA,BOK,BRAP,C1QTNF5,C4BPB,CALCRL,CAMK2A,CARM1,CBX4,CCDC82,CCK,CD99,CDC37L1,CDC42BPA,CDC7,CDKN2D,CELF4,CELSR1,CEMIP,CENPE,CENPM,CENPN,CEP…
LETM1	transporter		0.101	9.74e-07	ACAA2,ACOX3,ACVR1C,ADGRG6,ADK,ADTRP,AFAP1L1,AGL,AKR1D1,ALG3,AMACR,AMOTL1,ANAPC4,ANKRD1,ANKRD6,ANOS1,APBA2,APOBEC2,ARHGEF11,ARHGEF17,ARHGEF4,ARL4D,ARPP21,ARSA,ASCC3,ASPG,ATF3,ATN1,ATP6V1G3,B4GALT5,B4GALT7,BAK1,BCAM,BCAP31,BCAR3,BCL11B,BCL2L2,BCL7C,BECN1,BET1,BNIP1,BRAP,BSCL2,BTG2,C1orf74,C1QTNF5,C4BPB,CACHD1,CALCRL,CAND1,CARM1,CBX4,CC2D2A,CCL2,CCNJ,CD151,CD1E,CD36,CDC42BPA,CDK4,CDKN2D,CDS2,CELF4,C…
GJA1	transporter		0.958	9.85e-07	ABCD3,ABCG5,ACKR1,ACSL4,ACSS3,ADCYAP1R1,ADGRE5,ADH5,ADRA2A,AGL,AGMAT,AGTRAP,AKAP3,AKR1D1,ALDH1L2,ALDH9A1,ALG3,ALKBH8,AMOTL1,ANAPC4,ANGPTL6,ANKRD1,ANKRD6,ANXA3,ANXA6,APBA2,APEX2,APOBEC1,APOBEC2,AQP5,ARHGAP15,ARHGEF17,ARHGEF3,ARHGEF4,ARL4A,ARSA,ASCC3,ASIC3,ATF2,ATN1,ATP6V1C2,ATP6V1D,ATP6V1H,ATXN2,B4GALT5,B4GALT7,BANP,BCAM,BCAP31,BCL2L12,BCL7C,BMP3,BNIP1,BOK,BRAP,BSN,C1QTNF5,CACHD1,CAND1,CANX,CARM1,…
WFS1	enzyme		-1.411	9.92e-07	AASS,ABCD3,ABCE1,ABCG5,ACTR3,ADAMTS2,ADGRA3,ADGRE5,ADGRV1,ADRA2A,AFAP1L1,AGK,AGTRAP,AKR1D1,ALDH9A1,ALG3,AMOTL1,ANAPC2,ANAPC4,ANKRD1,ANXA3,ANXA6,APOBEC1,APOBEC2,ARHGAP1,ARHGEF11,ARHGEF4,ARL4D,ARL6IP5,ARMCX2,ARSA,ASB7,ATF1,ATF6,ATP6V1A,ATP6V1H,ATR,AVP,BCAP31,BCAR3,BCL2,BCL2L2,BCL7C,BLVRA,BNIP1,BOK,BRAP,BSN,C1QTNF5,C4BPB,C5,CABYR,CACNA1G,CALCRL,CAMK1D,CAMK2A,CAND1,CANX,CARM1,CBX4,CC2D2A,CCK,CCL2,CD1…
I-A09	chemical reagent		-1.367	9.93e-07	ABCE1,ACTR3,ADAR,ADGRA3,ADTRP,AGTR2,AKR1D1,ALDH1L2,ALG3,AMACR,AMOTL1,ANAPC4,ANKRD1,ANKRD6,ANOS1,APOBEC2,ARHGEF17,ARHGEF4,ARID3C,ARL6IP5,ARMCX2,ARNT,ARPP21,ASB7,ASCC3,ASPG,ATF1,ATF6,ATN1,ATOH8,ATP6V1G3,ATXN2,B4GALT5,B4GALT7,BAK1,BANP,BCAM,BCAP31,BCL2,BCL2L2,BDNF,BICRAL,BIRC5,BNIP1,BTG2,C15orf39,C1orf74,C4BPB,CAMK1D,CAND1,CC2D2A,CCDC117,CCDC82,CCK,CCNJ,CD151,CD1E,CD36,CDC7,CDS2,CELF4,CEMIP,CEP164,C…
SAFB	other		1.342	9.97e-07	AASS,AATF,ABCE1,ACAA2,ADAM10,ADAR,ADGRE5,ADGRG6,ALDH9A1,AMOTL1,ANAPC2,ANAPC4,ANXA3,ANXA6,APOBEC1,APOBEC2,ARHGAP1,ARHGEF11,ARHGEF4,ARL4D,ATP6V1A,ATP6V1H,ATXN2,AVP,BCAP31,BCAR3,BCL2,BDNF,BECN1,BICRAL,BOK,BRAP,BTG2,C1QTNF5,CALCRL,CAND1,CANX,CARM1,CAVIN1,CCDC82,CCR1,CD68,CD99,CDC42BPA,CDC7,CDK4,CDKN2D,CELSR1,CENPE,CENPM,CENPN,CEP164,CEP250,CEP55,CFL2,CKB,CKS1B,CLDN3,CLN8,CLTCL1,CNN2,COG5,COL13A1,COL4…
mitomycin C	chemical drug	Inhibited	-3.517	1.01e-06	A4GALT,AATF,ABCG5,ACAA2,ACKR1,ACOX3,ACSL4,ACVR1C,ADA2,ADAR,ADGRA3,ADGRE5,ADGRV1,ADH5,ADTRP,AFAP1L1,AGMAT,AGTR2,ALDH9A1,ALG3,ALKBH8,AMOTL1,ANAPC4,ANGPTL6,ANKRD1,ANKRD6,ANKS3,ANXA3,ANXA6,APBA2,APEX2,APOBEC1,APOBEC2,ARHGAP15,ARHGAP6,ARHGEF11,ARHGEF17,ARHGEF4,ARMCX2,ARNT,ASIC3,ATF2,ATF3,ATF6,ATN1,ATP6V1C2,ATP6V1G3,ATP6V1H,ATP9A,ATR,ATXN2,B4GALT5,B4GALT7,BACE1,BAK1,BCAP31,BCL11B,BCL2L12,BCL2L2,BDNF,BE…
SPSB1	other		-0.191	1.04e-06	AATF,ACOX3,ACSL4,ACTR3,ACVR1C,ADAM10,ADAMTS2,ADAR,ADGRA3,ADGRG6,ADGRV1,ADH5,ADK,AGTR2,AGTRAP,ALDH9A1,ANAPC4,ANGPTL6,ANKRD6,ANXA6,APBA2,APEX2,APOBEC2,ARHGAP1,ARHGAP15,ARHGEF3,ARHGEF4,ARMCX2,ASB7,ATF1,ATP5F1D,ATP6V1A,ATP6V1H,ATR,ATXN2,AVP,BANP,BCAM,BCAP31,BCAR3,BCL2L2,BCL7C,BECN1,BET1,BICRAL,BOK,BRAP,BSN,C11orf58,C1QTNF5,C4BPB,CACNA1G,CALCRL,CAMK2A,CAND1,CARM1,CAVIN1,CCDC82,CCR1,CD81,CELF4,CELSR1,C…
IFI6	other		-0.054	1.04e-06	AASS,AATF,ABCD3,ABCE1,ACAA2,ACKR1,ACSL4,ADAM10,ADAR,ADGRE5,ADGRG6,ADRA2A,ALDH9A1,AMOTL1,ANAPC2,ANAPC4,ANXA3,ANXA6,APOBEC1,APOBEC2,AQP5,ARHGAP1,ARHGEF11,ARHGEF4,ARL4D,ATF2,ATF6,ATP6V1A,ATP6V1D,ATP6V1H,ATXN2,AVP,BCAM,BCAP31,BCAR3,BECN1,BICRAL,BOK,BRAP,BTG2,C1QTNF5,C5,CAND1,CANX,CARM1,CAVIN1,CCDC82,CCK,CCR1,CD68,CD99,CDC42BPA,CDC7,CDK4,CDKN2D,CENPE,CENPM,CENPN,CEP164,CEP250,CEP55,CFL2,CHCHD3,CKS1B,C…
MLIP	transcription regulator	Activated	2.512	1.04e-06	AASS,ABCD3,ACAA2,ACTR3,ACVR1C,ADGRA3,ADGRE5,ADGRG6,ADK,ADRA2A,AFAP1L1,AGTR2,AKR1D1,ALDH1L2,ALG3,AMACR,AMOTL1,ANAPC4,ANKRD1,ANOS1,APBA2,APOBEC2,ARHGEF11,ARHGEF17,ARHGEF3,ARHGEF4,ARL4A,ARL4D,ARL6IP5,ARMCX2,ARNT,ARPP21,ASB7,ASCC3,ASPG,ATF3,ATF6,ATP6V1G3,ATP6V1H,B4GALT5,B4GALT7,BAK1,BCAM,BCAP31,BCAR3,BCL11B,BCL2,BCL2L2,BCL7C,BIRC5,BNIP1,BRAP,BSN,BTG2,C1QTNF5,C4BPB,CALCRL,CAMK2A,CAND1,CANX,CARM1,CBX4,…
TRIM41	enzyme		-1.076	1.05e-06	AASS,AATF,ABCE1,ACAN,ACTR3,ADGRA3,ADGRG6,ADK,ADTRP,AGPAT1,AKR1D1,ALDH9A1,ALDOC,ALKBH8,AMPH,ANAPC4,ANXA6,APBA2,APOBEC2,ARHGAP1,ARHGEF11,ARHGEF3,ARHGEF4,ARHGEF7,ARL4D,ARL6IP5,ARMCX2,ARNT,ARSA,ASB7,ATF1,ATF6,ATP5F1D,ATP6V0B,ATP6V1D,ATP6V1G3,ATR,BCAP31,BCAR3,BCL11B,BCL2,BCL2L12,BCL7C,BIRC5,BRAP,C1QTNF5,C4BPB,C5,CALCRL,CAMK2A,CAND1,CARM1,CCR1,CDC37L1,CDC7,CDS2,CELSR1,CENPE,CENPM,CENPN,CEP164,CEP250,CE…
PHIP	other		0.303	1.08e-06	ABCE1,ADGRV1,AFAP1L1,AGTR2,AGTRAP,AKR1D1,ALDH1L2,ALG3,AMACR,AMOTL1,ANAPC2,ANAPC4,ANKRD1,ANOS1,ANXA3,APEX2,APOBEC2,ARHGEF11,ARHGEF17,ARHGEF4,ARHGEF7,ARL4A,ARL4D,ARL6IP5,ARNT,ARPP21,ASCC3,ASPG,ATF1,ATP6V1A,ATP6V1G3,ATP6V1H,ATXN2,BAK1,BCAM,BCAP31,BCL11B,BCL7C,BET1,BIRC5,BNIP1,BRAP,BSCL2,BTG2,C1QTNF5,C4BPB,CACNA1G,CAMK2A,CAND1,CANX,CARM1,CBX4,CC2D2A,CCL2,CCNJ,CD1E,CD36,CDC42BPA,CDC7,CDK4,CELF4,CEMIP,…
DENND3	other		-1.314	1.08e-06	ABCD3,ABCE1,ABCG5,ACTR3,ADAMTS2,ADGRA3,ADGRE5,ADGRV1,ADK,ADRA2A,AFAP1L1,AGK,AGTRAP,AKR1D1,ALDH9A1,ALG3,AMOTL1,ANAPC2,ANAPC4,ANKRD1,ANXA3,ANXA6,APBA2,APOBEC1,APOBEC2,ARHGAP1,ARHGEF11,ARHGEF4,ARL4D,ARL6IP5,ARMCX2,ARSA,ASB7,ATF1,ATF6,ATP5F1D,ATP6V1A,ATP6V1C2,ATP6V1G3,ATR,AVP,BCAP31,BCAR3,BCL2,BCL2L2,BCL7C,BLVRA,BNIP1,BOK,BRAP,BSN,C11orf58,C1QTNF5,C4BPB,C5,CABYR,CACNA1G,CALCRL,CAMK1D,CAMK2A,CAND1,CAN…
estrogen receptor	group		-1.067	1.09e-06	AASS,AATF,ABCE1,ACAA2,ADAM10,ADAR,ADGRE5,ADGRG6,ALDH9A1,AMOTL1,ANAPC2,ANAPC4,ANXA3,ANXA6,APOBEC1,APOBEC2,ARHGAP1,ARHGEF11,ARHGEF4,ARL4D,ATP6V1A,ATP6V1H,ATXN2,AVP,BCAP31,BCAR3,BCL2,BDNF,BECN1,BICRAL,BOK,BRAP,BTG2,C1QTNF5,CALCRL,CAND1,CANX,CARM1,CAVIN1,CCDC82,CCR1,CD68,CD99,CDC42BPA,CDC7,CDK4,CDKN2D,CELSR1,CENPE,CENPM,CENPN,CEP164,CEP250,CEP55,CFL2,CKB,CKS1B,CLDN3,CLN8,CLTCL1,CNN2,COG5,COL13A1,COL4…
MLH1	enzyme		-1.05	1.09e-06	AATF,ACAA2,ACOX3,ACTR3,ACVR1C,ADGRE5,ADGRV1,ADH5,ADTRP,AFAP1L1,AGL,AGMAT,AGTR2,ALDH9A1,ALKBH8,AMACR,ANAPC4,ANGPTL6,ANKRD1,ANKRD6,ANXA3,ANXA6,APBA2,APEX2,APLF,APOBEC1,APOBEC2,ARHGAP1,ARHGAP15,ARHGEF11,ARHGEF3,ARHGEF4,ARHGEF7,ARL4A,ARL6IP5,ARMCX2,ASAP1,ASB7,ASPG,ATF1,ATF2,ATF3,ATP5F1D,ATP6V1A,ATP6V1C2,ATP6V1G3,ATP6V1H,ATP9A,B4GALT7,BACE1,BAK1,BANP,BCAP31,BCAR3,BCL11B,BCL2,BCL2L12,BCL7C,BET1,BICRAL,…
RASGRP2	other	Inhibited	-2.447	1.11e-06	A4GALT,AASS,AATF,ABCE1,ACAA2,ACAN,ACSS3,ACTR3,ADAM10,ADAMTS2,ADAR,ADGRG6,ADGRV1,ADH5,ADK,ADRA2A,AGTR2,ALDH9A1,ALDOC,ALKBH8,AMPH,ANAPC4,APLF,APOBEC2,ARHGAP1,ARHGEF11,ARHGEF4,ARHGEF7,ARL4D,ARL6IP5,ATF1,ATP5F1D,ATP6V0B,ATP6V1A,ATP6V1D,ATP6V1H,ATR,ATXN2,B4GALT5,B4GALT7,BCAM,BCAP31,BCAR3,BCL11B,BCL7C,BICRAL,BLNK,BLVRA,BOK,BRAP,BSN,BZW1,C1QTNF5,CALCRL,CAMK1D,CAMK2A,CAND1,CANX,CARM1,CBX4,CCDC82,CCK,CCL2…
imatinib	chemical drug	Activated	2.682	1.12e-06	AASS,AATF,ABCD3,ABCE1,ABCG5,ACAA2,ACAN,ACKR1,ADAM10,ADAR,ADH5,ADRA2A,ALDH9A1,ALDOC,ALKBH8,ANAPC2,ANAPC4,ANKRD1,ANXA6,APOBEC1,APOBEC2,ARHGAP1,ARHGEF11,ARHGEF4,ARHGEF7,ARL4D,ATF1,ATF6,ATP6V0B,ATP6V1A,ATP6V1D,ATP6V1H,ATR,AVP,B4GALT5,B4GALT7,BACE1,BCAM,BCAP31,BCAR3,BCL2,BICRAL,BIRC5,BLNK,BRAP,C1QTNF5,CAMK1D,CAND1,CANX,CARM1,CAVIN1,CBX4,CCDC82,CCK,CD151,CD68,CD99,CDC7,CEMIP,CENPM,CENPN,CEP164,CEP250,C…
SEMA3B	other		0.052	1.13e-06	ACAA2,ADAR,ADGRA3,ADGRG6,ADK,ADTRP,AGL,AGTR2,AKR1D1,ALDH1L2,ALG3,ALKBH8,AMACR,AMOTL1,ANKRD1,ANOS1,APBA2,ARHGEF11,ARHGEF17,ARMCX2,ARPP21,ARSA,ASB7,ASCC3,ASPG,ATF1,ATF3,ATN1,ATP6V1G3,ATXN2,B4GALT5,BAK1,BCAM,BCAR3,BCL11B,BECN1,BICRAL,BNIP1,BRAP,BTG2,C1orf74,C1QTNF5,C4BPB,CALCRL,CARM1,CBX4,CC2D2A,CCDC82,CCL2,CD1E,CD36,CD81,CDKN2D,CDS2,CELSR1,CEP250,CFL2,CHD7,CHD9,CHPT1,CHRND,CKS1B,CLCN1,CLEC11A,CLPB,…
SERPINF1	other	Activated	3.351	1.14e-06	A4GALT,ABCD3,ABCE1,ACAA2,ACOX3,ACSM3,ACSS3,ACTR3,ADA2,ADAM10,ADAR,ADCYAP1R1,ADGRA3,ADGRV1,ADH5,AGL,AGMAT,AGPAT1,AGTR2,ALDH1L2,ALDH9A1,ALG3,AMACR,AMOTL1,AMPH,ANAPC4,ANKRD1,ANKRD40,ANKRD6,ANKS3,ANOS1,ANXA3,ANXA6,APLF,APOBEC1,APOBEC2,AQP5,ARHGEF17,ARHGEF4,ARID3C,ARL4A,ARL4D,ARMCX2,ARPP21,ASB7,ASCC3,ATF2,ATF3,ATF6,ATN1,ATOH8,ATP6V1C2,ATP6V1D,ATP6V1G3,ATP9A,ATR,B4GALT5,B4GALT7,BACE1,BCAM,BCAP31,BCL2,B…
cyproterone acetate	chemical drug		-0.828	1.15e-06	AASS,AATF,ABCG5,ADGRG6,ANAPC2,ANXA3,ARHGAP1,ARHGEF11,ARHGEF7,ARL4D,ARNT,ATF3,ATP6V1A,ATP6V1H,AVP,BCL2,BECN1,BIRC5,BRAP,C1QTNF5,CARM1,CCR1,CD36,CDC42BPA,CDK4,CENPE,CENPM,CENPN,CEP250,CFL2,CLN8,CLTCL1,COG5,COL5A2,COL6A1,COL8A1,COPZ1,CREB3L2,CRIM1,CYFIP1,DCBLD2,DHCR24,DISC1,DNAJB4,DUSP4,EEA1,EPOR,GJA1,GNAQ,GOT1,GPER1,GRIN1,GUCY1A1,HACD1,HPGD,HSD11B2,IGF1R,IL12A,IRAK2,ITGA10,JAG1,JMY,KCNK1,KPNA3,KPNB…
ZMIZ1	transcription regulator	Inhibited	-3.094	1.15e-06	AASS,AATF,ABCD3,ABCE1,ACAA2,ACAN,ACOX3,ACTR3,ACVR1C,ADAMTS2,ADGRA3,ADGRG6,ADGRV1,AFAP1L1,AGMAT,AGPAT1,AGTR2,AGTRAP,AKR1D1,ALDH9A1,ALDOC,ALG3,ALKBH8,ANAPC2,ANXA3,ANXA6,APBA2,APEX2,APOBEC1,ARHGAP1,ARHGEF11,ARHGEF3,ARL4D,ARMCX2,ARNT,ASB7,ATF1,ATF2,ATP5F1D,ATP6V0B,ATP6V1A,ATP6V1C2,ATP6V1G3,ATP6V1H,ATP9A,ATR,B4GALT7,BCAM,BCAR3,BCL2L2,BCL7C,BDNF,BET1,BICRAL,BIRC5,BLNK,BOK,BRAP,C11orf58,C1QTNF5,C4BPB,CA…
bisindolylmaleimide iv	chemical drug		1.849	1.16e-06	A4GALT,AASS,ABCG5,ACAA2,ACKR1,ACOX3,ACSL4,ACSS3,ADA2,ADAM10,ADAMTS2,ADAR,ADGRE5,ADGRG6,ADH5,ADK,ADRA2A,ADTRP,AFAP1L1,AGAP2,AGL,AGMAT,AGPAT1,ALDH9A1,ALKBH8,ANAPC4,ANGPTL8,ANKRD1,ANKRD6,ANXA3,APBA2,APEX2,APLF,APOBEC1,APOBEC2,AQP5,ARHGEF4,ARID3C,ARNT,ARPP21,ASIC3,ATF1,ATF2,ATF6,ATOH8,ATP6V1C2,ATP6V1G3,ATP9A,ATXN2,AVP,B4GALT5,B4GALT7,BANP,BCAP31,BCAR3,BCL11B,BCL2L12,BCL7C,BDNF,BECN1,BICRAL,BMP3,BNIP1…
pilaralisib	chemical drug	Activated	2.434	1.16e-06	AASS,ABCE1,ACTR3,ACVR1C,ADAM10,ADAMTS2,ADGRA3,ADGRG6,ADGRV1,AFAP1L1,AGK,AGTRAP,AKR1D1,ALG3,AMOTL1,ANKRD1,ANKRD6,APBA2,APLF,ARHGAP1,ARHGEF3,ARL6IP5,ARMCX2,ARNT,ARSA,ASB7,ATF1,ATP6V1A,ATP6V1H,ATXN2,B4GALT7,BANP,BCAR3,BCL11B,BCL2,BCL2L2,BCL7C,BICRAL,BIRC5,BNIP1,BRAP,BSN,C11orf58,C1QTNF5,C4BPB,CABYR,CACNA1G,CARM1,CC2D2A,CCDC82,CCL2,CCR1,CD81,CDC37L1,CDK4,CDS2,CELF4,CEMIP,CENPM,CENPN,CEP250,CFL2,CHD7,…
PML	transcription regulator		0.044	1.17e-06	AATF,ABCD3,ACKR1,ACSL4,ACTR3,ADA2,ADAR,ADGRA3,ADGRE5,ADGRG6,ADH5,ADRA2A,AGMAT,AGPAT1,AGTRAP,AKR1D1,ALDH1L2,ALDH9A1,ALG3,AMOTL1,ANAPC4,ANGPTL6,ANKRD1,ANKRD6,ANKS3,ANOS1,ANXA3,ANXA6,APEX2,APLF,APOBEC1,APOBEC2,ARHGAP1,ARHGAP15,ARHGEF3,ARHGEF4,ARHGEF7,ARMCX2,ARNT,ASB7,ASPG,ATF2,ATN1,ATP6V1C2,ATP6V1D,ATP6V1H,ATP9A,AVP,B4GALT5,B4GALT7,BAK1,BANP,BCAP31,BCAR3,BCL2L12,BCL7C,BDNF,BECN1,BIRC5,BLNK,BOK,BRAP,…
PKN1	kinase	Inhibited	-2.678	1.19e-06	AASS,AATF,ABCG5,ACAA2,ACAN,ACTR3,ADGRA3,ADGRE5,ADGRG6,ADH5,ALDH9A1,ANAPC2,ANAPC4,ANXA6,APOBEC1,APOBEC2,ARHGAP1,ARHGEF11,ARHGEF4,ARL4D,ARMCX2,ASB7,ATP6V1A,ATP6V1H,AVP,BAK1,BCAP31,BECN1,BOK,BRAP,BSN,BTG2,C1QTNF5,CALCRL,CAMK2A,CAND1,CARM1,CD36,CDC7,CDKN2D,CELSR1,CENPM,CENPN,CEP164,CEP250,CEP55,CFL2,CHPT1,CKB,CKS1B,CLDN3,CLN8,CLSTN1,CLTCL1,CNN2,COG5,COL13A1,COL5A2,COPZ1,COQ6,COQ8A,CORO1A,COX15,COX5B,…
3,5-diiodothyronine	chemical - endogenous mammalian	Inhibited	-3.008	1.19e-06	AASS,ABCD3,ABCE1,ACTR3,ACVR1C,ADAR,ADGRA3,ADGRE5,ADGRG6,ADGRV1,ADK,ADRA2A,ADTRP,AFAP1L1,AGTR2,AGTRAP,ALDH1L2,ALDOC,ALG3,AMACR,AMOTL1,ANAPC2,ANAPC4,ANKRD1,ANOS1,ANXA3,APBA2,APEX2,APOBEC2,ARHGEF11,ARHGEF17,ARHGEF3,ARHGEF4,ARL4D,ARL6IP5,ARMCX2,ARPP21,ASB7,ASCC3,ASPG,ATF1,ATF6,ATN1,ATP6V1A,ATP6V1G3,ATP6V1H,B4GALT5,BAK1,BCAM,BCAP31,BCAR3,BCL11B,BCL2L2,BCL7C,BICRAL,BIRC5,BMP3,BNIP1,BOK,BRAP,BSN,C1QTNF5…
PPM1D	phosphatase		0.712	1.2e-06	AASS,AATF,ABCG5,ACAA2,ACSL4,ACTR3,ADGRA3,ADGRE5,ADGRG6,ADH5,ADK,AGL,AGMAT,ALDH9A1,ALKBH8,ANAPC2,ANAPC4,ANKRD1,ANXA3,ANXA6,APOBEC1,APOBEC2,ARHGAP1,ARHGEF11,ARHGEF3,ARHGEF4,ARL4D,ARMCX2,ASB7,ATF2,ATP6V1A,ATP6V1C2,ATP6V1H,ATP9A,ATR,AVP,BAK1,BCAP31,BDNF,BLVRA,BOK,BRAP,BTG2,C1QTNF5,C5,CALCRL,CAMK2A,CAND1,CARM1,CBX4,CDC42BPA,CDC7,CDKN2D,CENPE,CENPM,CENPN,CEP164,CEP250,CEP55,CFL2,CHD9,CHPT1,CHST13,CIITA…
PD 150606	chemical - protease inhibitor		-1.766	1.21e-06	AASS,ABCD3,ACAA2,ADA2,ADAM10,ADGRA3,ADGRE5,ADGRG6,ADGRV1,ADH5,ADRA2A,ADTRP,AGAP2,AGMAT,AGTRAP,ALDH1L2,ALDH9A1,ALG3,ALKBH8,AMACR,AMOTL1,ANAPC4,ANGPTL6,ANKRD1,ANKRD6,ANXA3,ANXA6,APBA2,APEX2,APLF,APOBEC1,APOBEC2,ARHGAP15,ARHGEF4,ARMCX2,ARPP21,ASB7,ASCC3,ATF2,ATN1,ATP6V1C2,ATP6V1G3,ATP6V1H,ATP9A,ATXN2,B4GALT5,B4GALT7,BCAM,BCAP31,BCAR3,BCL7C,BMP3,BNIP1,BOK,BRAP,C1orf74,C1QTNF5,CACNA1G,CALCRL,CAND1,CAN…
AZD3514	chemical drug	Activated	3.176	1.24e-06	AASS,AATF,ABCD3,ABCE1,ACAA2,ACAN,ACTR3,ADAR,ADGRA3,ADGRG6,ADK,ADRA2A,AGPAT1,AKR1D1,ALDH9A1,ALDOC,ALKBH8,ANAPC2,ANAPC4,ANOS1,ANXA3,ANXA6,APBA2,APOBEC1,APOBEC2,ARHGAP1,ARHGEF11,ARHGEF4,ARHGEF7,ARL4D,ARMCX2,ASB7,ATF1,ATF3,ATP6V1A,ATP6V1G3,ATP6V1H,ATR,BCAM,BCAP31,BCAR3,BCL2,BCL7C,BDNF,BICRAL,BIRC5,BLVRA,BRAP,C1QTNF5,C4BPB,C5,CALCRL,CAMK2A,CAND1,CARM1,CCDC82,CCK,CD68,CD99,CDC37L1,CDC42BPA,CDKN2D,CELSR…
Mt	group		1.281	1.25e-06	A4GALT,ACAA2,ACOX3,ACVR1C,ADA2,ADAM10,ADGRE5,ADGRG6,ADH5,ADTRP,AFAP1L1,AGL,AGMAT,AGTR2,ALDH1L2,ALDH9A1,AMACR,AMOTL1,ANAPC4,ANGPTL6,ANKRD1,ANKS3,ANOS1,ANXA3,ANXA6,APBA2,APOBEC1,APOBEC2,ARHGAP15,ARHGEF4,ARPP21,ARSA,ASCC3,ATF2,ATF3,ATN1,ATP6V1C2,ATP6V1G3,ATP9A,ATXN2,B4GALT5,BACE1,BCAM,BCAP31,BCAR3,BCL11B,BCL2,BCL2L12,BCL7C,BECN1,BET1,BMP3,BNIP1,BOK,BRAP,C1orf74,C1QTNF5,CALCRL,CAND1,CARM1,CC2D2A,CCR1…
progesterone	chemical - endogenous mammalian		-1.078	1.26e-06	AASS,AATF,ABCD3,ABCE1,ACAA2,ACSL4,ACTR3,ADAM10,ADCYAP1R1,ADGRA3,ADGRE5,ADGRG6,ADH5,ADRA2A,AGTRAP,ALDOC,ANAPC2,ANGPTL6,ANKRD1,ANOS1,ANXA3,AQP5,ARHGAP1,ARHGAP15,ARHGEF11,ARL4D,ARMCX2,ARNT,ASB7,ATF1,ATF3,ATF6,ATN1,ATP6V1A,ATP6V1H,BANP,BCAM,BCAR3,BCL2,BDNF,BICRAL,BRAP,BSN,C1QTNF5,C5,CALCRL,CAMK2A,CARM1,CAVIN1,CCDC82,CD36,CDC42BPA,CELSR1,CENPE,CENPM,CENPN,CEP250,CFL2,CHPT1,CIITA,CKS1B,CLDN3,CLEC11A,CL…
harmol	chemical - endogenous non-mammalian		-0.504	1.27e-06	A4GALT,ABCE1,ADA2,ADAMTS2,ADGRV1,ADTRP,AGAP2,AGTR2,AGTRAP,AKR1D1,ALDH1L2,ALG3,AMACR,AMOTL1,ANAPC4,ANKRD1,ANKRD6,APLF,APOBEC2,AQP5,ARHGEF17,ARHGEF3,ARHGEF4,ARL6IP5,ARNT,ARPP21,ASCC3,ASIC3,ATF1,ATF3,ATN1,ATP6V1G3,ATXN2,B4GALT5,B4GALT7,BAK1,BCAM,BCAP31,BCAR3,BCL2,BCL2L2,BDNF,BICRAL,BIRC5,BMP3,BNIP1,BTG2,C4BPB,CACHD1,CACNA1G,CAMK1D,CAMK2A,CAND1,CC2D2A,CCDC82,CCR1,CD1E,CDC7,CDK4,CDKN2D,CDS2,CELF4,CEMI…
H2AX	transcription regulator		-0.495	1.27e-06	ABCE1,ACAA2,ACOX3,ADAR,ADGRE5,ADGRV1,ADH5,AGL,AGMAT,AGTR2,AGTRAP,ALDH9A1,ALKBH8,ANAPC4,ANKRD1,ANOS1,ANXA3,ANXA6,APBA2,APOBEC1,APOBEC2,ARHGAP1,ARHGEF11,ARHGEF4,ARL4A,ASPG,ATF3,ATN1,ATP5F1D,ATP6V1C2,ATP6V1G3,ATP6V1H,ATP9A,ATR,ATXN2,B4GALT5,BAK1,BANP,BCAP31,BCL11B,BCL2L12,BCL7C,BDNF,BICRAL,BIRC5,BNIP1,BOK,BRAP,BSN,BTG2,C1QTNF5,C4BPB,CACNA1G,CALCRL,CAND1,CANX,CBX4,CCDC82,CCL2,CCNJ,CD36,CDC37L1,CDC42B…
Nectin	group	Inhibited	-2.535	1.27e-06	AASS,AATF,ABCD3,ABCG5,ACAA2,ACSS3,ACTR3,ADAM10,ADAMTS2,ADAR,ADGRE5,ADGRG6,ADGRV1,ADK,ADRA2A,AGTRAP,ALDH9A1,ANAPC4,ANKRD6,ANXA6,APBA2,APOBEC1,APOBEC2,ARHGAP1,ARHGEF11,ARHGEF4,ARHGEF7,ARL6IP5,ARNT,ATF3,ATP5F1D,ATP6V1A,ATP6V1D,ATP6V1H,ATXN2,BCAM,BCAP31,BCAR3,BCL11B,BCL7C,BICRAL,BLVRA,BMP3,BOK,BRAP,C1QTNF5,C4BPB,C5,CAMK2A,CAND1,CARM1,CAVIN1,CCDC82,CCL2,CD151,CD99,CDC37L1,CDC42BPA,CELF4,CELSR1,CEMIP,C…
C1D	transcription regulator		-0.524	1.27e-06	AASS,AATF,ABCD3,ABCG5,ACAA2,ACTR3,ADGRA3,ADGRG6,ADGRV1,ADH5,ADK,AGMAT,ALDH9A1,ALKBH8,ANAPC2,ANAPC4,ANKRD1,APOBEC1,APOBEC2,AQP5,ARHGAP1,ARHGEF11,ARHGEF4,ARL4D,ARMCX2,ASB7,ATF2,ATP5F1D,ATP6V1A,ATP6V1C2,ATP6V1H,ATP9A,ATR,ATXN2,AVP,B4GALT5,BCAM,BCAP31,BCL11B,BECN1,BRAP,C1QTNF5,C5,CACNA1G,CALCRL,CAMK2A,CAND1,CCR1,CD36,CDC7,CELSR1,CEMIP,CENPM,CENPN,CEP164,CEP250,CEP55,CFL2,CHPT1,CHRDL2,CHST13,CKB,CLN8,…
GRB10	other		1.949	1.28e-06	AATF,ACAA2,ACAN,ACSL4,ACTR3,ACVR1C,ADAMTS2,ADGRA3,ADGRV1,AGTRAP,AKR1D1,ALDH9A1,ALKBH8,ANAPC4,ANGPTL6,ANKRD1,APEX2,APLF,APOBEC1,APOBEC2,ARHGAP15,ARHGEF17,ARHGEF4,ARL4A,ARL6IP5,ARMCX2,ARPP21,ARSA,ASB7,ATF3,ATN1,ATP6V1A,ATP6V1H,ATR,B4GALT7,BAK1,BANP,BCAP31,BCL7C,BECN1,BLVRA,BOK,BRAP,BSN,C11orf58,C1orf74,C1QTNF5,C4BPB,CACNA1G,CAND1,CARM1,CBX4,CCDC68,CD151,CD68,CDC37L1,CDK4,CDS2,CEMIP,CEP164,CEP250,CF…
HMGA2	enzyme		-1.193	1.36e-06	AASS,AATF,ABCD3,ABCG5,ACTR3,ADAR,ADGRA3,ADGRG6,ALDH9A1,ALKBH8,ANAPC2,ANAPC4,ANKRD1,ANXA6,APOBEC1,APOBEC2,ARHGAP1,ARHGEF11,ARHGEF4,ARL4D,ARMCX2,ASB7,ATF2,ATP5F1D,ATP6V1A,ATP6V1H,ATR,ATXN2,AVP,B4GALT5,BCAM,BCAP31,BCL11B,BDNF,BECN1,BICRAL,BLNK,BRAP,C1QTNF5,CALCRL,CAMK2A,CAND1,CCDC82,CCR1,CD36,CD68,CDC7,CELSR1,CEMIP,CENPM,CENPN,CEP164,CEP250,CEP55,CFL2,CHPT1,CHRDL2,CKB,CLN8,CLSTN1,CLTCL1,CNN2,COG5,CO…
Cu2+	chemical - endogenous mammalian	Inhibited	-2.894	1.4e-06	AASS,ACAA2,ACAN,ACKR1,ACOX3,ACTR3,ACVR1C,ADA2,ADGRA3,ADGRE5,ADH5,ADTRP,AFAP1L1,AGMAT,AGTR2,AGTRAP,AKR1D1,ALDH9A1,ALG3,ALKBH8,ANAPC4,ANKRD1,ANKRD6,ANKS3,ANXA3,ANXA6,APBA2,APEX2,APOBEC1,APOBEC2,ARHGAP1,ARHGEF11,ARHGEF3,ARHGEF4,ARID3C,ARMCX2,ARSA,ASB7,ASIC3,ASPG,ATF1,ATF3,ATF6,ATOH8,ATP5F1D,ATP6V1C2,ATP6V1H,ATP9A,ATR,ATXN2,B4GALT7,BAK1,BANP,BCAP31,BCL2L12,BCL7C,BDNF,BECN1,BET1,BOK,BRAP,BSN,BTG2,C15o…
NR2E1	ligand-dependent nuclear receptor	Activated	3.604	1.41e-06	AASS,AATF,ABCD3,ABCE1,ACAA2,ACAN,ACTR3,ADAM10,ADAR,ADGRA3,ADGRG6,ADK,ADRA2A,AGPAT1,AKR1D1,ALDOC,ALKBH8,ANAPC2,ANKRD1,ANXA3,APBA2,APOBEC1,ARHGAP1,ARHGEF11,ARHGEF7,ARL4D,ARMCX2,ASB7,ATF1,ATF2,ATF3,ATF6,ATP6V1A,ATP6V1G3,ATP6V1H,ATR,B4GALT5,BCAM,BCL2,BCL7C,BDNF,BICRAL,BIRC5,BLVRA,BRAP,C1QTNF5,C4BPB,CAMK2A,CARM1,CCDC82,CCK,CCR1,CD99,CDC37L1,CDC42BPA,CDC7,CDKN2D,CENPE,CENPM,CENPN,CEP250,CFL2,CHD7,CHPT1…
SLIRP	other	Activated	2.287	1.41e-06	A4GALT,AASS,AATF,ABCG5,ACAA2,ACAN,ACSL4,ACTR3,ADA2,ADAMTS2,ADGRA3,ADGRG6,ADGRV1,ADK,ADTRP,AFAP1L1,AGPAT1,AGTR2,AGTRAP,AKR1D1,ALDH9A1,ALDOC,ALKBH8,AMOTL1,ANAPC2,ANAPC4,ANXA3,ANXA6,APBA2,APOBEC2,AQP5,ARHGAP1,ARHGEF11,ARHGEF3,ARHGEF4,ARL4D,ARL6IP5,ARMCX2,ASB7,ASPG,ATF1,ATF3,ATP5F1D,ATP6V0B,ATP6V1A,ATP6V1G3,ATP6V1H,ATR,ATXN2,AVP,BCAP31,BCAR3,BCL11B,BCL2,BCL7C,BDNF,BECN1,BIRC5,BLNK,BRAP,C1QTNF5,C4BPB,…
5-carboxamidotryptamine	chemical reagent		-1.554	1.42e-06	AASS,ABCD3,ABCE1,ABCG5,ACTR3,ADAMTS2,ADGRA3,ADGRE5,ADGRV1,ADRA2A,AFAP1L1,AGK,AGTRAP,AKR1D1,ALDH9A1,ALG3,AMOTL1,ANAPC2,ANAPC4,ANKRD1,ANXA3,ANXA6,APOBEC1,APOBEC2,ARHGAP1,ARHGEF11,ARHGEF4,ARL4D,ARL6IP5,ARMCX2,ARSA,ASB7,ATF1,ATF6,ATP6V1A,ATP6V1H,ATR,AVP,BCAP31,BCAR3,BCL2,BCL2L2,BCL7C,BLVRA,BNIP1,BOK,BRAP,BSN,C1QTNF5,C4BPB,C5,CABYR,CACNA1G,CALCRL,CAMK1D,CAMK2A,CAND1,CANX,CARM1,CBX4,CC2D2A,CCK,CCL2,CD1…
NU 7442	chemical drug	Activated	2.928	1.44e-06	AASS,ABCD3,ABCE1,ADAR,ADGRE5,ADGRG6,ADGRV1,ADK,AFAP1L1,AGTR2,AGTRAP,ALDH1L2,ALDOC,ALG3,AMACR,AMOTL1,ANAPC2,ANAPC4,ANKRD1,ANKRD6,ANOS1,ANXA3,APBA2,APEX2,APLF,APOBEC2,ARHGEF11,ARHGEF17,ARHGEF3,ARHGEF4,ARHGEF7,ARL4D,ARL6IP5,ARPP21,ASCC3,ASPG,ATF1,ATF2,ATF6,ATN1,ATP6V1A,ATP6V1G3,ATP6V1H,B4GALT5,BAK1,BCAM,BCAP31,BCAR3,BCL11B,BCL2,BCL2L2,BCL7C,BICRAL,BIRC5,BNIP1,BOK,BRAP,BSN,C1QTNF5,C4BPB,CACNA1G,CAMK1…
ETP-45658	chemical drug		1.114	1.45e-06	ACVR1C,ADGRA3,ADGRG6,ADTRP,AFAP1L1,AGL,AGTR2,AKR1D1,ALDH1L2,ALKBH8,AMACR,AMOTL1,ANAPC4,ANKRD1,ANKRD6,ANOS1,APLF,APOBEC2,ARHGEF17,ARHGEF4,ARL4A,ARL4D,ARMCX2,ARPP21,ARSA,ASB7,ASCC3,ASPG,ATN1,ATP6V1A,ATP6V1G3,B4GALT5,BAK1,BCAM,BCAP31,BCAR3,BCL11B,BCL2L2,BCL7C,BNIP1,BRAP,BTG2,C1orf74,C1QTNF5,C4BPB,CAND1,CARM1,CC2D2A,CCL2,CD1E,CD36,CDC42BPA,CDC7,CDK4,CDS2,CELF4,CEMIP,CENPN,CEP164,CEP250,CFL2,CHCHD3,CH…
NTRK3	kinase		-1.479	1.45e-06	ACAA2,ACOX3,ACVR1C,ADAM10,ADGRE5,ADGRG6,ADH5,AGK,AGMAT,AGTR2,ALDH1L2,ALDH9A1,ALDOC,ALG3,ALKBH8,AMACR,AMOTL1,ANAPC4,ANKRD6,ANOS1,ANXA3,ANXA6,APBA2,APEX2,APOBEC1,APOBEC2,ARHGEF17,ARHGEF3,ARHGEF4,ARNT,ARSA,ASCC3,ATF3,ATN1,ATP6V1C2,ATP6V1G3,ATP9A,ATXN2,B4GALT5,B4GALT7,BANP,BCAM,BCAP31,BCAR3,BCL11B,BDNF,BET1,BOK,C1orf74,CABYR,CALCRL,CAND1,CANX,CBX4,CCDC68,CCR1,CD1E,CD36,CD81,CDC42BPA,CDC7,CDKN2D,CELF4…
SFPQ	other	Activated	3.817	1.46e-06	AASS,AATF,ABCD3,ABCE1,ACAN,ACTR3,ADA2,ADAM10,ADAR,ADGRA3,ADGRE5,ADGRG6,ADK,ADRA2A,AGPAT1,AKR1D1,ALDH9A1,ALDOC,ALG3,ALKBH8,ANAPC2,ANAPC4,ANKS3,ANXA3,ANXA6,APBA2,APOBEC1,APOBEC2,ARHGAP1,ARHGEF11,ARHGEF4,ARHGEF7,ARL4D,ARMCX2,ASB7,ATF1,ATF2,ATP6V1A,ATP6V1G3,ATP6V1H,ATR,BCAP31,BCL2,BCL7C,BICRAL,BIRC5,BLVRA,BOK,BRAP,C1QTNF5,C4BPB,C5,CAMK2A,CAND1,CARM1,CBX4,CCDC82,CCK,CCR1,CD99,CDC37L1,CDC42BPA,CDKN2D,C…
Esr1-Estrogen-Sp1	complex		-1.21	1.49e-06	A4GALT,AASS,AATF,ABCG5,ACAA2,ACAN,ACSL4,ADAMTS2,ADGRE5,ADGRG6,ADGRV1,ADH5,AFAP1L1,AGPAT1,AGTRAP,ANAPC2,ANAPC4,ANKRD40,ANXA3,ANXA6,APOBEC1,APOBEC2,ARHGAP1,ARHGEF11,ARHGEF3,ARHGEF4,ARHGEF7,ARL4D,ARL6IP5,ASPG,ATF1,ATF3,ATF6,ATN1,ATP5F1D,ATP6V0B,ATP6V1A,ATP6V1H,ATR,ATXN2,AVP,B4GALT5,B4GALT7,BACE1,BCAM,BCAP31,BCAR3,BCL11B,BCL2,BCL2L2,BCL7C,BDNF,BECN1,BIRC5,BLVRA,BOK,BRAP,C1QTNF5,CAMK1D,CAND1,CARM1,CBX…
RPS6KB1	kinase		0	1.52e-06	A4GALT,AASS,ACAA2,ACAN,ACKR1,ACOX3,ADAM10,ADCYAP1R1,ADGRA3,ADGRE5,ADH5,ADK,ADTRP,AGAP2,AGL,AGMAT,AGTRAP,AKR1D1,ALDH1L2,ALDH9A1,ALDOC,AMACR,AMOTL1,AMPH,ANAPC4,ANKRD6,ANOS1,ANXA3,ANXA6,APBA2,APOBEC1,APOBEC2,ARHGEF17,ARHGEF3,ARHGEF4,ARL4A,ARMCX2,ARPP21,ASB7,ASCC3,ASIC3,ASPG,ATF1,ATP5F1D,ATP6V0B,ATP6V1A,ATP6V1C2,ATP6V1D,ATP6V1G3,ATP6V1H,ATP9A,AVP,B4GALT5,BACE1,BAK1,BCAM,BCAP31,BCL2,BCL7C,BDNF,BET1,BN…
BRD7	transcription regulator		1.46	1.53e-06	AASS,ABCD3,ABCE1,ABCG5,ACTR3,ADAMTS2,ADGRA3,ADGRE5,ADGRV1,ADRA2A,AFAP1L1,AGK,AGTRAP,AKR1D1,ALDH9A1,ALG3,AMOTL1,ANAPC2,ANAPC4,ANKRD1,ANXA3,ANXA6,APOBEC1,APOBEC2,ARHGAP1,ARHGEF11,ARHGEF4,ARL4D,ARL6IP5,ARMCX2,ARSA,ASB7,ATF1,ATF6,ATP6V1A,ATP6V1H,ATR,AVP,BCAP31,BCAR3,BCL2,BCL2L2,BCL7C,BLVRA,BNIP1,BOK,BRAP,BSN,C1QTNF5,C4BPB,C5,CABYR,CACNA1G,CALCRL,CAMK1D,CAMK2A,CAND1,CANX,CARM1,CBX4,CC2D2A,CCK,CCL2,CD1…
FLZ	chemical drug		-0.053	1.54e-06	ABCD3,ACKR1,ACVR1C,ADAM10,ADGRA3,ADGRG6,ADK,ADTRP,AFAP1L1,AGL,AGTR2,AKR1D1,ALDH1L2,AMACR,AMOTL1,ANKRD1,ANOS1,APBA2,ARHGEF17,ARL6IP5,ARMCX2,ARPP21,ARSA,ASB7,ASCC3,ASPG,ATN1,ATP6V1G3,B4GALT5,BACE1,BAK1,BANP,BCAM,BCAR3,BCL2L2,BCL7C,BDNF,BNIP1,BRAP,BSN,BTG2,C1orf74,C1QTNF5,C4BPB,CARM1,CC2D2A,CCR1,CD1E,CD36,CD81,CDS2,CELF4,CEMIP,CENPN,CEP250,CFL2,CHD7,CHD9,CHPT1,CHRND,CHST1,CLCN1,CLPB,CLSTN1,CLTCL1,CO…
huaier extract granule	chemical drug		1.966	1.57e-06	ABCE1,ACVR1C,ADGRG6,ADK,ADTRP,AFAP1L1,AGL,AGTR2,AKR1D1,ALDH1L2,ALDOC,ALKBH8,AMACR,AMOTL1,ANAPC4,ANKRD1,ANKRD6,ANOS1,ANXA3,APBA2,APOBEC2,ARHGEF11,ARHGEF17,ARHGEF4,ARPP21,ARSA,ASCC3,ASPG,ATF1,ATF3,ATN1,ATP6V1A,ATP6V1G3,B4GALT5,B4GALT7,BAK1,BCAM,BCAP31,BCAR3,BCL11B,BCL2L2,BCL7C,BECN1,BNIP1,BRAP,BTG2,C1orf74,C1QTNF5,C4BPB,CAND1,CARM1,CAVIN1,CC2D2A,CCL2,CCNJ,CD151,CD1E,CD36,CD81,CDC37L1,CDC42BPA,CDC7,…
Igf	group	Inhibited	-3.608	1.58e-06	A4GALT,AASS,AATF,ABCG5,ACSS3,ACTR3,ADAMTS2,ADAR,ADGRA3,ADGRG6,ADK,ADTRP,AFAP1L1,AGAP2,AGL,AGPAT1,AGTR2,AGTRAP,ALDH1L2,ALG3,ALKBH8,AMACR,AMOTL1,AMPH,ANAPC2,ANGPTL8,ANKRD1,ANKRD6,ANOS1,ANXA3,APBA2,APEX2,APLF,ARHGAP1,ARHGEF11,ARHGEF17,ARHGEF7,ARID3C,ARL4A,ARL4D,ARMCX2,ARNT,ARSA,ASB7,ASCC3,ATF6,ATN1,ATOH8,ATP5F1D,ATP6V1A,ATP6V1C2,ATP6V1G3,ATP6V1H,ATXN2,AVP,B4GALT5,B4GALT7,BANP,BCAM,BCAR3,BCL2L12,BCL7…
1-O-hexadecyl-2-N-methylcarbamol-sn-glycerol-3-phosphocholine	chemical - endogenous mammalian		-0.941	1.58e-06	AASS,ABCE1,ADAR,ADGRA3,ADK,ADTRP,AFAP1L1,AGL,AGTR2,AKR1D1,ALDH1L2,AMACR,AMOTL1,ANKRD1,ANKRD6,ANOS1,APBA2,ARHGEF11,ARHGEF17,ARMCX2,ARPP21,ARSA,ASB7,ASCC3,ASPG,ATF1,ATF3,ATN1,ATP6V1A,ATP6V1G3,B4GALT5,B4GALT7,BAK1,BCAM,BCL11B,BCL2,BCL2L2,BCL7C,BDNF,BECN1,BICRAL,BNIP1,BRAP,BTG2,C1orf74,C1QTNF5,C4BPB,CARM1,CC2D2A,CCDC82,CCL2,CD151,CD1E,CD36,CDK4,CDS2,CEMIP,CENPN,CEP250,CFL2,CHCHD3,CHD7,CHD9,CHPT1,CHRN…
PDE3A	enzyme		1.296	1.59e-06	AASS,ACAA2,ACOX3,ACTR3,ADAMTS2,ADAR,ADGRA3,ADGRE5,ADGRV1,ADH5,ADK,ADTRP,AGL,AGMAT,AGTR2,AGTRAP,AKR1D1,ALDH9A1,ALKBH8,ANAPC2,ANAPC4,ANKRD1,ANXA3,ANXA6,APBA2,APEX2,APOBEC1,APOBEC2,ARHGAP1,ARHGEF11,ARHGEF4,ARHGEF7,ARL4A,ARL6IP5,ARMCX2,ASB7,ASPG,ATP6V1C2,ATP6V1G3,ATP9A,B4GALT5,BAK1,BANP,BCAM,BCAP31,BCL2L12,BECN1,BET1,BICRAL,BIRC5,BLVRA,BNIP1,BOK,BRAP,BTG2,C11orf58,C1QTNF5,C4BPB,CACNA1G,CALCRL,CAND1,C…
AR	ligand-dependent nuclear receptor	Inhibited	-3.624	1.6e-06	AASS,AATF,ABCD3,ABCE1,ACAA2,ACAN,ACTR3,ADAM10,ADAR,ADGRA3,ADGRG6,ADK,ADRA2A,AGPAT1,AKR1D1,ALDOC,ALKBH8,ANAPC2,ANKRD1,ANXA3,APBA2,APOBEC1,ARHGAP1,ARHGEF11,ARHGEF7,ARL4D,ARMCX2,ASB7,ATF1,ATF2,ATF3,ATP6V1A,ATP6V1G3,ATP6V1H,ATR,B4GALT5,BCAM,BCL2,BCL7C,BDNF,BICRAL,BIRC5,BLVRA,BRAP,C1QTNF5,C4BPB,CAMK2A,CARM1,CCDC82,CCK,CD99,CDC37L1,CDC42BPA,CDC7,CDKN2D,CENPE,CENPM,CENPN,CEP250,CFL2,CHD7,CHPT1,CLDN3,CLE…
SLIRP	other	Activated	3.033	1.6e-06	AASS,AATF,ABCG5,ACAA2,ACTR3,ADGRA3,ADGRG6,AKR1D1,ALDH9A1,ANAPC2,ANXA3,AQP5,ARHGAP1,ARHGEF11,ARHGEF3,ARL4D,ARMCX2,ASB7,ATF3,ATP6V1A,ATP6V1H,AVP,BCL2,BDNF,BECN1,BIRC5,BRAP,C1QTNF5,CAMK2A,CARM1,CCL2,CD68,CDC42BPA,CENPE,CENPM,CENPN,CEP250,CFL2,CHPT1,CLDN3,CLN8,CLSTN1,CLTCL1,COG5,COL5A2,COL6A1,COL8A1,COPZ1,COX5B,CPT1A,CRIM1,CUBN,CYFIP1,DAP3,DCBLD2,DHCR24,DISC1,DNAJC19,DUSP4,ECH1,EEA1,ELK4,EPHX1,EPOR,E…
mir-379	microRNA		-1.554	1.6e-06	AASS,ABCD3,ABCE1,ABCG5,ACTR3,ADAMTS2,ADGRA3,ADGRE5,ADGRV1,ADRA2A,AFAP1L1,AGK,AGTRAP,AKR1D1,ALDH9A1,ALG3,AMOTL1,ANAPC2,ANAPC4,ANKRD1,ANXA3,ANXA6,APOBEC1,APOBEC2,ARHGAP1,ARHGEF11,ARHGEF4,ARL4D,ARL6IP5,ARMCX2,ARSA,ASB7,ATF1,ATF6,ATP6V1A,ATP6V1H,ATR,AVP,BCAP31,BCAR3,BCL2,BCL2L2,BCL7C,BLVRA,BNIP1,BOK,BRAP,BSN,C1QTNF5,C4BPB,C5,CABYR,CACNA1G,CALCRL,CAMK1D,CAMK2A,CAND1,CANX,CARM1,CBX4,CC2D2A,CCK,CCL2,CD1…
ALDH1A2	enzyme		-1.543	1.61e-06	AATF,ABCD3,ABCE1,ACTR3,ACVR1C,ADAM10,ADAMTS2,ADAR,ADGRA3,ADGRE5,ADGRG6,ADK,ADRA2A,AGTR2,AGTRAP,ALDH9A1,ALDOC,ANAPC4,ANKRD6,ANXA6,APBA2,APOBEC1,APOBEC2,ARHGAP1,ARHGEF4,ARHGEF7,ARMCX2,ARNT,ASB7,ATF1,ATF2,ATF3,ATP6V0B,ATP6V1A,ATP6V1H,ATR,ATXN2,B4GALT7,BAK1,BANP,BCAP31,BCAR3,BCL11B,BCL2,BECN1,BICRAL,BIRC5,BLNK,BLVRA,BOK,BRAP,BSN,BTG2,C11orf58,C1QTNF5,C4BPB,CALCRL,CAMK2A,CAND1,CANX,CARM1,CAVIN1,CBX4,C…
NUS1	enzyme		-0.247	1.61e-06	ABCE1,ACVR1C,ADAR,ADGRA3,ADGRG6,ADH5,ADK,ADTRP,AFAP1L1,AGL,AGTR2,AKR1D1,ALDH1L2,AMACR,AMOTL1,ANAPC4,ANKRD1,ANKRD6,ANOS1,ANXA3,APBA2,APOBEC2,ARHGEF11,ARHGEF17,ARHGEF4,ARMCX2,ARPP21,ARSA,ASB7,ASCC3,ASPG,ATF1,ATF6,ATN1,ATP6V1A,ATP6V1G3,B4GALT5,B4GALT7,BAK1,BCAM,BCAP31,BCAR3,BCL11B,BCL2,BCL2L2,BCL7C,BDNF,BECN1,BICRAL,BNIP1,BRAP,BTG2,C1orf74,C1QTNF5,C4BPB,CAND1,CARM1,CC2D2A,CCDC82,CCL2,CD151,CD1E,CD36…
AKT1	kinase		-1.508	1.63e-06	AASS,ABCD3,ABCE1,ABCG5,ACTR3,ADAMTS2,ADGRA3,ADGRE5,ADGRV1,ADRA2A,AFAP1L1,AGK,AGTRAP,AKR1D1,ALDH9A1,ALG3,AMOTL1,ANAPC2,ANAPC4,ANKRD1,ANXA3,ANXA6,APOBEC1,APOBEC2,ARHGAP1,ARHGEF11,ARHGEF4,ARL4D,ARL6IP5,ARMCX2,ARSA,ASB7,ATF1,ATF6,ATP6V1A,ATP6V1H,ATR,AVP,BCAP31,BCAR3,BCL2,BCL2L2,BCL7C,BLVRA,BNIP1,BOK,BRAP,BSN,C1QTNF5,C4BPB,C5,CABYR,CACNA1G,CALCRL,CAMK1D,CAMK2A,CAND1,CANX,CARM1,CBX4,CC2D2A,CCK,CCL2,CD1…
NEU2	enzyme		-0.951	1.66e-06	A4GALT,AATF,ABCG5,ACAA2,ADAMTS2,AFAP1L1,AGMAT,AGTR2,ALDH9A1,ALKBH8,ANAPC4,ANGPTL8,ANOS1,APOBEC1,APOBEC2,ARHGAP1,ARHGEF4,ARHGEF7,ARL6IP5,ATF1,ATN1,ATP5F1D,ATP6V0B,ATP6V1C2,ATP6V1H,ATP9A,ATR,B4GALT7,BCAP31,BCL11B,BCL2,BCL7C,BDNF,BLVRA,BMP3,BRAP,C1QTNF5,C5,CAMK2A,CAND1,CANX,CARM1,CAVIN1,CBX4,CCL2,CD151,CD36,CDC42BPA,CELF4,CELSR1,CENPM,CENPN,CEP164,CEP250,CEP55,CFL2,CHCHD3,CHRND,CHST1,CHST13,CKAP5,CK…
SMYD3	enzyme		-1.569	1.73e-06	A4GALT,AASS,AATF,ABCG5,ACAA2,ACSL4,ACVR1C,ADAM10,ADAMTS2,ADAR,ADGRE5,ADGRG6,ADRA2A,AFAP1L1,AGPAT1,ALDH9A1,ALKBH8,AMOTL1,ANAPC2,ANAPC4,ANXA3,ANXA6,APOBEC1,APOBEC2,ARHGAP1,ARHGEF11,ARHGEF4,ARHGEF7,ARL4D,ARL6IP5,ASPG,ATF1,ATF6,ATP5F1D,ATP6V1A,ATP6V1D,ATP6V1H,ATR,AVP,BCAM,BCAP31,BCAR3,BCL11B,BCL2,BCL2L2,BCL7C,BECN1,BICRAL,BIRC5,BLVRA,BOK,BRAP,C1QTNF5,CACNA1G,CALCRL,CAMK1D,CAND1,CANX,CARM1,CCDC82,CCK,…
SH3KBP1	other		-0.686	1.73e-06	A4GALT,ABCG5,ACKR1,ACVR1C,ADTRP,AGL,AGMAT,AKR1D1,ALDH9A1,ALG3,ALKBH8,ANAPC4,ANGPTL8,ANKRD1,ANKRD6,APEX2,APLF,APOBEC1,APOBEC2,ARHGAP1,ARHGEF17,ARHGEF4,ARSA,ASIC3,ATF3,ATP6V1C2,ATP6V1G3,ATP9A,BAK1,BCAP31,BCL7C,BECN1,BMP3,BRAP,BSN,C11orf58,C1orf74,C1QTNF5,CAND1,CARM1,CAVIN1,CD36,CDC42BPA,CDK4,CDS2,CELF4,CENPN,CEP164,CEP250,CHD9,CHRDL2,CHST13,CKAP5,CKS1B,CLCN1,CLDN15,CLTCL1,CMPK1,COG5,COL13A1,COL5A2,…
HAS3	enzyme	Inhibited	-2.52	1.74e-06	AASS,AATF,ABCD3,ACAN,ACSL4,ADAM10,ADAR,ADGRE5,ADGRG6,ADGRV1,ADH5,ADRA2A,AGTR2,ALDH9A1,ANAPC2,ANAPC4,ANXA3,ANXA6,APOBEC1,APOBEC2,ARHGAP1,ARHGEF11,ARHGEF4,ARHGEF7,ARL4D,ATF2,ATF6,ATP6V1A,ATP6V1H,ATR,BCAP31,BCAR3,BCL2,BICRAL,BLNK,BLVRA,BOK,BRAP,BSCL2,C1QTNF5,CACNA1G,CALCRL,CAND1,CANX,CARM1,CAVIN1,CCDC82,CCR1,CD151,CD68,CD99,CDC42BPA,CDC7,CDKN2D,CELSR1,CENPE,CENPM,CENPN,CEP164,CEP250,CEP55,CFL2,CHRDL…
DUSP10	phosphatase	Activated	3.856	1.81e-06	A4GALT,ACAA2,ACOX3,ACSL4,ACVR1C,ADAM10,ADGRA3,ADGRE5,ADGRG6,ADGRV1,ADH5,ADTRP,AFAP1L1,AGMAT,AGTR2,AGTRAP,ALDH9A1,ALKBH8,ANAPC4,ANGPTL6,ANKRD1,ANKRD6,ANOS1,ANXA3,ANXA6,APBA2,APEX2,APOBEC1,APOBEC2,ARHGAP15,ARHGAP6,ARHGEF17,ARHGEF4,ARID3C,ARMCX2,ARNT,ARPP21,ASB7,ATF1,ATF2,ATF3,ATF6,ATN1,ATOH8,ATP6V1C2,ATP6V1G3,ATP6V1H,ATP9A,ATXN2,B4GALT5,B4GALT7,BACE1,BAK1,BCAP31,BCAR3,BCL2L12,BCL2L2,BCL7C,BDNF,BLVR…
RBCK1	transcription regulator		-1.425	1.82e-06	A4GALT,AASS,ABCD3,ABCG5,ACAA2,ACAN,ACSM3,ADAM10,ADGRE5,ADGRG6,ADH5,ADK,AKR1D1,ALDH9A1,AMPH,ANAPC4,ANKRD1,ANXA6,APBA2,APLF,APOBEC1,APOBEC2,ARHGEF11,ARHGEF3,ARHGEF4,ARHGEF7,ARNT,ATF1,ATF2,ATF6,ATP5F1D,ATP6V1D,ATR,ATXN2,B4GALT7,BACE1,BCAP31,BCAR3,BCL11B,BCL2L2,BECN1,BICRAL,BLNK,BLVRA,BOK,BTG2,CACHD1,CACNA1G,CALCRL,CAND1,CANX,CAVIN1,CBX4,CCDC82,CD151,CDC42BPA,CDC7,CDKN2D,CDS2,CELSR1,CENPE,CEP164,CEP5…
PIK3R6	kinase		-1.842	1.82e-06	ACTR3,ADAR,ADGRA3,ADGRV1,AFAP1L1,AGTR2,AKR1D1,ALDH1L2,ALG3,AMACR,AMOTL1,ANAPC4,ANKRD1,ANOS1,APOBEC2,ARHGEF17,ARHGEF4,ARL6IP5,ARMCX2,ARNT,ARPP21,ASB7,ASCC3,ASPG,ATF1,ATP6V1G3,ATXN2,B4GALT5,B4GALT7,BAK1,BCAM,BCAP31,BCL11B,BCL2,BCL2L2,BDNF,BICRAL,BIRC5,BNIP1,BTG2,C1orf74,C4BPB,CACNA1G,CAND1,CC2D2A,CCDC68,CCDC82,CCL2,CD151,CD1E,CD36,CDK4,CELF4,CEMIP,CEP164,CHPT1,CHRDL2,CHST13,CLCN1,CLEC11A,CNN2,COL5A…
azoxymethane	chemical toxicant		-1.345	1.85e-06	AATF,ACAA2,ACOX3,ACVR1C,ADAR,ADGRE5,ADGRG6,ADH5,ADK,ADTRP,AFAP1L1,AGL,AGMAT,AGTRAP,AKR1D1,ALDH9A1,ALG3,ALKBH8,AMPH,ANAPC4,ANKRD1,ANXA3,ANXA6,APEX2,APOBEC1,APOBEC2,ARHGAP1,ARHGEF11,ARHGEF3,ARHGEF4,ARSA,ASPG,ATF3,ATN1,ATP6V1A,ATP6V1C2,ATP9A,ATXN2,B4GALT5,BAK1,BCAP31,BCAR3,BCL11B,BCL2L12,BCL2L2,BECN1,BET1,BICRAL,BOK,BRAP,BTG2,BZW1,C11orf58,C1orf74,C1QTNF5,C4BPB,C5,CACYBP,CALCRL,CAND1,CARM1,CAVIN1,CC…
Ntrk1 dimer	complex	Inhibited	-2.041	1.89e-06	AASS,AATF,ABCE1,ACAN,ACKR1,ACOXL,ACSL4,ACTR3,ADAM10,ADGRG6,AFAP1L1,AGTR2,AGTRAP,ALDOC,ANAPC2,ANAPC4,ANKRD1,ANKRD6,APBA2,APLF,APOBEC1,APOBEC2,ARHGAP1,ARHGEF3,ARHGEF4,ARHGEF7,ARID3C,ARL4D,ARNT,ARPP21,ATF1,ATF3,ATN1,ATP5F1D,ATP6V1C2,ATP6V1G3,ATP6V1H,ATXN2,B4GALT7,BAK1,BCAP31,BCAR3,BCL11B,BCL2,BDNF,BRAP,BZW1,C1QTNF5,C4BPB,CAMK2A,CAND1,CANX,CARM1,CBX4,CD68,CD81,CDC37L1,CDC42BPA,CDS2,CELSR1,CEMIP,CENPE…
ceramide-1-phosphate	chemical - endogenous mammalian	Activated	5.124	1.97e-06	AASS,AATF,ABCD3,ACAN,ACKR1,ACTR3,ACVR1C,ADAM10,ADAR,ADGRA3,ADGRG6,ADH5,ADK,ADRA2A,AGTRAP,AKR1D1,ALDH9A1,ALDOC,ANAPC4,ANXA6,APBA2,APEX2,APOBEC1,APOBEC2,ARHGAP1,ARHGEF11,ARHGEF3,ARHGEF4,ARMCX2,ARNT,ARPP21,ASB7,ATF1,ATF2,ATN1,ATP6V0B,ATP6V1A,ATP6V1D,ATP6V1H,ATR,ATXN2,B4GALT7,BACE1,BCAM,BCAP31,BCAR3,BCL2,BDNF,BECN1,BICRAL,BLVRA,BOK,BRAP,BSN,C11orf58,C1orf74,C1QTNF5,C5,CAND1,CANX,CARM1,CAVIN1,CBX4,CCD…
27-hydroxycholesterol	chemical - endogenous mammalian	Inhibited	-3.848	2.02e-06	AASS,ABCG5,ACTR3,ACVR1C,ADAR,ADGRA3,ADGRG6,ADK,ADTRP,AFAP1L1,AGPAT1,AGTR2,AGTRAP,ALDH1L2,ALDOC,ALG3,AMACR,AMOTL1,ANAPC2,ANKRD1,ANOS1,APBA2,APEX2,ARHGEF11,ARHGEF17,ARHGEF3,ARL4D,ARMCX2,ARPP21,ASB7,ASCC3,ASPG,ATF1,ATF3,ATN1,ATP6V1A,ATP6V1G3,ATP6V1H,ATXN2,AVP,B4GALT5,B4GALT7,BAK1,BCAM,BCAR3,BCL11B,BCL2L12,BCL2L2,BCL7C,BICRAL,BIRC5,BNIP1,BRAP,BSN,BTG2,C1QTNF5,C4BPB,C5,CACYBP,CAMK1D,CAMK2A,CANX,CARM1,…
PREX2	other		-0.2	2.08e-06	ACAA2,ACVR1C,ADGRG6,ADK,ADTRP,AFAP1L1,AGL,AGTR2,AKR1D1,ALDH1L2,ALG3,AMACR,AMOTL1,ANAPC4,ANKRD1,ANKRD6,ANOS1,APBA2,APOBEC2,ARHGEF11,ARHGEF17,ARHGEF4,ARL4D,ARPP21,ARSA,ASCC3,ASPG,ATF3,ATN1,ATP6V1G3,B4GALT5,B4GALT7,BAK1,BCAM,BCAP31,BCAR3,BCL11B,BCL2L2,BCL7C,BECN1,BNIP1,BRAP,BTG2,C1orf74,C1QTNF5,C4BPB,CALCRL,CAND1,CARM1,CBX4,CC2D2A,CCL2,CD151,CD1E,CD36,CD81,CDC42BPA,CDK4,CDKN2D,CDS2,CELSR1,CEMIP,CENP…
HK1	kinase		0.252	2.09e-06	ABCE1,ACKR1,ACVR1C,ADAR,ADGRA3,ADGRE5,ADK,ADTRP,AFAP1L1,AGL,AGTR2,AKR1D1,ALDH1L2,AMACR,AMOTL1,ANAPC4,ANKRD1,ANKRD6,ANOS1,ANXA3,APBA2,APOBEC2,ARHGEF11,ARHGEF17,ARHGEF4,ARL4D,ARMCX2,ARPP21,ARSA,ASB7,ASCC3,ASPG,ATF1,ATP6V1A,ATP6V1G3,B4GALT5,B4GALT7,BAK1,BCAM,BCAP31,BCL2L2,BCL7C,BICRAL,BNIP1,BRAP,BTG2,C1QTNF5,C4BPB,CAND1,CARM1,CC2D2A,CCDC82,CCL2,CD1E,CD36,CDC42BPA,CDC7,CDK4,CDS2,CEMIP,CENPN,CEP164,CE…
NEK10	kinase	Inhibited	-5.401	2.11e-06	AASS,AATF,ABCD3,ACAN,ACTR3,ACVR1C,ADAM10,ADAR,ADGRA3,ADGRG6,ADH5,ADK,ADRA2A,AFAP1L1,AGTRAP,AKR1D1,ALDH9A1,ANAPC4,ANXA6,APBA2,APEX2,APOBEC1,APOBEC2,ARHGAP1,ARHGEF11,ARHGEF3,ARHGEF4,ARL6IP5,ARMCX2,ARNT,ARPP21,ASB7,ATF1,ATF2,ATF3,ATF6,ATN1,ATP5F1D,ATP6V0B,ATP6V1A,ATP6V1D,ATP6V1H,ATR,ATXN2,B4GALT7,BACE1,BCAP31,BCAR3,BCL2,BDNF,BICRAL,BOK,BRAP,BSN,C11orf58,C1orf74,C1QTNF5,C4BPB,CAND1,CANX,CARM1,CBX4,CC…
beta-eudesmol	chemical - endogenous non-mammalian	Inhibited	-5.942	2.12e-06	AASS,AATF,ABCD3,ACAN,ACTR3,ACVR1C,ADAM10,ADAR,ADGRA3,ADGRG6,ADH5,ADK,ADRA2A,AGTRAP,AKR1D1,ALDH9A1,ALDOC,ANAPC4,ANXA6,APBA2,APEX2,APOBEC1,APOBEC2,ARHGAP1,ARHGEF11,ARHGEF3,ARHGEF4,ARMCX2,ARNT,ARPP21,ASB7,ATF1,ATF2,ATF3,ATF6,ATN1,ATP6V0B,ATP6V1A,ATP6V1D,ATP6V1H,ATR,ATXN2,AVP,B4GALT7,BACE1,BCAM,BCAP31,BCAR3,BCL2,BCL7C,BDNF,BICRAL,BIRC5,BOK,BRAP,BSN,BTG2,C11orf58,C1orf74,C1QTNF5,C5,CAMK1D,CAND1,CANX,C…
PP2A	complex	Activated	2.375	2.14e-06	AASS,AATF,ABCD3,ABCE1,ABCG5,ACAA2,ACSL4,ADAM10,ADGRE5,ADGRG6,ADH5,ADK,ADRA2A,AFAP1L1,AGL,ALDH9A1,ALKBH8,ANAPC2,ANAPC4,ANKRD1,ANOS1,ANXA6,APBA2,APOBEC1,APOBEC2,AQP5,ARHGAP1,ARHGEF11,ARHGEF4,ARHGEF7,ARL4D,ARNT,ATF1,ATF6,ATP5F1D,ATP6V0B,ATP6V1A,ATP6V1D,ATP6V1H,ATR,AVP,B4GALT5,BCAM,BCAP31,BCAR3,BCL11B,BCL2L2,BICRAL,BLNK,BLVRA,BOK,BRAP,BSN,C1QTNF5,C5,CALCRL,CAMK1D,CAMK2A,CAND1,CARM1,CBX4,CCDC82,CCR1,C…
ethynodiol diacetate	chemical drug	Inhibited	-2.225	2.18e-06	A4GALT,AASS,AATF,ABCG5,ACAA2,ADAM10,ADAMTS2,ADAR,ADGRE5,ADGRG6,ADRA2A,AFAP1L1,AGL,AGPAT1,ALDH9A1,AMOTL1,ANAPC2,ANAPC4,ANXA3,ANXA6,APOBEC1,APOBEC2,ARHGAP1,ARHGEF11,ARHGEF4,ARHGEF7,ARL4D,ARL6IP5,ARNT,ASPG,ATF1,ATF2,ATF3,ATF6,ATP5F1D,ATP6V1A,ATP6V1H,AVP,BCAM,BCAP31,BCAR3,BCL11B,BCL2,BCL2L2,BCL7C,BECN1,BICRAL,BIRC5,BLVRA,BOK,BRAP,C1QTNF5,C5,CACNA1G,CALCRL,CAMK1D,CAND1,CANX,CARM1,CBX4,CCDC82,CCK,CCR1,…
etonogestrel	chemical drug	Inhibited	-2.225	2.18e-06	A4GALT,AASS,AATF,ABCG5,ACAA2,ADAM10,ADAMTS2,ADAR,ADGRE5,ADGRG6,ADRA2A,AFAP1L1,AGL,AGPAT1,ALDH9A1,AMOTL1,ANAPC2,ANAPC4,ANXA3,ANXA6,APOBEC1,APOBEC2,ARHGAP1,ARHGEF11,ARHGEF4,ARHGEF7,ARL4D,ARL6IP5,ARNT,ASPG,ATF1,ATF2,ATF3,ATF6,ATP5F1D,ATP6V1A,ATP6V1H,AVP,BCAM,BCAP31,BCAR3,BCL11B,BCL2,BCL2L2,BCL7C,BECN1,BICRAL,BIRC5,BLVRA,BOK,BRAP,C1QTNF5,C5,CACNA1G,CALCRL,CAMK1D,CAND1,CANX,CARM1,CBX4,CCDC82,CCK,CCR1,…
amphotericin B	chemical drug		-0.593	2.2e-06	A4GALT,ABCE1,ACKR1,ACVR1C,ADGRA3,ADGRG6,ADK,ADTRP,AFAP1L1,AGL,AGTR2,AKR1D1,ALDH1L2,AMACR,AMOTL1,ANAPC4,ANKRD1,ANKRD6,ANXA3,APBA2,APOBEC2,ARHGEF11,ARHGEF17,ARHGEF4,ARL4D,ARMCX2,ARPP21,ARSA,ASB7,ASCC3,ASIC3,ASPG,ATF1,ATN1,ATP6V1A,ATP6V1G3,B4GALT5,B4GALT7,BAK1,BCAM,BCAP31,BCAR3,BCL11B,BCL2,BCL2L2,BCL7C,BECN1,BICRAL,BNIP1,BRAP,BTG2,C1orf74,C1QTNF5,C4BPB,CAND1,CARM1,CC2D2A,CCDC82,CCL2,CCNJ,CD151,CD1E,…
PDLIM5	other	Activated	3.628	2.24e-06	AASS,AATF,ABCD3,ABCE1,ACSL4,ACTR3,ADAM10,ADAR,ADGRA3,ADGRE5,ADGRG6,ADGRV1,ADH5,ADRA2A,AGTRAP,ANAPC2,ANXA6,AQP5,ARHGAP1,ARHGEF11,ARL4D,ARMCX2,ARNT,ARPP21,ASB7,ATOH8,ATP6V1A,ATP6V1H,BCAR3,BCL11B,BCL2,BCL2L2,BCL7C,BICRAL,BLNK,BOK,BRAP,BSN,BTG2,C11orf58,C15orf39,C1QTNF5,C4BPB,CACNA1G,CALCRL,CAMK1D,CARM1,CCDC117,CCDC82,CCL2,CCR1,CD1E,CD36,CD68,CD81,CD99,CDC37L1,CDC42BPA,CDC7,CDK4,CDKN2D,CENPE,CENPM,CE…
C1QTNF9	other	Activated	2.147	2.24e-06	AASS,AATF,ABCE1,ACVR1C,ADAM10,ADAMTS2,ADGRG6,ADH5,ADK,AFAP1L1,ALDH9A1,ALDOC,ANAPC4,ANKRD6,ANXA6,APBA2,APOBEC1,APOBEC2,ARHGAP1,ARHGEF4,ARHGEF7,ATF1,ATF3,ATP5F1D,ATP6V0B,ATP6V1A,ATP6V1H,ATR,ATXN2,B4GALT7,BANP,BCAM,BCAP31,BCAR3,BCL11B,BCL2,BICRAL,BLNK,BLVRA,BRAP,BSN,C11orf58,C1QTNF5,CALCRL,CAMK2A,CAND1,CANX,CARM1,CBX4,CCDC82,CCK,CCL2,CCR1,CD151,CDC7,CELF4,CELSR1,CENPM,CENPN,CEP164,CEP250,CEP55,CFL2,…
PRODH	enzyme		-0.156	2.26e-06	A4GALT,ABCE1,ACSS3,ADAM10,ADAR,ADGRA3,ADGRG6,ADGRV1,ADTRP,AGL,AGTR2,AKR1D1,ALDH1L2,ALG3,ALKBH8,AMOTL1,AMPH,ANGPTL8,ANKRD1,ANOS1,APEX2,ARHGEF17,ARHGEF3,ARL4A,ARMCX2,ARPP21,ARSA,ASB7,ASCC3,ASPG,ATP6V1G3,ATXN2,B4GALT5,BAK1,BANP,BCAM,BCAR3,BCL7C,BDNF,BECN1,BICRAL,BNIP1,BTG2,C1orf74,CACHD1,CACNA1G,CC2D2A,CCDC82,CCR1,CD1E,CD36,CDC37L1,CDK4,CDS2,CELF4,CHD7,CHD9,CHPT1,CHRND,CHST1,CLCN1,CLPB,CLPTM1L,CLSTN…
desogestrel	chemical drug	Inhibited	-2.225	2.29e-06	A4GALT,AASS,AATF,ABCG5,ACAA2,ADAM10,ADAMTS2,ADAR,ADGRE5,ADGRG6,ADRA2A,AFAP1L1,AGL,AGPAT1,ALDH9A1,AMOTL1,ANAPC2,ANAPC4,ANXA3,ANXA6,APOBEC1,APOBEC2,ARHGAP1,ARHGEF11,ARHGEF4,ARHGEF7,ARL4D,ARL6IP5,ARNT,ASPG,ATF1,ATF2,ATF3,ATF6,ATP5F1D,ATP6V1A,ATP6V1H,AVP,BCAM,BCAP31,BCAR3,BCL11B,BCL2,BCL2L2,BCL7C,BECN1,BICRAL,BIRC5,BLVRA,BOK,BRAP,C1QTNF5,C5,CACNA1G,CALCRL,CAMK1D,CAND1,CANX,CARM1,CBX4,CCDC82,CCK,CCR1,…
PRKDC	kinase	Inhibited	-2.333	2.32e-06	AASS,AATF,ABCD3,ABCG5,ACAA2,ACTR3,ADGRA3,ADGRG6,ADH5,ALDH9A1,ALKBH8,ANAPC2,ANAPC4,ANKRD1,ANXA6,APOBEC1,APOBEC2,ARHGAP1,ARHGEF11,ARHGEF4,ARL4D,ARMCX2,ASB7,ATF2,ATP5F1D,ATP6V1A,ATP6V1H,ATR,ATXN2,AVP,B4GALT5,BCAM,BCAP31,BCL11B,BDNF,BECN1,BRAP,C1QTNF5,CALCRL,CAMK2A,CAND1,CCR1,CD36,CDC7,CELSR1,CEMIP,CENPM,CENPN,CEP164,CEP250,CEP55,CFL2,CHPT1,CHRDL2,CKB,CLN8,CLSTN1,CLTCL1,CNN2,COG5,COL13A1,COL6A1,COL8A…
KLF9	transcription regulator	Activated	2.225	2.35e-06	A4GALT,AASS,AATF,ABCG5,ACAA2,ADAM10,ADAMTS2,ADAR,ADGRE5,ADGRG6,ADRA2A,AFAP1L1,AGL,AGPAT1,ALDH9A1,AMOTL1,ANAPC2,ANAPC4,ANXA3,ANXA6,APOBEC1,APOBEC2,ARHGAP1,ARHGEF11,ARHGEF4,ARHGEF7,ARL4D,ARL6IP5,ARNT,ASPG,ATF1,ATF2,ATF3,ATF6,ATP5F1D,ATP6V1A,ATP6V1H,AVP,BCAM,BCAP31,BCAR3,BCL11B,BCL2,BCL2L2,BCL7C,BECN1,BICRAL,BIRC5,BLVRA,BOK,BRAP,C1QTNF5,C5,CACNA1G,CALCRL,CAMK1D,CAND1,CANX,CARM1,CBX4,CCDC82,CCK,CCR1,…
PTPRZ1	phosphatase	Activated	3.254	2.35e-06	ACAA2,ACSS3,ADAR,ADGRV1,AGL,AGTRAP,AKR1D1,ALDOC,ALG3,ALKBH8,APBA2,APLF,ARHGAP1,ARL4A,ARPP21,ASIC3,ATN1,ATP6V0B,ATP6V1G3,ATP6V1H,ATXN2,B4GALT5,BAK1,BANP,BCAM,BCL2L12,BDNF,BET1,BICRAL,BNIP1,BRAP,BSN,BTG2,BZW1,C11orf58,C1QTNF5,C4BPB,CALCRL,CANX,CARM1,CAVIN1,CBX4,CCDC82,CCL2,CCNJ,CD36,CDC37L1,CDC7,CDK4,CDKN2D,CDS2,CELF4,CELSR1,CEMIP,CENPM,CENPN,CEP250,CFL2,CHCHD3,CHD7,CHD9,CHRDL2,CHRND,CHST1,CKS1B,CL…
SPEN	transcription regulator		1.825	2.39e-06	A4GALT,AASS,AATF,ABCG5,ACAA2,ACAN,ACSL4,ACVR1C,ADAM10,ADAMTS2,ADGRE5,ADGRG6,ADGRV1,AFAP1L1,AGPAT1,ALDH9A1,AMOTL1,ANAPC2,ANAPC4,ANKRD1,ANXA3,ANXA6,APOBEC1,APOBEC2,ARHGAP1,ARHGEF11,ARHGEF17,ARHGEF4,ARHGEF7,ARL4D,ARL6IP5,ASPG,ATF1,ATF3,ATF6,ATOH8,ATP5F1D,ATP6V1A,ATP6V1H,AVP,BCAM,BCAP31,BCAR3,BCL11B,BCL2,BCL2L2,BCL7C,BECN1,BIRC5,BLNK,BMP3,BOK,BRAP,C15orf39,C1QTNF5,C5,CACNA1G,CAMK1D,CAND1,CANX,CARM1,C…
drospirenone	chemical drug	Activated	3.371	2.45e-06	AASS,AATF,ABCE1,ABCG5,ACTR3,ADAR,ADGRA3,ADGRG6,AKR1D1,AMOTL1,ANAPC2,ANXA3,AQP5,ARHGAP1,ARHGEF11,ARL4D,ARMCX2,ARNT,ASB7,ATF3,ATP6V1A,ATP6V1H,AVP,BDNF,BECN1,BRAP,BTG2,C1QTNF5,CAMK2A,CANX,CARM1,CCL2,CD36,CDC42BPA,CDK4,CENPE,CENPM,CENPN,CEP250,CFL2,CHPT1,CKS1B,CLDN3,CLN8,CLSTN1,CLTCL1,COG5,COL5A2,COL5A3,COL8A1,COPZ1,COX5B,CREB3L2,CRIM1,CTHRC1,CYFIP1,DAP3,DCBLD2,DHCR24,DISC1,DNAJB4,DNAJC19,DUSP4,EEA1,…
ARNT	transcription regulator		-1.809	2.46e-06	A4GALT,AASS,AATF,ABCE1,ABCG5,ACAN,ACSL4,ACVR1C,ADAM10,ADAMTS2,ADAR,ADCYAP1R1,ADGRE5,ADGRG6,ADGRV1,ADRA2A,ADTRP,AGPAT1,ALDH9A1,ALDOC,ALG3,AMOTL1,ANAPC2,ANAPC4,ANXA3,ANXA6,APOBEC1,APOBEC2,ARHGAP1,ARHGEF11,ARHGEF4,ARL4D,ASB7,ASIC3,ASPG,ATF1,ATF2,ATF3,ATN1,ATP6V1A,ATP6V1H,ATR,AVP,BACE1,BCAP31,BCL11B,BCL2,BCL2L2,BCL7C,BECN1,BICRAL,BLVRA,BOK,BRAP,BSN,BTG2,C1QTNF5,C4BPB,CACHD1,CACNA1G,CACYBP,CAMK1D,CAND…
DNM2	enzyme		-0.9	2.49e-06	A4GALT,ACAA2,ACOX3,ACSS3,ADA2,ADGRA3,ADGRE5,ADH5,ADTRP,AGMAT,AGTR2,AKR1D1,ALDH1L2,ALDH9A1,AMACR,AMOTL1,AMPH,ANAPC4,ANGPTL8,ANKRD1,ANKRD6,ANKS3,ANOS1,ANXA3,ANXA6,APEX2,APOBEC1,APOBEC2,ARHGEF17,ARHGEF3,ARHGEF4,ARID3C,ARMCX2,ARPP21,ARSA,ASB7,ASCC3,ATF3,ATF6,ATOH8,ATP6V1C2,ATP6V1G3,ATP6V1H,ATP9A,B4GALT5,BANP,BCAM,BCAP31,BCL7C,BDNF,BET1,BNIP1,BOK,BRAP,BSN,C15orf39,C1orf74,C1QTNF5,CALCRL,CAND1,CARM1,CC…
BCAP31	transporter		-0.541	2.5e-06	A4GALT,ABCE1,ACKR1,ACVR1C,ADGRA3,ADGRG6,ADK,ADTRP,AFAP1L1,AGL,AGTR2,AKR1D1,ALDH1L2,AMACR,AMOTL1,ANAPC4,ANKRD1,ANKRD6,ANXA3,APBA2,APOBEC2,ARHGEF11,ARHGEF17,ARHGEF4,ARL4D,ARMCX2,ARPP21,ARSA,ASB7,ASCC3,ASIC3,ASPG,ATF1,ATF6,ATN1,ATP6V1A,ATP6V1G3,B4GALT5,B4GALT7,BAK1,BCAM,BCAR3,BCL11B,BCL2L2,BCL7C,BECN1,BICRAL,BNIP1,BRAP,BTG2,C1orf74,C1QTNF5,C4BPB,CAND1,CARM1,CC2D2A,CCDC82,CCL2,CCNJ,CD151,CD1E,CD36,CD…
BMPR2	kinase		-4	2.54e-06	ABCE1,ACAN,ACTR3,ADAR,ADGRA3,ADH5,AGTR2,AKR1D1,ALDH1L2,ALG3,AMACR,AMOTL1,ANAPC4,ANKRD1,ANKRD6,ANOS1,APOBEC2,ARHGEF17,ARHGEF4,ARID3C,ARL6IP5,ARMCX2,ARNT,ARPP21,ASB7,ASCC3,ASPG,ATF1,ATF3,ATF6,ATN1,ATOH8,ATP6V1G3,ATXN2,B4GALT5,B4GALT7,BAK1,BANP,BCAM,BCL2,BCL2L2,BDNF,BICRAL,BIRC5,BNIP1,BTG2,C15orf39,C1orf74,C4BPB,CAMK1D,CAND1,CC2D2A,CCDC117,CCDC82,CCK,CCNJ,CD151,CD1E,CD36,CDC7,CELF4,CEMIP,CEP164,CHCH…
citric acid	chemical - endogenous mammalian		1.301	2.57e-06	A4GALT,ABCE1,ACKR1,ACTR3,ADGRA3,ADTRP,AGTR2,AKR1D1,ALDH1L2,ALG3,ALKBH8,AMACR,AMOTL1,ANAPC4,ANKRD1,ANKRD6,APOBEC2,ARHGEF17,ARHGEF4,ARID3C,ARMCX2,ARNT,ARPP21,ASB7,ASCC3,ASIC3,ASPG,ATF1,ATF6,ATN1,ATOH8,ATP5F1D,ATP6V1G3,ATXN2,B4GALT5,B4GALT7,BAK1,BANP,BCAM,BCAP31,BCL2,BCL2L2,BDNF,BICRAL,BNIP1,BTG2,C15orf39,C1orf74,C4BPB,C5,CAMK1D,CAND1,CC2D2A,CCDC117,CCDC82,CCK,CCNJ,CD151,CD1E,CD36,CDC7,CDS2,CELF4,CE…
silmitasertib	chemical drug	Activated	2.045	2.58e-06	A4GALT,ACAN,ACTR3,ADAR,ADGRA3,ADGRG6,ADTRP,AFAP1L1,AGPAT1,AGTR2,AGTRAP,AKR1D1,ALDH1L2,ALG3,ALKBH8,AMACR,AMOTL1,ANAPC2,ANKRD1,ANOS1,APEX2,ARHGEF11,ARHGEF17,ARHGEF3,ARL4A,ARMCX2,ARNT,ARPP21,ARSA,ASB7,ASCC3,ASPG,ATF1,ATN1,ATP6V1C2,ATP6V1G3,ATP6V1H,ATXN2,B4GALT5,BACE1,BAK1,BCAM,BCAR3,BCL11B,BCL2L12,BCL7C,BDNF,BECN1,BET1,BICRAL,BIRC5,BLVRA,BNIP1,BRAP,BSN,BTG2,C1QTNF5,C4BPB,C5,CACYBP,CAMK2A,CARM1,CC2D2…
SYN1	other	Inhibited	-3.051	2.68e-06	AASS,AATF,ABCD3,ABCE1,ABCG5,ACSS3,ACTR3,ADAM10,ADAMTS2,ADAR,ADGRA3,ADGRE5,ADGRG6,ADGRV1,ADH5,ADK,ADRA2A,AGTRAP,ANXA6,APBA2,ARHGAP1,ARHGEF11,ARL4D,ARMCX2,ARNT,ASB7,ATP5F1D,ATP6V0B,ATP6V1A,ATP6V1H,ATXN2,BCAM,BCAR3,BCL11B,BCL2L2,BCL7C,BICRAL,BLNK,BLVRA,BMP3,BOK,BRAP,BSN,C11orf58,C1QTNF5,C4BPB,CARM1,CAVIN1,CCDC82,CCL2,CD151,CD36,CD99,CDC37L1,CDC42BPA,CDKN2D,CELF4,CELSR1,CEMIP,CENPE,CENPM,CENPN,CEP250…
CGS9343B	chemical reagent	Activated	2.333	2.69e-06	AASS,AATF,ABCG5,ADAM10,ADGRG6,ANAPC2,ANXA3,ARHGAP1,ARHGEF11,ARHGEF7,ARL4D,ATF3,ATP6V1A,ATP6V1H,AVP,BCAR3,BCL2,BDNF,BECN1,BIRC5,BRAP,C1QTNF5,CARM1,CCL2,CCR1,CDC42BPA,CDK4,CENPE,CENPM,CENPN,CEP250,CFL2,CLN8,CLTCL1,COG5,COL5A2,COL8A1,COPZ1,CRIM1,CTSK,CTTN,CYFIP1,DCBLD2,DHCR24,DISC1,EEA1,EPOR,GJA1,GNAQ,GOT1,GPER1,GRIN1,GUCY1A1,HACD1,HOXA1,IGF1R,INPP1,IRAK2,ITGA10,ITGAV,JAG1,JMY,KLF5,KPNA3,KPNB1,LDLR,…
ACTB	other		1.32	2.69e-06	AASS,AATF,ABCD3,ACAA2,ACAN,ACSL4,ACTR3,ACVR1C,ADAM10,ADAMTS2,ADAR,ADGRA3,ADGRE5,ADGRV1,ADH5,ADRA2A,AGAP2,AGMAT,AGTR2,ALDH9A1,ANAPC2,ANAPC4,ANKRD1,ANKRD6,ANXA6,APLF,APOBEC1,APOBEC2,AQP5,ARHGAP1,ARHGEF11,ARHGEF4,ARL4D,ARMCX2,ARNT,ASB7,ATF2,ATF6,ATP6V1A,ATP6V1D,ATP6V1H,ATR,ATXN2,AVP,BACE1,BAK1,BCAM,BCAP31,BCAR3,BCL2,BCL7C,BICRAL,BIRC5,BOK,BRAP,C5,CACNA1G,CALCRL,CAMK2A,CAND1,CARM1,CAVIN1,CCDC82,CCK,C…
XL999	chemical drug	Activated	3.183	2.76e-06	AASS,AATF,ABCD3,ABCE1,ABCG5,ACAA2,ACAN,ACSS3,ACTR3,ADAM10,ADAMTS2,ADAR,ADGRE5,ADGRG6,ADGRV1,ADH5,ADK,ADRA2A,AGTRAP,AKR1D1,ANXA6,APBA2,ARHGAP1,ARHGEF11,ARHGEF17,ARHGEF7,ARL4D,ARL6IP5,ARNT,ATF6,ATP5F1D,ATP6V1A,ATP6V1H,ATXN2,BCAM,BCAR3,BCL11B,BCL2L2,BCL7C,BICRAL,BIRC5,BLVRA,BMP3,BOK,BRAP,BSN,C1QTNF5,C4BPB,C5,CARM1,CAVIN1,CCDC82,CCL2,CD151,CD99,CDC37L1,CDC42BPA,CDKN2D,CELF4,CEMIP,CENPE,CENPM,CENPN,CE…
stibogluconic acid	chemical drug		-0.248	2.82e-06	AASS,AATF,ABCD3,ABCG5,ACAA2,ACSL4,ACSS3,ACVR1C,ADAM10,ADAMTS2,ADAR,ADGRE5,ADGRG6,ADK,ADRA2A,AGTR2,AGTRAP,ALDH9A1,ALKBH8,ANAPC4,ANKRD6,ANOS1,ANXA6,APBA2,APOBEC1,APOBEC2,ARHGAP1,ARHGEF11,ARHGEF4,ARHGEF7,ARL4D,ARL6IP5,ARPP21,ATP5F1D,ATP6V0B,ATP6V1D,ATP6V1H,ATR,ATXN2,BCAP31,BCAR3,BCL11B,BICRAL,BLVRA,BMP3,BOK,BRAP,BZW1,C1QTNF5,CAND1,CARM1,CAVIN1,CCDC82,CD151,CD68,CD99,CDC42BPA,CELF4,CELSR1,CEMIP,CENPE…
ATG16L1	enzyme	Activated	3.4	2.83e-06	ABCD3,ACKR1,ACOX3,ACTR3,ADA2,ADAM10,ADGRA3,ADGRG6,ADGRV1,ADRA2A,AKR1D1,ALDH1L2,ALG3,AMACR,AMOTL1,ANGPTL6,ANKRD1,ANKRD6,APLF,AQP5,ARHGAP15,ARHGEF17,ARL6IP5,ARMCX2,ARNT,ARPP21,ASCC3,ASIC3,ASPG,ATF3,ATP6V1G3,ATXN2,B4GALT5,B4GALT7,BAK1,BANP,BCAM,BCAR3,BCL2,BCL2L2,BDNF,BET1,BICRAL,BNIP1,BTG2,C1orf74,C4BPB,CACNA1G,CC2D2A,CCDC68,CCDC82,CCNJ,CCR1,CD151,CD1E,CD276,CD36,CD81,CD99,CDC123,CDK4,CDS2,CELF4,CEM…
LINGO1	other	Activated	3.279	2.89e-06	A4GALT,AASS,ACSS3,ACTR3,ACVR1C,ADGRG6,ADGRV1,ADK,AFAP1L1,AGTRAP,ALDH1L2,ALG3,ALKBH8,AMACR,AMOTL1,AMPH,ANAPC2,ANGPTL8,ANKRD1,ANKRD6,ANOS1,APBA2,APEX2,ARHGEF17,ARHGEF3,ARHGEF7,ARL4D,ARNT,ARPP21,ASCC3,ASPG,ATN1,ATP6V1G3,ATP6V1H,ATXN2,B4GALT5,BAK1,BCAM,BCAR3,BCL11B,BCL2,BCL7C,BIRC5,BNIP1,BRAP,BSN,BTG2,C1QTNF5,C4BPB,CAMK2A,CANX,CARM1,CBX4,CC2D2A,CD151,CD1E,CD36,CDC37L1,CDK4,CENPM,CENPN,CEP250,CFL2,CHC…
NCOR2	transcription regulator		0.654	3.01e-06	AATF,ABCD3,ABCE1,ABCG5,ACAA2,ACOX3,ACSL4,ACTR3,ADAM10,ADGRA3,ADGRG6,ADTRP,AGL,ANAPC2,ANXA3,ARHGAP1,ARHGEF11,ARHGEF3,ARHGEF7,ARMCX2,ARNT,ASB7,ATP6V1A,ATP6V1D,ATP6V1G3,ATP6V1H,B4GALT5,BACE1,BAK1,BCAM,BCL2,BET1,BRAP,C1QTNF5,C5,CAMK2A,CARM1,CBX4,CCR1,CD68,CDC42BPA,CDKN2D,CDS2,CENPM,CENPN,CEP250,CFL2,CHD9,CHPT1,CIITA,CLN8,CLSTN1,CLTCL1,COG5,COL5A2,COL8A1,COLEC12,COPZ1,COX5B,CPM,CREB3L2,CRIM1,CTNNA1,CT…
mir-10	microRNA		-0.937	3.01e-06	A4GALT,ACAA2,ACOX3,ACSS3,ACVR1C,ADA2,ADAR,ADGRE5,ADH5,ADTRP,AGMAT,AGTR2,ALDH1L2,ALDH9A1,ALG3,AMACR,AMOTL1,AMPH,ANAPC4,ANGPTL6,ANGPTL8,ANKRD1,ANKRD6,ANKS3,ANOS1,ANXA3,ANXA6,APOBEC1,APOBEC2,ARHGAP15,ARHGEF17,ARHGEF4,ARID3C,ARPP21,ASCC3,ATF3,ATF6,ATOH8,ATP6V1C2,ATP6V1G3,ATP9A,B4GALT5,BAK1,BANP,BCAM,BCAP31,BCL2L12,BCL2L2,BCL7C,BDNF,BET1,BICRAL,BNIP1,BOK,C15orf39,C1orf74,C5,CACYBP,CALCRL,CAND1,CC2D2A,…
SMARCA4	transcription regulator	Inhibited	-3.453	3.05e-06	AASS,AATF,ABCG5,ACAA2,ACTR3,ADGRA3,ADGRE5,ADGRG6,ADH5,AGMAT,ALDH9A1,ANAPC2,ANAPC4,ANKRD1,ANXA6,APOBEC1,APOBEC2,ARHGAP1,ARHGEF11,ARHGEF4,ARL4D,ARMCX2,ASB7,ATF2,ATP6V1A,ATP6V1D,ATP6V1H,ATR,AVP,BAK1,BCAP31,BCL2,BIRC5,BOK,BRAP,BTG2,C1QTNF5,CALCRL,CAMK2A,CAND1,CARM1,CCL2,CD36,CDC7,CDKN2D,CELSR1,CENPM,CENPN,CEP164,CEP250,CEP55,CFL2,CHCHD3,CHPT1,CKS1B,CLDN3,CLN8,CLSTN1,CLTCL1,CNN2,COG5,COL13A1,COL5A2,CO…
CCNT1	transcription regulator	Inhibited	-5.132	3.09e-06	AASS,ABCG5,ACAA2,ACAN,ACSM3,ACTR3,ADAM10,ADAR,ADGRA3,ADGRE5,ADH5,ALDH9A1,ALDOC,AMPD2,ANAPC4,ANKRD1,ANXA3,ANXA6,APOBEC1,APOBEC2,AQP5,ARHGEF3,ARHGEF4,ARHGEF7,ARMCX2,ARNT,ASB7,ATF2,ATF3,ATF6,ATOH8,ATP6V1D,AVP,BACE1,BCAP31,BCL2,BECN1,BIRC5,BOK,BTG2,CAMK2A,CAND1,CANX,CAVIN1,CCK,CCL2,CCR1,CD68,CDC42BPA,CDK4,CDKN2D,CENPE,CEP164,CEP55,CHCHD3,CHPT1,CHRND,CIITA,CKB,CKS1B,CLPTM1L,CLSTN1,CNN2,COL13A1,COL5A2,…
19,20-epoxydocosapentaenoic acid	chemical - endogenous mammalian		-0.596	3.15e-06	AASS,AATF,ABCE1,ACAN,ACVR1C,ADAR,ADGRA3,ADGRG6,ADTRP,AGL,AGTRAP,AKR1D1,ALDH9A1,ALDOC,ALG3,ANAPC2,ANAPC4,ANKRD6,ANXA3,APEX2,APOBEC1,APOBEC2,ARHGEF17,ARHGEF3,ARHGEF4,ARL4D,ARMCX2,ARSA,ASB7,ATF1,ATF3,ATN1,ATP6V1A,ATP6V1D,ATP6V1H,AVP,B4GALT7,BCAP31,BCAR3,BCL2,BCL2L2,BECN1,BET1,BICRAL,BIRC5,BLVRA,BSN,C11orf58,C1orf74,CAMK2A,CAND1,CANX,CAVIN1,CCDC82,CCL2,CD151,CDC42BPA,CDS2,CEP164,CHD7,CHD9,CHPT1,CHRDL…
pemetrexed	chemical drug		-0.568	3.15e-06	A4GALT,ABCE1,ACOX3,ACSS3,ACTR3,ACVR1C,AKR1D1,ALG3,ALKBH8,AMACR,AMOTL1,AMPH,ANAPC2,ANGPTL8,ANKRD1,ANOS1,ARHGEF17,ARHGEF3,ARHGEF7,ARL6IP5,ARPP21,ARSA,ASCC3,ASPG,ATF1,ATP6V1C2,ATP6V1G3,ATP6V1H,ATXN2,B4GALT5,BAK1,BCAM,BCL11B,BCL2,BCL7C,BET1,BNIP1,BRAP,BSCL2,BTG2,C1QTNF5,CACHD1,CAMK1D,CAMK2A,CARM1,CBX4,CC2D2A,CCL2,CCNJ,CD1E,CDC37L1,CDK4,CELF4,CEMIP,CENPM,CENPN,CEP250,CFL2,CHD7,CHRDL2,CHST1,CIITA,CLCN1…
MPDZ	other	Activated	2.354	3.16e-06	AASS,ABCE1,ACVR1C,ADAR,ADGRG6,ADGRV1,ADK,AFAP1L1,AGTR2,AGTRAP,ALDH1L2,ALDOC,ALG3,AMACR,AMOTL1,ANAPC2,ANKRD1,ANKRD6,ANOS1,APBA2,APEX2,ARHGEF17,ARHGEF3,ARHGEF7,ARL4D,ARPP21,ASCC3,ASPG,ATF1,ATN1,ATP6V1G3,ATP6V1H,B4GALT5,BAK1,BCAM,BCAR3,BCL11B,BCL2,BCL2L2,BCL7C,BICRAL,BIRC5,BNIP1,BRAP,BSN,BTG2,C1QTNF5,C4BPB,CACNA1G,CAMK1D,CAMK2A,CANX,CARM1,CBX4,CC2D2A,CCDC82,CCL2,CD151,CD1E,CD36,CD81,CDK4,CEMIP,CENPM…
MAPKAPK3	kinase		0.475	3.17e-06	ABCG5,ACTR3,ADAR,ADGRA3,ADGRE5,ADGRG6,ADGRV1,ADH5,AGTR2,ALDH9A1,ALG3,ALKBH8,AMACR,ANAPC2,ANAPC4,ANOS1,ANXA3,APOBEC1,APOBEC2,ARHGAP1,ARHGEF4,ARHGEF7,ARL4D,ARMCX2,ARNT,ASB7,ATF1,ATF6,ATN1,ATP6V0B,ATP6V1A,ATP6V1H,AVP,B4GALT5,BCAM,BCAP31,BCAR3,BCL11B,BCL2,BICRAL,BLNK,BLVRA,BOK,BSN,BTG2,C4BPB,CACNA1G,CALCRL,CAMK1D,CAND1,CANX,CAVIN1,CCDC82,CCL2,CDC42BPA,CDC7,CDKN2D,CELSR1,CEMIP,CENPE,CENPN,CEP164,CEP55…
mir-185	microRNA		0.333	3.19e-06	BIRC5,FDFT1,HMGCR,LDLR,PTPN13,SREBF2,TAFAZZIN,VEGFA,VEGFC
benzamil	chemical drug		1.261	3.22e-06	ABCE1,ACTR3,ADAR,ADGRA3,ADH5,ADTRP,AGTR2,AKR1D1,ALDH1L2,ALG3,AMACR,AMOTL1,ANAPC4,ANKRD1,ANKRD6,ANOS1,APOBEC2,ARHGEF17,ARHGEF4,ARID3C,ARL6IP5,ARMCX2,ARNT,ARPP21,ASB7,ASCC3,ASPG,ATF1,ATF3,ATF6,ATN1,ATOH8,ATP6V1G3,ATXN2,B4GALT5,B4GALT7,BAK1,BANP,BCAM,BCAP31,BCL2,BCL2L2,BDNF,BICRAL,BIRC5,BNIP1,BTG2,C15orf39,C1orf74,C4BPB,CAMK1D,CAND1,CC2D2A,CCDC117,CCDC82,CCK,CCNJ,CD151,CD1E,CD36,CDC7,CDS2,CELF4,CEMI…
BCL2L11	other	Inhibited	-2.487	3.23e-06	AASS,AATF,ABCE1,ACAA2,ACAN,ACKR1,ACSL4,ACTR3,ACVR1C,ADA2,ADAM10,ADAR,ADH5,AFAP1L1,ALG3,ALKBH8,ANAPC2,ANKS3,ANOS1,ANXA3,ARHGAP1,ARHGEF11,ARL4D,ARL6IP5,ARMCX2,ARNT,ASB7,ATF3,ATF6,ATP6V1A,ATP6V1H,AVP,BAK1,BCAR3,BCL2,BECN1,BET1,BICRAL,BIRC5,BLNK,BRAP,C1QTNF5,C5,CAMK2A,CANX,CARM1,CAVIN1,CBX4,CCDC82,CD36,CDC42BPA,CDK4,CEMIP,CENPE,CENPM,CENPN,CEP250,CFL2,CHD7,CHPT1,CHRND,CKB,CLN8,CLSTN1,CLTCL1,COG5,COPZ…
CBP-ICSBP-IRF-1-PU.1	complex	Inhibited	-4.489	3.26e-06	AASS,AATF,ACAA2,ACAN,ACOX3,ACSL4,ACTR3,ADAM10,ADAR,ADGRA3,ADGRE5,ADGRG6,ADTRP,AFAP1L1,AGL,AGTR2,AKR1D1,ALDH9A1,AMOTL1,ANAPC2,ANAPC4,ANXA6,APOBEC1,APOBEC2,ARHGAP1,ARHGEF11,ARHGEF3,ARHGEF4,ARL4D,ARMCX2,ARNT,ASB7,ATF3,ATF6,ATP6V0B,ATP6V1A,ATP6V1D,ATP6V1H,B4GALT5,B4GALT7,BAK1,BCAP31,BCAR3,BCL11B,BCL2L2,BET1,BIRC5,BLNK,BRAP,C1QTNF5,CALCRL,CAMK2A,CAND1,CANX,CARM1,CD151,CD68,CDC7,CDK4,CDS2,CELSR1,CEMIP,…
methylselenic acid	chemical reagent		-0.513	3.33e-06	ABCD3,ACKR1,ACOX3,ACTR3,ADGRA3,ADH5,ADRA2A,ADTRP,AGTR2,AKR1D1,ALDH1L2,ALG3,ALKBH8,AMACR,AMOTL1,ANGPTL6,ANKRD1,ANKRD6,ANKS3,ANOS1,APLF,AQP5,ARHGAP15,ARHGEF17,ARID3C,ARMCX2,ARPP21,ARSA,ASCC3,ASPG,ATF3,ATF6,ATN1,ATOH8,ATP6V1C2,ATP6V1G3,ATP9A,ATR,ATXN2,B4GALT5,BAK1,BCAM,BCL2L2,BET1,BNIP1,BTG2,C11orf58,C15orf39,C1orf74,C4BPB,CAMK1D,CC2D2A,CCDC117,CCK,CCR1,CD1E,CD276,CD36,CD99,CDC123,CDKN2D,CELF4,CHD7,…
cadmium	chemical toxicant	Inhibited	-2.204	3.34e-06	AASS,AATF,ABCG5,ACAA2,ADAM10,ADAR,ADGRE5,ADGRG6,ADH5,ALDH9A1,ANAPC2,ANAPC4,ANKRD1,ANXA6,APOBEC1,APOBEC2,AQP5,ARHGAP1,ARHGEF11,ARHGEF3,ARHGEF4,ARHGEF7,ARL4D,ATF2,ATF6,ATP6V1A,ATP6V1H,AVP,B4GALT5,BCAM,BCAP31,BICRAL,BOK,BRAP,C1QTNF5,C5,CALCRL,CAND1,CARM1,CCDC82,CCK,CD36,CD68,CD99,CDC7,CDK4,CELSR1,CENPM,CENPN,CEP164,CEP250,CEP55,CFL2,CHPT1,CKS1B,CLDN3,CLEC11A,CLPTM1L,CLTCL1,CNN2,COG5,COL4A6,COL5A2,CO…
MTA1	transcription regulator		0.182	3.37e-06	AASS,AATF,ABCG5,ACAA2,ADAM10,ADGRE5,ADGRV1,ADH5,ALDH9A1,ANAPC2,ANAPC4,ANXA6,APOBEC1,APOBEC2,ARHGAP1,ARHGEF11,ARHGEF4,ARHGEF7,ARL4D,ATF6,ATP6V1A,ATP6V1H,AVP,BACE1,BAK1,BCAP31,BCAR3,BDNF,BLVRA,BOK,BRAP,BTG2,C1QTNF5,CACNA1G,CALCRL,CAND1,CARM1,CCK,CCL2,CCR1,CD36,CDC7,CDKN2D,CELSR1,CENPM,CENPN,CEP164,CEP250,CEP55,CFL2,CKB,CKS1B,CLEC11A,CLN8,CLTCL1,CNN2,COG5,COL13A1,COL4A6,COL5A2,COL8A1,COPZ1,COQ6,COQ8…
RUNX1	transcription regulator		1.258	3.37e-06	AASS,AATF,ABCD3,ACAA2,ADGRA3,ADGRE5,ADH5,ADRA2A,ADTRP,AGMAT,AKR1D1,ALDH9A1,ALKBH8,ANAPC4,ANGPTL6,ANKRD6,ANOS1,ANXA3,ANXA6,APBA2,APEX2,APLF,APOBEC1,APOBEC2,AQP5,ARHGAP1,ARHGAP15,ARHGEF11,ARHGEF17,ARHGEF3,ARHGEF4,ARMCX2,ASB7,ASIC3,ASPG,ATF1,ATF2,ATF3,ATOH8,ATP5F1D,ATP6V1G3,ATP6V1H,ATP9A,B4GALT7,BACE1,BAK1,BANP,BCAP31,BCAR3,BCL11B,BCL2L12,BCL2L2,BCL7C,BDNF,BICRAL,BMP3,BOK,BRAP,BTG2,C15orf39,C1QTNF5,…
IL9R	transmembrane receptor	Inhibited	-3.464	3.38e-06	AASS,AATF,ABCE1,ACAA2,ACAN,ACSL4,ACSM3,ACTR3,ACVR1C,ADAM10,ADCYAP1R1,ADGRA3,ADGRE5,ADGRG6,ADK,AGTRAP,ALDH9A1,ALDOC,AMACR,AMOTL1,ANAPC4,ANGPTL6,ANKRD6,ANXA3,APBA2,APOBEC2,ARHGAP15,ARHGEF11,ARHGEF4,ARL4D,ASB7,ATP6V0B,ATP6V1A,ATP6V1H,ATXN2,B4GALT5,B4GALT7,BANP,BCAM,BCAP31,BCAR3,BCL2,BCL2L12,BICRAL,BIRC5,BLVRA,BRAP,C1QTNF5,C4BPB,C5,CACHD1,CACNA1G,CACYBP,CALCRL,CAMK1D,CAND1,CARM1,CAVIN1,CBX4,CCDC82,CC…
DDX54	transcription regulator	Activated	2.75	3.39e-06	AASS,AATF,ABCE1,ABCG5,ADAM10,ADAR,ADGRG6,AMOTL1,ANAPC2,ANXA3,ARHGAP1,ARHGEF11,ARL4D,ARNT,ATF3,ATP6V1A,ATP6V1H,AVP,BECN1,BRAP,BTG2,C1QTNF5,C5,CANX,CARM1,CCL2,CD36,CDC42BPA,CDK4,CENPE,CENPM,CENPN,CEP250,CFL2,CKS1B,CLN8,CLTCL1,COG5,COL5A2,COL5A3,COL6A1,COL8A1,COPZ1,CREB3L2,CRIM1,CTHRC1,CYFIP1,CYP26A1,DCBLD2,DHCR24,DISC1,DNAJB4,DUSP4,E2F8,EEA1,ENOX1,EPOR,EYA4,FBN1,FMOD,GJA1,GNAQ,GOT1,GPNMB,GPX3,GRIN1…
4-[(4-{[(4-ethylphenyl)sulfonyl]imino}-1-oxo-1,4-dihydronaphthalen-2-yl)amino]benzoic acid	chemical reagent		-0.061	3.39e-06	AASS,AATF,ABCG5,ACAA2,ACVR1C,ADGRE5,ADGRG6,AGTR2,ALDH9A1,ALKBH8,ANAPC2,ANAPC4,ANXA3,ANXA6,APOBEC1,APOBEC2,ARHGAP1,ARHGEF11,ARHGEF4,ARHGEF7,ARL4D,ATF3,ATP6V1A,ATP6V1H,ATR,AVP,B4GALT5,BAK1,BCAM,BCAP31,BIRC5,BLNK,BOK,BRAP,BTG2,C1QTNF5,CALCRL,CAMK2A,CAND1,CARM1,CCL2,CDC42BPA,CDC7,CDK4,CDKN2D,CELSR1,CENPE,CENPM,CENPN,CEP164,CEP250,CEP55,CFL2,CIITA,CKB,CLN8,CLTCL1,CNN2,COG5,COL13A1,COL6A1,COL8A1,COPZ1,…
5-acetamido-4,7-dioxo-4,7-dihydrobenzofurazan	chemical reagent		-0.061	3.39e-06	AASS,AATF,ABCG5,ACAA2,ACVR1C,ADGRE5,ADGRG6,AGTR2,ALDH9A1,ALKBH8,ANAPC2,ANAPC4,ANXA3,ANXA6,APOBEC1,APOBEC2,ARHGAP1,ARHGEF11,ARHGEF4,ARHGEF7,ARL4D,ATF3,ATP6V1A,ATP6V1H,ATR,AVP,B4GALT5,BAK1,BCAM,BCAP31,BIRC5,BLNK,BOK,BRAP,BTG2,C1QTNF5,CALCRL,CAMK2A,CAND1,CARM1,CCL2,CDC42BPA,CDC7,CDK4,CDKN2D,CELSR1,CENPE,CENPM,CENPN,CEP164,CEP250,CEP55,CFL2,CIITA,CKB,CLN8,CLTCL1,CNN2,COG5,COL13A1,COL6A1,COL8A1,COPZ1,…
4-morpholin-4-ylnaphthalene-1,2-dione	chemical reagent		-0.061	3.39e-06	AASS,AATF,ABCG5,ACAA2,ACVR1C,ADGRE5,ADGRG6,AGTR2,ALDH9A1,ALKBH8,ANAPC2,ANAPC4,ANXA3,ANXA6,APOBEC1,APOBEC2,ARHGAP1,ARHGEF11,ARHGEF4,ARHGEF7,ARL4D,ATF3,ATP6V1A,ATP6V1H,ATR,AVP,B4GALT5,BAK1,BCAM,BCAP31,BIRC5,BLNK,BOK,BRAP,BTG2,C1QTNF5,CALCRL,CAMK2A,CAND1,CARM1,CCL2,CDC42BPA,CDC7,CDK4,CDKN2D,CELSR1,CENPE,CENPM,CENPN,CEP164,CEP250,CEP55,CFL2,CIITA,CKB,CLN8,CLTCL1,CNN2,COG5,COL13A1,COL6A1,COL8A1,COPZ1,…
avexitide	biologic drug		-1.091	3.42e-06	ABCE1,ACKR1,ADAR,AGL,AGTR2,AKR1D1,ALDH1L2,ALG3,AMACR,AMOTL1,AMPH,ANAPC4,ANKRD1,APEX2,APLF,APOBEC2,ARHGEF17,ARHGEF4,ARPP21,ARSA,ASCC3,ASPG,ATF3,ATXN2,B4GALT7,BANP,BCAM,BCAP31,BCL2,BCL2L12,BET1,BICRAL,BTG2,C4BPB,CAND1,CC2D2A,CCDC82,CCNJ,CCR1,CD151,CD1E,CD36,CDC7,CDS2,CELF4,CEMIP,CEP164,CEP55,CHD9,CLCN1,CMPK1,CNDP2,CNN2,COL13A1,COL5A3,COLEC12,COQ6,COQ8A,CORO1A,COX15,CPM,CPT1A,CRYBG1,CSGALNACT1,CSTA,…
RLIM	enzyme	Inhibited	-4.443	3.43e-06	AASS,ACAA2,ACAN,ACSL4,ACTR3,ACVR1C,ADAMTS2,ADCK2,ADGRA3,ADGRE5,ADH5,ADK,AFAP1L1,AGTR2,APOBEC1,ARHGEF7,ARL4D,ARMCX2,ASB7,ATF2,ATOH8,AVP,BAK1,BCAM,BCL2,BCL7C,BECN1,BIRC5,BLNK,BLVRA,BOK,BSN,C11orf58,C15orf39,C4BPB,CACNA1G,CALCRL,CAMK2A,CCDC117,CCL2,CD68,CDC7,CELSR1,CENPE,CHCHD3,CHPT1,CKS1B,CLDN3,CLSTN1,CNN2,COL4A6,COL5A3,COL6A1,COQ7,COX5B,CPM,CPSF7,CPT1A,CREB3L2,CRMP1,CSTA,CSTB,CTNNA1,CTSE,DAP3,DHCR…
EIF4F	complex		-0.834	3.58e-06	ABCE1,ADAM10,ADAR,ADGRG6,ANAPC2,ATF3,ATXN2,B4GALT5,BAK1,BCAR3,BCL2,BECN1,BIRC5,CCK,CCL2,CCR1,CD36,CD68,CDK4,CELF4,CSTF2,CTTN,DDR1,DHCR24,DUSP4,ESRP2,FASTK,FCGRT,GDA,GJA1,GOT1,GPER1,GPX3,GRIN1,HMGCR,HMOX2,HOXA1,IGF1R,IL12A,IL13RA2,ILF2,INPP1,ITGAV,JAG1,KLF5,LDLR,LRP8,LYAR,MAFF,MAL,MBNL3,MCAM,MDM4,MET,NHP2,NKX3-1,NR1H3,PAN2,PAX8,PDCD4,PDGFRA,PGF,PHLPP2,POSTN,PPBP,PSEN1,PTK2,RAB7B,RABGGTB,RAC3,RBM15…
Vla-4	other		-1.216	3.64e-06	ACKR1,ACSS3,ACTR3,ADAMTS2,ADAR,ADGRA3,ADGRV1,ADRA2A,AFAP1L1,AGL,AGTR2,AGTRAP,AKR1D1,ALDH1L2,ALG3,AMACR,AMOTL1,AMPH,ANAPC2,ANKRD1,ANOS1,APEX2,APLF,ARHGEF17,ARL4A,ARL6IP5,ARMCX2,ARPP21,ARSA,ASB7,ASCC3,ASPG,ATF3,ATN1,ATP6V1A,ATP6V1G3,ATP6V1H,ATXN2,B4GALT5,BAK1,BANP,BCAM,BCL2L12,BCL2L2,BDNF,BICRAL,BNIP1,BRAP,BTG2,C1QTNF5,C4BPB,CACHD1,CARM1,CC2D2A,CCDC82,CCL2,CCNDBP1,CCR1,CD1E,CD36,CD81,CDC37L1,CDK4,C…
MAPRE1	other	Inhibited	-5.628	3.66e-06	AASS,ABCD3,ABCE1,ACAN,ACSL4,ACTR3,ACVR1C,ADAM10,ADAMTS2,ADGRA3,ADGRE5,ADGRG6,ADGRV1,ADH5,ADRA2A,AGTRAP,ALDH9A1,ALDOC,AMACR,ANAPC4,ANXA3,APOBEC1,APOBEC2,AQP5,ARHGAP1,ARHGEF3,ARHGEF4,ARL4D,ARMCX2,ASB7,ATF2,ATP6V0B,ATP6V1D,B4GALT5,B4GALT7,BACE1,BCAM,BCAP31,BCAR3,BCL11B,BCL2,BDNF,BECN1,BEX3,BIRC5,BLNK,BMP3,BOK,C11orf58,C15orf39,C4BPB,C5,CACNA1G,CALCRL,CAMK2A,CAND1,CANX,CBX4,CCDC117,CCK,CCR1,CD151,CD6…
wortmannin	chemical drug	Activated	3.675	3.73e-06	AASS,AATF,ABCD3,ABCE1,ACAA2,ACAN,ACSL4,ACTR3,ADAM10,ADAMTS2,ADAR,ADGRA3,ADGRG6,ADH5,ADK,ADRA2A,AKR1D1,ALDH9A1,ALG3,ALKBH8,AMPH,ANAPC4,APBA2,APOBEC1,APOBEC2,AQP5,ARHGAP1,ARHGEF11,ARHGEF4,ARL4D,ARL6IP5,ARMCX2,ASB7,ATF1,ATF3,ATF6,ATP6V1A,ATP6V1H,ATR,AVP,BCAM,BCAP31,BCAR3,BCL2,BCL2L2,BCL7C,BDNF,BICRAL,BIRC5,BLNK,BLVRA,BRAP,BSN,C1QTNF5,C5,CAMK2A,CAND1,CARM1,CBX4,CCDC82,CCK,CCL2,CD36,CD68,CD81,CD99,CDC…
RAB5A	enzyme		-0.587	3.76e-06	AATF,ABCD3,ABCE1,ABCG5,ACAA2,ACSL4,ACTR3,ACVR1C,ADAM10,ADAMTS2,ADAR,ADGRA3,ADGRE5,ADGRG6,ADGRV1,ADH5,ADRA2A,AFAP1L1,AGTR2,AGTRAP,ALDH9A1,ANAPC2,ANAPC4,ANKRD1,ANKRD6,APBA2,APOBEC1,APOBEC2,AQP5,ARHGAP1,ARHGEF11,ARHGEF4,ARHGEF7,ARL4D,ARMCX2,ARNT,ARSA,ASB7,ATF3,ATP5F1D,ATP6V0B,ATP6V1A,ATP6V1C2,ATP6V1D,ATP6V1G3,ATXN2,AVP,BCAM,BCAP31,BCAR3,BCL2,BCL7C,BECN1,BICRAL,BIRC5,BLNK,BLVRA,BOK,BRAP,C11orf58,C1QT…
poly(ADP-ribose)	chemical - endogenous mammalian	Activated	2.231	3.78e-06	AASS,AATF,ABCG5,ACVR1C,ADGRG6,ADH5,ALKBH8,ANAPC2,ANKRD1,ANXA3,ARHGAP1,ARHGEF11,ARHGEF7,ARL4D,ATF3,ATP6V1A,ATP6V1H,ATR,AVP,B4GALT5,BAK1,BCAM,BCL2,BIRC5,BRAP,BTG2,C1QTNF5,CARM1,CCL2,CD36,CDC42BPA,CDK4,CDKN2D,CENPE,CENPM,CENPN,CEP250,CFL2,CIITA,CKS1B,CLN8,CLTCL1,COG5,COL5A2,COL6A1,COL8A1,COPZ1,CPM,CPT1A,CRIM1,CTSK,CYFIP1,DCBLD2,DHCR24,DISC1,DLL4,DUSP10,EEA1,EPOR,ERAP1,ESM1,FDFT1,FGF18,FKTN,GALNT10,G…
Ahr-aryl hydrocarbon	complex		1.507	3.82e-06	A4GALT,AASS,AATF,ABCD3,ABCE1,ABCG5,ACAA2,ACSL4,ACTR3,ACVR1C,ADAMTS2,ADGRA3,ADGRE5,ADGRV1,ADH5,ADRA2A,AFAP1L1,AGTRAP,AKR1D1,ALDH9A1,ALDOC,ALKBH8,ANAPC2,ANAPC4,ANXA6,APEX2,APOBEC2,ARHGAP1,ARHGEF11,ARHGEF4,ARL4D,ARMCX2,ARNT,ASB7,ATF3,ATF6,ATP5F1D,ATP6V0B,ATP6V1A,ATP6V1H,ATXN2,AVP,B4GALT5,BAK1,BCAM,BCAR3,BCL11B,BCL2,BCL2L2,BCL7C,BECN1,BICRAL,BLNK,BRAP,C1orf74,C1QTNF5,C5,CACHD1,CACNA1G,CAMK2A,CAND1,CA…
ACTN2	transcription regulator	Inhibited	-2.981	3.91e-06	AASS,AATF,ABCD3,ABCG5,ACTR3,ADGRA3,ADGRG6,ANAPC2,ANXA3,ARHGAP1,ARHGEF11,ARL4D,ARMCX2,ASB7,ATP6V1A,ATP6V1H,AVP,BCL2,BDNF,BECN1,BIRC5,BRAP,BTG2,C1QTNF5,CARM1,CCL2,CCR1,CDC42BPA,CDK4,CDKN2D,CENPE,CENPM,CENPN,CEP250,CFL2,CHPT1,CIITA,CLDN3,CLN8,CLSTN1,CLTCL1,COG5,COL5A2,COL8A1,COPZ1,COX5B,CRIM1,CYFIP1,DAP3,DCBLD2,DHCR24,DISC1,DNAJC19,DUSP4,EEA1,ELK4,EPHX1,EPOR,ERO1A,ESPN,FAM3A,FGB,FGFR3,FZD1,GIPC1,GJA…
SMARCD3	transcription regulator		-1.905	3.92e-06	AASS,ABCE1,ACAA2,ACAN,ADAR,ADCYAP1R1,ADGRG6,ADK,ADTRP,AFAP1L1,AGTR2,AGTRAP,ALDH1L2,ALDOC,ALG3,AMACR,AMOTL1,ANAPC2,ANKRD1,ANOS1,APBA2,APEX2,ARHGEF11,ARHGEF17,ARL4D,ARNT,ARPP21,ASCC3,ASPG,ATF1,ATF6,ATN1,ATP6V1A,ATP6V1D,ATP6V1G3,ATP6V1H,B4GALT5,BACE1,BAK1,BCAM,BCAR3,BCL11B,BCL2,BCL2L2,BCL7C,BECN1,BICRAL,BNIP1,BRAP,BSN,BTG2,C1QTNF5,C4BPB,CAMK1D,CAMK2A,CANX,CARM1,CBX4,CC2D2A,CCDC82,CD151,CD1E,CD36,CD6…
CD274	enzyme		0.151	3.92e-06	ABCE1,ADA2,ADAM10,ADAR,ADGRE5,ADGRG6,AGTR2,AKR1D1,ALDH1L2,ALKBH8,AMACR,AMOTL1,ANAPC4,ANKRD1,ANKRD6,ANKS3,ANOS1,APEX2,APOBEC2,ARHGEF17,ARHGEF3,ARHGEF4,ARL4A,ARL6IP5,ARNT,ARPP21,ASCC3,ASPG,ATF1,ATN1,ATP6V1G3,ATXN2,B4GALT5,B4GALT7,BAK1,BANP,BCAM,BCAP31,BCAR3,BCL2L2,BCL7C,BECN1,BICRAL,BNIP1,BTG2,C4BPB,CACHD1,CAND1,CC2D2A,CCDC82,CCR1,CD151,CD1E,CD36,CDC7,CDK4,CELF4,CEP164,CEP55,CHD7,CLCN1,CLDN15,CLEC1…
ropivacaine	chemical drug		-0.099	3.94e-06	ACVR1C,ADGRA3,ADH5,ADTRP,AGPAT1,AGTRAP,ALDH1L2,ALG3,ALKBH8,AMACR,AMOTL1,AMPH,ANAPC2,ANAPC4,ANKRD1,ANKRD6,ANOS1,APEX2,APOBEC2,ARHGEF11,ARHGEF17,ARHGEF4,ARL4D,ARMCX2,ARNT,ARPP21,ASB7,ASCC3,ATF1,ATF2,ATF6,ATN1,ATP6V1H,ATXN2,B4GALT5,B4GALT7,BAK1,BCAM,BCL11B,BCL2,BCL7C,BIRC5,BNIP1,BPNT1,BRAP,BTG2,C1QTNF5,C4BPB,CACHD1,CAMK1D,CAND1,CARM1,CC2D2A,CCL2,CD151,CD1E,CDC37L1,CDC42BPA,CDK4,CDS2,CEMIP,CENPM,CENP…
ESRRB	transcription regulator	Activated	2.446	4.04e-06	A4GALT,AASS,AATF,ABCG5,ACAA2,ACOX3,ACSL4,ACTR3,ACVR1C,ADAM10,ADAMTS2,ADGRA3,ADGRE5,ADGRG6,ADGRV1,ADRA2A,AFAP1L1,AGPAT1,ALDH9A1,ANAPC2,ANAPC4,ANXA3,ANXA6,APOBEC1,APOBEC2,ARHGAP1,ARHGEF11,ARHGEF4,ARHGEF7,ARL4D,ARL6IP5,ARMCX2,ASB7,ASPG,ATF1,ATF2,ATF3,ATF6,ATP5F1D,ATP6V1A,ATP6V1H,AVP,BCAM,BCAP31,BCAR3,BCL11B,BCL2,BCL2L2,BCL7C,BECN1,BET1,BICRAL,BIRC5,BLVRA,BOK,BRAP,C1QTNF5,C5,CALCRL,CAMK1D,CAMK2A,CAND…
desogestrel	chemical drug	Inhibited	-2.592	4.06e-06	AASS,AATF,ABCG5,ADGRG6,ANAPC2,ANXA3,ARHGAP1,ARHGEF11,ARHGEF7,ARL4D,ARNT,ATF3,ATP6V1A,ATP6V1H,AVP,BCL2,BECN1,BIRC5,BRAP,C1QTNF5,CARM1,CD36,CDC42BPA,CDK4,CENPE,CENPM,CENPN,CEP250,CFL2,CLN8,CLTCL1,COG5,COL5A2,COL6A1,COL8A1,COPZ1,CREB3L2,CRIM1,CYFIP1,DCBLD2,DHCR24,DISC1,DNAJB4,DUSP4,EEA1,EPOR,GJA1,GNAQ,GOT1,GRIN1,GUCY1A1,HACD1,HPGD,HSD11B2,IGF1R,IL12A,IRAK2,ITGA10,JAG1,JMY,KCNK1,KPNA3,KPNB1,LDLR,LOXL…
POR	enzyme		-1.452	4.13e-06	AASS,ABCG5,ACAA2,ACKR1,ACTR3,ADAR,ADGRA3,ADGRE5,ADH5,ALDH9A1,ALKBH8,ANAPC4,ANKRD1,ANKRD6,ANXA3,ANXA6,APOBEC1,APOBEC2,ARHGEF4,ARHGEF7,ARMCX2,ASB7,ATF3,ATF6,ATP6V1D,ATR,BACE1,BCAM,BCAP31,BCL2,BIRC5,BOK,BTG2,CACHD1,CALCRL,CAMK2A,CAND1,CANX,CCK,CCR1,CD36,CDC42BPA,CDK4,CELSR1,CEP164,CEP55,CHCHD3,CHPT1,CIITA,CKB,CKS1B,CLDN3,CLEC11A,CLSTN1,CNN2,COL13A1,COL5A2,COL8A1,COQ6,COQ7,COQ8A,CORO1A,COX15,COX5B,CP…
APPBP1/UBA3 Complex	other		1.604	4.14e-06	AASS,AATF,ABCE1,ACSL4,ACTR3,ADAR,ADGRA3,ADGRE5,ADGRG6,AGTRAP,AMOTL1,ANAPC2,ANOS1,ANXA3,ARHGAP1,ARHGEF11,ARL4D,ARMCX2,ARNT,ASB7,ATF2,ATP6V1A,ATP6V1H,AVP,B4GALT5,BAK1,BECN1,BIRC5,BLNK,BRAP,BTG2,C1QTNF5,C5,CAMK2A,CANX,CARM1,CCL2,CD36,CDC42BPA,CDK4,CDKN2D,CENPE,CENPM,CENPN,CEP250,CFL2,CHPT1,CKS1B,CLDN3,CLN8,CLPB,CLRN3,CLSTN1,CLTCL1,COG5,COL5A2,COL5A3,COL6A1,COL8A1,COPZ1,COX5B,CREB3L2,CRIM1,CSDC2,CTHR…
IOI-42	chemical reagent		-1.448	4.22e-06	A4GALT,ABCE1,ADAR,ADGRA3,ADTRP,AGTR2,AKR1D1,ALDH1L2,ALG3,AMACR,AMOTL1,ANAPC4,ANKRD1,ANKRD6,ANOS1,APOBEC2,ARHGEF17,ARHGEF4,ARID3C,ARL6IP5,ARMCX2,ARNT,ARPP21,ASB7,ASCC3,ASPG,ATF1,ATF2,ATF6,ATN1,ATOH8,ATP6V1C2,ATXN2,B4GALT5,B4GALT7,BAK1,BANP,BCAM,BCAP31,BCL2,BCL2L2,BDNF,BICRAL,BNIP1,BTG2,C15orf39,C1orf74,C4BPB,CAND1,CC2D2A,CCDC117,CCDC82,CCK,CCNJ,CD151,CD1E,CD36,CDC7,CDS2,CELF4,CEMIP,CEP164,CHPT1,CH…
aminoquinuride	chemical drug		-1.383	4.33e-06	ABCE1,ACAN,ACTR3,ACVR1C,ADGRA3,ADGRG6,AFAP1L1,AGTR2,AKR1D1,ALDH1L2,ALG3,AMACR,AMOTL1,ANKRD1,ANKRD6,APEX2,ARHGEF11,ARHGEF17,ARHGEF3,ARHGEF7,ARL4A,ARL6IP5,ARMCX2,ARNT,ARPP21,ASB7,ASCC3,ASPG,ATF1,ATN1,ATP6V1A,ATP6V1G3,ATP6V1H,ATXN2,B4GALT5,BAK1,BCAM,BCAR3,BCL11B,BCL2L2,BECN1,BIRC5,BNIP1,BRAP,BSN,BTG2,C1QTNF5,C4BPB,CACHD1,CAMK1D,CANX,CARM1,CC2D2A,CD1E,CDK4,CEMIP,CENPN,CEP250,CFL2,CHPT1,CHRDL2,CLCN1,C…
ilorasertib	chemical drug	Activated	4.522	4.41e-06	AASS,AATF,ABCE1,ACAA2,ACAN,ACTR3,ADAM10,ADAMTS2,ADAR,ADGRA3,ADGRG6,ADGRV1,ADH5,ADRA2A,AGTRAP,ALDH9A1,ALKBH8,ANAPC2,ANAPC4,APOBEC1,APOBEC2,ARHGAP1,ARHGEF11,ARHGEF4,ARL4D,ARMCX2,ARNT,ASB7,ATF3,ATP6V0B,ATP6V1A,ATP6V1H,ATR,B4GALT7,BCAM,BCAP31,BCAR3,BCL11B,BCL2L2,BCL7C,BICRAL,BLNK,BRAP,BSN,C11orf58,C1QTNF5,C4BPB,CACNA1G,CALCRL,CAMK1D,CAND1,CARM1,CBX4,CCDC82,CCL2,CD151,CD36,CD68,CD81,CD99,CDC37L1,CELSR…
venetoclax	chemical drug	Inhibited	-2.994	4.44e-06	AASS,AATF,ACSL4,ACTR3,ACVR1C,ADAM10,ADGRG6,ADK,AGTRAP,ALDH9A1,ALDOC,ANAPC4,ANKRD6,ANXA6,APBA2,APOBEC1,APOBEC2,ARHGAP1,ARHGEF4,ARMCX2,ASB7,ATF1,ATP6V0B,ATP6V1A,ATP6V1H,ATR,ATXN2,AVP,B4GALT7,BAK1,BANP,BCAM,BCAP31,BCAR3,BCL11B,BCL2,BLNK,BLVRA,BRAP,BSN,BTG2,C11orf58,C1QTNF5,C5,CALCRL,CAND1,CANX,CARM1,CAVIN1,CBX4,CCL2,CCR1,CD151,CD81,CDC7,CELF4,CELSR1,CENPM,CENPN,CEP164,CEP250,CEP55,CFL2,CHCHD3,CHPT1,…
SKP2	other		0.136	4.63e-06	ABCD3,ABCE1,ACAA2,ACAN,ACSM3,ACVR1C,ADAM10,ADAR,ADH5,AGMAT,AGTRAP,AKR1D1,ALDH1L2,ALDH9A1,AMACR,AMOTL1,ANAPC2,ANAPC4,ANGPTL6,ANOS1,ANXA3,ANXA6,APEX2,APLF,APOBEC1,APOBEC2,ARHGAP15,ARHGEF17,ARHGEF4,ARHGEF7,ARPP21,ASCC3,ASPG,ATF1,ATN1,ATP6V0B,ATP6V1C2,ATP6V1D,ATP6V1H,ATP9A,ATXN2,B4GALT5,B4GALT7,BAK1,BANP,BCAM,BCAP31,BCL11B,BCL2L2,BCL7C,BECN1,BOK,BRAP,BTG2,C1QTNF5,C4BPB,CALCRL,CAMK1D,CAND1,CANX,CARM1,…
SH2D2A	other		-0.35	4.69e-06	AATF,ABCG5,ACAA2,ACOX3,ACSS3,ADGRA3,ADGRE5,ADGRV1,ADK,AGTRAP,ALDH9A1,ALDOC,ANAPC4,APBA2,APOBEC1,APOBEC2,ARHGAP1,ARHGEF11,ARHGEF4,ARHGEF7,ARL6IP5,ARMCX2,ARNT,ASB7,ATF1,ATP5F1D,ATP6V1A,ATP6V1D,ATP6V1H,ATXN2,BAK1,BCAP31,BCL2L2,BCL7C,BET1,BLVRA,BMP3,BRAP,BZW1,C1QTNF5,C4BPB,CAMK2A,CAND1,CANX,CARM1,CAVIN1,CD151,CDC37L1,CDC42BPA,CELF4,CELSR1,CEMIP,CENPM,CENPN,CEP164,CEP250,CEP55,CFL2,CHCHD3,CHD7,CHPT1,C…
ID2	transcription regulator	Activated	3.021	4.7e-06	AASS,ABCD3,ABCE1,ACTR3,ACVR1C,ADAR,ADGRA3,ADGRG6,ADK,ADRA2A,AFAP1L1,AGTR2,AGTRAP,ALDH1L2,ALDOC,ALG3,AMACR,AMOTL1,ANAPC2,ANKRD1,ANOS1,APBA2,APEX2,ARHGEF11,ARHGEF17,ARHGEF3,ARL4D,ARL6IP5,ARMCX2,ARNT,ARPP21,ASB7,ASCC3,ASPG,ATF1,ATF3,ATF6,ATN1,ATOH8,ATP6V1A,ATP6V1G3,ATP6V1H,B4GALT5,BAK1,BCAM,BCAR3,BCL11B,BCL2,BCL2L2,BCL7C,BICRAL,BIRC5,BLNK,BNIP1,BRAP,BSN,BTG2,C15orf39,C1QTNF5,C4BPB,CACNA1G,CAMK1D,CAM…
FCN-159	chemical drug	Activated	3.413	4.78e-06	AASS,ABCD3,ABCE1,ACAA2,ACAN,ACSL4,ACVR1C,ADAR,ADGRG6,ADGRV1,ADH5,ADK,ADRA2A,AFAP1L1,AKR1D1,ALDH9A1,ANKRD6,ANOS1,ANXA3,APBA2,ARHGAP1,ARHGEF11,ARHGEF3,ARHGEF7,ARL4A,ARL6IP5,ARNT,ATF3,ATF6,ATP5F1D,ATP6V1A,ATP6V1D,ATP6V1H,ATR,ATXN2,BACE1,BCAM,BCAR3,BCL7C,BECN1,BICRAL,BIRC5,BOK,BRAP,BTG2,C1QTNF5,C4BPB,CACHD1,CACNA1G,CALCRL,CAMK2A,CARM1,CAVIN1,CBX4,CCDC82,CCL2,CD36,CD68,CDC37L1,CDC42BPA,CDC7,CENPM,CENP…
DNMT1	enzyme		-1.874	4.87e-06	AASS,AATF,ABCG5,ACVR1C,ADGRG6,ADH5,ALKBH8,ANAPC2,ANKRD1,ANXA3,ARHGAP1,ARHGEF11,ARHGEF7,ARL4D,ATF3,ATP6V1A,ATP6V1H,ATR,AVP,B4GALT5,BAK1,BCAM,BCL2,BIRC5,BRAP,BTG2,C1QTNF5,CARM1,CCL2,CD36,CDC42BPA,CDK4,CDKN2D,CENPE,CENPM,CENPN,CEP250,CFL2,CIITA,CKS1B,CLN8,CLTCL1,COG5,COL5A2,COL6A1,COL8A1,COPZ1,CPM,CPT1A,CRIM1,CYFIP1,DCBLD2,DHCR24,DISC1,DLL4,DUSP10,EEA1,EPOR,ERAP1,ESM1,FDFT1,FKTN,GALNT10,GCNT2,GCNT4,…
cloprostenol	chemical drug	Inhibited	-2.581	4.99e-06	AATF,ACAA2,ACAN,ADAM10,ADGRA3,ADGRE5,ADGRV1,ADH5,ADRA2A,ALDH9A1,ALDOC,AMOTL1,ANAPC2,ANAPC4,ANGPTL6,ANXA3,ANXA6,APOBEC1,APOBEC2,AQP5,ARHGAP1,ARHGAP15,ARHGEF11,ARHGEF4,ARL4D,ARMCX2,ASB7,ATF2,ATF6,ATP6V0B,ATP6V1A,ATP6V1H,ATXN2,AVP,B4GALT5,B4GALT7,BANP,BCAM,BCAP31,BCAR3,BCL2L12,BIRC5,BOK,BRAP,C1QTNF5,C5,CACNA1G,CACYBP,CALCRL,CAMK2A,CAND1,CANX,CARM1,CAVIN1,CBX4,CCL2,CCR1,CD151,CD68,CD81,CD99,CDC42BPA,…
clomipramine	chemical drug		-1.814	5.06e-06	AASS,AATF,ACAN,ACKR1,ACSL4,ACVR1C,ADAM10,ADAR,ADGRE5,ADGRG6,ADK,AFAP1L1,AGTRAP,ALDH9A1,ALDOC,ANAPC4,ANKRD6,ANXA6,APBA2,APOBEC1,APOBEC2,ARHGAP1,ARHGEF4,ARHGEF7,ARNT,ASIC3,ATF1,ATP6V0B,ATP6V1A,ATP6V1H,ATR,ATXN2,B4GALT7,BANP,BCAP31,BCAR3,BCL11B,BCL2,BCL7C,BDNF,BECN1,BICRAL,BLNK,BLVRA,BOK,BRAP,BSN,C11orf58,C1QTNF5,C5,CALCRL,CAMK2A,CAND1,CANX,CARM1,CAVIN1,CBX4,CCDC82,CCK,CCR1,CD151,CD81,CDC7,CELF4,CEL…
anastrozole	chemical drug		0.386	5.11e-06	AASS,ABCD3,ABCE1,ABCG5,ACAA2,ACSL4,ACTR3,ADAM10,ADAR,ADGRA3,ADGRG6,ADGRV1,ADH5,ADK,AGTRAP,ALDH9A1,ANAPC4,ANXA3,ANXA6,APBA2,APOBEC1,APOBEC2,ARHGEF4,ARHGEF7,ARMCX2,ASB7,ASPG,ATF6,AVP,B4GALT5,BACE1,BAK1,BCAM,BCAP31,BCAR3,BCL2,BDNF,BICRAL,BLNK,BLVRA,BTG2,CACHD1,CACNA1G,CALCRL,CAMK1D,CAMK2A,CAND1,CCDC82,CCK,CD81,CDC42BPA,CDC7,CDKN2D,CELSR1,CENPE,CENPT,CEP164,CEP55,CHPT1,CKB,CLDN3,CLPB,CLSTN1,CNN2,COL1…
ELOVL5	enzyme		0.298	5.11e-06	ABCE1,ACOX3,ACSL4,ADAR,ADGRG6,ADTRP,AFAP1L1,AGL,AGTR2,AKR1D1,ALDH1L2,ALDOC,AMACR,AMOTL1,ANAPC4,ANKRD1,ANKRD6,ANOS1,APOBEC2,ARHGEF11,ARHGEF17,ARHGEF4,ARPP21,ARSA,ASCC3,ASPG,ATF1,ATP6V0B,ATP6V1D,ATP6V1G3,B4GALT5,B4GALT7,BAK1,BCAM,BCAP31,BCAR3,BCL2L2,BCL7C,BET1,BICRAL,BLNK,BNIP1,BRAP,BTG2,C1orf74,C1QTNF5,C4BPB,CAMK1D,CAND1,CARM1,CC2D2A,CCDC82,CCL2,CD151,CD1E,CDC42BPA,CDC7,CDK4,CDS2,CEMIP,CENPN,CEP16…
Jun-ATF2	complex		1.475	5.43e-06	AASS,ABCG5,ACAA2,ACTR3,ACVR1C,ADAM10,ADAMTS2,ADGRA3,ADGRE5,ADK,ADRA2A,AFAP1L1,AGTR2,ALDH9A1,ALDOC,ANAPC4,ANKRD1,ANXA3,ANXA6,APOBEC1,APOBEC2,ARHGEF4,ARHGEF7,ARMCX2,ARNT,ASB7,ATF3,ATF6,ATOH8,ATP6V1D,ATXN2,AVP,B4GALT5,BACE1,BAK1,BCAM,BCAP31,BCL11B,BDNF,BIRC5,BOK,BTG2,C15orf39,C4BPB,C5,CALCRL,CAMK2A,CAND1,CAVIN1,CCDC117,CCL2,CCR1,CD68,CD99,CDC42BPA,CDC7,CELSR1,CEP164,CEP55,CHCHD3,CHPT1,CKS1B,CLDN3,CL…
CDK5-p25	complex		-1.947	5.48e-06	ABCD3,ABCG5,ADAM10,ADAR,ADGRA3,ADGRG6,ADH5,ADK,AGTRAP,AKR1D1,ALDH9A1,ALDOC,ALG3,ANAPC4,ANXA3,ANXA6,APBA2,APOBEC1,APOBEC2,ARHGEF4,ARHGEF7,ARL4D,ARL6IP5,ARMCX2,ASB7,ATF1,ATF6,ATP6V0B,ATP6V1D,ATR,AVP,BCAM,BCAP31,BCAR3,BICRAL,BLNK,BOK,BSN,C1QTNF5,C4BPB,CAND1,CBX4,CCDC82,CCK,CCR1,CD68,CDC37L1,CDC42BPA,CDKN2D,CEMIP,CEP164,CEP55,CHD7,CHPT1,CHRDL2,CKB,CLCN1,CLDN3,CLPB,CLSTN1,CNN2,COL13A1,COL8A1,COQ6,COQ8…
SCRIB	other	Activated	2.733	5.53e-06	AASS,ACTR3,ACVR1C,ADA2,ADAM10,ADGRA3,ADGRG6,ADGRV1,ADK,ADTRP,AFAP1L1,AGAP2,AGTRAP,ALDH1L2,ALG3,ALKBH8,AMACR,AMOTL1,AMPH,ANKRD6,ANOS1,APBA2,APEX2,APLF,AQP5,ARHGEF17,ARID3C,ARMCX2,ARPP21,ASB7,ASCC3,ASIC3,ASPG,ATF6,ATN1,ATOH8,ATP6V1A,ATP6V1G3,ATP6V1H,ATXN2,B4GALT7,BAK1,BANP,BCAM,BCAR3,BCL7C,BDNF,BECN1,BIRC5,BMP3,BNIP1,BRAP,BSN,BTG2,BZW1,C15orf39,C1orf74,C1QTNF5,C4BPB,CACNA1G,CANX,CARM1,CBX4,CC2D2A,C…
ethynodiol diacetate	chemical drug	Inhibited	-2.518	5.6e-06	AASS,AATF,ABCG5,ADGRG6,ANAPC2,ANXA3,ARHGAP1,ARHGEF11,ARHGEF7,ARL4D,ARNT,ATF3,ATP6V1A,ATP6V1H,AVP,BCL2,BECN1,BIRC5,BRAP,C1QTNF5,CARM1,CD36,CDC42BPA,CDK4,CENPE,CENPM,CENPN,CEP250,CFL2,CLN8,CLTCL1,COG5,COL5A2,COL6A1,COL8A1,COPZ1,CREB3L2,CRIM1,CYFIP1,DCBLD2,DHCR24,DISC1,DNAJB4,DUSP4,EEA1,EPOR,GJA1,GNAQ,GOT1,GRIN1,GUCY1A1,HACD1,HPGD,HSD11B2,IGF1R,IL12A,IRAK2,ITGA10,JAG1,JMY,KCNK1,KPNA3,KPNB1,LDLR,LOXL…
etonogestrel	chemical drug	Inhibited	-2.518	5.6e-06	AASS,AATF,ABCG5,ADGRG6,ANAPC2,ANXA3,ARHGAP1,ARHGEF11,ARHGEF7,ARL4D,ARNT,ATF3,ATP6V1A,ATP6V1H,AVP,BCL2,BECN1,BIRC5,BRAP,C1QTNF5,CARM1,CD36,CDC42BPA,CDK4,CENPE,CENPM,CENPN,CEP250,CFL2,CLN8,CLTCL1,COG5,COL5A2,COL6A1,COL8A1,COPZ1,CREB3L2,CRIM1,CYFIP1,DCBLD2,DHCR24,DISC1,DNAJB4,DUSP4,EEA1,EPOR,GJA1,GNAQ,GOT1,GRIN1,GUCY1A1,HACD1,HPGD,HSD11B2,IGF1R,IL12A,IRAK2,ITGA10,JAG1,JMY,KCNK1,KPNA3,KPNB1,LDLR,LOXL…
CDK7	kinase	Inhibited	-2.129	5.61e-06	AATF,ABCG5,ACSM3,ACTR3,ADAM10,ADGRA3,ADGRG6,ALDOC,ANAPC2,ANXA3,ARHGEF11,ARL4D,ARMCX2,ASB7,ATF2,ATP6V1A,ATP6V1D,ATP6V1H,AVP,BAK1,BCL2L2,BNIP1,BRAP,C11orf58,C1QTNF5,C5,CALCRL,CAMK2A,CARM1,CCL2,CCR1,CDC42BPA,CDK4,CELSR1,CENPE,CEP250,CFL2,CHCHD3,CHPT1,CLSTN1,CLTCL1,COG5,COL8A1,COPZ1,COQ7,COX5B,CRIM1,CYFIP1,DAP3,DCBLD2,DLL4,DNAJC19,E2F8,EEA1,EFEMP1,EI24,ELK4,ENOX1,EPHX1,EPOR,ERBIN,ERO1A,ESPN,FAM3A,FBN…
HEXIM1	transcription regulator		0.065	5.66e-06	AASS,AATF,ABCG5,ACAA2,ADGRE5,ADGRG6,ADH5,ALDH9A1,ANAPC2,ANAPC4,ANKRD1,ANXA3,ANXA6,APOBEC1,APOBEC2,ARHGAP1,ARHGEF11,ARHGEF4,ARHGEF7,ARL4D,ATF3,ATP6V1A,ATP6V1H,AVP,BAK1,BCAP31,BCL2,BECN1,BIRC5,BOK,BRAP,BTG2,C1QTNF5,CALCRL,CAND1,CARM1,CCL2,CD36,CDC42BPA,CDC7,CDK4,CDKN2D,CELSR1,CENPE,CENPM,CENPN,CEP164,CEP250,CEP55,CFL2,CKB,CKS1B,CLN8,CLTCL1,CNN2,COG5,COL13A1,COL8A1,COPZ1,COQ6,COQ8A,CORO1A,COX15,CPT1…
GPER1	G-protein coupled receptor		-0.547	5.68e-06	AATF,ABCG5,ADAM10,ADAR,ADK,ALG3,ANAPC2,ANKRD1,ANXA3,APBA2,APOBEC2,ARHGAP1,ARHGEF11,ARHGEF7,ARL4D,ATF3,ATF6,ATP6V1A,ATP6V1H,AVP,B4GALT5,BAK1,BCAM,BCAR3,BDNF,BECN1,BICRAL,BRAP,BTG2,C1QTNF5,CARM1,CCDC82,CCK,CCL2,CCR1,CD36,CD68,CDC42BPA,CENPE,CENPM,CENPN,CEP250,CFL2,CHST1,CLEC11A,CLN8,CLPTM1L,CLTCL1,COG5,COL5A2,COL8A1,COPZ1,CPM,CRIM1,CRMP1,CRYBG1,CSTA,CTSK,CTTN,CYFIP1,DCBLD2,DDX39B,DHCR24,DISC1,DLL4,…
NC9	chemical reagent	Activated	3.436	5.74e-06	AASS,AATF,ABCD3,ABCE1,ACAA2,ACAN,ACTR3,ADAM10,ADAR,ADGRA3,ADGRE5,ADGRG6,ADGRV1,ADK,ADRA2A,AGTRAP,ALDH9A1,ANAPC2,ANAPC4,ANOS1,ANXA6,APBA2,APOBEC1,APOBEC2,ARHGAP1,ARHGEF11,ARHGEF4,ARL4D,ARMCX2,ARNT,ASB7,ATP6V1A,ATP6V1D,ATP6V1H,ATR,BCAM,BCAP31,BCAR3,BCL11B,BCL2,BCL2L2,BCL7C,BICRAL,BLVRA,BOK,BRAP,BSN,BTG2,C11orf58,C1QTNF5,C4BPB,CACNA1G,CAMK1D,CAND1,CARM1,CCDC82,CCL2,CCR1,CD151,CD36,CD68,CD81,CD99,CDC…
(-)-gossypol	chemical drug		-0.709	6.08e-06	AASS,ABCE1,ACAA2,ACAN,ACSL4,ACTR3,ACVR1C,ADA2,ADAM10,ADAR,ADGRE5,ADGRG6,ADH5,AFAP1L1,ALG3,ALKBH8,ANKS3,ARHGEF7,ARMCX2,ARNT,ASB7,ATF6,ATP6V1H,ATR,AVP,BACE1,BAK1,BCAM,BCAR3,BICRAL,BIRC5,BLVRA,BTG2,CAMK2A,CAVIN1,CBX4,CCDC82,CCK,CDKN2D,CEMIP,CENPE,CHCHD3,CHD7,CHPT1,CKB,CKS1B,CLDN3,CLEC11A,CLSTN1,COL5A2,COQ7,COX5B,CPM,CPT1A,CREB3L2,CRYBG1,CSTA,CTNNA1,CTSK,CUL4A,CYP26A1,DAP3,DDR1,DENR,DHCR24,DLL4,DMD,D…
calcitriol	chemical drug	Activated	2.655	6.11e-06	A4GALT,AAAS,ABCD3,ABCE1,ABCG5,ACSL4,ACSM3,ADAR,ADGRE5,ADGRV1,ADH5,ADK,AGTR2,ALDOC,ALG3,AMOTL1,ANXA3,AQP5,ARHGEF3,ARID4A,ARNT,ARSA,ASH1L,ATF6,ATP5F1D,ATP6V1D,AURKAIP1,AVP,B4GALT5,BACE1,BAK1,BCAM,BCL11B,BCL2,BCL7C,BECN1,BICRAL,BIRC5,BLNK,BLVRA,BOK,C11orf58,C5,CACNA1G,CALCRL,CAMK2A,CAVIN1,CCDC82,CCDC88C,CCK,CD276,CD68,CDC42BPA,CDKN2D,CELSR1,CENPM,CHCHD3,CHRDL2,CKB,CKS1B,CLCN1,CLDN3,CLEC11A,CLSTN1,CN…
aminoglutethimide	chemical drug		0.398	6.21e-06	AASS,ABCG5,ACAA2,ACKR1,ACSL4,ACVR1C,ADA2,ADAM10,ADGRG6,ADGRV1,ADH5,ADK,AGTRAP,ALDH9A1,ALG3,ALKBH8,ANAPC4,ANKS3,ANXA3,ANXA6,APBA2,APOBEC1,APOBEC2,AQP5,ARHGEF4,ARNT,ASPG,ATF1,ATF3,ATF6,ATR,AVP,BACE1,BCAP31,BCAR3,BCL11B,BCL2,BDNF,BIRC5,BLNK,BMP3,CACNA1G,CAMK1D,CAMK2A,CAND1,CAVIN1,CBX4,CCK,CCR1,CD68,CD81,CDC42BPA,CDC7,CELSR1,CEMIP,CENPE,CEP164,CEP55,CETN2,CHD7,CIITA,CKB,CKS1B,CLPB,CNN2,COL13A1,COL4A6…
lithium chloride	chemical drug	Activated	2.615	6.22e-06	AASS,AATF,ABCD3,ABCG5,ACSL4,ACTR3,ADAM10,ADAR,ADGRA3,ADGRG6,ADK,ADRA2A,ANAPC2,ANXA3,APBA2,AQP5,ARHGAP1,ARHGEF11,ARL4D,ARL6IP5,ARMCX2,ARNT,ASB7,ATF1,ATF2,ATF6,ATN1,ATP6V1A,ATP6V1H,AVP,BCAM,BCL2,BCL2L12,BICRAL,BLVRA,BRAP,BSN,C11orf58,C1QTNF5,C5,CACNA1G,CALCRL,CAMK1D,CAMK2A,CARM1,CCDC82,CCR1,CD36,CD99,CDC42BPA,CDKN2D,CENPE,CENPM,CENPN,CEP250,CEP41,CFL2,CHCHD3,CHD7,CHPT1,CKB,CKS1B,CLDN3,CLEC11A,CLN8,…
ENO1	enzyme		0.559	6.34e-06	ABCG5,ACSS3,ADA2,ADGRA3,ADTRP,AGAP2,AGTR2,AKR1D1,ALDH1L2,ALKBH8,AMACR,AMOTL1,ANAPC4,ANKRD1,ANKRD6,ANKS3,ANOS1,APOBEC2,ARHGEF17,ARHGEF4,ARID3C,ARL4A,ARL6IP5,ARMCX2,ARNT,ARPP21,ASB7,ASCC3,ASIC3,ASPG,ATF1,ATF6,ATN1,ATOH8,ATP6V1G3,B4GALT5,BAK1,BANP,BCAM,BCAP31,BCL2L2,BDNF,BECN1,BIRC5,BMP3,BNIP1,BTG2,C15orf39,C1orf74,C4BPB,CACHD1,CAND1,CAVIN1,CC2D2A,CCDC117,CCK,CCNJ,CD1E,CD36,CDC37L1,CDS2,CEP164,CHCHD…
Am 580	chemical reagent		0.252	6.39e-06	AASS,ABCE1,ACVR1C,ADAM10,ADCYAP1R1,ADGRA3,ADGRG6,AFAP1L1,AGTR2,AGTRAP,ALDH1L2,ALG3,AMACR,AMOTL1,ANAPC2,ANKRD1,ANKRD6,ANOS1,APEX2,ARHGAP1,ARHGEF11,ARHGEF17,ARHGEF3,ARHGEF7,ARL4D,ARL6IP5,ARNT,ARPP21,ASCC3,ASPG,ATF1,ATN1,ATOH8,ATP6V1A,ATP6V1G3,ATP6V1H,ATXN2,B4GALT5,BAK1,BCAM,BCAR3,BCL11B,BCL2L2,BNIP1,BRAP,BRIX1,BSN,BTG2,C1QTNF5,C4BPB,C5,CAMK1D,CAMK2A,CANX,CAPN7,CARM1,CBX4,CC2D2A,CD1E,CDK4,CEMIP,CENP…
CDK3	kinase		-0.651	6.57e-06	A4GALT,AASS,AATF,ABCG5,ACAN,ACTR3,ACVR1C,ADAMTS2,ADGRA3,ADGRG6,ADGRV1,AFAP1L1,AGPAT1,ALG3,ANAPC2,ANKRD1,ANXA3,ARHGAP1,ARHGEF11,ARHGEF17,ARHGEF7,ARL4D,ARL6IP5,ARMCX2,ASB7,ASPG,ATF1,ATF2,ATF6,ATOH8,ATP5F1D,ATP6V1A,ATP6V1D,ATP6V1G3,ATP6V1H,ATR,AVP,BCAM,BCL11B,BCL2L2,BCL7C,BDNF,BIRC5,BMP3,BRAP,BSN,C11orf58,C15orf39,C1QTNF5,C5,CACNA1G,CALCRL,CAMK1D,CAMK2A,CARM1,CBX4,CCDC117,CCK,CD68,CD81,CDC42BPA,CDK4…
norgestimate	chemical drug	Inhibited	-2.518	6.64e-06	AASS,AATF,ABCG5,ADGRG6,ANAPC2,ANXA3,ARHGAP1,ARHGEF11,ARHGEF7,ARL4D,ARNT,ATF3,ATP6V1A,ATP6V1H,AVP,BCL2,BECN1,BIRC5,BRAP,C1QTNF5,CARM1,CD36,CDC42BPA,CDK4,CENPE,CENPM,CENPN,CEP250,CFL2,CLN8,CLTCL1,COG5,COL5A2,COL6A1,COL8A1,COPZ1,CREB3L2,CRIM1,CYFIP1,DCBLD2,DHCR24,DISC1,DNAJB4,DUSP4,EEA1,EPOR,GJA1,GNAQ,GOT1,GRIN1,GUCY1A1,HACD1,HPGD,HSD11B2,IGF1R,IL12A,IRAK2,ITGA10,JAG1,JMY,KCNK1,KPNA3,KPNB1,LDLR,LOXL…
KLF9	transcription regulator	Activated	2.518	6.64e-06	AASS,AATF,ABCG5,ADGRG6,ANAPC2,ANXA3,ARHGAP1,ARHGEF11,ARHGEF7,ARL4D,ARNT,ATF3,ATP6V1A,ATP6V1H,AVP,BCL2,BECN1,BIRC5,BRAP,C1QTNF5,CARM1,CD36,CDC42BPA,CDK4,CENPE,CENPM,CENPN,CEP250,CFL2,CLN8,CLTCL1,COG5,COL5A2,COL6A1,COL8A1,COPZ1,CREB3L2,CRIM1,CYFIP1,DCBLD2,DHCR24,DISC1,DNAJB4,DUSP4,EEA1,EPOR,GJA1,GNAQ,GOT1,GRIN1,GUCY1A1,HACD1,HPGD,HSD11B2,IGF1R,IL12A,IRAK2,ITGA10,JAG1,JMY,KCNK1,KPNA3,KPNB1,LDLR,LOXL…
MCPH1	other		0.055	6.66e-06	AASS,ACAA2,ACSL4,ACTR3,ADAM10,ADGRA3,ADGRV1,ADRA2A,AGTRAP,ALDH9A1,ALKBH8,AMACR,ANAPC4,ANXA3,ANXA6,APOBEC1,APOBEC2,ARHGAP1,ARHGEF4,ARHGEF7,ARL4A,ARL6IP5,ARMCX2,ARNT,ASAP1,ASB7,ATF6,ATP6V0B,ATP6V1A,ATP6V1D,ATR,ATXN2,AVP,B4GALT5,BCAM,BCAP31,BCL11B,BIRC5,BLNK,BOK,C4BPB,CAMK2A,CAND1,CAVIN1,CCR1,CD68,CD99,CDC42BPA,CDC7,CEMIP,CEP164,CEP55,CHCHD3,CHPT1,CIITA,CKB,CLEC11A,CLPB,CLSTN1,CNDP2,CNN2,COL13A1,COL…
CDK8	kinase	Inhibited	-3.409	6.68e-06	AASS,AATF,ABCE1,ACSL4,ACSM3,ACTR3,ACVR1C,ADAM10,ADGRA3,ADGRG6,AGTRAP,ALKBH8,AMOTL1,ANAPC2,ANGPTL6,ANKRD6,ARHGAP1,ARHGAP15,ARHGEF11,ARHGEF17,ARL4D,ARMCX2,ARNT,ASB7,ATF1,ATF2,ATOH8,ATP5F1D,ATP6V0B,ATP6V1A,ATP6V1H,ATR,ATXN2,B4GALT7,BACE1,BAK1,BANP,BCAM,BCAR3,BCL2,BCL2L12,BCL2L2,BCL7C,BECN1,BLNK,BLVRA,BMP3,BNIP1,BRAP,C11orf58,C15orf39,C1QTNF5,C5,CACYBP,CAMK2A,CARM1,CAVIN1,CBX4,CCDC117,CCL2,CCR1,CD151…
PKC (α,ε,θ)	group	Inhibited	-2.969	6.82e-06	AATF,ABCD3,ACAN,ADH5,ADK,ADRA2A,ADTRP,AGTRAP,ALDH9A1,ALDOC,ANAPC4,ANKRD6,ANOS1,ANXA6,APBA2,APEX2,APOBEC1,APOBEC2,AQP5,ARHGEF11,ARHGEF4,ARHGEF7,ARL4A,ARL4D,ARL6IP5,ARNT,ATF1,ATF6,ATP6V0B,ATP6V1A,ATP6V1D,ATP6V1H,ATR,ATXN2,AVP,BACE1,BANP,BCAM,BCAP31,BCL11B,BCL7C,BICRAL,BLNK,BLVRA,BRAP,C11orf58,C1orf74,C1QTNF5,CACHD1,CALCRL,CAMK1D,CAMK2A,CAND1,CARM1,CAVIN1,CCDC82,CD151,CD81,CD99,CDC7,CDS2,CELF4,CEP16…
miR-16-5p (and other miRNAs w/seed AGCAGCA)	mature microRNA		0.547	6.85e-06	AASS,ABCE1,ACAA2,ACAN,ACSL4,ACTR3,ACVR1C,ADA2,ADAM10,ADAR,ADGRE5,ADGRG6,ADH5,ADRA2A,AFAP1L1,ALG3,ALKBH8,ANAPC16,ANKS3,ARHGEF7,ARMCX2,ARNT,ASB7,ATF6,ATP6V1H,ATR,AVP,BACE1,BAK1,BCAM,BCAR3,BCL2,BCL2L2,BDNF,BICRAL,BIRC5,BLVRA,BTG2,C17orf80,CAMK2A,CAVIN1,CBX4,CCDC82,CCK,CDKN2D,CEMIP,CENPE,CEP63,CFL2,CHCHD3,CHD7,CHPT1,CKS1B,CLDN3,CLEC11A,CLSTN1,COL5A2,COQ7,COX5B,CPM,CPT1A,CREB3L2,CRYBG1,CSTA,CTNNA1,CTS…
diosmin	chemical drug		-1.982	6.93e-06	A4GALT,AATF,ABCG5,ACAA2,ACAN,ACTR3,ACVR1C,ADA2,ADAM10,ADAMTS2,ADGRA3,ADH5,ADRA2A,ALDOC,ALG3,ALKBH8,ANAPC2,ANKS3,ANXA3,APEX2,ARHGAP1,ARHGEF11,ARHGEF7,ARL4D,ARMCX2,ARNT,ASB7,ATF6,ATP6V1A,ATP6V1D,ATP6V1H,ATR,B4GALT5,BCAM,BCAR3,BCL7C,BIRC5,BRAP,C1orf74,C1QTNF5,CACHD1,CALCRL,CARM1,CAVIN1,CBX4,CCK,CD151,CD36,CD99,CDC42BPA,CDK4,CDKN2D,CELSR1,CEMIP,CENPN,CENPT,CEP250,CEP55,CFL2,CHCHD3,CHD7,CHPT1,CIITA,CL…
diethylstilbestrol	chemical drug	Inhibited	-2.688	7e-06	AASS,AATF,ABCE1,ABCG5,ACSL4,ACVR1C,ADAM10,ADAR,ADGRG6,AGTR2,AMOTL1,ANAPC2,ANXA3,ARHGAP1,ARHGEF11,ARL4D,ASPG,ATF6,ATP5F1D,ATP6V1A,ATP6V1H,AVP,B4GALT5,BACE1,BCAM,BCAR3,BCL7C,BDNF,BRAP,BTG2,C1QTNF5,C4BPB,CACHD1,CANX,CARM1,CAVIN1,CCK,CCR1,CD36,CD68,CD99,CDC37L1,CDC42BPA,CDC7,CDK4,CENPE,CENPM,CENPN,CEP250,CFL2,CHD7,CKB,CKS1B,CLDN3,CLEC11A,CLTCL1,COG5,COL13A1,COL4A6,COL5A3,COL6A1,COPZ1,CPM,CRIM1,CSTA,C…
SGI 1776	chemical drug		1.46	7e-06	AASS,ABCD3,ABCE1,ABCG5,ACAA2,ACAN,ACTR3,ADAM10,ADGRA3,ADGRV1,ADK,AFAP1L1,AGMAT,ALDH9A1,ALG3,ALKBH8,ANAPC2,ANAPC4,ANXA3,APOBEC1,APOBEC2,ARHGEF3,ARHGEF4,ARHGEF7,ARMCX2,ASB7,ATF1,ATF2,ATN1,ATP6V0B,ATP6V1A,ATP6V1C2,ATP9A,ATR,ATXN2,AVP,B4GALT7,BCAM,BCAP31,BCL2L12,BDNF,BIRC5,BOK,C11orf58,CACNA1G,CAMK1D,CAMK2A,CAND1,CANX,CAVIN1,CBX4,CCL2,CD151,CD276,CDC123,CDC42BPA,CDC7,CEP164,CEP55,CFL2,CHCHD3,CHPT1,CH…
CGA	other		-1.413	7e-06	AASS,ABCG5,ADAM10,ADAMTS2,ADAR,ADGRG6,ADK,AGTRAP,ALDH9A1,ANAPC4,ANXA3,ANXA6,APBA2,APEX2,APOBEC1,APOBEC2,ARHGEF4,ARHGEF7,ARL4D,ARNT,ASPG,ATF1,ATF2,ATF3,ATF6,ATP6V1D,AVP,B4GALT5,BACE1,BAK1,BCAM,BCAP31,BCAR3,BDNF,BICRAL,BLNK,BOK,CALCRL,CAMK1D,CAND1,CANX,CCDC82,CCK,CCR1,CD81,CDC42BPA,CDC7,CDKN2D,CELSR1,CENPE,CEP164,CEP55,CFL2,CIITA,CKB,CKS1B,CLPB,CNN2,COL13A1,COL5A2,COQ6,COQ8A,CORO1A,COX15,COX5B,CPM,…
GNRH2	other		-1.964	7.14e-06	AASS,AATF,ABCG5,ADAM10,ANAPC2,ANXA3,ARHGAP1,ARHGEF11,ARHGEF7,ARL4D,ARNT,ATP6V1A,ATP6V1H,ATXN2,AVP,B4GALT5,BAK1,BCAM,BCAR3,BDNF,BECN1,BRAP,BTG2,C1QTNF5,CARM1,CCR1,CD68,CDC42BPA,CENPE,CENPM,CENPN,CEP250,CFL2,CLN8,CLTCL1,COG5,COL5A2,COL6A1,COL8A1,COPZ1,CPM,CPT1A,CREB3L2,CRIM1,CSTA,CTSK,CTTN,CYFIP1,DCBLD2,DHCR24,DISC1,DLL4,DNAJB4,DUSP4,EEA1,EPOR,ERAP1,FARS2,FBN1,FEZ2,FKTN,GALNT10,GCNT2,GCNT4,GNAQ,GNP…
1,4-bis[2-(3,5-dichloropyridyloxy)]benzene	chemical toxicant		0.318	7.68e-06	A4GALT,AATF,ABCD3,ACAA2,ACAN,ACOX3,ACSL4,ACTR3,ACVR1C,ADAM10,ADAR,ADGRA3,ADGRE5,AKR1D1,ALDH1L2,ALDOC,ANAPC2,ANXA3,AQP5,ARHGEF11,ARHGEF17,ARHGEF3,ARHGEF4,ARL4D,ARL6IP5,ARMCX2,ASB7,ASPG,ATF2,ATF3,ATF6,ATOH8,ATP6V1A,ATP6V1D,ATP6V1G3,ATP6V1H,B4GALT5,BCAM,BCAR3,BCL2L2,BET1,BICRAL,BIRC5,BOK,BRAP,C1QTNF5,C5,CAMK2A,CARM1,CAVIN1,CCDC82,CCK,CD68,CD99,CDC42BPA,CENPT,CEP250,CEP55,CFL2,CHPT1,CHRND,CIITA,CKB,C…
RGCC	other		-0.11	7.69e-06	AASS,ABCD3,ACSL4,ACTR3,ADAM10,ADGRA3,ADGRV1,ADH5,AGTRAP,ALDH9A1,AMACR,ANAPC4,ANXA3,ANXA6,APOBEC1,APOBEC2,ARHGAP1,ARHGEF4,ARHGEF7,ARL4A,ARL6IP5,ARMCX2,ARNT,ASAP1,ASB7,ATF3,ATF6,ATP5F1D,ATP6V0B,ATP6V1A,ATP6V1D,ATXN2,AVP,B4GALT5,BCAM,BCAP31,BCL11B,BCL2,BIRC5,BLNK,BOK,C4BPB,CAMK2A,CAND1,CAVIN1,CD36,CD68,CDC42BPA,CDC7,CEMIP,CEP164,CEP55,CHCHD3,CHPT1,CKB,CLEC11A,CLPB,CLSTN1,CNDP2,CNN2,COL13A1,COL6A1,CO…
SYNGAP1	other	Activated	2.025	7.74e-06	A4GALT,AASS,AATF,ACAA2,ACAN,ACTR3,ACVR1C,ADAMTS2,ADRA2A,AGTR2,ALDH9A1,ALKBH8,AMPH,ANAPC4,ANKRD1,ANKRD6,ANXA3,ANXA6,APOBEC1,APOBEC2,ARHGAP1,ARHGEF11,ARHGEF4,ARHGEF7,ARL4D,ARNT,ATP6V0B,ATP6V1D,ATP6V1H,ATR,ATXN2,B4GALT5,B4GALT7,BAK1,BCAP31,BCL11B,BCL2,BIRC5,BLNK,BRAP,BSN,BZW1,C1QTNF5,C5,CALCRL,CAND1,CANX,CARM1,CAVIN1,CBX4,CCK,CD151,CD81,CDC42BPA,CDK4,CENPE,CENPM,CENPN,CEP164,CEP250,CEP55,CFL2,CHCHD3…
NCOA4	transcription regulator	Inhibited	-2.559	7.87e-06	A4GALT,AASS,AATF,ABCG5,ACTR3,ADAMTS2,ADGRA3,ADGRG6,ANAPC2,ANXA3,ARHGAP1,ARHGEF11,ARL4D,ARMCX2,ARNT,ASB7,ATF3,ATP6V1A,ATP6V1H,AVP,B4GALT5,BCL2,BECN1,BIRC5,BRAP,C1QTNF5,CAMK2A,CARM1,CD36,CDC42BPA,CDK4,CDKN2D,CENPE,CENPM,CENPN,CEP250,CFL2,CHPT1,CLDN3,CLN8,CLSTN1,CLTCL1,COG5,COL13A1,COL6A1,COL8A1,COPZ1,COX5B,CRIM1,CYFIP1,DAP3,DCBLD2,DHCR24,DISC1,DNAJC19,DUSP4,E2F8,EEA1,EFEMP1,ELK4,EPHX1,EPOR,ERO1A,ES…
Cbp/p300	group	Inhibited	-4.289	7.91e-06	AASS,AATF,ABCE1,ABCG5,ACAA2,ACVR1C,ADAR,ADGRE5,ADGRG6,ADGRV1,ADH5,ALDH9A1,AMOTL1,ANAPC2,ANAPC4,ANKRD1,ANXA6,APOBEC1,APOBEC2,AQP5,ARHGAP1,ARHGEF11,ARHGEF3,ARHGEF4,ARL4D,ATP6V1A,ATP6V1D,ATP6V1H,AVP,BACE1,BAK1,BCAP31,BDNF,BLVRA,BOK,BRAP,C1QTNF5,C5,CACNA1G,CALCRL,CAND1,CANX,CARM1,CD36,CD99,CDC7,CDK4,CDKN2D,CELSR1,CENPM,CENPN,CEP164,CEP250,CEP55,CFL2,CIITA,CKB,CLDN3,CLN8,CLPTM1L,CLTCL1,CNN2,COG5,COL13…
liquiritigenin	chemical - endogenous non-mammalian		-0.777	7.96e-06	A4GALT,AATF,ABCE1,ABCG5,ADAR,ADGRG6,ADK,ADTRP,AGPAT1,AGTR2,AKR1D1,ALDH1L2,ALG3,AMACR,AMOTL1,ANAPC2,ANKRD1,ANKRD6,ANOS1,ANXA3,APBA2,ARHGAP1,ARHGEF11,ARHGEF17,ARID3C,ARL4D,ASCC3,ATF3,ATF6,ATN1,ATOH8,ATP6V1A,ATP6V1G3,ATP6V1H,AVP,B4GALT5,BAK1,BANP,BCAM,BECN1,BNIP1,BRAP,C15orf39,C1QTNF5,C4BPB,CANX,CARM1,CC2D2A,CCDC117,CCDC68,CCNJ,CD1E,CD36,CD81,CDC42BPA,CDS2,CEMIP,CENPE,CENPM,CENPN,CEP250,CFL2,CHCHD3,…
norethindrone acetate	chemical drug	Inhibited	-2.453	8.14e-06	A4GALT,AASS,AATF,ABCE1,ABCG5,ADAM10,ADAMTS2,ADAR,ADGRE5,ADGRG6,ADRA2A,AGL,AGPAT1,ALDH9A1,AMOTL1,ANAPC2,ANAPC4,ANXA3,ANXA6,APOBEC1,APOBEC2,ARHGAP1,ARHGEF11,ARHGEF4,ARL4D,ARL6IP5,ARNT,ASPG,ATF1,ATF2,ATF3,ATF6,ATP5F1D,ATP6V1A,ATP6V1D,ATP6V1H,AVP,BCAP31,BCAR3,BCL11B,BCL2L2,BCL7C,BECN1,BICRAL,BLVRA,BOK,BRAP,BTG2,C1QTNF5,CACNA1G,CALCRL,CAMK1D,CAND1,CANX,CARM1,CBX4,CCDC82,CCK,CCL2,CD36,CDC42BPA,CDC7,CDK…
EID3	other	Activated	3.461	8.19e-06	A4GALT,AASS,AATF,ABCG5,ACAN,ACOX3,ACVR1C,ADAMTS2,ADAR,ADGRG6,ADGRV1,ADTRP,AFAP1L1,AGL,AGPAT1,AKR1D1,AMOTL1,ANAPC2,ANXA3,AQP5,ARHGAP1,ARHGEF11,ARHGEF3,ARHGEF7,ARL4D,ARL6IP5,ASPG,ATF1,ATF3,ATP5F1D,ATP6V0B,ATP6V1A,ATP6V1D,ATP6V1H,ATXN2,AVP,B4GALT7,BCAM,BCAR3,BCL11B,BCL2,BCL7C,BDNF,BECN1,BET1,BICRAL,BIRC5,BLNK,BRAP,C1QTNF5,CAMK1D,CANX,CARM1,CCDC82,CCL2,CCNJ,CD151,CD81,CDC42BPA,CDK4,CDS2,CENPE,CENPM,C…
[truncated: 964 more rows]
