# Supplementary material for: CFTR represses a PDX1 axis to govern pancreatic ductal cell fate
Source: iScience. 2024 Nov 15;27(12):111393. doi: 10.1016/j.isci.2024.111393 (PMC11647141; doi:10.1016/j.isci.2024.111393)
Supplement: Table S2. GO Term analysis on differentially expressed genes in CFTR-KO PDE, related to Figure S2 — (A) Results from GO term analysis on DEG in CFTR-KO PDE using Panther. (B) Gene list associated with cell differentiation GO term. (C) Gene set associated with cell migration GO term. (D) Gene set for mesenchyme development GO term. (E) Gene set for response to TGF-β stimulus GO term. (F) Gene set for response to WNT signaling is listed. (G) Gene set for endocrine pancreas development GO term. (H) Gene set for histone modification GO term. [file mmc3.xlsx]

## Sheet: Table S2A
Table S2A. GO Term analysis on differentially expressed genes in CFTR-KO PDE. Results from GO term analysis on DEG in CFTR-KO PDE using Panther are listed. The number of genes associated with each GO term is in Column B. The raw p-value and adjusted p-value are listed in column C and D respectively
GO biological process complete	Number of genes associated	raw P-value	FDR
regulation of mesodermal cell fate specification (GO:0042661)	4	0.00067	0.0361
cartilage morphogenesis (GO:0060536)	10	4.57e-06	0.000757
regulation of mesoderm development (GO:2000380)	6	0.000411	0.0251
regulation of cAMP-dependent protein kinase activity (GO:2000479)	6	0.000668	0.0364
regulation of vascular endothelial cell proliferation (GO:1905562)	6	0.000668	0.0362
cellular response to amyloid-beta (GO:1904646)	9	0.00017	0.0122
bicellular tight junction assembly (GO:0070830)	8	0.000653	0.036
tight junction assembly (GO:0120192)	8	0.000763	0.0399
regulation of smooth muscle contraction (GO:0006940)	13	2.52e-05	0.00286
positive regulation of cardiac muscle tissue development (GO:0055025)	9	0.000516	0.03
body morphogenesis (GO:0010171)	9	0.000594	0.0335
mesenchyme morphogenesis (GO:0072132)	10	0.000299	0.0195
apical junction assembly (GO:0043297)	9	0.000683	0.0366
response to amyloid-beta (GO:1904645)	9	0.000782	0.0408
forebrain generation of neurons (GO:0021872)	13	6.66e-05	0.00612
vesicle docking (GO:0048278)	11	0.000601	0.0338
roof of mouth development (GO:0060021)	15	6.56e-05	0.00613
chondrocyte differentiation (GO:0002062)	13	0.000376	0.0236
Golgi vesicle budding (GO:0048194)	12	0.000653	0.0358
stem cell differentiation (GO:0048863)	22	1.3e-05	0.00167
vesicle targeting (GO:0006903)	13	0.00074	0.0388
embryonic limb morphogenesis (GO:0030326)	18	8.51e-05	0.00744
embryonic appendage morphogenesis (GO:0035113)	18	8.51e-05	0.0074
limb morphogenesis (GO:0035108)	21	2.67e-05	0.00301
appendage morphogenesis (GO:0035107)	21	2.67e-05	0.00298
vesicle budding from membrane (GO:0006900)	14	0.000564	0.0322
regulation of muscle contraction (GO:0006937)	22	2.86e-05	0.00314
formation of primary germ layer (GO:0001704)	15	0.000553	0.0317
cardiac ventricle development (GO:0003231)	17	0.000266	0.0177
mesenchymal cell differentiation (GO:0048762)	20	8.23e-05	0.00731
bone morphogenesis (GO:0060349)	15	0.000708	0.0376
mammary gland development (GO:0030879)	17	0.000339	0.0217
vacuole organization (GO:0007033)	17	0.000368	0.0232
cell-cell junction organization (GO:0045216)	17	0.000582	0.0331
coenzyme biosynthetic process (GO:0009108)	17	0.000582	0.0329
limb development (GO:0060173)	22	0.000108	0.00888
appendage development (GO:0048736)	22	0.000108	0.00884
cellular response to transforming growth factor beta stimulus (GO:0071560)	18	0.000467	0.0279
regulation of cell size (GO:0008361)	22	0.000229	0.0158
response to corticosteroid (GO:0031960)	19	0.000792	0.041
regulation of axonogenesis (GO:0050770)	22	0.000277	0.0183
mesenchyme development (GO:0060485)	25	9.98e-05	0.00844
skeletal system morphogenesis (GO:0048705)	28	3.67e-05	0.00382
vesicle organization (GO:0016050)	35	4.09e-06	0.000715
blood vessel development (GO:0001568)	55	2.4e-08	1.41e-05
establishment of vesicle localization (GO:0051650)	20	0.000807	0.0415
regulation of muscle system process (GO:0090257)	26	0.000206	0.0144
protein localization to plasma membrane (GO:0072659)	21	0.000619	0.0346
vesicle localization (GO:0051648)	21	0.000652	0.0362
central nervous system neuron differentiation (GO:0021953)	20	0.000939	0.0476
extracellular matrix organization (GO:0030198)	37	1.23e-05	0.00161
extracellular structure organization (GO:0043062)	37	1.26e-05	0.00163
telencephalon development (GO:0021537)	28	0.000128	0.0101
response to acid chemical (GO:0001101)	38	9.27e-06	0.00129
cell junction organization (GO:0034330)	23	0.000647	0.036
vasculature development (GO:0001944)	55	9.02e-08	3.59e-05
angiogenesis (GO:0001525)	34	3.7e-05	0.00382
sensory organ morphogenesis (GO:0090596)	28	0.000144	0.0111
blood vessel morphogenesis (GO:0048514)	43	4.66e-06	0.000757
cardiovascular system development (GO:0072358)	55	1.97e-07	5.91e-05
muscle tissue development (GO:0060537)	31	0.000116	0.00936
protein localization to cell periphery (GO:1990778)	24	0.000681	0.0366
positive regulation of protein serine/threonine kinase activity (GO:0071902)	34	0.000111	0.009
tissue morphogenesis (GO:0048729)	56	4.88e-07	0.000125
activation of protein kinase activity (GO:0032147)	33	0.000153	0.0114
positive regulation of MAP kinase activity (GO:0043406)	26	0.000728	0.0386
cellular response to growth factor stimulus (GO:0071363)	50	2.89e-06	0.000534
tube morphogenesis (GO:0035239)	65	1.1e-07	3.9e-05
positive regulation of cell adhesion (GO:0045785)	40	3.63e-05	0.00379
striated muscle tissue development (GO:0014706)	28	0.000475	0.0283
cell-cell signaling by wnt (GO:0198738)	34	0.000135	0.0106
Wnt signaling pathway (GO:0016055)	34	0.000135	0.0106
cellular response to peptide (GO:1901653)	32	0.000237	0.0161
regulation of cell morphogenesis involved in differentiation (GO:0010769)	30	0.000436	0.0264
response to steroid hormone (GO:0048545)	32	0.000259	0.0173
animal organ morphogenesis (GO:0009887)	94	2.47e-10	2.62e-07
circulatory system development (GO:0072359)	84	2.96e-09	2.62e-06
positive regulation of cell migration (GO:0030335)	49	9.64e-06	0.00133
response to growth factor (GO:0070848)	51	5.52e-06	0.000844
regulation of neurotransmitter levels (GO:0001505)	34	0.000267	0.0177
signal transduction by protein phosphorylation (GO:0023014)	37	0.00012	0.00966
muscle organ development (GO:0007517)	28	0.000919	0.0467
forebrain development (GO:0030900)	37	0.000137	0.0107
regulation of Wnt signaling pathway (GO:0030111)	35	0.000234	0.016
embryonic organ development (GO:0048568)	41	7.05e-05	0.00641
MAPK cascade (GO:0000165)	34	0.000316	0.0205
positive regulation of cell motility (GO:2000147)	50	1.57e-05	0.00192
heart development (GO:0007507)	49	2.14e-05	0.00244
regulation of cellular component size (GO:0032535)	35	0.000405	0.025
positive regulation of cellular component movement (GO:0051272)	51	1.37e-05	0.0017
embryonic morphogenesis (GO:0048598)	53	1.22e-05	0.0016
response to peptide (GO:1901652)	44	5.81e-05	0.00554
regionalization (GO:0003002)	31	0.000783	0.0407
positive regulation of apoptotic process (GO:0043065)	59	7.64e-06	0.0011
positive regulation of locomotion (GO:0040017)	51	2.74e-05	0.00305
regulation of protein serine/threonine kinase activity (GO:0071900)	46	6.82e-05	0.00623
anatomical structure formation involved in morphogenesis (GO:0048646)	79	1.65e-07	5.14e-05
skeletal system development (GO:0001501)	45	9.12e-05	0.00779
positive regulation of programmed cell death (GO:0043068)	59	8.24e-06	0.00118
protein phosphorylation (GO:0006468)	86	5.78e-08	2.62e-05
positive regulation of cell population proliferation (GO:0008284)	82	1.19e-07	4.02e-05
enzyme linked receptor protein signaling pathway (GO:0007167)	64	3.67e-06	0.000664
embryo development (GO:0009790)	87	8.09e-08	3.38e-05
cell surface receptor signaling pathway involved in cell-cell signaling (GO:1905114)	37	0.000515	0.0301
pattern specification process (GO:0007389)	38	0.000426	0.0259
tube development (GO:0035295)	75	8.47e-07	0.000201
muscle structure development (GO:0061061)	42	0.000233	0.0161
transmembrane receptor protein tyrosine kinase signaling pathway (GO:0007169)	45	0.000163	0.0119
positive regulation of MAPK cascade (GO:0043410)	47	0.000158	0.0116
gland development (GO:0048732)	36	0.000794	0.041
regulation of anatomical structure size (GO:0090066)	44	0.000236	0.0161
positive regulation of protein kinase activity (GO:0045860)	46	0.000213	0.0148
positive regulation of cell death (GO:0010942)	61	1.73e-05	0.00207
response to lipid (GO:0033993)	74	2.31e-06	0.000443
embryo development ending in birth or egg hatching (GO:0009792)	56	4.29e-05	0.00426
cellular response to lipid (GO:0071396)	45	0.000291	0.0191
positive regulation of cell differentiation (GO:0045597)	83	6.02e-07	0.000147
regulation of cell morphogenesis (GO:0022604)	42	0.000653	0.0359
positive regulation of kinase activity (GO:0033674)	49	0.000181	0.0129
regulation of cell migration (GO:0030334)	72	6.87e-06	0.001
regulation of anatomical structure morphogenesis (GO:0022603)	90	3.98e-07	0.000105
cellular response to endogenous stimulus (GO:0071495)	102	6.45e-08	2.85e-05
regulation of vesicle-mediated transport (GO:0060627)	46	0.000387	0.0241
regulation of cell adhesion (GO:0030155)	57	6.21e-05	0.00584
chordate embryonic development (GO:0043009)	53	0.00016	0.0118
regulation of MAPK cascade (GO:0043408)	62	4.21e-05	0.00421
negative regulation of cell population proliferation (GO:0008285)	56	0.00013	0.0103
sensory organ development (GO:0007423)	45	0.000608	0.034
regulation of cellular component movement (GO:0051270)	82	3.8e-06	0.00068
response to endogenous stimulus (GO:0009719)	122	1.47e-08	9.73e-06
positive regulation of intracellular signal transduction (GO:1902533)	83	4.44e-06	0.000744
positive regulation of hydrolase activity (GO:0051345)	62	0.000104	0.00863
phosphorylation (GO:0016310)	105	2.34e-07	6.75e-05
regulation of cell motility (GO:2000145)	74	2.03e-05	0.00236
phosphorus metabolic process (GO:0006793)	174	1.34e-11	2.13e-08
negative regulation of cell death (GO:0060548)	80	1.08e-05	0.00143
phosphate-containing compound metabolic process (GO:0006796)	171	3.11e-11	4.5e-08
anatomical structure morphogenesis (GO:0009653)	170	6.46e-11	7.9e-08
positive regulation of transferase activity (GO:0051347)	52	0.000582	0.0331
response to hormone (GO:0009725)	72	5.08e-05	0.00495
regulation of cell projection organization (GO:0031344)	54	0.000395	0.0245
regulation of protein kinase activity (GO:0045859)	62	0.000179	0.0128
regulation of plasma membrane bounded cell projection organization (GO:0120035)	53	0.00051	0.0301
negative regulation of signal transduction (GO:0009968)	99	1.88e-06	0.000374
negative regulation of apoptotic process (GO:0043066)	70	8.89e-05	0.00764
negative regulation of programmed cell death (GO:0043069)	71	7.48e-05	0.00672
cell morphogenesis (GO:0000902)	56	0.000526	0.0304
regulation of cell population proliferation (GO:0042127)	126	9.41e-08	3.56e-05
regulation of locomotion (GO:0040012)	77	4e-05	0.00402
organophosphate metabolic process (GO:0019637)	68	0.000147	0.0111
secretion by cell (GO:0032940)	77	5.5e-05	0.0053
negative regulation of cell communication (GO:0010648)	105	1.64e-06	0.000338
positive regulation of transcription by RNA polymerase II (GO:0045944)	93	8.51e-06	0.00121
negative regulation of signaling (GO:0023057)	105	2.26e-06	0.000443
positive regulation of developmental process (GO:0051094)	105	2.3e-06	0.000445
neuron projection development (GO:0031175)	52	0.000987	0.0495
cellular component morphogenesis (GO:0032989)	63	0.000333	0.0214
secretion (GO:0046903)	85	2.84e-05	0.00313
carboxylic acid metabolic process (GO:0019752)	67	0.000212	0.0148
response to organonitrogen compound (GO:0010243)	76	0.000106	0.00876
negative regulation of response to stimulus (GO:0048585)	124	3.8e-07	0.000102
neuron development (GO:0048666)	62	0.000444	0.0268
oxoacid metabolic process (GO:0043436)	73	0.000164	0.0119
export from cell (GO:0140352)	78	0.000104	0.00867
regulation of intracellular signal transduction (GO:1902531)	137	1.68e-07	5.12e-05
regulation of apoptotic process (GO:0042981)	117	1.49e-06	0.000311
negative regulation of multicellular organismal process (GO:0051241)	90	2.96e-05	0.00321
positive regulation of transport (GO:0051050)	75	0.000151	0.0113
regulation of kinase activity (GO:0043549)	65	0.000477	0.0283
regulation of hydrolase activity (GO:0051336)	96	2.07e-05	0.00239
regulation of programmed cell death (GO:0043067)	118	1.69e-06	0.000345
peptidyl-amino acid modification (GO:0018193)	65	0.000511	0.03
intracellular signal transduction (GO:0035556)	124	1.27e-06	0.000276
nucleobase-containing compound biosynthetic process (GO:0034654)	81	0.000156	0.0116
negative regulation of developmental process (GO:0051093)	70	0.000454	0.0273
organic acid metabolic process (GO:0006082)	73	0.000337	0.0216
response to oxygen-containing compound (GO:1901700)	117	4.44e-06	0.000751
positive regulation of phosphorus metabolic process (GO:0010562)	83	0.000145	0.0111
positive regulation of phosphate metabolic process (GO:0045937)	83	0.000145	0.011
cell-cell signaling (GO:0007267)	81	0.000166	0.012
positive regulation of biosynthetic process (GO:0009891)	148	2.54e-07	7.2e-05
positive regulation of nucleic acid-templated transcription (GO:1903508)	119	6.18e-06	0.000927
positive regulation of protein phosphorylation (GO:0001934)	73	0.0005	0.0295
positive regulation of RNA biosynthetic process (GO:1902680)	119	6.24e-06	0.000928
regulation of transport (GO:0051049)	135	1.35e-06	0.000291
positive regulation of macromolecule biosynthetic process (GO:0010557)	138	1.26e-06	0.000282
regulation of cell death (GO:0010941)	123	4.93e-06	0.000783
plasma membrane bounded cell projection organization (GO:0120036)	80	0.000296	0.0194
response to nitrogen compound (GO:1901698)	78	0.000347	0.0221
positive regulation of catalytic activity (GO:0043085)	103	3.99e-05	0.00404
tissue development (GO:0009888)	126	4.94e-06	0.000778
positive regulation of multicellular organismal process (GO:0051240)	126	4.94e-06	0.000771
positive regulation of transcription, DNA-templated (GO:0045893)	111	1.9e-05	0.00224
positive regulation of phosphorylation (GO:0042327)	76	0.000516	0.0299
positive regulation of cellular biosynthetic process (GO:0031328)	143	1.17e-06	0.00027
neuron differentiation (GO:0030182)	72	0.000855	0.0437
positive regulation of gene expression (GO:0010628)	143	1.21e-06	0.000274
aromatic compound biosynthetic process (GO:0019438)	84	0.000258	0.0173
regulation of transferase activity (GO:0051338)	70	0.000987	0.0497
cellular response to oxygen-containing compound (GO:1901701)	76	0.000694	0.037
positive regulation of RNA metabolic process (GO:0051254)	123	9.82e-06	0.00135
positive regulation of signaling (GO:0023056)	131	4.67e-06	0.00075
cell projection organization (GO:0030030)	82	0.000383	0.0239
heterocycle biosynthetic process (GO:0018130)	83	0.000412	0.0251
positive regulation of cell communication (GO:0010647)	130	5.85e-06	0.000886
cell development (GO:0048468)	115	2.88e-05	0.00313
small molecule metabolic process (GO:0044281)	121	1.55e-05	0.00191
regulation of localization (GO:0032879)	196	1.6e-08	9.8e-06
positive regulation of molecular function (GO:0044093)	126	1.06e-05	0.00142
vesicle-mediated transport (GO:0016192)	137	4.58e-06	0.00075
cellular response to organic substance (GO:0071310)	167	4.12e-07	0.000107
regulation of signal transduction (GO:0009966)	219	4.31e-09	3.43e-06
positive regulation of signal transduction (GO:0009967)	117	4.95e-05	0.00486
cell surface receptor signaling pathway (GO:0007166)	167	7.88e-07	0.00019
regulation of protein phosphorylation (GO:0001932)	100	0.000202	0.0143
positive regulation of nucleobase-containing compound metabolic process (GO:0045935)	131	1.67e-05	0.00202
protein transport (GO:0015031)	105	0.000141	0.0109
peptide transport (GO:0015833)	107	0.000125	0.00998
regulation of phosphate metabolic process (GO:0019220)	123	3.75e-05	0.00385
response to organic substance (GO:0010033)	207	3.5e-08	1.99e-05
regulation of phosphorus metabolic process (GO:0051174)	123	3.78e-05	0.00386
establishment of protein localization (GO:0045184)	111	0.000101	0.00845
amide transport (GO:0042886)	109	0.000143	0.011
regulation of signaling (GO:0023051)	245	1.08e-09	1.07e-06
positive regulation of nitrogen compound metabolic process (GO:0051173)	219	1.24e-08	8.6e-06
regulation of phosphorylation (GO:0042325)	109	0.000149	0.0113
cellular protein modification process (GO:0006464)	210	4.59e-08	2.28e-05
protein modification process (GO:0036211)	210	4.59e-08	2.21e-05
regulation of cell communication (GO:0010646)	241	2.64e-09	2.47e-06
regulation of cell differentiation (GO:0045595)	124	5.44e-05	0.00528
organic cyclic compound biosynthetic process (GO:1901362)	90	0.000669	0.0362
animal organ development (GO:0048513)	216	4.38e-08	2.25e-05
positive regulation of macromolecule metabolic process (GO:0010604)	228	1.48e-08	9.41e-06
regulation of catalytic activity (GO:0050790)	157	9.04e-06	0.00127
protein localization (GO:0008104)	145	3.23e-05	0.00347
regulation of protein modification process (GO:0031399)	123	0.000156	0.0115
positive regulation of cellular metabolic process (GO:0031325)	222	9.82e-08	3.63e-05
regulation of developmental process (GO:0050793)	172	5.47e-06	0.000845
macromolecule modification (GO:0043412)	219	1.39e-07	4.52e-05
nitrogen compound transport (GO:0071705)	123	0.000203	0.0143
regulation of biological quality (GO:0065008)	269	3.14e-09	2.63e-06
regulation of multicellular organismal development (GO:2000026)	135	0.000101	0.00847
macromolecule localization (GO:0033036)	165	1.68e-05	0.00203
regulation of molecular function (GO:0065009)	198	1.83e-06	0.000368
positive regulation of cellular process (GO:0048522)	358	2.8e-12	1.11e-08
regulation of multicellular organismal process (GO:0051239)	206	1.09e-06	0.000255
cellular biosynthetic process (GO:0044249)	181	6.48e-06	0.000953
positive regulation of metabolic process (GO:0009893)	238	1.29e-07	4.27e-05
organic substance transport (GO:0071702)	145	7.56e-05	0.00676
positive regulation of protein metabolic process (GO:0051247)	112	0.000738	0.0388
regulation of protein metabolic process (GO:0051246)	181	1.37e-05	0.00172
organonitrogen compound metabolic process (GO:1901564)	344	7.15e-11	8.12e-08
organic substance biosynthetic process (GO:1901576)	185	1.36e-05	0.00174
cellular localization (GO:0051641)	154	8.37e-05	0.0074
biosynthetic process (GO:0009058)	189	1.37e-05	0.00171
protein metabolic process (GO:0019538)	276	4.25e-08	2.33e-05
regulation of cellular protein metabolic process (GO:0032268)	167	8.58e-05	0.00742
positive regulation of biological process (GO:0048518)	394	6.84e-12	1.81e-08
cellular protein metabolic process (GO:0044267)	235	1.46e-06	0.000309
cellular response to chemical stimulus (GO:0070887)	185	3.59e-05	0.00378
cell differentiation (GO:0030154)	232	4.12e-06	0.000712
cellular developmental process (GO:0048869)	237	4.18e-06	0.000715
regulation of cellular component organization (GO:0051128)	155	0.00036	0.0228
positive regulation of response to stimulus (GO:0048584)	153	0.000407	0.025
system development (GO:0048731)	275	4.94e-07	0.000125
anatomical structure development (GO:0048856)	337	9.74e-09	7.37e-06
regulation of transcription by RNA polymerase II (GO:0006357)	142	0.000856	0.0436
multicellular organism development (GO:0007275)	310	1.13e-07	3.89e-05
organic substance metabolic process (GO:0071704)	485	1.42e-13	1.13e-09
primary metabolic process (GO:0044238)	462	1.32e-12	7e-09
cellular component assembly (GO:0022607)	152	0.000728	0.0384
regulation of response to stimulus (GO:0048583)	266	2.5e-06	0.000474
cellular macromolecule metabolic process (GO:0044260)	312	1.55e-07	4.94e-05
nitrogen compound metabolic process (GO:0006807)	431	3.83e-11	5.08e-08
metabolic process (GO:0008152)	517	1.25e-14	1.99e-10
cellular component organization (GO:0016043)	344	4.31e-08	2.28e-05
cellular metabolic process (GO:0044237)	467	5.69e-12	1.81e-08
developmental process (GO:0032502)	355	4.99e-08	2.33e-05
cellular component organization or biogenesis (GO:0071840)	352	7.24e-08	3.11e-05
negative regulation of cellular process (GO:0048523)	287	3.03e-06	0.000553
localization (GO:0051179)	346	2.14e-07	6.31e-05
macromolecule metabolic process (GO:0043170)	370	8.19e-08	3.34e-05
regulation of gene expression (GO:0010468)	265	3.48e-05	0.00369
regulation of biosynthetic process (GO:0009889)	253	6.15e-05	0.00582
negative regulation of biological process (GO:0048519)	313	1e-05	0.00136
transport (GO:0006810)	267	6.57e-05	0.00608
establishment of localization (GO:0051234)	274	6.56e-05	0.00611
regulation of macromolecule biosynthetic process (GO:0010556)	236	0.00033	0.0213
regulation of cellular biosynthetic process (GO:0031326)	244	0.000245	0.0166
regulation of macromolecule metabolic process (GO:0060255)	358	2.74e-06	0.000513
cell communication (GO:0007154)	319	2.02e-05	0.00237
regulation of cellular macromolecule biosynthetic process (GO:2000112)	226	0.000818	0.042
response to chemical (GO:0042221)	259	0.000258	0.0174
signaling (GO:0023052)	310	5.64e-05	0.0054
regulation of nitrogen compound metabolic process (GO:0051171)	334	3.37e-05	0.0036
signal transduction (GO:0007165)	289	0.00019	0.0135
regulation of metabolic process (GO:0019222)	380	1.04e-05	0.00139
regulation of primary metabolic process (GO:0080090)	342	4.66e-05	0.0046
regulation of cellular metabolic process (GO:0031323)	350	7.37e-05	0.00666
multicellular organismal process (GO:0032501)	392	1.76e-05	0.00209
cellular response to stimulus (GO:0051716)	366	0.000535	0.0308
biological regulation (GO:0065007)	668	1.23e-08	8.86e-06
regulation of cellular process (GO:0050794)	591	1.26e-06	0.000278
regulation of biological process (GO:0050789)	628	2.75e-07	7.68e-05
cellular process (GO:0009987)	779	9.05e-12	2.06e-08
biological_process (GO:0008150)	906	1.29e-11	2.28e-08
Unclassified (UNCLASSIFIED)	76	1.29e-11	2.56e-08
sensory perception (GO:0007600)	23	0.000376	0.0235
detection of stimulus (GO:0051606)	12	8.5e-05	0.00747
detection of chemical stimulus (GO:0009593)	7	9.76e-05	0.0083
sensory perception of chemical stimulus (GO:0007606)	5	3.81e-06	0.000673
detection of stimulus involved in sensory perception (GO:0050906)	4	4.95e-07	0.000123
sensory perception of smell (GO:0007608)	2	2.91e-07	7.97e-05
detection of chemical stimulus involved in sensory perception (GO:0050907)	2	9.04e-08	3.5e-05
detection of chemical stimulus involved in sensory perception of smell (GO:0050911)	1	9.99e-08	3.61e-05
complement activation (GO:0006956)	0	0.000658	0.036
humoral immune response mediated by circulating immunoglobulin (GO:0002455)	0	0.000972	0.0491

## Sheet: Table S2B
Table S2B. Gene set for Cell Differentiation GO term. Normalized expression values (Column C-H) and Z-scores for gene enrichment (Column I-N) for genes associated with cell differentiation are shown
		Log2(TPM+1)						Z-score
Gene	Gene_Description	WTALI_1	WTALI_2	WTALI_3	CFTRKOALI_1	CFTRKOALI_2	CFTRKOALI_3	WTALI_1	WTALI_2	WTALI_3	CFTRKOALI_1	CFTRKOALI_2	CFTRKOALI_3
ACVR1	activin A receptor type 1 [Source:HGNC Symbol;Acc:HGNC:171]	4.99322	4.51159	4.55459	5.11061	5.50557	5.28133	0.00101434	-1.21555	-1.10695	0.29754	1.29519	0.728753
BMPR1A	bone morphogenetic protein receptor type 1A [Source:HGNC Symbol;Acc:HGNC:1076]	4.50779	4.63807	4.63923	4.86443	4.926	4.82222	-1.39105	-0.586192	-0.579036	0.812239	1.19259	0.551448
EDN1	endothelin 1 [Source:HGNC Symbol;Acc:HGNC:3176]	3.00899	2.17313	1.19535	5.54133	6.06307	5.58286	-0.445087	-0.850144	-1.32398	0.782082	1.03492	0.802206
EOMES	eomesodermin [Source:HGNC Symbol;Acc:HGNC:3372]	0.799087	0.650765	0	1.78241	1.80735	1.1177	-0.325401	-0.537897	-1.47022	1.08336	1.1191	0.131055
EPOP	elongin BC and polycomb repressive complex 2 associated protein [Source:HGNC Symbol;Acc:HGNC:34493]	0.400538	0.344828	0.201634	0.526069	0.526069	0.62293	-0.239813	-0.606102	-1.54761	0.585552	0.585552	1.22242
ERBB4	erb-b2 receptor tyrosine kinase 4 [Source:HGNC Symbol;Acc:HGNC:3432]	0.263034	0.189034	0	0.757023	0.847997	0.505891	-0.49121	-0.712682	-1.27843	0.987216	1.25949	0.235619
FN1	methyltransferase like 7A [Source:NCBI gene;Acc:101690866]	4.54473	0.321928	2.15056	9.5392	9.77071	8.5183	-0.311759	-1.35425	-0.902813	0.921233	0.978387	0.669202
GPM6A	glycoprotein M6A [Source:HGNC Symbol;Acc:HGNC:4460]	0	0	0	0.0840643	0.0426443	0.0565835	-0.848071	-0.848071	-0.848071	1.48566	0.335791	0.722761
GREM1	gremlin 1, DAN family BMP antagonist [Source:HGNC Symbol;Acc:HGNC:2001]	0	0	0	0.871844	1.9855	1.76129	-0.835017	-0.835017	-0.835017	0.110724	1.31877	1.07555
KLHL12	kelch like family member 12 [Source:HGNC Symbol;Acc:HGNC:19360]	3.75168	3.80426	3.72465	4.02326	4.26903	4.24413	-0.885236	-0.671541	-0.995077	0.218461	1.21731	1.11608
LRP6	LDL receptor related protein 6 [Source:HGNC Symbol;Acc:HGNC:6698]	3.34341	3.14078	2.82985	4.06867	3.81967	3.72028	-0.309804	-0.74665	-1.41698	1.25378	0.716962	0.502688
MEF2C	myocyte enhancer factor 2C [Source:HGNC Symbol;Acc:HGNC:6996]	0.0285692	0.0285692	0	0.0426443	0.0703893	0.0840643	-0.450236	-0.450236	-1.38209	0.00885992	0.913829	1.35987
MSX1	msh homeobox 1 [Source:HGNC Symbol;Acc:HGNC:7391]	3.6565	3.75168	3.26454	4.08916	3.99095	4.35403	-0.512588	-0.261933	-1.54479	0.626803	0.368188	1.32432
OSR1	SUMO specific peptidase 3 [Source:NCBI gene;Acc:101683192]	1.73985	1.4489	1.70929	2.63691	2.07039	2.13093	-0.51768	-1.21434	-0.590849	1.63032	0.273793	0.418758
PDX1	pancreatic and duodenal homeobox 1 [Source:HGNC Symbol;Acc:HGNC:6107]	0.443607	0	0	3.88557	3.74416	4.45154	-0.766727	-0.973632	-0.973632	0.838658	0.7727	1.10263
REST	RE1 silencing transcription factor [Source:HGNC Symbol;Acc:HGNC:9966]	3.26604	2.90111	3.25248	3.68482	3.62761	3.41278	-0.318976	-1.59206	-0.366284	1.14198	0.942389	0.192954
RET	ret proto-oncogene [Source:HGNC Symbol;Acc:HGNC:9967]	0	0.137504	0.0976108	0.650765	0.333424	0.475085	-1.13356	-0.581614	-0.741746	1.47864	0.204821	0.773456
RUNX2	RUNX family transcription factor 2 [Source:HGNC Symbol;Acc:HGNC:10472]	3.42089	2.93734	2.57773	4.54102	4.51475	3.93829	-0.28667	-0.878755	-1.31909	1.0849	1.05274	0.346872
SEMA3D	semaphorin 3D [Source:HGNC Symbol;Acc:HGNC:10726]	1.62761	1.95606	1.76129	2.71809	2.93546	2.7866	-1.15709	-0.58978	-0.926197	0.726428	1.10188	0.844759
SEMA3F	semaphorin 3F [Source:HGNC Symbol;Acc:HGNC:10728]	4.60229	4.83137	4.84499	5.77347	5.39609	5.87209	-1.15281	-0.725322	-0.69991	1.03275	0.328514	1.21679
SMAD4	SMAD family member 4 [Source:HGNC Symbol;Acc:HGNC:6770]	4.81301	4.64443	4.69766	4.90497	4.96255	4.96625	-0.134698	-1.36434	-0.976075	0.536033	0.956057	0.983022
ZNF281	zinc finger protein 281 [Source:HGNC Symbol;Acc:HGNC:13075]	3.43829	3.03034	2.48285	4.15947	4.30889	3.88264	-0.15922	-0.738555	-1.51604	0.864914	1.0771	0.471798

## Sheet: Table S2C
Table S2C. Gene set for Cell Migration GO term. Normalized expression values (Column C-H) and Z-scores for gene enrichment (Column I-N) for genes associated with cell migration are shown
		Log2(TPM+1)						Z-scores
Gene	Gene_description	WTALI_1	WTALI_2	WTALI_3	CFTR-KOALI_1	CFTR-KOALI_2	CFTR-KOALI_3	WTALI_1	WTALI_2	WTALI_3	CFTR-KOALI_1	CFTR-KOALI_2	CFTR-KOALI_3
ABCC4	ATP binding cassette subfamily C member 4 [Source:HGNC Symbol;Acc:HGNC:55]	4.30159	3.67016	3.63459	4.85748	5.22265	5.05745	-0.223538	-1.12988	-1.18094	0.57439	1.09855	0.861421
AKIRIN2	akirin 2 [Source:HGNC Symbol;Acc:HGNC:21407]	5.08704	5.09635	5.0027	5.62117	5.9905	5.65707	-0.799677	-0.776569	-1.00906	0.526418	1.44335	0.615536
AKT3	AKT serine/threonine kinase 3 [Source:HGNC Symbol;Acc:HGNC:393]	0.321928	0.189034	1.30451	2.72901	3.13422	2.23266	-1.07004	-1.17696	-0.27949	0.866603	1.19262	0.467261
ATF3	activating transcription factor 3 [Source:HGNC Symbol;Acc:HGNC:785]	6.20085	5.30488	6.0594	6.8591	7.09982	6.6153	-0.240806	-1.62646	-0.459565	0.777196	1.14948	0.400151
BCL2L1	BCL2 like 1 [Source:HGNC Symbol;Acc:HGNC:992]	7.49641	7.27724	7.15441	7.88307	7.7845	7.75382	-0.208232	-0.946378	-1.36004	1.09397	0.762013	0.658669
BCL6	BCL6 transcription repressor [Source:HGNC Symbol;Acc:HGNC:1001]	5.06609	5.22882	5.45253	4.82985	4.51223	4.83996	0.234035	0.723276	1.39586	-0.476213	-1.43114	-0.445818
BMPR1A	bone morphogenetic protein receptor type 1A [Source:HGNC Symbol;Acc:HGNC:1076]	4.50779	4.63807	4.63923	4.86443	4.926	4.82222	-1.39105	-0.586192	-0.579036	0.812239	1.19259	0.551448
BNC1	basonuclin 1 [Source:HGNC Symbol;Acc:HGNC:1081]	0	0	0.669027	3.35896	3.0268	3.86096	-1.01893	-1.01893	-0.64423	0.862323	0.676291	1.14348
CALR	calreticulin [Source:HGNC Symbol;Acc:HGNC:1455]	9.87346	9.70235	9.76664	10.0064	10.0112	9.97272	-0.117066	-1.42353	-0.932601	0.897912	0.934477	0.640803
CCN2	cellular communication network factor 2 [Source:HGNC Symbol;Acc:HGNC:2500]	7.37295	5.8535	5.37434	8.86502	8.9498	8.78885	-0.100449	-1.04771	-1.34642	0.82974	0.882591	0.782252
CD80	CD80 molecule [Source:HGNC Symbol;Acc:HGNC:1700]	1.39506	0.584963	0.432959	3.03386	3.45681	2.20789	-0.362847	-1.00624	-1.12696	0.938714	1.27462	0.282716
CDH13	cadherin 13 [Source:HGNC Symbol;Acc:HGNC:1753]	3.31615	2.1177	2.91648	0.641546	1.93734	1.31034	1.28899	0.0785486	0.885324	-1.41237	-0.103607	-0.736886
CDK13	cyclin dependent kinase 13 [Source:HGNC Symbol;Acc:HGNC:1733]	3.44361	3.44493	3.27947	3.78973	3.87086	3.58736	-0.556569	-0.550701	-1.2832	0.975729	1.33489	0.0798548
CNOT6	CCR4-NOT transcription complex subunit 6 [Source:HGNC Symbol;Acc:HGNC:14099]	4.18903	4.05311	3.78136	4.41346	4.61883	4.4363	-0.196746	-0.645087	-1.54146	0.543521	1.22093	0.618847
CSF2	colony stimulating factor 2 [Source:HGNC Symbol;Acc:HGNC:2434]	5.50557	3.60407	4.56925	6.3512	7.63278	6.63546	-0.143826	-1.44109	-0.782617	0.433091	1.30742	0.627023
CTHRC1	collagen triple helix repeat containing 1 [Source:HGNC Symbol;Acc:HGNC:18831]	0.176323	0	0	2.97269	2.57773	2.53356	-0.826014	-0.947345	-0.947345	1.09822	0.826439	0.796046
DLG1	discs large MAGUK scaffold protein 1 [Source:HGNC Symbol;Acc:HGNC:2900]	5.39541	5.20516	5.19495	5.58976	5.66818	5.4138	-0.0816314	-1.06435	-1.11705	0.922314	1.32735	0.0133691
DLX5	distal-less homeobox 5 [Source:HGNC Symbol;Acc:HGNC:2918]	1.09085	1.46467	0.963474	3.9514	3.56438	3.59455	-0.960783	-0.694222	-1.05161	1.07902	0.803042	0.824556
E2F3	E2F transcription factor 3 [Source:HGNC Symbol;Acc:HGNC:3115]	2.36737	2.4489	2.04614	2.91265	2.56803	2.73118	-0.481428	-0.21075	-1.54791	1.32889	0.184765	0.726426
EBI3	Epstein-Barr virus induced 3 [Source:HGNC Symbol;Acc:HGNC:3129]	0.163499	0.275007	0	0.575312	1.24489	1.13093	-0.773388	-0.558564	-1.08837	0.0199839	1.30994	1.0904
EDN1	endothelin 1 [Source:HGNC Symbol;Acc:HGNC:3176]	3.00899	2.17313	1.19535	5.54133	6.06307	5.58286	-0.445087	-0.850144	-1.32398	0.782082	1.03492	0.802206
ERBB4	erb-b2 receptor tyrosine kinase 4 [Source:HGNC Symbol;Acc:HGNC:3432]	0.263034	0.189034	0	0.757023	0.847997	0.505891	-0.49121	-0.712682	-1.27843	0.987216	1.25949	0.235619
F2R	coagulation factor II thrombin receptor [Source:HGNC Symbol;Acc:HGNC:3537]	5.05137	4.41007	4.33842	5.27687	5.76845	5.31143	0.045409	-1.107	-1.23574	0.450621	1.33398	0.512727
FAM98A	family with sequence similarity 98 member A [Source:HGNC Symbol;Acc:HGNC:24520]	5.08576	4.9241	4.9241	5.24108	5.28392	5.32337	-0.249327	-1.15259	-1.15259	0.618444	0.857825	1.07823
FAM98B	family with sequence similarity 98 member B [Source:HGNC Symbol;Acc:HGNC:26773]	2.9486	2.91073	2.91073	3.03034	3.08236	3.17473	-0.574875	-0.931864	-0.931864	0.195655	0.68611	1.55684
FGFR1	fibroblast growth factor receptor 1 [Source:HGNC Symbol;Acc:HGNC:3688]	0.722466	0.432959	0.275007	1.50589	1.9782	2.31034	-0.567354	-0.908355	-1.0944	0.35542	0.911734	1.30296
FLT1	fms related tyrosine kinase 1 [Source:HGNC Symbol;Acc:HGNC:3763]	2.32769	1.02857	0.584963	3.40327	4.32697	3.49953	-0.135324	-1.01079	-1.30973	0.589501	1.21198	0.654369
FLT3	fms related tyrosine kinase 3 [Source:HGNC Symbol;Acc:HGNC:3765]	0	0.0976108	0	0.189034	0.214125	0.124328	-1.14433	-0.0721872	-1.14433	0.931988	1.20758	0.221272
FN1	methyltransferase like 7A [Source:NCBI gene;Acc:101690866]	4.54473	0.321928	2.15056	9.5392	9.77071	8.5183	-0.311759	-1.35425	-0.902813	0.921233	0.978387	0.669202
FOLR2	folate receptor beta [Source:HGNC Symbol;Acc:HGNC:3793]	3.99277	4.18824	3.41549	2.16993	2.95977	2.03562	0.956806	1.17283	0.318846	-1.05764	-0.184775	-1.20606
FOSL1	FOS like 1, AP-1 transcription factor subunit [Source:HGNC Symbol;Acc:HGNC:13718]	2.59455	2.0321	2.22342	3.0635	3.9364	3.88069	-0.440583	-1.12786	-0.894074	0.132448	1.19907	1.13099
GLI3	GLI family zinc finger 3 [Source:HGNC Symbol;Acc:HGNC:4319]	0.773996	0.933573	0.815575	1.44361	1.24489	1.08406	-1.05762	-0.444548	-0.897879	1.51494	0.751484	0.133623
GREM1	gremlin 1, DAN family BMP antagonist [Source:HGNC Symbol;Acc:HGNC:2001]	0	0	0	0.871844	1.9855	1.76129	-0.835017	-0.835017	-0.835017	0.110724	1.31877	1.07555
HPSE2	heparanase 2 (inactive) [Source:HGNC Symbol;Acc:HGNC:18374]	0	0.321928	0.356144	0.485427	0.807355	0.659925	-1.55032	-0.412045	-0.291065	0.166055	1.30433	0.783045
HTR1B	5-hydroxytryptamine receptor 1B [Source:HGNC Symbol;Acc:HGNC:5287]	0.176323	0	0	1.9222	1.93357	2.26003	-0.798094	-0.959405	-0.959405	0.799144	0.80955	1.10821
HTRA1	HtrA serine peptidase 1 [Source:HGNC Symbol;Acc:HGNC:9476]	6.88533	6.43563	7.40497	8.11972	8.54689	8.44253	-0.867937	-1.3857	-0.269653	0.553266	1.04509	0.92493
IGFBP2	insulin like growth factor binding protein 2 [Source:HGNC Symbol;Acc:HGNC:5471]	1.64155	1.25701	0.15056	3.35614	4.69877	3.87283	-0.489277	-0.709433	-1.3429	0.49237	1.26106	0.788184
IGFBP5	insulin like growth factor binding protein 5 [Source:HGNC Symbol;Acc:HGNC:5474]	1.95233	0	0.918386	2.75916	3.51223	4.31252	-0.179705	-1.38908	-0.820183	0.320081	0.786571	1.28231
ITGA2	integrin subunit alpha 2 [Source:HGNC Symbol;Acc:HGNC:6137]	5.71699	4.50462	4.43162	6.33628	6.81147	6.54241	-0.00665812	-1.17494	-1.24529	0.590116	1.04802	0.78875
ITGAV	integrin subunit alpha V [Source:HGNC Symbol;Acc:HGNC:6150]	6.77755	5.36877	6.10999	7.60652	8.2253	7.85269	-0.192492	-1.46813	-0.796963	0.558125	1.11843	0.781029
JAK3	Janus kinase 3 [Source:HGNC Symbol;Acc:HGNC:6193]	1.53605	1.25096	0.903038	0.378512	0.321928	0.31034	1.4222	0.883444	0.225952	-0.765279	-0.872208	-0.894107
KLF5	Kruppel like factor 5 [Source:HGNC Symbol;Acc:HGNC:6349]	7.1267	7.10497	6.95245	7.27062	7.45352	7.23774	-0.37641	-0.503679	-1.39657	0.466148	1.5369	0.273616
LGMN	legumain [Source:HGNC Symbol;Acc:HGNC:9472]	6.1981	6.03342	6.2077	6.46809	6.49249	6.27798	-0.46567	-1.40624	-0.41086	1.07641	1.21577	-0.0094115
LTBP3	latent transforming growth factor beta binding protein 3 [Source:HGNC Symbol;Acc:HGNC:6716]	4.89627	4.98732	5.35014	3.91648	4.14486	4.25626	0.539322	0.700648	1.34352	-1.19673	-0.792065	-0.594692
MDM2	MDM2 proto-oncogene [Source:HGNC Symbol;Acc:HGNC:6973]	7.16159	6.94439	6.80258	7.95472	8.25101	7.60133	-0.502471	-0.877482	-1.12233	0.866961	1.37854	0.256787
MEF2C	myocyte enhancer factor 2C [Source:HGNC Symbol;Acc:HGNC:6996]	0.0285692	0.0285692	0	0.0426443	0.0703893	0.0840643	-0.450236	-0.450236	-1.38209	0.00885992	0.913829	1.35987
MPP2	membrane palmitoylated protein 2 [Source:HGNC Symbol;Acc:HGNC:7220]	0	0	0	0.201634	0.163499	0.0840643	-0.828526	-0.828526	-0.828526	1.40291	0.980876	0.101793
MST1	macrophage stimulating 1 [Source:HGNC Symbol;Acc:HGNC:7380]	0.389567	0.333424	0.298658	0.201634	0	0	1.09652	0.764981	0.559684	-0.0132666	-1.20396	-1.20396
NF1	annexin A8 [Source:NCBI gene;Acc:101693255]	3.65421	3.38405	3.21412	4.15543	3.95977	3.72901	-0.0816307	-0.853854	-1.33957	1.35107	0.791802	0.132187
NFATC2	nuclear factor of activated T cells 2 [Source:HGNC Symbol;Acc:HGNC:7776]	0.298658	0.0426443	0.0703893	0.757023	0.704872	0.632268	-0.369271	-1.16382	-1.07771	1.05328	0.891424	0.666096
NME1	NME/NM23 nucleoside diphosphate kinase 1 [Source:HGNC Symbol;Acc:HGNC:7849]	6.62629	6.37938	6.58376	7.05398	7.07938	6.84587	-0.484162	-1.36871	-0.636535	1.04799	1.13898	0.302441
NR4A1	nuclear receptor subfamily 4 group A member 1 [Source:HGNC Symbol;Acc:HGNC:7980]	0.0703893	0.0565835	0.286881	0.495695	0.722466	0.823749	-1.03941	-1.08175	-0.375436	0.264989	0.960486	1.27112
OSR1	SUMO specific peptidase 3 [Source:NCBI gene;Acc:101683192]	1.73985	1.4489	1.70929	2.63691	2.07039	2.13093	-0.51768	-1.21434	-0.590849	1.63032	0.273793	0.418758
PDGFA	platelet derived growth factor subunit A [Source:HGNC Symbol;Acc:HGNC:8799]	4.04701	4.0365	3.51728	4.42291	4.36387	4.76235	-0.339298	-0.363956	-1.58198	0.542479	0.403996	1.33876
PDGFC	platelet derived growth factor C [Source:HGNC Symbol;Acc:HGNC:8801]	0.613532	0.298658	0	1.37851	2.11103	1.40599	-0.444589	-0.839568	-1.21421	0.515005	1.43388	0.549477
PDX1	pancreatic and duodenal homeobox 1 [Source:HGNC Symbol;Acc:HGNC:6107]	0.443607	0	0	3.88557	3.74416	4.45154	-0.766727	-0.973632	-0.973632	0.838658	0.7727	1.10263
PKHD1	PKHD1 ciliary IPT domain containing fibrocystin/polyductin [Source:HGNC Symbol;Acc:HGNC:9016]	1.93357	1.65535	1.74416	2.21101	2.02148	2.0036	0.0266995	-1.35506	-0.913996	1.40458	0.463282	0.374495
PPP1R16B	protein phosphatase 1 regulatory subunit 16B [Source:HGNC Symbol;Acc:HGNC:15850]	0	0	0	0.0840643	0.0976108	0.0976108	-0.908606	-0.908606	-0.908606	0.732321	0.996748	0.996748
PRKCI	protein kinase C iota [Source:HGNC Symbol;Acc:HGNC:9404]	6.49458	6.38491	6.49073	6.95548	7.09128	6.83895	-0.738811	-1.1161	-0.75204	0.846875	1.31409	0.445985
PRKCQ	protein kinase C theta [Source:HGNC Symbol;Acc:HGNC:9410]	1.32769	0.992768	0.910733	1.8953	1.54102	1.45418	-0.0710563	-0.988945	-1.21377	1.48457	0.513607	0.275602
PRKCZ	protein kinase C zeta [Source:HGNC Symbol;Acc:HGNC:9412]	5.0648	4.91886	4.87529	5.39917	5.23573	5.20984	-0.260643	-0.985356	-1.20175	1.39988	0.588206	0.459666
PTGS2	prostaglandin-endoperoxide synthase 2 [Source:HGNC Symbol;Acc:HGNC:9605]	3.14078	2.12102	3.56803	5.22651	6.48398	5.92148	-0.737597	-1.33008	-0.489361	0.474221	1.20482	0.878004
PYCARD	PYD and CARD domain containing [Source:HGNC Symbol;Acc:HGNC:16608]	0.0840643	0.137504	0.485427	5.86443	5.3978	5.77742	-0.961355	-0.943478	-0.827086	0.972377	0.816273	0.943268
RICTOR	RPTOR independent companion of MTOR complex 2 [Source:HGNC Symbol;Acc:HGNC:28611]	2.488	2.35614	2.37295	3.03034	3.19377	3.0054	-0.673459	-1.02431	-0.979585	0.769609	1.20449	0.703258
RPL23	ribosomal protein L23 [Source:HGNC Symbol;Acc:HGNC:10316]	7.27575	7.69933	7.76911	6.98356	6.80064	7.12019	0.00253789	1.09034	1.26954	-0.747838	-1.21761	-0.396975
RUNX2	RUNX family transcription factor 2 [Source:HGNC Symbol;Acc:HGNC:10472]	3.42089	2.93734	2.57773	4.54102	4.51475	3.93829	-0.28667	-0.878755	-1.31909	1.0849	1.05274	0.346872
SMAD4	SMAD family member 4 [Source:HGNC Symbol;Acc:HGNC:6770]	4.81301	4.64443	4.69766	4.90497	4.96255	4.96625	-0.134698	-1.36434	-0.976075	0.536033	0.956057	0.983022
SMARCD3	SWI/SNF related, matrix associated, actin dependent regulator of chromatin, subfamily d, member 3 [Source:HGNC Symbol;Acc:HGNC:11108]	0.15056	0.124328	0	0.956057	1.54597	1.03562	-0.768148	-0.809706	-1.00667	0.507967	1.44254	0.634022
SPHK1	sphingosine kinase 1 [Source:HGNC Symbol;Acc:HGNC:11240]	2.47508	1.67356	1.44361	3.23113	4.0027	3.44626	-0.231971	-1.01659	-1.24169	0.508118	1.26342	0.718711
STAT3	signal transducer and activator of transcription 3 [Source:HGNC Symbol;Acc:HGNC:11364]	6.66959	6.36894	6.61589	7.16882	7.15674	7.06975	-0.512946	-1.40941	-0.673086	0.975632	0.939606	0.680207
STX3	syntaxin 3 [Source:HGNC Symbol;Acc:HGNC:11438]	5.87897	5.41278	5.64039	6.3665	6.21529	6.19121	-0.193295	-1.44684	-0.834821	1.11763	0.711044	0.646286
TBC1D8	TBC1 domain family member 8 [Source:HGNC Symbol;Acc:HGNC:17791]	4.36317	4.56071	4.29131	3.91169	3.89142	4.05224	0.686168	1.41987	0.419264	-0.990675	-1.06597	-0.468656
TFAP2B	transcription factor AP-2 beta [Source:HGNC Symbol;Acc:HGNC:11743]	0	0	0	0.0703893	0.0840643	0.0976108	-0.897308	-0.897308	-0.897308	0.606139	0.898222	1.18756
TGM2	transglutaminase 2 [Source:HGNC Symbol;Acc:HGNC:11778]	6.03782	6.7845	5.31325	2.95791	3.77926	3.9855	0.834394	1.3417	0.342109	-1.25813	-0.700097	-0.559975
TIAL1	TIA1 cytotoxic granule associated RNA binding protein like 1 [Source:HGNC Symbol;Acc:HGNC:11804]	5.97016	5.97728	5.94673	6.19318	6.22052	6.16892	-0.859627	-0.803658	-1.04391	0.894311	1.10935	0.703535
TNFRSF4	TNF receptor superfamily member 4 [Source:HGNC Symbol;Acc:HGNC:11918]	1.1375	0.748461	0.799087	3.23266	3.59096	2.73335	-0.699427	-1.00082	-0.961598	0.923693	1.20127	0.53688
TNFSF4	TNF superfamily member 4 [Source:HGNC Symbol;Acc:HGNC:11934]	1.38405	0.0840643	0	3.22033	3.64962	2.66221	-0.28381	-1.10492	-1.15802	0.876045	1.1472	0.523515
VCAM1	vascular cell adhesion molecule 1 [Source:HGNC Symbol;Acc:HGNC:12663]	0.0565835	0	0	0.83996	1.48543	1.15056	-0.809819	-0.895924	-0.895924	0.382265	1.36449	0.854913
WNT3A	Wnt family member 3A [Source:HGNC Symbol;Acc:HGNC:15983]	1.39506	1.91073	1.70929	0.613532	0.475085	0.613532	0.438155	1.25821	0.93786	-0.804685	-1.02485	-0.804685
ZFPM2	zinc finger protein, FOG family member 2 [Source:HGNC Symbol;Acc:HGNC:16700]	1.0635	0.887525	0.847997	1.56071	1.69599	1.52607	-0.535512	-1.00639	-1.11216	0.794932	1.15691	0.702226
ZNF703	zinc finger protein 703 [Source:HGNC Symbol;Acc:HGNC:25883]							-0.349108	-1.34212	-0.84572	0.937549	1.11873	0.480664

## Sheet: Table S2D
Table S2D. Gene set for mesenchyme development GO term. Normalized expression values (Column C-H) and Z-scores for gene enrichment (Column I-N) for genes associated with mesenchyme development are shown
		Log2(TPM+1)						Z-scores
Gene	Gene_description	WTALI_1	WTALI_2	WTALI_3	CFTRKOALI_1	CFTRKOALI_2	CFTRKOALI_3	WTALI_1	WTALI_2	WTALI_3	CFTRKOALI_1	CFTRKOALI_2	CFTRKOALI_3
ACTC1	actin alpha cardiac muscle 1 [Source:HGNC Symbol;Acc:HGNC:143]	0.704872	0	0	2.26003	2.40871	2.01792	-0.466848	-1.09121	-1.09121	0.91067	1.04237	0.69622
ACVR1	activin A receptor type 1 [Source:HGNC Symbol;Acc:HGNC:171]	4.99322	4.51159	4.55459	5.11061	5.50557	5.28133	0.00101434	-1.21555	-1.10695	0.29754	1.29519	0.728753
BMPR1A	bone morphogenetic protein receptor type 1A [Source:HGNC Symbol;Acc:HGNC:1076]	4.50779	4.63807	4.63923	4.86443	4.926	4.82222	-1.39105	-0.586192	-0.579036	0.812239	1.19259	0.551448
EDN1	endothelin 1 [Source:HGNC Symbol;Acc:HGNC:3176]	3.00899	2.17313	1.19535	5.54133	6.06307	5.58286	-0.445087	-0.850144	-1.32398	0.782082	1.03492	0.802206
EOMES	eomesodermin [Source:HGNC Symbol;Acc:HGNC:3372]	0.799087	0.650765	0	1.78241	1.80735	1.1177	-0.325401	-0.537897	-1.47022	1.08336	1.1191	0.131055
ERBB4	erb-b2 receptor tyrosine kinase 4 [Source:HGNC Symbol;Acc:HGNC:3432]	0.263034	0.189034	0	0.757023	0.847997	0.505891	-0.49121	-0.712682	-1.27843	0.987216	1.25949	0.235619
FGFR1	fibroblast growth factor receptor 1 [Source:HGNC Symbol;Acc:HGNC:3688]	0.722466	0.432959	0.275007	1.50589	1.9782	2.31034	-0.567354	-0.908355	-1.0944	0.35542	0.911734	1.30296
FN1	methyltransferase like 7A [Source:NCBI gene;Acc:101690866]	4.54473	0.321928	2.15056	9.5392	9.77071	8.5183	-0.311759	-1.35425	-0.902813	0.921233	0.978387	0.669202
GSK3B	glycogen synthase kinase 3 beta [Source:HGNC Symbol;Acc:HGNC:4617]	5.35473	4.92172	4.74201	5.79883	5.8392	5.68734	-0.0766277	-1.00076	-1.3843	0.87115	0.957319	0.633216
KLHL12	kelch like family member 12 [Source:HGNC Symbol;Acc:HGNC:19360]	3.75168	3.80426	3.72465	4.02326	4.26903	4.24413	-0.885236	-0.671541	-0.995077	0.218461	1.21731	1.11608
LOXL2	lysyl oxidase like 2 [Source:HGNC Symbol;Acc:HGNC:6666]	1.89142	0.356144	0.0565835	3.8748	5.40973	5.62293	-0.397406	-1.02178	-1.14361	0.409206	1.03344	1.12015
LRP6	LDL receptor related protein 6 [Source:HGNC Symbol;Acc:HGNC:6698]	3.34341	3.14078	2.82985	4.06867	3.81967	3.72028	-0.309804	-0.74665	-1.41698	1.25378	0.716962	0.502688
MDM2	MDM2 proto-oncogene [Source:HGNC Symbol;Acc:HGNC:6973]	7.16159	6.94439	6.80258	7.95472	8.25101	7.60133	-0.502471	-0.877482	-1.12233	0.866961	1.37854	0.256787
MEF2C	myocyte enhancer factor 2C [Source:HGNC Symbol;Acc:HGNC:6996]	0.0285692	0.0285692	0	0.0426443	0.0703893	0.0840643	-0.450236	-0.450236	-1.38209	0.00885992	0.913829	1.35987
MSX1	msh homeobox 1 [Source:HGNC Symbol;Acc:HGNC:7391]	3.6565	3.75168	3.26454	4.08916	3.99095	4.35403	-0.512588	-0.261933	-1.54479	0.626803	0.368188	1.32432
OSR1	SUMO specific peptidase 3 [Source:NCBI gene;Acc:101683192]	1.73985	1.4489	1.70929	2.63691	2.07039	2.13093	-0.51768	-1.21434	-0.590849	1.63032	0.273793	0.418758
RANBP3L	RAN binding protein 3 like [Source:HGNC Symbol;Acc:HGNC:26353]	1.10434	1.09761	1.42223	1.7866	1.68706	1.67356	-1.17495	-1.19705	-0.130343	1.06696	0.739883	0.695508
RET	ret proto-oncogene [Source:HGNC Symbol;Acc:HGNC:9967]	0	0.137504	0.0976108	0.650765	0.333424	0.475085	-1.13356	-0.581614	-0.741746	1.47864	0.204821	0.773456
ROBO2	roundabout guidance receptor 2 [Source:HGNC Symbol;Acc:HGNC:10250]	0.263034	0.356144	0.214125	0.0285692	0	0.0426443	0.763445	1.39653	0.43089	-0.830772	-1.02502	-0.73507
SEMA3D	semaphorin 3D [Source:HGNC Symbol;Acc:HGNC:10726]	1.62761	1.95606	1.76129	2.71809	2.93546	2.7866	-1.15709	-0.58978	-0.926197	0.726428	1.10188	0.844759
SEMA3F	semaphorin 3F [Source:HGNC Symbol;Acc:HGNC:10728]	4.60229	4.83137	4.84499	5.77347	5.39609	5.87209	-1.15281	-0.725322	-0.69991	1.03275	0.328514	1.21679
SMAD4	SMAD family member 4 [Source:HGNC Symbol;Acc:HGNC:6770]	4.81301	4.64443	4.69766	4.90497	4.96255	4.96625	-0.134698	-1.36434	-0.976075	0.536033	0.956057	0.983022
SNAI1	snail family transcriptional repressor 1 [Source:HGNC Symbol;Acc:HGNC:11128]	1.74846	0.432959	0.773996	2.32769	2.98732	3.12267	-0.133943	-1.30559	-1.00185	0.381943	0.969444	1.08999
WNT3A	Wnt family member 3A [Source:HGNC Symbol;Acc:HGNC:15983]	1.39506	1.91073	1.70929	0.613532	0.475085	0.613532	0.438155	1.25821	0.93786	-0.804685	-1.02485	-0.804685
ZFPM2	zinc finger protein, FOG family member 2 [Source:HGNC Symbol;Acc:HGNC:16700]	1.0635	0.887525	0.847997	1.56071	1.69599	1.52607	-0.535512	-1.00639	-1.11216	0.794932	1.15691	0.702226

## Sheet: Table S2E
Table S2E. Gene set for response to TGF-B stimulus GO term. Normalized expression values (Column C-H) and Z-scores for gene enrichment (Column I-N) for genes associated with TGF-B signaling are shown
		Log2(TPM+1)						Z-scores
Gene	Gene_description	WTALI_1	WTALI_2	WTALI_3	CFALI_1	CFALI_2	CFALI_3	WTALI_1	WTALI_2	WTALI_3	CFALI_1	CFALI_2	CFALI_3
ACVR1	activin A receptor type 1 [Source:HGNC Symbol;Acc:HGNC:171]	4.99322	4.51159	4.55459	5.11061	5.50557	5.28133	0.00101434	-1.21555	-1.10695	0.29754	1.29519	0.728753
BMPR1A	bone morphogenetic protein receptor type 1A [Source:HGNC Symbol;Acc:HGNC:1076]	4.50779	4.63807	4.63923	4.86443	4.926	4.82222	-1.39105	-0.586192	-0.579036	0.812239	1.19259	0.551448
BRAF	B-Raf proto-oncogene, serine/threonine kinase [Source:HGNC Symbol;Acc:HGNC:1097]	2.70929	2.57046	2.48285	2.98185	2.93734	2.93923	-0.285424	-0.936287	-1.34705	0.992423	0.783756	0.79258
CCL2	C-C motif chemokine ligand 2 [Source:HGNC Symbol;Acc:HGNC:10618]	4.36036	3.07382	5.87725	7.98385	7.88228	7.36238	-0.853118	-1.48769	-0.10493	0.934123	0.884024	0.627592
CCN2	cellular communication network factor 2 [Source:HGNC Symbol;Acc:HGNC:2500]	7.37295	5.8535	5.37434	8.86502	8.9498	8.78885	-0.100449	-1.04771	-1.34642	0.82974	0.882591	0.782252
COL4A2	collagen type IV alpha 2 chain [Source:HGNC Symbol;Acc:HGNC:2203]	1.29278	0	0.799087	3.47379	5.15623	3.86691	-0.563118	-1.20244	-0.807267	0.515463	1.34749	0.709874
CREB1	cAMP responsive element binding protein 1 [Source:HGNC Symbol;Acc:HGNC:2345]	4.17792	4.22342	3.8846	4.59036	4.45483	4.42828	-0.457413	-0.276916	-1.62088	1.17857	0.640991	0.535649
CRK	CRK proto-oncogene, adaptor protein [Source:HGNC Symbol;Acc:HGNC:2362]	5.75248	5.62585	5.57016	5.92576	5.98345	5.88923	-0.229193	-0.979594	-1.30965	0.79769	1.13955	0.581197
CSTF2	cleavage stimulation factor subunit 2 [Source:HGNC Symbol;Acc:HGNC:2484]	3.75916	3.56194	3.56194	3.8953	4.08916	3.98459	-0.225422	-1.12311	-1.12311	0.394282	1.27667	0.800691
CXCL13	C-X-C motif chemokine ligand 13 [Source:HGNC Symbol;Acc:HGNC:10639]	0	0.0285692	0	0.0703893	0.0840643	0.0840643	-1.11181	-0.398255	-1.11181	0.646257	0.987805	0.987805
DLX5	distal-less homeobox 5 [Source:HGNC Symbol;Acc:HGNC:2918]	1.09085	1.46467	0.963474	3.9514	3.56438	3.59455	-0.960783	-0.694222	-1.05161	1.07902	0.803042	0.824556
EDN1	endothelin 1 [Source:HGNC Symbol;Acc:HGNC:3176]	3.00899	2.17313	1.19535	5.54133	6.06307	5.58286	-0.445087	-0.850144	-1.32398	0.782082	1.03492	0.802206
ERBB4	erb-b2 receptor tyrosine kinase 4 [Source:HGNC Symbol;Acc:HGNC:3432]	0.263034	0.189034	0	0.757023	0.847997	0.505891	-0.49121	-0.712682	-1.27843	0.987216	1.25949	0.235619
ETV2	ETS variant 2 [Source:HGNC Symbol;Acc:HGNC:3491]	4.79805	4.75007	5.63227	2.77821	3.30159	3.89918	0.569955	0.524741	1.35608	-1.33344	-0.840236	-0.277099
FGFR1	fibroblast growth factor receptor 1 [Source:HGNC Symbol;Acc:HGNC:3688]	0.722466	0.432959	0.275007	1.50589	1.9782	2.31034	-0.567354	-0.908355	-1.0944	0.35542	0.911734	1.30296
FLT1	fms related tyrosine kinase 1 [Source:HGNC Symbol;Acc:HGNC:3763]	2.32769	1.02857	0.584963	3.40327	4.32697	3.49953	-0.135324	-1.01079	-1.30973	0.589501	1.21198	0.654369
FLT3	fms related tyrosine kinase 3 [Source:HGNC Symbol;Acc:HGNC:3765]	0	0.0976108	0	0.189034	0.214125	0.124328	-1.14433	-0.0721872	-1.14433	0.931988	1.20758	0.221272
FSTL1	follistatin like 1 [Source:HGNC Symbol;Acc:HGNC:3972]	0.659925	0.62293	0.367371	4.28096	5.41109	4.71039	-0.854697	-0.870385	-0.978757	0.680831	1.16007	0.862937
HIVEP1	human immunodeficiency virus type I enhancer binding protein 1 [Source:HGNC Symbol;Acc:HGNC:4920]	2.10434	1.74416	1.70929	2.63691	2.59455	2.67582	-0.309767	-1.1076	-1.18485	0.869964	0.776118	0.956136
LGMN	legumain [Source:HGNC Symbol;Acc:HGNC:9472]	6.1981	6.03342	6.2077	6.46809	6.49249	6.27798	-0.46567	-1.40624	-0.41086	1.07641	1.21577	-0.0094115
LTBP3	latent transforming growth factor beta binding protein 3 [Source:HGNC Symbol;Acc:HGNC:6716]	4.89627	4.98732	5.35014	3.91648	4.14486	4.25626	0.539322	0.700648	1.34352	-1.19673	-0.792065	-0.594692
MAP3K7	mitogen-activated protein kinase kinase kinase 7 [Source:HGNC Symbol;Acc:HGNC:6859]	4.84097	4.82985	4.51791	5.27202	5.18824	5.05355	-0.394856	-0.434961	-1.56029	1.16016	0.857927	0.372014
MAPKAPK2	MAPK activated protein kinase 2 [Source:HGNC Symbol;Acc:HGNC:6887]	7.10528	6.78398	7.09571	7.37104	7.61839	7.29921	-0.375378	-1.5027	-0.408943	0.55706	1.42492	0.305043
MDM2	MDM2 proto-oncogene [Source:HGNC Symbol;Acc:HGNC:6973]	7.16159	6.94439	6.80258	7.95472	8.25101	7.60133	-0.502471	-0.877482	-1.12233	0.866961	1.37854	0.256787
MEF2C	myocyte enhancer factor 2C [Source:HGNC Symbol;Acc:HGNC:6996]	0.0285692	0.0285692	0	0.0426443	0.0703893	0.0840643	-0.450236	-0.450236	-1.38209	0.00885992	0.913829	1.35987
MSX1	msh homeobox 1 [Source:HGNC Symbol;Acc:HGNC:7391]	3.6565	3.75168	3.26454	4.08916	3.99095	4.35403	-0.512588	-0.261933	-1.54479	0.626803	0.368188	1.32432
NGF	interleukin 17F [Source:NCBI gene;Acc:101672100]	0.948601	0.475085	0	1.41684	1.20789	1.81147	-0.0427682	-0.764812	-1.48925	0.671229	0.352615	1.27298
NLK	nemo like kinase [Source:HGNC Symbol;Acc:HGNC:29858]	3.45812	3.14731	3.00899	3.66562	3.90689	3.60763	-0.0227297	-0.947524	-1.35908	0.594669	1.31255	0.422114
NR4A1	nuclear receptor subfamily 4 group A member 1 [Source:HGNC Symbol;Acc:HGNC:7980]	0.0703893	0.0565835	0.286881	0.495695	0.722466	0.823749	-1.03941	-1.08175	-0.375436	0.264989	0.960486	1.27112
NRROS	negative regulator of reactive oxygen species [Source:HGNC Symbol;Acc:HGNC:24613]	0.176323	0.0565835	0.0565835	0.389567	0.263034	0.226509	-0.143895	-1.07808	-1.07808	1.5198	0.532613	0.247645
PDE8A	phosphodiesterase 8A [Source:HGNC Symbol;Acc:HGNC:8793]	4.68986	4.63575	4.42828	4.86888	5.15543	5.10056	-0.437098	-0.628946	-1.36465	0.197715	1.21377	1.01921
POLR2I	RNA polymerase II subunit I [Source:HGNC Symbol;Acc:HGNC:9196]	7.46262	7.46189	7.53582	7.14466	6.98789	7.20173	0.747215	0.74385	1.08168	-0.705729	-1.42208	-0.444932
PPM1A	protein phosphatase, Mg2+/Mn2+ dependent 1A [Source:HGNC Symbol;Acc:HGNC:9275]	4.89093	4.94626	4.91743	5.08194	5.19967	5.07895	-1.06735	-0.606926	-0.846845	0.522074	1.50181	0.497237
PRKCZ	protein kinase C zeta [Source:HGNC Symbol;Acc:HGNC:9412]	5.0648	4.91886	4.87529	5.39917	5.23573	5.20984	-0.260643	-0.985356	-1.20175	1.39988	0.588206	0.459666
PTPN12	protein tyrosine phosphatase non-receptor type 12 [Source:HGNC Symbol;Acc:HGNC:9645]	3.99005	3.62293	3.48543	4.4363	4.83137	4.54535	-0.300813	-0.983107	-1.23866	0.528548	1.2628	0.73123
RAPGEF2	Rap guanine nucleotide exchange factor 2 [Source:HGNC Symbol;Acc:HGNC:16854]	2.96162	2.74631	2.93168	3.58015	3.66903	3.55336	-0.690719	-1.22427	-0.764913	0.842008	1.06226	0.775633
RHOA	ras homolog family member A [Source:HGNC Symbol;Acc:HGNC:667]	9.73386	9.64605	9.65148	10.0045	10.1543	10.0183	-0.616093	-1.0191	-0.994189	0.62604	1.31379	0.689551
RUNX2	RUNX family transcription factor 2 [Source:HGNC Symbol;Acc:HGNC:10472]	3.42089	2.93734	2.57773	4.54102	4.51475	3.93829	-0.28667	-0.878755	-1.31909	1.0849	1.05274	0.346872
SH3GL2	SH3 domain containing GRB2 like 2, endophilin A1 [Source:HGNC Symbol;Acc:HGNC:10831]	0.176323	0.367371	0.263034	0.731183	0.650765	0.464668	-1.22415	-0.344608	-0.824952	1.33031	0.960077	0.103329
SHOC2	SHOC2 leucine rich repeat scaffold protein [Source:HGNC Symbol;Acc:HGNC:15454]	5.23419	5.20359	4.92267	5.58796	5.82934	5.52419	-0.46021	-0.554436	-1.4194	0.629068	1.37228	0.432698
SMAD4	SMAD family member 4 [Source:HGNC Symbol;Acc:HGNC:6770]	4.81301	4.64443	4.69766	4.90497	4.96255	4.96625	-0.134698	-1.36434	-0.976075	0.536033	0.956057	0.983022
SMURF2	SMAD specific E3 ubiquitin protein ligase 2 [Source:HGNC Symbol;Acc:HGNC:16809]	5.4219	4.89142	4.76075	5.75409	6.13853	5.93168	-0.108811	-1.05253	-1.28498	0.482153	1.16607	0.798098
SNX6	sorting nexin 6 [Source:HGNC Symbol;Acc:HGNC:14970]	5.2502	5.2891	5.35826	5.47865	5.58256	5.52011	-1.21868	-0.927787	-0.41053	0.489919	1.26707	0.800006
SPHK1	sphingosine kinase 1 [Source:HGNC Symbol;Acc:HGNC:11240]	2.47508	1.67356	1.44361	3.23113	4.0027	3.44626	-0.231971	-1.01659	-1.24169	0.508118	1.26342	0.718711
TIA1	TIA1 cytotoxic granule associated RNA binding protein [Source:HGNC Symbol;Acc:HGNC:11802]	3.43296	3.43296	3.32337	3.73552	3.76341	3.6311	-0.661545	-0.661545	-1.26438	1.00281	1.15623	0.428425
TIAL1	TIA1 cytotoxic granule associated RNA binding protein like 1 [Source:HGNC Symbol;Acc:HGNC:11804]	5.97016	5.97728	5.94673	6.19318	6.22052	6.16892	-0.859627	-0.803658	-1.04391	0.894311	1.10935	0.703535
VCAM1	vascular cell adhesion molecule 1 [Source:HGNC Symbol;Acc:HGNC:12663]	0.0565835	0	0	0.83996	1.48543	1.15056	-0.809819	-0.895924	-0.895924	0.382265	1.36449	0.854913
WWOX	WW domain containing oxidoreductase [Source:HGNC Symbol;Acc:HGNC:12799]	2.51096	2.48027	1.91456	1.91073	1.28096	1.25701	1.12682	1.0709	0.0403501	0.0333695	-1.11391	-1.15754
ZFP36L2	ZFP36 ring finger protein like 2 [Source:HGNC Symbol;Acc:HGNC:1108]	5.18864	4.79129	4.83794	5.23955	5.57652	5.45352	0.023295	-1.22854	-1.08157	0.183694	1.24532	0.857794

## Sheet: Table S2F
Table S2F. Gene set for response to WNT signaling. Normalized expression values (Column C-H) and Z-scores for gene enrichment (Column I-N) of genes associated with WNT signaling
		Log2(TPM+1)						Z-scores
Gene	Gene_description	WTALI_1	WTALI_2	WTALI_3	CFALI_1	CFALI_2	CFALI_3	WTALI_1	WTALI_2	WTALI_3	CFALI_1	CFALI_2	CFALI_3
APC	APC regulator of WNT signaling pathway [Source:HGNC Symbol;Acc:HGNC:583]	3.5373	3.28688	3.13586	3.81558	3.79909	3.62176	0.0165824	-0.895569	-1.44566	1.03023	0.970173	0.324243
APCDD1	APC down-regulated 1 [Source:HGNC Symbol;Acc:HGNC:15718]	0.992768	0.286881	0.910733	1.69599	1.57531	1.76129	-0.366055	-1.59032	-0.508335	0.853592	0.644286	0.966831
CALM1	calmodulin 1 [Source:HGNC Symbol;Acc:HGNC:1442]	9.95648	9.68613	9.60855	10.0101	10.3068	10.3005	-0.0732917	-0.989516	-1.25245	0.108515	1.11399	1.09275
CCNY	CUB and zona pellucida like domains 1 [Source:NCBI gene;Acc:101677568]	5.41414	5.41075	5.36107	5.85624	5.88264	5.7761	-0.824298	-0.838074	-1.04012	0.973669	1.08105	0.647773
CTHRC1	collagen triple helix repeat containing 1 [Source:HGNC Symbol;Acc:HGNC:18831]	0.176323	0	0	2.97269	2.57773	2.53356	-0.826014	-0.947345	-0.947345	1.09822	0.826439	0.796046
CYLD	CYLD lysine 63 deubiquitinase [Source:HGNC Symbol;Acc:HGNC:2584]	5.12557	4.80684	4.33985	5.56316	5.85425	5.50589	-0.132204	-0.70402	-1.54182	0.652855	1.17508	0.550114
DAAM1	dishevelled associated activator of morphogenesis 1 [Source:HGNC Symbol;Acc:HGNC:18142]	3.79597	3.59932	3.49825	4.21645	4.10434	4.1035	-0.302852	-0.962183	-1.30103	1.10689	0.730993	0.72818
DKK1	immunoglobulin binding protein 1 [Source:NCBI gene;Acc:101671735]	3.24184	2.62761	2.29278	4.91695	4.31252	5.12267	-0.425348	-0.937071	-1.21602	0.970204	0.466644	1.14159
DRAXIN	dorsal inhibitory axon guidance protein [Source:HGNC Symbol;Acc:HGNC:25054]	1.69599	0.214125	0.85599	3.93357	3.8125	2.24793	-0.283012	-1.25676	-0.834988	1.18733	1.10777	0.0796702
ETV2	ETS variant 2 [Source:HGNC Symbol;Acc:HGNC:3491]	4.79805	4.75007	5.63227	2.77821	3.30159	3.89918	0.569955	0.524741	1.35608	-1.33344	-0.840236	-0.277099
GRHL3	grainyhead like transcription factor 3 [Source:HGNC Symbol;Acc:HGNC:25839]	5.46728	4.98959	5.18349	6.28429	6.34554	5.88753	-0.396638	-1.23621	-0.895425	1.03932	1.14697	0.341977
GSK3B	glycogen synthase kinase 3 beta [Source:HGNC Symbol;Acc:HGNC:4617]	5.35473	4.92172	4.74201	5.79883	5.8392	5.68734	-0.0766277	-1.00076	-1.3843	0.87115	0.957319	0.633216
HBP1	HMG-box transcription factor 1 [Source:HGNC Symbol;Acc:HGNC:23200]	6.46956	6.28448	6.01391	6.68496	6.87418	6.64832	-0.0850349	-0.682524	-1.55598	0.610319	1.22117	0.492046
KLHL12	kelch like family member 12 [Source:HGNC Symbol;Acc:HGNC:19360]	3.75168	3.80426	3.72465	4.02326	4.26903	4.24413	-0.885236	-0.671541	-0.995077	0.218461	1.21731	1.11608
LRP6	LDL receptor related protein 6 [Source:HGNC Symbol;Acc:HGNC:6698]	3.34341	3.14078	2.82985	4.06867	3.81967	3.72028	-0.309804	-0.74665	-1.41698	1.25378	0.716962	0.502688
MAP3K7	mitogen-activated protein kinase kinase kinase 7 [Source:HGNC Symbol;Acc:HGNC:6859]	4.84097	4.82985	4.51791	5.27202	5.18824	5.05355	-0.394856	-0.434961	-1.56029	1.16016	0.857927	0.372014
NDRG2	NDRG family member 2 [Source:HGNC Symbol;Acc:HGNC:14460]	4.34341	3.72356	3.68818	5.44162	5.44162	4.70321	-0.271986	-1.06155	-1.10661	1.12691	1.12691	0.18633
NLK	nemo like kinase [Source:HGNC Symbol;Acc:HGNC:29858]	3.45812	3.14731	3.00899	3.66562	3.90689	3.60763	-0.0227297	-0.947524	-1.35908	0.594669	1.31255	0.422114
PORCN	porcupine O-acyltransferase [Source:HGNC Symbol;Acc:HGNC:17652]	4.93546	4.55029	4.93026	4.31252	4.23266	4.39712	1.22153	-0.0306664	1.20464	-0.803636	-1.06326	-0.528608
PRICKLE1	prickle planar cell polarity protein 1 [Source:HGNC Symbol;Acc:HGNC:17019]	2.11437	1.5656	2.34483	3.13914	3.10098	2.47508	-0.569719	-1.48309	-0.186141	1.13591	1.07238	0.0306558
PRICKLE2	prickle planar cell polarity protein 2 [Source:HGNC Symbol;Acc:HGNC:20340]	0	0.0565835	0.214125	0.389567	0.526069	0.584963	-1.21166	-0.979422	-0.332828	0.387235	0.947478	1.18919
PRKAA2	protein kinase AMP-activated catalytic subunit alpha 2 [Source:HGNC Symbol;Acc:HGNC:9377]	3.17313	2.88166	3.17632	3.62527	3.55704	3.50462	-0.506956	-1.51522	-0.495902	1.05716	0.821134	0.639789
PYGO1	pygopus family PHD finger 1 [Source:HGNC Symbol;Acc:HGNC:30256]	0.298658	0.516015	0.485427	1.37851	1.20789	1.10434	-1.18125	-0.699672	-0.767444	1.21129	0.833261	0.60382
RHOA	ras homolog family member A [Source:HGNC Symbol;Acc:HGNC:667]	9.73386	9.64605	9.65148	10.0045	10.1543	10.0183	-0.616093	-1.0191	-0.994189	0.62604	1.31379	0.689551
RNF138	ring finger protein 138 [Source:HGNC Symbol;Acc:HGNC:17765]	2.23879	2.33056	2.20789	2.51349	2.78869	2.54844	-0.899741	-0.485206	-1.03929	0.341107	1.58417	0.498958
ROR1	receptor tyrosine kinase like orphan receptor 1 [Source:HGNC Symbol;Acc:HGNC:10256]	0.963474	0.604071	0.0840643	1.50589	1.73552	1.63691	-0.190269	-0.737995	-1.53048	0.63637	0.986326	0.836049
SHISA6	shisa family member 6 [Source:HGNC Symbol;Acc:HGNC:34491]	0	0	0	0.31034	0.454176	0.367371	-0.891237	-0.891237	-0.891237	0.574916	1.25445	0.84435
SMURF2	SMAD specific E3 ubiquitin protein ligase 2 [Source:HGNC Symbol;Acc:HGNC:16809]	5.4219	4.89142	4.76075	5.75409	6.13853	5.93168	-0.108811	-1.05253	-1.28498	0.482153	1.16607	0.798098
STRN	striatin [Source:HGNC Symbol;Acc:HGNC:11424]	4.53978	4.28836	4.23802	4.87971	4.89239	4.77979	-0.216166	-1.07573	-1.24783	0.94599	0.989359	0.604377
TCF7	transcription factor 7 [Source:HGNC Symbol;Acc:HGNC:11639]	0.831877	0.411426	0.443607	1.65992	1.66903	1.91839	-0.481103	-1.10575	-1.05794	0.749096	0.762619	1.13308
TLE3	TLE family member 3, transcriptional corepressor [Source:HGNC Symbol;Acc:HGNC:11839]	3.70487	3.34483	3.47768	4.37016	4.02503	4.01525	-0.307185	-1.2437	-0.898144	1.42331	0.525578	0.500136
WNT3A	Wnt family member 3A [Source:HGNC Symbol;Acc:HGNC:15983]	1.39506	1.91073	1.70929	0.613532	0.475085	0.613532	0.438155	1.25821	0.93786	-0.804685	-1.02485	-0.804685
WNT7B	Wnt family member 7B [Source:HGNC Symbol;Acc:HGNC:12787]	4.07724	3.7761	3.47379	5.66107	5.36422	5.44493	-0.576942	-0.889621	-1.20352	1.06757	0.759355	0.843157
WWOX	WW domain containing oxidoreductase [Source:HGNC Symbol;Acc:HGNC:12799]	2.51096	2.48027	1.91456	1.91073	1.28096	1.25701	1.12682	1.0709	0.0403501	0.0333695	-1.11391	-1.15754

## Sheet: Table S2G
Table S2G. Gene set for histone modification. Normalized expression values (Column B-G) and Z-scores for gene enrichment (Column H-M) of genes associated with histone modification are shown.
	Log2(TPM+1)						Z-score
	WT PDE			CFTR-KO PDE			WT PDE			CFTR-KO PDE
Gene	Donor_1	Donor_2	Donor_3	Donor_1	Donor_2	Donor_3	Donor_1	Donor_2	Donor_3	Donor_1	Donor_2	Donor_3
ABRAXAS1	3.67469	3.34625	3.62527	3.27501	3.08746	3.14405	1.2946	-0.0513869	1.09209	-0.343341	-1.11192	-0.880036
ARID1A	5.48091	5.42492	5.59842	5.16027	4.93687	5	0.784386	0.579175	1.21509	-0.390804	-1.20961	-0.978241
ARID1B	3.90014	4.14812	4.10685	3.83693	3.5509	3.77189	0.0647129	1.18404	0.997759	-0.220598	-1.5117	-0.514215
ASH1L	3.7845	3.59932	3.75489	3.58256	3.45681	3.46989	1.27794	-0.0628079	1.06352	-0.184164	-1.09459	-0.999896
ATXN7L3	5.23189	5.40224	5.24489	5.04745	5.13586	5.09466	0.304808	1.63415	0.406206	-1.13449	-0.444566	-0.766109
BAZ1B	5.05702	4.86047	4.86344	4.58556	4.52231	4.774	1.41953	0.422658	0.437755	-0.971607	-1.29243	-0.0159044
BAZ2A	5.06523	5.16832	5.04221	4.89433	4.86542	4.82018	0.656361	1.41428	0.487115	-0.600022	-0.812553	-1.14518
BPTF	2.82579	2.74846	2.95047	2.49057	2.45943	2.64155	0.726705	0.324592	1.3751	-1.01653	-1.17846	-0.231404
BRD2	6.36824	6.23879	6.20711	5.95954	6.0813	5.95536	1.41227	0.628228	0.436394	-1.063	-0.325585	-1.08831
CABIN1	4.25927	4.17632	4.16027	3.85499	4.03298	4.0054	1.21923	0.650197	0.540109	-1.5541	-0.333108	-0.522321
CBX2	2.52356	2.24184	2.24793	1.62293	1.45418	1.52607	1.29169	0.672267	0.685651	-0.688532	-1.05957	-0.901502
CDK2	4.38336	3.86394	4.5552	3.17632	3.70708	3.23266	0.986534	0.0773291	1.28733	-1.12629	-0.197234	-1.02767
CHD6	2.73118	2.98003	2.97453	2.51602	2.49825	2.55336	0.0996136	1.21173	1.18716	-0.862004	-0.941395	-0.695102
CREBBP	4.0018	4.04352	3.93357	3.75168	3.6311	3.6893	0.922115	1.16258	0.528826	-0.51965	-1.21466	-0.879213
CXXC1	5.62176	5.53978	5.52544	5.29205	5.14527	5.29536	1.1784	0.736239	0.658914	-0.599922	-1.39156	-0.582069
EHMT1	4.90063	4.94767	4.87529	4.77558	4.73444	4.84298	0.686005	1.2778	0.367258	-0.887153	-1.4047	-0.0392131
EP300	4.62527	4.59515	4.81352	4.23879	4.38128	4.27128	0.60776	0.474821	1.43851	-1.09776	-0.468938	-0.954391
H1F0	7.90545	8.27654	8.22255	7.32021	7.11541	7.0863	0.458662	1.13668	1.03804	-0.6106	-0.984795	-1.03799
HDAC10	3.49825	3.50716	3.43429	3.34483	3.35614	3.34199	1.09963	1.21561	0.267082	-0.897535	-0.750239	-0.93454
HUWE1	3.60763	3.68594	3.66676	3.54967	3.40327	3.44095	0.415551	1.08529	0.921235	-0.0800998	-1.33213	-1.00985
INO80	3.46205	3.30159	3.54102	3.23266	3.17313	3.06005	0.926419	0.0360936	1.36456	-0.346342	-0.676657	-1.30407
KANSL1	4.58976	4.42828	4.70653	4.13011	4.2211	4.29719	0.875713	0.147769	1.40207	-1.19631	-0.786115	-0.443131
KAT6A	3.76129	3.58616	3.80323	3.34908	3.33485	3.32048	1.06163	0.271971	1.25075	-0.79708	-0.861237	-0.926032
KAT7	3.83491	3.65421	3.79077	3.53978	3.49185	3.46989	1.31418	0.153913	1.03076	-0.580792	-0.888512	-1.02956
KDM2A	5.22149	5.12102	5.13873	4.72137	4.87135	4.89821	1.16814	0.649105	0.740629	-1.41538	-0.640619	-0.501878
KDM3A	4.86295	4.4489	4.854	3.97085	4.2149	4.27575	1.18064	0.0305789	1.15578	-1.29725	-0.619381	-0.450363
KDM5A	3.74416	3.76022	3.80941	3.50716	3.45812	3.58736	0.680683	0.790269	1.12595	-0.936516	-1.27115	-0.389231
KDM6A	4.36177	4.2149	4.68874	3.27947	3.4957	3.19535	0.778223	0.544546	1.29846	-0.943805	-0.599774	-1.07765
LEO1	4.39985	4.24945	4.27128	4.04089	4.16511	4.08746	1.50054	0.357864	0.523715	-1.22653	-0.282854	-0.872731
MBTD1	3.30889	3.26604	3.39369	3.21568	3.13258	3.11936	0.658451	0.252586	1.46174	-0.224416	-1.01157	-1.1368
MIER2	4.3512	4.25399	4.07468	3.83794	3.83895	3.8885	1.3933	0.956829	0.151752	-0.911134	-0.906606	-0.684145
MORC2	4.93121	5.02503	5.13668	4.85798	4.8125	4.62059	0.189343	0.713679	1.3377	-0.219923	-0.474118	-1.54668
NAP1L2	1.63691	1.02857	0.782409	0	0.356144	0	1.56071	0.614012	0.230941	-0.986629	-0.432404	-0.986629
NSD3	4.42626	4.36107	4.52669	4.20633	4.29793	4.24717	0.688866	0.141303	1.53232	-1.15824	-0.388987	-0.815267
PAF1	5.22574	5.18388	5.18587	5.09887	5.08916	5.04745	1.25381	0.652296	0.680796	-0.569416	-0.709037	-1.30845
PRDM2	4.78607	4.65306	4.79129	4.43763	4.37851	4.48349	1.09778	0.359303	1.12676	-0.836762	-1.16497	-0.582118
PRDM4	3.78764	3.82579	3.89724	3.63575	3.5373	3.60407	0.513887	0.782369	1.28531	-0.555185	-1.24819	-0.778189
SATB2	1.7137	1.47508	1.76129	0.731183	0.823749	1.26903	0.951137	0.408221	1.05942	-1.28439	-1.07377	-0.0606118
SIN3A	5.20046	5.0197	5.2426	4.77452	4.97177	4.78346	1.01374	0.105289	1.22556	-1.12695	-0.135594	-1.08205
TCF7L1	2.35896	2.59216	2.45418	1.82782	2.10769	2.1177	0.416865	1.2558	0.759409	-1.49391	-0.487082	-0.451081
TLK1	4.20085	4.20477	4.3067	4.04527	4.05658	3.99367	0.548487	0.580938	1.42537	-0.740372	-0.646635	-1.16778
TRRAP	3.45549	3.55336	3.57773	3.32625	3.34341	3.16672	0.331896	0.960599	1.11715	-0.498344	-0.388122	-1.52318
UBE2E1	6.58901	6.50795	6.5938	6.40837	6.27408	6.31125	1.02591	0.438627	1.0606	-0.282835	-1.25581	-0.986493
ZMIZ1	4.40735	4.55888	4.60644	4.36737	4.29793	4.22574	-0.0221066	1.00374	1.32574	-0.292785	-0.762938	-1.25165

## Sheet: Table S2H
Table S2H. Gene set for endocrine pancreas development. Normalized expression values (Column B-G) and Z-scores for gene enrichment (Column H-M) of genes associated with endocrine pancreas development are shown.
	Log2(TPM+1)						Z-scores
Gene	WT1	WT2	WT3	CF1	CF2	CF3	WT1	WT2	WT3	CF1	CF2	CF3
AKT1	8.03584	7.45771	7.47029	7.75201	7.76335	7.78287	1.49442	-1.13055	0.366783	0.709419	1.06624	1.71944
ANXA1	9.41973	8.78931	9.57092	9.37532	9.97078	9.45214	-0.026159	-1.50758	0.441618	0.687354	1.13223	1.75435
ARNTL	3.44228	4.06953	3.10936	3.30305	3.46336	3.44758	-0.0939137	1.64289	0.30131	0.606444	1.01681	1.59485
BAD	5.59096	5.72928	6.41397	5.76951	5.69293	5.72219	-0.769909	-0.442837	0.616572	0.741765	1.07748	1.73237
BAK1	7.32715	7.07884	6.1536	7.2034	7.15967	6.94626	0.824182	0.393633	0.181439	0.757515	1.12247	1.78133
CDK6	3.13586	2.33914	1.82782	3.30159	2.74416	2.93734	0.769668	-0.512871	-0.478226	0.883037	0.983836	1.5778
CLOCK	3.77716	3.61117	2.96532	4.33271	4.03474	4.16672	-0.0763483	-0.384637	-0.064614	0.79278	1.06546	1.73982
EIF2AK3	4.32769	4.22574	4.95233	4.29572	4.32553	4.10852	-0.15179	-0.47248	0.698884	0.750133	1.12274	1.71142
FOXA2	4.51475	4.04876	0.485427	3.54844	4.15299	3.69042	0.752775	0.564573	-1.16101	0.580226	1.13327	1.60159
GATA6	5.3107	5.01167	3.79597	4.67525	5.18547	5.08151	0.840394	0.461944	-0.0663713	0.598593	1.10688	1.76622
GSK3B	5.35473	4.92172	4.74201	5.79883	5.8392	5.68734	-0.0766277	-0.909452	0.135282	0.734409	1.11053	1.7432
HES1	7.13576	6.71768	6.56651	7.02802	6.90533	7.09233	1.01407	-0.660973	0.320271	0.726341	1.05658	1.75063
HNF4A	2.5509	1.52607	1.04264	2.32769	2.28392	2.3505	0.907041	-0.640661	-1.00083	0.66949	0.954321	1.41488
IL6R	0.250962	0.526069	2.9241	0	0	0.124328	-0.33996	-0.150617	1.77399	0.411269	-0.33041	-0.285811
MEN1	4.65992	4.17313	4.18031	4.66448	4.42291	4.49249	1.03916	-1.01261	0.274647	0.75382	1.03316	1.65189
PAX6	6.77926	7.08417	2.56316	6.28281	6.13812	6.13832	0.576227	0.817438	-0.676759	0.761902	1.07892	1.74074
PDPK1	3.7939	3.49825	3.19377	4.04876	3.90304	3.74846	0.313449	-0.53148	0.0976747	0.789813	1.11961	1.71505
PDX1	0.443607	0	0	3.88557	3.74416	4.45154	-0.766727	-1.08764	-0.925436	0.674358	0.962145	1.70594
RFX3	1.25096	1.4489	1.76129	1.75702	1.51602	1.86394	-1.49503	-1.242	0.470865	0.753631	0.838125	1.26697
RHEB	4.79025	4.61176	5.15381	4.75969	5.10685	4.77136	-0.350287	-1.13477	0.532514	0.687965	1.12932	1.69422
SIDT2	4.91886	4.73877	3.75702	5.05918	4.96901	4.81096	0.437317	0.136943	-0.0254132	0.77336	1.12351	1.76851
SOX4	6.60274	4.50653	3.67356	6.46663	6.87909	6.35244	0.647512	-0.762823	-0.427039	0.695351	1.15351	1.74401
SOX9	2.8339	1.90304	1.53107	3.48414	3.24489	2.61589	0.305309	-0.777925	-0.535198	0.899015	1.2313	1.55682
WNT5A	6.21956	5.10936	3.41549	6.85412	6.80258	6.27501	0.334134	-0.400494	-0.465182	0.784301	1.16145	1.75815
