# Supplementary material for: CFTR represses a PDX1 axis to govern pancreatic ductal cell fate
Source: iScience. 2024 Nov 15;27(12):111393. doi: 10.1016/j.isci.2024.111393 (PMC11647141; doi:10.1016/j.isci.2024.111393)
Supplement: Table S3. Bulk ATAC-seq of WT and CF primary PDEs, related to Figure 3 — (A) The differentially open regions (DORs) associated with coding regions in the chromatin of CF PDEs relative to WT PDEs are shown in the table. (B) Analysis of motif enrichment in the CF DORs. [file mmc4.xlsx]

## Sheet: Table S3A
Table S3A. Bulk ATAC-seq of WT and CF primary PDEs. The differentially open regions (DORs) associated with coding regions in the chromatin of CF PDEs relative to WT PDEs are shown in the table. Data was obtained from bulk ATAC-seq of WT (N=4) anf CF (N=4) PDEs. Column A indicates the chromosome. Column B gives the gene associated with the region that is differentially accessible.Column C and D sh…
Chrom	Start	End	Gene name	Log2FC	P-value (BH)
GL897062	367957	424416	NFIC	5.55	1.08e-42
GL897166	1582137	1771011	TMEM132C	4.94	7.42e-41
GL896987	1672910	1674397	HOXA1	-4.3	1.56e-38
GL896901	30949813	31040017	CROT	-4.42	3.64e-34
GL896901	30947068	30951220		-4.42	3.64e-34
GL896913	5709680	5915059	CDH20	-4.53	5.09e-34
GL896906	6271789	6732769	PIEZO2	-5.08	9.76e-30
GL897100	3178856	3185523	PDX1	4.3	2.94e-27
GL896904	5627620	5673281		-4.07	3.36e-27
GL897206	597880	599340	MKRN3	-4.2	3.36e-27
GL896989	5855228	5889502	MOGAT1	-3.65	1.14e-26
GL896941	9801507	9938259		3.98	1.16e-25
GL896936	2527259	2569287	RILPL1	-4.16	2.43e-25
GL897247	174448	376198	ATP10A	5.19	7.23e-25
GL896901	26017444	26520098	CACNA2D1	-6.09	2.93e-24
GL897135	1400343	1422392	ZNF582	5.03	6.43e-24
GL896904	7465700	7742709	CHCHD3	-3.82	2.43e-23
GL897055	4669271	4954135		4.32	2.75e-23
GL896934	11878258	12101207	BCKDHB	-5.05	7.09e-23
GL896939	841572	916188	CBFA2T3	3.93	1.91e-22
GL896904	9213951	9347265		-3.72	2.98e-22
GL896937	704374	730307		-4.15	2.01e-21
GL896957	4731998	4962053	GTF2E2	3.45	5.28e-21
GL897016	1030390	1040143		3.86	5.93e-21
GL896898	36995570	37008059	FBXO4	-4.26	1e-20
GL896991	1762230	1798819	CREB3L1	-4.41	3.3e-19
GL896962	1661197	1686789	BAG4	-5.71	1.51e-18
GL896900	7227333	7272415	ERO1A	-3.72	1.53e-18
GL896925	6711618	6917714	CLEC16A	-3.64	1.58e-18
GL897035	1670076	2470549	CAMTA1	-3.72	1.88e-18
GL896974	1566778	1575296	WDR6	-3.52	2.57e-18
GL896925	13920675	13947362	PKD1	-4.04	3.57e-18
GL896998	1887568	1917335		4.56	4.27e-18
GL897030	3836907	3862957	STARD10	-3.44	4.7e-18
GL896975	6258571	6624841		-4.15	5.79e-18
GL896989	5855228	5889502	MOGAT1	-4.11	8.37e-18
GL896988	2941810	2968948	LGI2	3.37	1.03e-17
GL896900	1924705	2426313	MDGA2	-4.21	1.41e-17
GL896925	13019702	13046479	ZNF263	-4.18	1.99e-17
GL896944	12760992	12806886	HEATR4	-3.66	2.18e-17
GL896944	12771551	12774519	RIOX1	-3.66	2.18e-17
GL897046	532245	1063754	ADK	-4.16	2.38e-17
GL897805	1947	11010		4.86	2.83e-17
GL897208	1047203	1070812	CHFR	4.36	2.91e-17
GL896898	28595823	28699560	PPARGC1B	-2.79	3.67e-17
GL896961	1626302	1815010	ADGRL2	-3.3	4.4e-17
GL897007	4571940	4620116	DCUN1D4	-3.75	4.54e-17
GL897017	6275999	6435234	DOCK8	4.04	5.9e-17
GL896924	4442483	4785452	CADM1	-3.86	1.01e-16
GL896941	1490556	1578349	TRAK1	-2.54	2.06e-16
GL896929	10382037	10422482	SEC23IP	3.09	2.57e-16
GL896944	1179978	1310679	CKB	3.77	3.03e-16
GL897015	1752335	1948471	KMT2C	-3.02	3.77e-16
GL896928	12322785	12679005	NFIA	-3.29	3.77e-16
GL896928	12298626	12488217		-3.29	3.77e-16
GL896984	5602753	5658534	UMODL1	-3.62	4.15e-16
GL896960	9790056	10204488	PALLD	-2.72	4.75e-16
GL897013	122896	506461	ADAMTSL1	-3.59	4.76e-16
GL897039	5216107	5382781	OSBPL6	-5.4	5.09e-16
GL897012	863700	911649	CCDC6	-2.97	5.65e-16
GL896979	1848161	1852800	HSPB1	-3.7	7.23e-16
GL896909	1809408	2060316	HDAC4	-3.29	8.46e-16
GL896965	3038925	3134774		4.19	9.27e-16
GL896917	4289279	4297742	RAB34	-3.03	1.62e-15
GL896898	24176258	24206460	MRPL22	-4.45	1.74e-15
GL896931	4129218	4486338	SETBP1	3.39	1.94e-15
GL897273	81778	104731	NOTCH4	4.08	2.68e-15
GL896927	7329065	7410378	TGFB2	-3.83	3.24e-15
GL896949	5861513	5908287	IMMP1L	-5.53	3.35e-15
GL896949	5829600	5922933		-5.53	3.35e-15
GL896901	19004199	19043196	RINT1	4.15	3.44e-15
GL896902	2455062	2481269		-3.55	3.68e-15
GL896934	7748151	7972202	FILIP1	-3.64	4.02e-15
GL896934	7883639	7947150		-3.64	4.02e-15
GL896936	10231060	10630881	KSR2	-3.74	4.65e-15
GL897065	1392709	1702043	FILIP1L	4.61	4.95e-15
GL896907	16162589	16336951		-3.28	5.29e-15
GL896966	4862533	4929107	LVRN	-3.98	5.29e-15
GL897032	3944668	3946363	IRX1	-5.21	6.29e-15
GL896969	6077517	6087247		2.56	6.79e-15
GL896905	3548236	3650173		-4.55	6.79e-15
GL897012	1063188	1398498	ANK3	-4.23	7.78e-15
GL896943	4249677	4266751		5.1	7.97e-15
GL896907	14198988	14372573	OSBPL3	-3.64	8.15e-15
GL897028	4985838	5050998	ASB4	-3.56	9.1e-15
GL896929	3625619	3720769	PTPRE	-2.42	9.2e-15
GL896987	6046986	6164905		-3.85	9.95e-15
GL896910	21709647	21863689	ZFHX3	-4.5	1.54e-14
GL896910	21630365	21813547		-4.5	1.54e-14
GL896966	4862533	4929107	LVRN	-3.09	1.77e-14
GL896902	26948441	27223482	EYA4	-4.28	1.77e-14
GL896930	2461402	2489892	CTR9	-4.11	1.82e-14
GL897160	1654161	1798105		-2.83	2.1e-14
GL896908	6430106	6710482	EXT1	2.76	2.28e-14
GL896902	31477612	31589220	NHSL1	2.59	2.51e-14
GL896912	16189668	16716319	KALRN	-3.03	2.59e-14
GL896898	27276771	27323024	SLC36A1	3.72	2.69e-14
GL897068	107648	131634	NMRK1	-3.71	3.39e-14
GL896912	6946210	7420679	LPP	-3.67	5.34e-14
GL896989	411286	467125		4.36	6.74e-14
GL897077	2220402	2493242	SLC25A21	-3.22	7.41e-14
GL896901	15441258	15467002		-3.38	7.55e-14
GL896931	13149277	13506027	DTNA	-3.06	8.12e-14
GL896931	13093642	13253374		-3.06	8.12e-14
GL897099	3464495	3469292		-3.69	8.44e-14
GL897196	1345136	1403592	RCSD1	2.93	9.73e-14
GL896925	7094632	7130664	TEKT5	-3.4	1.01e-13
GL896939	3791267	3853770	CRISPLD2	-3.22	1.07e-13
GL896903	7075400	7077896	GUCA2A	3.07	1.2e-13
GL897032	3239732	3282538		-4.55	1.2e-13
GL896936	10773049	10955868	TAOK3	-4	1.31e-13
GL896955	6882033	7083480	TIAM1	3.62	1.32e-13
GL896923	10375139	10392109	FFAR4	-3.28	1.48e-13
GL896924	285026	412083	ARHGAP20	-3.35	1.66e-13
GL896910	10435979	10577409		-3.2	1.7e-13
GL897133	1307924	1314752	PRRG3	-3.85	2.8e-13
GL897213	166631	211063		4.26	3.94e-13
GL896899	6795605	6825367	IL17RD	-3.7	4.04e-13
GL896898	22014749	22139477	CYFIP2	3.54	5.26e-13
GL896923	1739490	1790546	COL17A1	-3.12	5.45e-13
GL896923	1705558	1775355		-3.12	5.45e-13
GL897177	206540	215073		3.21	6.75e-13
GL896925	7094632	7130664	TEKT5	3.86	7.17e-13
GL896925	7113765	7115996		3.86	7.17e-13
GL897035	4936451	5140129	PRDM16	3.6	7.17e-13
GL897015	6298845	6344901	WDR60	-3.89	8.38e-13
GL897166	1582137	1771011	TMEM132C	3.97	8.73e-13
GL896905	5490228	5823724	EHBP1	-3.15	8.88e-13
GL896929	6090556	6155828		-3.6	9.66e-13
GL896929	6113646	6219835		-3.6	9.66e-13
GL896993	3952690	4103289	MYO1B	4.07	1.02e-12
GL897067	308886	352249	TCAF1	-3.36	1.25e-12
GL897067	145820	351580		-3.36	1.25e-12
GL897184	1190256	1483340	CARMIL1	-2.93	1.52e-12
GL896937	10983075	11077507	PLEKHG1	-4.22	1.57e-12
GL896916	18855978	18878037	NSFL1C	-3.05	1.6e-12
GL897069	1159339	1200228	GTF3C3	-3.79	1.77e-12
GL896995	232576	233688	CCDC89	-2.64	2.06e-12
GL896921	2922994	2950642	PDE4A	-4.3	2.27e-12
GL897163	1095844	1097722		-4.32	2.4e-12
GL896906	6271789	6732769	PIEZO2	-3.42	2.84e-12
GL896964	5593563	5711280	DAPK2	3.98	2.88e-12
GL896985	4423658	4732555	STAU2	-2.45	2.88e-12
GL896976	7550884	7591727	GMPR	-2.96	3.23e-12
GL896926	11242587	11275075	SORD	-3.58	3.36e-12
GL897010	3747177	4147807	LTBP1	-3.73	3.36e-12
GL896937	11093313	11275744	MTHFD1L	4.72	3.4e-12
GL896937	11051812	11266504		4.72	3.4e-12
GL896937	12181820	12655283	SYNE1	4.39	4.17e-12
GL897153	1619945	1667424	B3GALNT2	-3.25	4.23e-12
GL896904	7208527	7316033		-4.24	4.6e-12
GL896916	769703	868974	ATP9A	-2.96	5.35e-12
GL896904	11146659	11181839	CALU	-3.36	5.35e-12
GL896906	6271789	6732769	PIEZO2	-3.28	6.05e-12
GL896915	8497596	8517903	SLC10A2	-2.97	7.21e-12
GL896915	8486910	8510553		-2.97	7.21e-12
GL896915	8496202	8510553		-2.97	7.21e-12
GL897063	216837	218616		-2.68	7.56e-12
GL897063	217053	239628		-2.68	7.56e-12
GL896928	10146515	10262169		3.54	8.04e-12
GL896928	10146939	10180795		3.54	8.04e-12
GL896928	10164420	10262169		3.54	8.04e-12
GL896925	3881493	4039070	PARN	4.76	8.79e-12
GL897050	2873808	2966240		5.17	1.07e-11
GL896998	1584333	1657320	BARX2	-2.35	1.18e-11
GL897029	4486837	4627977	C1orf21	-3.13	1.47e-11
GL896912	11341339	11446090	ATP13A5	-3.08	1.56e-11
GL897068	1379679	1632679	PRUNE2	-3.83	1.58e-11
GL896946	12161386	12410830	ATP8B4	-4.31	1.85e-11
GL896902	8904457	8942245	KCNK5	-3.89	1.91e-11
GL897060	1849653	2068725	EFCAB6	4.38	2.09e-11
GL896974	7659510	7679013	RAB8A	-4.47	2.38e-11
GL896926	8865019	8911214	VPS39	-3.48	2.42e-11
GL896955	7975454	8044546	EVA1C	3.53	2.53e-11
GL897046	1535714	1599343	USP54	-3.9	2.54e-11
GL896914	5647800	5747989	KIDINS220	-3.24	2.86e-11
GL896946	12073116	12122386	SLC27A2	-2.93	3.64e-11
GL896931	10851634	11127975	CELF4	2.38	3.98e-11
GL896907	18196015	18272172	ITGB8	-2.82	4.1e-11
GL897143	1272457	1377797	MTMR7	-3.8	4.1e-11
GL896964	9747996	9773044		-3.51	5.12e-11
GL896904	5523124	5603601	CNOT4	-3.62	5.16e-11
GL897046	4999709	5046052	TSPAN15	3.2	5.66e-11
GL897247	174448	376198	ATP10A	3.75	5.96e-11
GL896933	5046448	5151284	BCAR3	3.29	6.12e-11
GL896906	18198058	18306545	CABLES1	3.85	6.33e-11
GL896950	10000726	10159966		-3.21	7.03e-11
GL896959	10409662	10441951	MTPAP	-3.88	7.65e-11
GL896903	3019310	3022151	MOB3C	3.51	8.41e-11
GL897058	3022238	3051130	MAL	2.01	9.84e-11
GL896914	6606603	6655186	GRHL1	-2.84	9.84e-11
GL896983	5864199	5913705	IL13RA1	-5.07	1.07e-10
GL896921	6242075	6273359	NR2C1	-3.63	1.19e-10
GL897170	185585	267999	COG7	-2.9	1.2e-10
GL896987	986589	1059298	SNX10	3.01	1.4e-10
GL896971	1921137	1979686	NR2F2	-2.73	1.42e-10
GL897077	2644113	2646177	NKX2-1	-2.24	1.54e-10
GL896999	4351456	4420861	N4BP2	-3.23	1.54e-10
GL897008	613436	630631		3.25	1.68e-10
GL896901	21661026	21760997	GSAP	-2.69	1.78e-10
GL896918	7398319	7411968	ALDOB	-2.51	1.79e-10
GL896925	3851518	3878843	BFAR	3.01	1.94e-10
GL896997	1702955	2042084	VTI1A	-3.83	1.94e-10
GL896914	12659997	12728635	SMC6	-3.58	2.01e-10
GL897286	62427	97701	KCNK3	2.88	2.06e-10
GL897057	1597440	1684890	SLC22A3	3.18	2.12e-10
GL897060	240554	284340	WNT7B	2.96	2.19e-10
GL896952	5388875	5448095	NCEH1	2.67	2.2e-10
GL896953	9508332	9739351		-4.55	2.2e-10
GL897138	1555249	1562814		3.03	2.31e-10
GL896911	18654740	18912208		3.31	2.34e-10
GL896911	18781389	18912208		3.31	2.34e-10
GL897035	4936451	5140129	PRDM16	2.41	2.35e-10
GL896964	944372	1061621	GLCE	-2.54	2.48e-10
GL897011	2992368	3462418	TMEM117	2.98	2.5e-10
GL897063	1327617	1531810	FGD4	4.98	2.58e-10
GL897018	470442	603469		2.45	2.67e-10
GL896898	10610141	11022896	DOCK2	-3.59	2.73e-10
GL896900	37221113	37489461	TTLL5	-3	2.97e-10
GL896980	4538486	4679809	ELAVL2	-3.15	3.1e-10
GL897043	1634886	1752170	ALDH1A1	-2.75	3.13e-10
GL897078	2721155	2923286	GPR39	3.77	3.28e-10
GL896926	1386236	1772310	FMN1	5.49	3.72e-10
GL896976	3237838	3882448	CDKAL1	-2.59	4.21e-10
GL897011	4784571	4947691	ARID2	2.3	4.74e-10
GL897030	1001205	1268055	UVRAG	-5.18	4.89e-10
GL896929	7112664	7237337	CPXM2	-3.09	5.71e-10
GL896898	37590831	37650747	C6	3.07	5.91e-10
GL896906	18661484	18927463	LAMA3	-2.1	6.03e-10
GL897124	496208	557923	TTC13	-3.09	6.27e-10
GL896954	4371382	4501805	ABL1	-3.65	6.34e-10
GL896904	3400940	3508756	CREB3L2	-2.75	6.35e-10
GL896916	6011381	6104749	STK4	-2.62	6.43e-10
GL897015	3714933	3767403	PAXIP1	-2.79	6.5e-10
GL897051	2119358	2161073	LIPI	-2.91	6.74e-10
GL896898	4982824	5001842	LMAN2	-3.4	7.01e-10
GL896930	8139806	8249992	PIK3C2A	-3.21	7.22e-10
GL896928	6567263	6610318		2.58	7.92e-10
GL896996	6079761	6090062	ISG20	2.09	8.21e-10
GL896901	24239184	24321924	GNAI1	-3.36	8.28e-10
GL896901	24202763	24317786		-3.36	8.28e-10
GL896899	4117675	4969129	CACNA2D3	3.59	8.5e-10
GL897121	25013	57582	FCRL5	-2.49	8.68e-10
GL896961	1815075	2003489		-2.6	9.23e-10
GL897206	712240	713217	NDN	-3.22	9.32e-10
GL896969	6064475	6067858		2.57	9.49e-10
GL897061	4231654	4686113	ZFPM2	3.29	1.02e-09
GL897039	2185365	2301446	CERKL	-5.42	1.03e-09
GL896981	4713255	4786733		-3.83	1.05e-09
GL896924	3405592	3583139	ZBTB16	-3.54	1.07e-09
GL896989	5577817	5579256		3.06	1.11e-09
GL896935	13297190	13333487	IL1RL2	4.21	1.14e-09
GL896975	3976415	4202766	TRIO	-3.14	1.17e-09
GL896902	30256583	30266345		4.27	1.23e-09
GL897035	4936451	5140129	PRDM16	3.34	1.23e-09
GL896901	33660122	33711923	CFAP69	-2.31	1.23e-09
GL897066	1588214	1841584		-3.4	1.28e-09
GL897007	6955344	7004185	KIT	-3.64	1.28e-09
GL896907	6813893	6917883	POLR3B	-3.75	1.28e-09
GL896984	7122453	7128094		2.48	1.35e-09
GL896901	9468901	9660071	COBL	-3.41	1.38e-09
GL896985	4979263	5004992	SBSPON	2.09	1.57e-09
GL897010	5332288	5354292		-3.24	1.6e-09
GL897177	395567	403566	SH2D2A	2.86	1.64e-09
GL897036	4839887	4845176	SOX17	3.06	1.7e-09
GL896907	8053783	8092117	BPIFC	-2.59	1.72e-09
GL897035	4936451	5140129	PRDM16	2.82	1.78e-09
GL897159	1197578	1253222	SRD5A2	-3.63	1.78e-09
GL896979	3299100	3303319		3.27	1.79e-09
GL897135	1605572	1627347	ZNF787	2.25	1.85e-09
GL896946	1011773	1213498		-4.04	1.96e-09
GL896926	3725160	3930329	C15orf41	5.01	2e-09
GL896949	9473603	9578968	TRIM44	3.22	2e-09
GL897123	1412617	1823968	SOX5	-3.43	2.02e-09
GL896934	11036128	11067364	HMGN3	4.76	2.06e-09
GL896904	16486622	16664067	PTPRZ1	-3.21	2.1e-09
GL897010	5612724	5650447	HNRNPLL	-5.79	2.18e-09
GL897041	3426108	3477713		-4.05	2.48e-09
GL896975	6258571	6624841		-2.51	2.56e-09
GL896909	734796	871337		-3.02	2.61e-09
GL896904	29165343	29212786	ANLN	-3.56	2.61e-09
GL896904	29159366	29194329		-3.56	2.61e-09
GL897071	1599350	1915262	PRIM2	2.75	2.82e-09
GL896937	2680795	2755952	SEC63	-3.47	2.9e-09
GL896931	11537371	11993141	FHOD3	-3.61	2.98e-09
GL896927	9095817	9778558	USH2A	4.37	3.04e-09
GL896906	1640969	1739288	MAPK1	-2.33	3.07e-09
GL896923	5221327	5318100	DNMBP	-3.1	3.14e-09
GL896924	13722056	13756709	CHEK1	-3.15	3.15e-09
GL896995	914011	1132902	ME3	2.31	3.22e-09
GL896976	3237838	3882448	CDKAL1	-3.92	3.32e-09
GL897054	2535453	2545055		-3.43	3.47e-09
GL897045	4122248	4295846	SMAP1	-3.24	3.56e-09
GL896954	6841954	6913634	STXBP1	-3.28	3.68e-09
GL897027	5349813	5368425		3.79	3.91e-09
GL896900	5296702	5378652	ATL1	-2.77	3.98e-09
GL897048	3467458	3579313	ST7L	-3.31	4e-09
GL897050	3933215	3933940	LRRC10B	4.14	4.04e-09
GL897127	1953882	2363732	FRAS1	4.06	4.04e-09
GL897015	6203928	6284039	ESYT2	-2.61	4.25e-09
GL896909	20898325	21145704	STK39	-3.41	4.25e-09
GL896898	30346467	30464747		-2.98	4.39e-09
GL896944	3786393	3798371	SLC25A29	2.92	4.45e-09
GL896938	6571751	6750636		-3.2	4.45e-09
GL896902	26948441	27223482	EYA4	-3.06	4.5e-09
GL896937	10983075	11077507	PLEKHG1	-3.27	4.54e-09
GL897027	4025511	4048680	BHMG1	-4.3	4.55e-09
GL896917	8168341	8170431	CCL8	2.3	4.7e-09
GL896899	26377729	26414404	IL5RA	2.73	4.73e-09
GL896930	10179900	10573383	NAV2	3.13	4.78e-09
GL896902	2512534	2608453	CLIC5	-2.25	5.01e-09
GL896902	2512534	2608633		-2.25	5.01e-09
GL896916	11139199	11191905	DHX35	-3.02	5.49e-09
GL896916	11143005	11208486	DHX35	-3.02	5.49e-09
GL896987	1686478	1700924	HOXA3	-2.81	5.51e-09
GL897027	4594356	4675258	CLPTM1	2.42	5.67e-09
GL897156	1894020	1946986	DNA2	-2.76	5.68e-09
GL896934	7748151	7972202	FILIP1	-3.57	5.72e-09
GL896934	7883639	7947150		-3.57	5.72e-09
GL896939	6129433	6136007	SDR42E1	2.59	5.9e-09
GL896972	5608664	5727720	PHACTR3	-2.68	6.38e-09
GL896992	2375093	2579194	DOCK5	-3.4	6.5e-09
GL897058	2470240	2507744	NCAPH	-2.46	6.57e-09
GL897247	174448	376198	ATP10A	5.87	6.75e-09
GL896898	10610141	11022896	DOCK2	-3.42	6.8e-09
GL896898	44229228	44296320	NPR3	3.36	7e-09
GL896923	4954690	4970823	SCD	-2.64	7.02e-09
GL896968	3393302	3436994		-4.23	7.02e-09
GL896912	11341339	11446090	ATP13A5	-3.79	7.06e-09
GL896898	44176077	44208389		3.03	7.52e-09
GL896961	4768393	4918022		-3.42	7.52e-09
GL897001	4542137	4657058	NRP2	-4.5	8.19e-09
GL897080	2611056	2621812		-2.44	8.37e-09
GL897080	2612157	2621812		-2.44	8.37e-09
GL896969	4244660	4259184	CCS	2.94	8.41e-09
GL896902	25452239	25531540	ENPP3	-2.91	8.59e-09
GL897022	212434	266192	SERINC5	-4.01	8.7e-09
GL896903	24024194	24068934	RAP1GAP	3.39	8.97e-09
GL897012	825554	838719		-2.6	9.36e-09
GL897059	43003	56597		4.47	9.48e-09
GL896908	12413239	12624801	NSMCE2	-2.64	9.59e-09
GL896928	10579254	10980630	FGGY	-2.89	9.66e-09
GL896928	10844407	10848343		-2.89	9.66e-09
GL896939	7172381	7224085	CDYL2	3.88	9.87e-09
GL896907	24055492	24146145	ETV1	-3.3	9.93e-09
GL896899	27758419	28088367	ITPR1	3.13	1.03e-08
GL896899	27999583	28005218		3.13	1.03e-08
GL896925	5564018	6022026	SNX29	-3.09	1.03e-08
GL896904	459757	476788	SSBP1	-5.09	1.03e-08
GL896928	3597378	3843825	PLCB4	-3.32	1.05e-08
GL896966	7975543	8093844	TNFAIP8	3.49	1.07e-08
GL896909	16844082	16966816	FIGN	2.18	1.1e-08
GL897002	6643088	6694772		-3.1	1.12e-08
GL896956	6794722	6970704	PIP4K2A	2.08	1.14e-08
AEYP01108921	9344	14524		-7.19	1.18e-08
GL897030	1964864	2027792	XRRA1	-2.67	1.2e-08
GL896996	3227222	3256202	BTBD1	-2.89	1.2e-08
GL896986	7810822	7945378	ATP2C1	-2.79	1.25e-08
GL896932	12805517	12998744	MSRB3	3.44	1.29e-08
GL896996	6079761	6090062	ISG20	2.77	1.33e-08
GL896898	44765610	44990529	PDZD2	-2.66	1.34e-08
GL896985	3982221	4133745		-3.55	1.36e-08
GL897099	207636	374948	CHRM3	-2.86	1.38e-08
GL897099	207636	374948	CHRM3	-2.44	1.41e-08
GL896907	23197915	23896051	DGKB	-2.38	1.45e-08
GL896937	10983075	11077507	PLEKHG1	-3.8	1.45e-08
GL896936	3593752	3651189	MLXIP	-3.28	1.48e-08
GL896980	6874909	7176908	FOCAD	4.48	1.53e-08
GL896922	5114138	5130530	EXOC7	-2.7	1.53e-08
GL896898	44229228	44296320	NPR3	2.38	1.54e-08
GL896959	10138264	10157234	ECHDC3	-2.35	1.62e-08
GL897013	5213486	5253669		3.14	1.63e-08
GL896994	359160	383544		-2.84	1.71e-08
GL896913	19720147	19777935	NFATC1	-2.46	1.73e-08
GL896934	1536016	1802346	AIG1	3.11	1.76e-08
GL896898	6832892	6848759		2.84	1.86e-08
GL897083	3439789	3464592		-2.96	1.86e-08
GL896922	656960	679888		3.17	1.98e-08
GL896904	2941515	3008048	SVOPL	-4.43	2.03e-08
GL897029	5411721	5569633		4.3	2.06e-08
GL896902	6630214	6662703	FOXP4	1.78	2.1e-08
GL896922	2043647	2145948	RNF213	-3.05	2.1e-08
GL897142	195101	503288	C9orf3	-2.41	2.15e-08
GL897040	2805966	2814741		-4	2.19e-08
GL896960	3758050	4098268	NR3C2	2.48	2.31e-08
GL897026	4543203	4613588	SIM1	3.01	2.32e-08
GL896901	17059652	17107267	BCAP29	-3.99	2.32e-08
GL896944	922922	1019353	PPP1R13B	-2.91	2.34e-08
GL897092	3271221	3601847	MGAT5	2.67	2.35e-08
GL896999	4632149	4752399	RBM47	2.53	2.5e-08
GL896931	11152514	11468784	KIAA1328	-3.67	2.5e-08
GL896931	11283535	11527824	TPGS2	-3.67	2.5e-08
GL896923	1971155	2195100	SH3PXD2A	-2.6	2.58e-08
GL896906	19102825	19320611	OSBPL1A	-2.62	2.58e-08
GL896906	19102825	19248472	OSBPL1A	-2.62	2.58e-08
GL897130	920272	1148451	CDK6	-2.53	2.59e-08
GL896900	10578165	10649991	TMEM260	-3.49	2.63e-08
GL896963	7528614	7575940	PSTPIP1	-2	2.68e-08
GL896959	714893	800446	LARP4B	-2.52	2.7e-08
GL896912	17035108	17265831	MYLK	-3.2	2.7e-08
GL897245	716124	782930	PPP4R3B	-3.53	2.8e-08
GL897153	1784631	1933123	LYST	-3.02	2.81e-08
GL896970	2555668	2725717	PTPN4	-3.5	2.85e-08
GL896970	2719459	2745651		-3.5	2.85e-08
GL897119	1474531	1545618		-3.77	2.86e-08
GL897119	1479317	1545618		-3.77	2.86e-08
GL897107	290432	297154	CCDC70	-3.26	2.92e-08
GL897001	3780573	4491086	PARD3B	3.9	2.93e-08
GL896931	3343595	3449271	EPG5	-2.87	2.93e-08
GL897047	3192740	3334552	RPS6KA2	3.47	2.99e-08
GL897047	3279351	3327375		3.47	2.99e-08
GL896915	3368697	3789103	MYO16	-2.46	3.03e-08
GL896904	5707701	5734257	WDR91	3.01	3.05e-08
GL896993	3548106	3570864		-2.94	3.06e-08
GL896984	4858798	4937429	BACE2	2.39	3.16e-08
GL897128	355150	399000	DNAAF5	-1.78	3.16e-08
GL896951	3696311	3834828	NR5A2	3.9	3.2e-08
GL897132	1642290	1766640	COL4A3	3.45	3.22e-08
GL896929	13743475	14560589	ATRNL1	-2.72	3.22e-08
GL896987	5095184	5148893	ADCYAP1R1	-1.72	3.23e-08
GL896971	3393916	3413161		-3.08	3.41e-08
GL897053	273621	399151	PPP2R2C	2.35	3.5e-08
GL897167	1733527	1886471	CRYL1	-2.83	3.55e-08
GL897189	961386	1062028	MYO1H	-2.73	3.61e-08
GL897141	542207	615873	SEC31A	-3.15	3.82e-08
GL897006	4396723	4575683	PPP1R9B	2.31	3.85e-08
GL897006	4515045	4522369	TMEM92	2.31	3.85e-08
GL896926	367370	453580	SLC12A6	-3.55	3.85e-08
GL896926	359965	396313		-3.55	3.85e-08
GL896904	9213951	9347265		-2.94	3.86e-08
GL896929	3625619	3720769	PTPRE	-2.82	4.2e-08
GL897050	3972170	3986072	SDHAF2	-3.37	4.32e-08
GL896914	18205414	18345256	ITSN2	-3.41	4.38e-08
GL896900	37660257	37699943	JDP2	1.89	4.46e-08
GL896935	4780563	4912032	KIAA1211L	2.98	4.48e-08
GL896921	1184238	1396048	CACNA1A	-2.64	4.48e-08
GL896985	3898125	3981697	JPH1	-2.89	4.49e-08
GL897033	2708817	2874026	MAML3	3.34	4.6e-08
GL896914	4214928	4317172	RNF144A	3.76	4.69e-08
GL896996	1285360	1409297	CEMIP	-3.37	4.69e-08
GL897085	1518574	1532839	ATP2A1	2.62	4.7e-08
GL897085	1354585	1543207	RABEP2	2.62	4.7e-08
GL897078	618314	1266324	DPP10	4.39	4.76e-08
GL897061	1923948	1968152	EMC2	-3.12	4.95e-08
GL896922	856725	1068806	FASN	-3.52	4.95e-08
GL896975	4490167	4686792	DNAH5	-3.12	5.09e-08
GL897168	883880	1158448	EFNA5	4.02	5.19e-08
GL896939	11407507	11533647	CFDP1	-2.97	5.21e-08
GL896939	11388211	11565095		-2.97	5.21e-08
GL897265	68756	112209	IPMK	-2.67	5.25e-08
GL896994	7155131	7341392		-3.64	5.4e-08
GL897580	11065	20053		2.24	5.57e-08
GL896947	348364	394516	CP	-2.52	5.6e-08
GL896966	8142646	8220788		2.51	5.98e-08
GL896951	3696311	3834828	NR5A2	3.87	5.99e-08
GL896982	2047689	2133716	ITPKB	2.44	6.05e-08
GL896937	12181820	12655283	SYNE1	-2.67	6.05e-08
GL897128	1225223	1536523	MAD1L1	2.08	6.09e-08
GL897055	3369682	3894231	STARD13	2.15	6.14e-08
GL897059	4340786	4386584	VANGL1	-3.13	6.19e-08
GL897006	5628143	6128846	CA10	3.78	6.53e-08
GL897028	2593695	2752705	COL28A1	-2.87	6.55e-08
GL896914	10238029	10238913	FAM84A	-2.61	6.67e-08
GL896946	2643100	2814273		-2.99	6.7e-08
GL896901	31087495	31163710	ABCB1	-2.37	6.79e-08
GL896910	3976330	3991867		1.94	6.9e-08
GL897023	2882197	2941178		2.54	6.92e-08
GL896936	10231060	10630881	KSR2	-3.78	7.13e-08
GL896973	4184090	4210068		2.96	7.21e-08
GL897218	786200	880037		-3.47	7.22e-08
GL897097	2662388	3091215	FAF1	-3.36	7.4e-08
GL897050	2293431	2322363		2.87	7.46e-08
GL896923	4996341	5026646	PKD2L1	-3.29	7.46e-08
GL897017	4497903	4528580		2.88	7.67e-08
GL897017	4510887	4521885		2.88	7.67e-08
GL897069	4104184	4126215		3.64	7.84e-08
GL897069	4375603	4542298	SPATS2L	-3.33	7.87e-08
GL897350	294533	327920	ATP2A3	-2.2	8.24e-08
GL897032	5516184	5550585	SLC6A3	3.16	8.25e-08
GL896951	3696311	3834828	NR5A2	3.04	8.36e-08
GL897030	3500062	3793350	FCHSD2	-2.66	8.47e-08
GL896987	5023676	5035379	GHRHR	-2.89	8.72e-08
GL896910	8608524	8640781		2.32	8.73e-08
GL896975	2046499	2282392	MYO10	2.93	8.79e-08
GL896910	2428415	2476869	N4BP1	-3.25	8.88e-08
GL896920	11013015	11088838	PPA2	-2.77	8.98e-08
GL896983	6482501	6685973	KLHL13	-2.3	9.02e-08
GL896898	24585834	24739897	GALNT10	2.76	9.36e-08
GL896907	4521838	4684834	STAB2	2.58	9.36e-08
GL897510	1712	68168	CNOT6L	-2.63	9.42e-08
GL897012	239757	331661	PHYHIPL	2.27	9.69e-08
GL896903	21447446	21515320	CLIC4	-3.9	9.7e-08
GL897097	721835	753641	ECHDC2	-2.48	9.71e-08
GL896960	3758050	4098268	NR3C2	-2.31	9.97e-08
GL896985	7778960	7914824	SLCO5A1	-3.96	9.97e-08
GL896966	7975543	8093844	TNFAIP8	3.81	1.05e-07
GL896915	1018244	1027813		2.46	1.06e-07
GL896915	1021194	1027813		2.46	1.06e-07
GL897064	713805	877932	KLHL31	-3.95	1.06e-07
GL897083	3871636	3923786	SLC9A6	4.25	1.07e-07
GL896948	1236697	1333882	FAR2	3.54	1.12e-07
GL896976	5055247	5085009		3.79	1.16e-07
GL896904	459757	476788	SSBP1	-3.26	1.16e-07
GL896900	18364987	18536814	FUT8	-4.53	1.17e-07
GL896914	10668172	10986230	NBAS	-2.86	1.2e-07
GL896936	10036253	10206819	NOS1	-2.54	1.22e-07
GL896986	5840797	5977209		-2.62	1.22e-07
GL896900	18730191	18810238		-2.6	1.28e-07
GL896900	18794739	18798417		-2.6	1.28e-07
GL896986	5549989	5609189	BFSP2	-4.18	1.28e-07
GL896986	5522213	5571813		-4.18	1.28e-07
GL897078	2721155	2923286	GPR39	1.72	1.3e-07
GL896959	714893	800446	LARP4B	-2.2	1.34e-07
GL896925	14205198	14267024	MAPK8IP3	2.68	1.35e-07
GL897027	376854	395915	KLK8	-3.1	1.43e-07
GL896917	6231852	6279512	ATAD5	-2.74	1.5e-07
GL896904	6123299	6137205	BPGM	-2.55	1.51e-07
GL896924	14033059	14132096	CDON	-3.08	1.56e-07
GL897034	5017877	5152936	RUNX1T1	4.5	1.57e-07
GL897075	751070	1239220		-3.27	1.6e-07
GL897003	7119585	7181314	SLC9A4	3.53	1.62e-07
GL897012	1063188	1398498	ANK3	-3.49	1.67e-07
GL896918	905375	1132993	UNC13B	-3.05	1.69e-07
GL897080	2236602	2367518	ARMC9	-2.88	1.7e-07
GL897008	3608672	3626771	SLC7A9	-2.46	1.73e-07
GL896906	18927993	18935216		-2.56	1.74e-07
GL896923	10375139	10392109	FFAR4	-2.17	1.75e-07
GL896903	4500628	4626865	EIF2B3	-3.04	1.75e-07
GL896911	21187024	21314068		-3.14	1.75e-07
GL896974	4871049	4943417	KIF15	-3.06	1.76e-07
GL897099	207636	374948	CHRM3	-3.07	1.77e-07
GL896934	2633344	3135973	UTRN	4.25	1.84e-07
GL896899	13102813	13119102	PSMD6	-2.68	1.85e-07
GL896905	13746321	14358101	EXOC6B	-3.26	1.86e-07
GL896905	14294035	14388553		-3.26	1.86e-07
GL897026	4543203	4613588	SIM1	4.16	1.91e-07
GL897000	6714648	6843678		-2.02	1.91e-07
GL896952	3165415	3205633		-2.36	1.97e-07
GL896904	20592951	20784154	ST7	-3.72	1.97e-07
GL896899	7811719	7854257	ABHD6	-2.53	2.06e-07
GL897047	3886842	3978592		1.82	2.08e-07
GL897142	195101	503288	C9orf3	2.93	2.2e-07
GL896946	7552839	7564318	MMP14	-2.52	2.2e-07
GL896946	7559265	7615114	SLC7A7	-2.52	2.2e-07
GL897041	4391537	4469778		-2.69	2.21e-07
GL896974	6330344	6342167	CCDC124	-2.22	2.24e-07
GL896966	1184370	1262837	RUFY1	-3.33	2.25e-07
GL896920	2789228	2896620	UGT8	3.42	2.27e-07
GL897035	1661994	1667913	VAMP3	-3.38	2.27e-07
GL897043	3811477	3966469		2.84	2.3e-07
GL896910	21709647	21863689	ZFHX3	2.44	2.3e-07
GL896910	21630365	21813547		2.44	2.3e-07
GL896910	21799148	21820661		2.44	2.3e-07
GL896910	21806962	21820661		2.44	2.3e-07
GL897064	583725	715089	LRRC1	-3.42	2.32e-07
GL897060	2213209	2347285	SCUBE1	2.92	2.35e-07
GL896960	9790056	10204488	PALLD	-2.46	2.35e-07
GL897026	4543203	4613588	SIM1	2.82	2.38e-07
GL896963	1439118	1910188	THSD4	2.47	2.41e-07
GL897098	2462662	2488499		-3.3	2.49e-07
GL897057	3188398	3350333	TULP4	2.61	2.51e-07
GL897128	355150	399000	DNAAF5	-2.54	2.53e-07
GL896969	5413504	5483707		4.2	2.54e-07
GL897085	653449	662105	PHKG2	-2.59	2.55e-07
GL896929	8589544	8675325		-3.13	2.58e-07
GL897198	629962	1411214	LRP1B	3.17	2.7e-07
GL896918	10436542	10466780		3.34	2.77e-07
GL896918	10453693	10461280		3.34	2.77e-07
GL896898	3063613	3317779	FBN2	-4.1	2.86e-07
GL896997	894382	919475	PLEKHS1	-2.41	2.88e-07
GL896923	15625780	15655558	RASSF4	1.45	2.94e-07
GL896945	4552280	4573532	NYX	-2.95	2.97e-07
GL896973	8698102	8759781	ANKFY1	3.65	2.98e-07
GL897005	1358328	1451252	BDP1	-2.7	3.06e-07
GL896913	2030295	2367706	WDR7	-3.31	3.08e-07
GL896908	6430106	6710482	EXT1	3.2	3.17e-07
GL897170	185585	267999	COG7	3.21	3.23e-07
GL896922	856725	1068806	FASN	-2.27	3.26e-07
GL897135	1268874	1287912	ZNF71	2.84	3.4e-07
GL896903	28499747	28522682	DDI2	-2.55	3.42e-07
GL896911	19353782	19401710	JADE2	1.95	3.44e-07
GL896907	15940797	16040321	FAM126A	-3.1	3.48e-07
GL896909	20898325	21145704	STK39	-2.58	3.53e-07
GL897046	532245	1063754	ADK	-2.98	3.55e-07
GL897025	1022672	1106771	BARD1	4.65	3.57e-07
GL897033	461752	856551	INPP4B	-4.62	3.6e-07
GL897103	369631	410709	VGLL3	2.37	3.66e-07
GL897103	218694	370865		2.37	3.66e-07
GL897014	4693178	4850846	MAPK8	-2.9	3.69e-07
GL897003	3950166	3960492	C2orf40	2.97	3.75e-07
GL896922	2367374	2371726		-2.27	3.75e-07
GL897140	1456467	1696612	RAPGEF2	-2.33	3.89e-07
GL897027	4820496	4827345	CEACAM16	1.68	3.9e-07
GL896898	336588	395149	FNIP1	-2.17	3.91e-07
GL896901	17125309	17422395	COG5	-4.69	3.94e-07
GL896902	2512534	2608453	CLIC5	-2.21	4.02e-07
GL896902	2512534	2608633		-2.21	4.02e-07
GL896913	741304	1100110	TCF4	-3.84	4.02e-07
GL897021	1970774	2006732		3.47	4.04e-07
GL897009	6040965	6125230	NFX1	-3.95	4.05e-07
GL896914	5647800	5747989	KIDINS220	-3.05	4.1e-07
GL897070	1244472	1279666	ACOX3	2.63	4.22e-07
GL897025	3565164	4278158	ERBB4	-4	4.32e-07
GL897015	5168529	5265052	UBE3C	-2.34	4.41e-07
GL896904	16486622	16664067	PTPRZ1	-2.46	4.41e-07
GL896911	7887903	7993866	DPYSL3	4.99	4.44e-07
GL896903	25931206	26067744	UBR4	2.76	4.44e-07
GL896904	15757662	16281821	CADPS2	-2.19	4.44e-07
GL896916	9250764	9310206	ZHX3	-2.48	4.44e-07
GL897107	160673	230839	ATP7B	-2.71	4.44e-07
GL896914	10668172	10986230	NBAS	-3.45	4.46e-07
GL896954	9976042	10470391	DENND1A	3.23	4.47e-07
GL896908	10774605	10805054	DERL1	-3.52	4.47e-07
GL896944	12847210	12849771		-2.75	4.49e-07
GL897187	988454	1083086		1.97	4.51e-07
GL896908	9946223	10139365		2.74	4.63e-07
GL897025	1682691	1932383		3.04	4.67e-07
GL897068	4008210	4147603	TLE4	2.39	4.82e-07
GL896949	8597012	8639365	EHF	-1.82	4.89e-07
GL896943	8874008	8935316		2.45	5.09e-07
GL897110	3057135	3182832	CELSR1	-2.43	5.12e-07
GL896938	4130283	4596830	FARS2	-3.06	5.14e-07
GL897023	4315140	4358839	RRAGD	2.04	5.17e-07
GL896910	6942338	7316678	FTO	-3.01	5.17e-07
AEYP01114780	62	1217		-2.23	5.23e-07
GL896976	8246532	8496736	JARID2	2.91	5.24e-07
GL896950	12147472	12367101	ARHGAP24	3.21	5.29e-07
GL896909	8243015	8777042	GALNT13	-2.81	5.42e-07
GL896996	1667722	1705684	TMC3	3.07	5.45e-07
GL897065	3814489	3860832	ZPLD1	3.16	5.54e-07
GL896952	3988187	4370221	TNIK	1.84	5.74e-07
GL896952	4370295	4410141		1.84	5.74e-07
GL896908	7277982	7390024		-2.39	5.82e-07
GL897166	1808807	1890278		4.03	5.96e-07
GL896938	2089100	2256550	SLC22A23	2.35	6e-07
GL897008	3731010	3782820	ANKRD27	-2.33	6.04e-07
GL896944	9897232	10063991	ITPK1	2.68	6.25e-07
GL896944	10014741	10048043		2.68	6.25e-07
GL896937	12181820	12655283	SYNE1	-3.41	6.34e-07
GL897015	6203928	6284039	ESYT2	-2.22	6.45e-07
GL896904	16486622	16664067	PTPRZ1	-2.44	6.57e-07
GL896952	7602383	8363499	NAALADL2	-1.84	6.59e-07
GL897070	296917	366925		-2.43	6.62e-07
GL896900	10178178	10359497	PELI2	-3.07	6.62e-07
GL896907	13842204	13906775	GRAP2	2.15	6.69e-07
GL897017	5480681	5662491		-3.02	6.85e-07
GL897012	6379823	6714557		-2.69	7.05e-07
GL897000	3007470	3718426	PCDH15	-2.21	7.23e-07
GL897217	46654	636726	DCC	4.58	7.32e-07
GL897042	1853565	1865906	ARX	2.12	7.37e-07
GL896898	27576244	27626213	ANXA6	-2.21	7.37e-07
GL897027	5033982	5053646	ZNF229	2.75	7.4e-07
GL896921	7255308	7437999	CRADD	-2.43	7.61e-07
GL896911	9432319	9446891		-2.9	7.62e-07
GL897154	1554565	1565140		-2.21	7.63e-07
GL897154	1556741	1566980		-2.21	7.63e-07
GL896901	19254383	19398833	SRPK2	-3.68	7.85e-07
GL896923	10447118	10616970	MYOF	-1.68	7.86e-07
GL896903	8030833	8034593	SLFNL1	2.54	8.02e-07
GL897153	1104462	1190156		2.39	8.06e-07
GL896905	4834254	5044874	COMMD1	-4.12	8.08e-07
GL896905	4890819	4903863		-4.12	8.08e-07
GL897140	1299998	1397519	C4orf45	-1.98	8.15e-07
GL897140	1241238	1309188	FNIP2	-1.98	8.15e-07
GL896900	24067299	24205409	RPS6KA5	-2.41	8.2e-07
GL896903	27915708	28017889	FBXO42	-1.97	8.34e-07
GL896970	2237092	2308018	SCTR	3.46	8.37e-07
GL896954	6707937	6738900	ENG	2.64	8.49e-07
GL896962	6363120	6582647	NRG1	2.81	8.51e-07
GL896962	6446075	6459520		2.81	8.51e-07
GL896985	7498612	7549816		2.07	8.54e-07
GL896901	27966615	28174337	SEMA3A	3.72	8.93e-07
GL896915	2364077	2518575	COL4A2	-3.63	8.98e-07
GL896915	2331118	2472610	RAB20	-3.63	8.98e-07
GL896974	1827106	1852431	IP6K2	2.2	9.21e-07
GL896931	3510648	3540306	SLC14A1	2.18	9.21e-07
GL896968	3164957	3320503	GTF2F2	-2.65	9.31e-07
GL896955	6882033	7083480	TIAM1	2.67	9.45e-07
GL897029	3894314	4015136	RGL1	2.32	9.45e-07
GL896940	652554	825511	SYNDIG1	3.65	9.82e-07
GL896908	16548765	16890854	ASAP1	4.01	9.99e-07
GL897043	2380777	2485268		-2.8	1e-06
GL896923	1971155	2195100	SH3PXD2A	3.04	1.01e-06
GL896904	9213951	9347265		-2.51	1.01e-06
GL897281	278988	434597		2.92	1.02e-06
GL896971	1921137	1979686	NR2F2	-2.14	1.03e-06
GL897204	182333	335690	FREM2	-2.19	1.03e-06
GL896914	14040008	14048392	OSR1	-2.35	1.03e-06
GL897107	160673	230839	ATP7B	-3.53	1.04e-06
GL897015	1334951	1498689	PRKAG2	2.53	1.05e-06
GL897090	2752907	2863537	MRPS28	-1.74	1.06e-06
GL897092	3046365	3263464	TMEM163	-2.19	1.07e-06
GL896909	1809408	2060316	HDAC4	-2.29	1.07e-06
GL896903	25841194	25856800	PQLC2	3.63	1.08e-06
GL897019	6105851	6110792		2.26	1.09e-06
GL897079	2439922	2812878	LDB2	-3.51	1.1e-06
GL896984	1640449	1901797	KCNJ6	3.05	1.13e-06
GL896913	11675528	11809809	CCDC102B	-3.69	1.13e-06
GL896979	3184914	3277188	GTF2IRD1	2.55	1.14e-06
GL896975	3976415	4202766	TRIO	2.62	1.17e-06
GL896971	1921137	1979686	NR2F2	-2.56	1.19e-06
GL896999	5420112	5743085	LIMCH1	-2.68	1.2e-06
GL897095	3275382	3287373		-2.46	1.23e-06
GL896930	10179900	10573383	NAV2	-2.87	1.25e-06
GL896902	27736035	27844980	SGK1	2.18	1.26e-06
GL896971	5608475	5631681	LINS1	-2.34	1.26e-06
GL897169	198224	241346	C12orf4	-3.15	1.26e-06
GL896912	15860147	15939657	HEG1	3.34	1.28e-06
GL896906	2127051	2149285	SNAP29	2.74	1.3e-06
GL897085	19076	33169	C16orf58	-1.94	1.3e-06
GL896898	5985895	6031130		-2.06	1.31e-06
GL896931	11537371	11993141	FHOD3	2.29	1.32e-06
GL896916	2189279	2252689	SLC9A8	-2.07	1.32e-06
GL896966	2650110	2722803	YTHDC2	-2.55	1.36e-06
GL896923	9048752	9272094	SORBS1	-3.29	1.37e-06
GL896904	19945780	19975083		-2.78	1.38e-06
GL897052	392489	510492	TMPRSS15	-1.94	1.39e-06
GL896926	11242587	11275075	SORD	-2.03	1.39e-06
GL897185	1239732	1275878	SPIN1	-2.19	1.43e-06
GL896906	18661484	18927463	LAMA3	-2.27	1.43e-06
GL897309	369332	485260		-3.24	1.43e-06
GL897135	71891	126710		4.34	1.46e-06
GL897043	5124902	5295524	PIP5K1B	-2.05	1.46e-06
GL896998	1952187	1991766	NFRKB	5.39	1.47e-06
GL897043	1634886	1752170	ALDH1A1	-2.5	1.47e-06
GL896904	5627620	5673281		-2.55	1.47e-06
GL896898	24276859	24305111	FAXDC2	-2.81	1.47e-06
GL896898	30062889	30122600		2.01	1.5e-06
GL897020	6210075	6294438		2.52	1.53e-06
GL897003	6954231	7049940	SLC9A2	-2.33	1.53e-06
GL896905	2009533	2248473		-2.26	1.54e-06
GL896905	2051179	2251707		-2.26	1.54e-06
GL896905	2078848	2248592		-2.26	1.54e-06
GL896924	3292993	3317323	HTR3B	-2.8	1.54e-06
GL897020	6210075	6294438		2.49	1.55e-06
GL896907	23197915	23896051	DGKB	-1.8	1.57e-06
GL896904	29520309	29632620	Sept7	-3.51	1.57e-06
GL896913	18017687	18100244	MBP	2.36	1.62e-06
GL896978	5038088	5057011	QTRT2	-3.15	1.63e-06
GL897045	4702711	4780478		-2.45	1.65e-06
GL896912	11341339	11446090	ATP13A5	-3.07	1.65e-06
GL896924	8696474	8723078	TRIM29	2.32	1.67e-06
GL896949	1776191	1791679		-2.44	1.7e-06
GL896955	9765505	9858949	RCAN1	-2.92	1.7e-06
GL896916	16397008	16422282	DNMT3B	-3.06	1.7e-06
GL897017	5480681	5662491		-3.41	1.7e-06
GL896907	15724699	15746164	GPNMB	-2.02	1.72e-06
GL896947	908110	936507	ANKUB1	-2.71	1.74e-06
GL896905	25472348	25541652	POLR1A	4.7	1.78e-06
GL897156	1369917	1406192	DNAJC12	-2.27	1.8e-06
GL897115	1628812	1804310	CDK5RAP2	-2.93	1.8e-06
GL896946	11176437	11302865	CYP19A1	-2.68	1.82e-06
GL896900	21280547	21375728	ACTN1	2.48	1.89e-06
GL896947	1247419	1268305		3.25	1.91e-06
GL896904	5523124	5603601	CNOT4	-2.69	1.91e-06
GL896931	5757439	6141858	RIT2	3.4	1.92e-06
GL896935	8953356	9429533	PRKCE	-2.63	1.94e-06
GL896976	6846223	6874046	STMND1	-2.79	1.97e-06
GL897151	457906	523538	ANK1	3.36	1.99e-06
GL897003	3847216	3937365	UXS1	2.99	1.99e-06
GL897032	3950426	3955625		-2.99	2e-06
GL896929	2119203	2334423		-2.92	2.05e-06
GL896899	27758419	28088367	ITPR1	-3.34	2.05e-06
GL897489	13922	19996		-6.31	2.05e-06
GL897012	2889344	3064977	ARID5B	-2.03	2.11e-06
GL896915	3368697	3789103	MYO16	1.63	2.14e-06
GL896996	2737191	2869485	SH3GL3	-2.87	2.14e-06
GL896924	14354106	14392567	DCPS	3	2.2e-06
GL896942	2301709	2359259	SLAIN1	3.56	2.23e-06
GL896924	8304742	8363739	NECTIN1	1.37	2.27e-06
GL897010	3747177	4147807	LTBP1	2.44	2.3e-06
GL896954	6672931	6687336		2	2.3e-06
GL897163	402954	405456	GADD45B	1.64	2.32e-06
GL896940	5523284	5706049	RIN2	2.29	2.34e-06
GL896976	4896034	4933196		2.2	2.34e-06
GL897003	6954231	7049940	SLC9A2	-3.48	2.34e-06
GL897042	2910550	2916853		-2.21	2.35e-06
GL897267	314914	369159	MECP2	-3.77	2.35e-06
GL896927	14914451	15024413	CDC73	3.79	2.42e-06
GL896937	11093313	11275744	MTHFD1L	2.76	2.44e-06
GL896937	11051812	11266504		2.76	2.44e-06
GL897068	4008210	4147603	TLE4	-2.1	2.44e-06
GL896939	4605018	5308203	CDH13	-2.2	2.44e-06
GL896898	33520495	33698171	PARP8	2.86	2.46e-06
GL896957	6561074	6662225	MFHAS1	2.57	2.46e-06
GL897165	1455590	1564367	TIAM2	2.33	2.46e-06
GL897051	2119358	2161073	LIPI	-2.46	2.46e-06
GL897058	3022238	3051130	MAL	3.39	2.49e-06
GL896898	10610141	11022896	DOCK2	-1.5	2.5e-06
GL896898	10793680	10817102	INSYN2B	-1.5	2.5e-06
GL896934	7748151	7972202	FILIP1	-3.49	2.5e-06
GL896906	374477	389438	RAB36	-2.2	2.56e-06
GL896906	294545	375290	RSPH14	-2.2	2.56e-06
GL896923	10375139	10392109	FFAR4	-2.08	2.6e-06
GL896899	19531730	19852320		2.41	2.61e-06
GL896920	14676783	14839252	PPP3CA	-3.23	2.61e-06
GL896910	18003035	18014173	CES3	2.39	2.68e-06
GL897048	2499216	2512175		-2.45	2.69e-06
GL897031	5465326	5485153	ASMTL	2.41	2.72e-06
GL896901	15354110	15405639		-2.87	2.79e-06
GL896922	7192891	7439768	SDK2	2.63	2.82e-06
GL896922	7199465	7238047		2.63	2.82e-06
GL897113	1511050	1826916	March1	-2.43	2.82e-06
GL896900	34511883	34857426		-2.11	2.86e-06
GL896944	10728045	10784479		-2.45	2.86e-06
GL896944	10755441	10784479		-2.45	2.86e-06
GL896944	10755441	10784479		-2.45	2.86e-06
GL896898	39532667	39764503	LIFR	-3.21	2.87e-06
GL896907	21773448	22077717	ISPD	-2.57	2.9e-06
GL896903	14721717	14731139		2.06	2.91e-06
GL896940	11241365	11522643	TASP1	-3.18	2.92e-06
GL896923	1237777	1282680		2.68	2.93e-06
GL897510	1712	68168	CNOT6L	-3.08	2.94e-06
GL897033	2708817	2874026	MAML3	-2.77	2.95e-06
GL896999	6008313	6094452	SLC30A9	2.46	2.96e-06
GL896969	7650924	7675723	OSBPL5	1.94	2.99e-06
GL896969	7650924	7671942		1.94	2.99e-06
GL896916	18246381	18258212	SCRT2	2.24	3.06e-06
GL896951	4723591	4756182		-2.68	3.06e-06
GL896943	7164611	7166146	FUT4	-3.17	3.07e-06
GL896929	8896843	9010506		2.48	3.08e-06
GL896903	30831147	30839541		2.01	3.08e-06
GL896898	2587448	2608593	ISOC1	3.27	3.09e-06
GL896907	10743862	10831132		-2.2	3.09e-06
GL897186	311032	343314	FAIM2	3.47	3.15e-06
GL896996	27949	86713	TBC1D2B	2.5	3.16e-06
GL896932	634233	746538	PAWR	-2.27	3.2e-06
GL896901	17059652	17107267	BCAP29	-3.99	3.22e-06
GL896915	3368697	3789103	MYO16	-1.88	3.24e-06
GL897068	2370518	2566503	GNAQ	-3.67	3.26e-06
GL896907	4278912	4390623		-3.28	3.29e-06
GL897229	1878	189117		2.93	3.32e-06
GL897060	3619571	3658089	XRCC6	2.59	3.39e-06
GL897087	3625512	3796387	DAPK1	-2.14	3.39e-06
GL896908	11013675	11222926	ATAD2	2.95	3.42e-06
GL896940	2696638	2774822		3.86	3.45e-06
GL896959	6428809	6602091	TAF3	3.08	3.45e-06
GL897029	2849177	2875647	RGS8	2.49	3.45e-06
GL896969	6064475	6067858		2.25	3.45e-06
GL897004	1041081	1320287	DDX10	-2.83	3.47e-06
GL897027	2076681	2108847	SULT2B1	2.31	3.53e-06
GL897022	641574	709479	TENT2	-3.03	3.53e-06
GL896907	23197915	23896051	DGKB	-3.02	3.56e-06
GL896949	7814093	7828163		-1.92	3.59e-06
GL896929	8589544	8675325		-2.1	3.71e-06
GL897128	748289	791717		-2.68	3.76e-06
GL897128	749069	900193		-2.68	3.76e-06
GL897004	5208821	5430985	PDGFD	3.95	3.79e-06
GL896907	4750600	4822242		-2.73	3.8e-06
GL896911	8253551	8711143	PPP2R2B	-2.43	3.85e-06
GL896929	6954519	7027508	CHST15	3.11	3.9e-06
GL897443	70888	72141		-3.15	3.92e-06
GL897017	2951499	3388563	GLIS3	3.79	3.94e-06
GL896919	7856427	7925929		2.49	3.97e-06
GL896919	7856427	7916824		2.49	3.97e-06
GL896907	5568377	5682893	SLC41A2	-2.9	4.03e-06
GL896947	7162535	7385033		-2.56	4.05e-06
GL897123	1412617	1823968	SOX5	-3.98	4.07e-06
GL897012	3132000	3203790	RTKN2	-2.56	4.08e-06
GL896987	2240927	2321242	TAX1BP1	-3.2	4.09e-06
GL897030	4790493	4982014	STIM1	2.51	4.11e-06
GL897209	174576	247438	CHD1L	-2.73	4.11e-06
GL897124	2614394	2670440	MAP3K21	-3.07	4.15e-06
GL896979	3345825	3427003	GTF2I	-2.51	4.21e-06
GL896935	7822404	8196102	CAMKMT	-3.13	4.23e-06
GL896921	14959173	14984052	SLC6A15	2.24	4.26e-06
GL896908	11974228	12129981	MTSS1	3.08	4.29e-06
GL897108	340613	548019	PLXNA2	-2.88	4.31e-06
GL896974	3650113	3653478		2.3	4.35e-06
GL897221	65999	115635	EFHB	3.6	4.36e-06
GL896905	27592625	27652952	PAX8	-2.73	4.39e-06
GL896997	3393006	3577512	RBM20	3.98	4.52e-06
GL897032	3239732	3282538		-2.69	4.52e-06
GL896916	16623966	16700793	NOL4L	-2.37	4.54e-06
GL896954	6519154	6553007	SLC25A25	-2.52	4.57e-06
GL896954	6450110	6528808		-2.52	4.57e-06
GL896939	2807212	2926130		2.17	4.58e-06
GL896939	2860934	2941417		2.17	4.58e-06
GL896917	11734282	11743322	TBX2	2.78	4.6e-06
GL896954	7046757	7058662	ZNF79	-2.2	4.6e-06
GL897284	273320	278337		2.02	4.63e-06
GL896905	26406376	26446636		-2.09	4.63e-06
GL896901	3473922	3737137	GLI3	-3.2	4.72e-06
GL897137	922916	996258	CENPI	-4.48	4.72e-06
GL897038	4118268	4240852	RGS22	-2.37	4.83e-06
GL896936	3965574	3981165	MORN3	-2.52	4.83e-06
GL897038	1747172	1784815		-3.12	4.83e-06
GL897332	80870	152234		-3.15	4.87e-06
GL896996	1552479	1651370	IL16	3.06	4.88e-06
GL897093	543911	677382	NRP1	3	4.88e-06
GL897159	1859550	2085649	BIRC6	-2.71	4.88e-06
GL896957	3486354	3615890		-3.57	5.07e-06
GL896898	21680411	21741189	CLINT1	-3.51	5.12e-06
GL896936	11444697	11584852	SRRM4	-3	5.16e-06
GL897133	2368626	2422763	ZNF185	-2.91	5.3e-06
GL896909	22274548	22321586		-2.99	5.38e-06
GL897071	1599350	1915262	PRIM2	-4.46	5.38e-06
GL897211	920713	989972	WDR33	-2.46	5.49e-06
GL896907	6251047	6429809		-2.92	5.49e-06
GL897064	1184811	1184943	RF00405	3.02	5.54e-06
GL896940	3798403	3929122	KIZ	-3.29	5.59e-06
GL896954	6940250	6999963	FAM129B	1.64	5.64e-06
GL896957	1436594	1874427	TENM3	3.87	5.65e-06
GL896976	7550884	7591727	GMPR	-2.37	5.67e-06
GL897173	1440418	1525568	GALNT2	-4.57	5.75e-06
GL896908	7277982	7390024		-2.8	5.78e-06
GL896980	5864141	6007099		-1.94	5.81e-06
GL896980	5981571	5986768		-1.94	5.81e-06
GL897062	3792013	3814590	PNPLA6	-3.99	5.82e-06
GL896944	9897232	10063991	ITPK1	1.82	5.92e-06
GL897021	245574	289168	AGPAT5	-2.44	5.92e-06
GL896996	27949	86713	TBC1D2B	2.57	5.98e-06
GL896907	16500666	16673306	RAPGEF5	-3.05	5.98e-06
GL896925	3118907	3206687	ABCC1	-3.25	5.98e-06
GL896908	10774605	10805054	DERL1	-2.73	6e-06
GL897006	1731022	1766365	LASP1	1.98	6.1e-06
GL896991	3915967	4075844	HSD17B12	-2.03	6.12e-06
GL896906	15713828	15740488	ENOSF1	-2.91	6.12e-06
GL897043	2293967	2365702	GDA	-2.39	6.25e-06
GL897116	833683	1645373		2.39	6.29e-06
GL896906	3232262	3243479		-2.11	6.3e-06
GL896997	969713	1039268	NRAP	-2.74	6.3e-06
GL896952	5388875	5448095	NCEH1	4.04	6.43e-06
GL897122	2592893	2594290	NAP1L3	2.34	6.44e-06
GL897007	262565	460533		3.96	6.45e-06
GL897167	332673	394552		3.31	6.45e-06
GL897107	160673	230839	ATP7B	-2.56	6.53e-06
GL897012	4497675	4832945		-2.36	6.61e-06
GL897025	4293878	4305161		2.91	6.62e-06
GL897097	2662388	3091215	FAF1	-3.97	6.7e-06
GL897019	2632172	2710005	NF2	2.09	6.78e-06
GL897041	3839591	3988979	BBX	-2.59	6.81e-06
GL897041	3791764	3849853		-2.59	6.81e-06
GL896946	6490822	6491891		-3.08	6.82e-06
GL896946	6491157	6495941		-3.08	6.82e-06
GL896922	12521317	12906481	PRKCA	2.17	6.92e-06
GL896964	2686836	2735485	AAGAB	-3.15	7.04e-06
GL897035	4936451	5140129	PRDM16	3.44	7.12e-06
GL896915	17699103	18326599		3.38	7.15e-06
GL896915	17738558	18326599		3.38	7.15e-06
GL897139	1244595	1337671	ALDH1A2	-3.59	7.17e-06
GL896984	8005263	8085277	COL18A1	2.61	7.34e-06
GL896939	3279329	3442552		2.33	7.36e-06
GL896903	31989965	32038658	CASZ1	2.63	7.38e-06
GL897074	2859602	2919152		3.35	7.47e-06
GL897074	3535585	3590292		-1.96	7.47e-06
GL896905	4834254	5044874	COMMD1	-2.18	7.54e-06
GL897080	2877468	3175143	DIS3L2	2.64	7.6e-06
GL896907	2591759	2692582	UTP20	-2.26	7.6e-06
GL897035	4936451	5140129	PRDM16	3.03	7.64e-06
GL896903	7451135	7608235	HIVEP3	2.33	7.74e-06
GL896902	11279223	11311559		2.14	7.74e-06
GL896944	4451400	4531033	SETD3	-2.81	7.74e-06
GL896898	22291530	22314930		3.75	7.81e-06
GL896962	818146	966672	ADAM9	-1.99	7.85e-06
GL896959	6631821	6654808	GATA3	4.37	7.86e-06
GL896953	4275959	4647480		-2.36	7.86e-06
GL897000	7095868	7163352	PAPSS2	-2.49	7.89e-06
GL896954	4553618	4604402	FUBP3	3	7.91e-06
GL896902	26948441	27223482	EYA4	-1.76	7.94e-06
GL896901	16610307	16713769	LAMB4	2.98	7.97e-06
GL897105	457138	466329		2.4	7.99e-06
GL896906	13206728	13233051		-2.04	8.03e-06
GL896906	13209274	13233051		-2.04	8.03e-06
GL896938	1534610	1615763	MYLK4	3.65	8.13e-06
GL896918	13706275	13798768	TMEM245	3.54	8.24e-06
GL896917	6651659	6992636	MYO1D	-5.26	8.24e-06
GL896994	1018918	1589466	TENM4	3.47	8.29e-06
GL896915	17699103	18326599		3.45	8.29e-06
GL896915	17738558	18326599		3.45	8.29e-06
GL896974	6837403	6848601	USHBP1	1.83	8.42e-06
GL897017	2951499	3388563	GLIS3	3.19	8.57e-06
GL896918	13835951	13962733	EPB41L4B	2.72	8.57e-06
GL896922	2421209	2427412	CBX4	1.79	8.58e-06
GL897045	3193741	3326250	LMBRD1	-2.41	8.69e-06
GL897094	3090071	3333943		-4.04	8.74e-06
GL896918	13835951	13962733	EPB41L4B	2.06	8.81e-06
GL896966	5310275	5439564	SEMA6A	-1.87	8.88e-06
GL896970	2752898	2885801	EPB41L5	-3.03	8.9e-06
GL896937	12181820	12655283	SYNE1	3.14	8.95e-06
GL897409	72392	75101		-2.15	8.96e-06
GL896944	1653765	1766195	TRAF3	-2.4	8.96e-06
GL896930	8625801	8653399		1.89	9.11e-06
GL896971	5876942	5913998	ALDH1A3	2.65	9.12e-06
GL897001	5894736	5954038		-2.99	9.12e-06
GL897087	3625512	3796387	DAPK1	2.39	9.23e-06
GL896901	15354110	15405639		-3.49	9.42e-06
GL896902	27571580	27601399	TBPL1	3.03	9.52e-06
GL896996	1285360	1409297	CEMIP	-2.29	9.58e-06
GL896904	29211747	29278625	KIAA0895	-1.94	9.63e-06
GL896910	19304074	19327282	ZFP90	-3.16	9.66e-06
GL896899	13730800	13836559		3.08	9.67e-06
GL896907	16869393	17191345	DNAH11	-3.03	9.67e-06
GL896935	9517927	9599592	EPAS1	2.39	9.69e-06
GL896960	9790056	10204488	PALLD	-2.9	9.71e-06
GL896982	6591540	6625787		3.7	9.85e-06
GL896991	2530479	2540664		2.88	9.94e-06
GL896946	8926118	9111811	WDR72	-2.52	9.94e-06
GL896994	5639655	6360734	DLG2	2.96	1e-05
GL897050	847289	874032		-1.83	1.01e-05
GL896922	15426766	15472841		-2.44	1.01e-05
GL896961	4847746	5001862		-2.36	1.02e-05
GL896961	4768393	4918022		-2.36	1.02e-05
GL896917	6529985	6551640	ZNF207	-2.82	1.03e-05
GL896977	263037	710788	FER	2.38	1.04e-05
GL897006	537365	558071	TNS4	1.97	1.04e-05
GL896920	4863288	4864106	NEUROG2	2.23	1.05e-05
GL897189	961386	1062028	MYO1H	-1.8	1.05e-05
GL896949	10033051	10103723	PRR5L	3.3	1.06e-05
GL896935	10960106	11410257	AFF3	-1.56	1.06e-05
GL896925	860101	969784	VPS35L	-2.28	1.07e-05
GL896948	8162807	8343436	EPS8	-2.49	1.07e-05
GL896923	11833160	11853572		-3.58	1.07e-05
GL896900	20665368	20934434		2.35	1.08e-05
GL896931	1012277	1291092	CTIF	1.85	1.08e-05
GL896909	17683920	17799752	GRB14	-2.18	1.09e-05
GL897153	1541615	1619185		-2.69	1.1e-05
GL896899	38933425	39187124	EEFSEC	1.92	1.11e-05
GL897069	3485433	3665466	SATB2	-2.47	1.13e-05
GL897006	1694322	1721471	FBXO47	-3.51	1.14e-05
GL896932	2000566	2268210	NAV3	-3.6	1.14e-05
GL896903	20492269	20518241	PAFAH2	4.03	1.16e-05
GL896972	8691902	8815865	PRPF6	1.73	1.16e-05
GL896903	10856411	10883480	GNL2	-2.51	1.16e-05
GL897035	4936451	5140129	PRDM16	2.98	1.18e-05
GL896920	2789228	2896620	UGT8	2.84	1.18e-05
GL896969	6077517	6087247		1.8	1.18e-05
GL896909	12639289	12851291	TANC1	-3.29	1.18e-05
GL896951	6696523	6711544		3.01	1.19e-05
GL897001	4542137	4657058	NRP2	2.27	1.19e-05
GL896984	2375455	2478058	ERG	-2.3	1.19e-05
GL897035	3022565	3082094	KCNAB2	-2.81	1.19e-05
GL896923	1971155	2195100	SH3PXD2A	-2.25	1.21e-05
GL896929	584808	602776	PPP2R2D	-2.44	1.21e-05
GL896989	5697201	5765648	SGPP2	3.64	1.22e-05
GL897020	5825969	6162057	ANO2	2.26	1.22e-05
GL896908	12413239	12624801	NSMCE2	-1.97	1.22e-05
GL896957	1939675	1981963	DCTD	2.44	1.23e-05
GL896902	11435239	11474072	STK38	-2.62	1.23e-05
GL897053	2239184	2472050	SLC2A9	-2.83	1.23e-05
GL896929	6113646	6219835		2.09	1.24e-05
GL896999	4632149	4752399	RBM47	-2.12	1.24e-05
GL896920	11322924	11384278		-4.14	1.28e-05
GL896920	11343453	11364521		-4.14	1.28e-05
GL896944	10488647	10515844		2.05	1.3e-05
GL896929	9486455	9490379		-3.51	1.32e-05
GL896942	141027	334692	TBC1D4	3.69	1.33e-05
GL896916	5361740	5373471	PLTP	-2.23	1.33e-05
GL897437	61626	115147		-2.8	1.33e-05
GL897437	61626	115147		-2.8	1.33e-05
GL896901	20487665	20983826	RELN	-3.07	1.33e-05
GL897069	1159339	1200228	GTF3C3	-3.54	1.33e-05
GL896907	19387584	19927185	HDAC9	-2.18	1.35e-05
GL896901	17059652	17107267	BCAP29	-3.28	1.35e-05
GL896898	22014749	22139477	CYFIP2	2.54	1.36e-05
GL896927	4009186	4045770	AIDA	-2.25	1.36e-05
GL896946	11466916	11523861	AP4E1	-5.95	1.36e-05
GL896946	11444622	11685912	SPPL2A	-5.95	1.36e-05
GL896979	1708660	1746673	DTX2	2.82	1.38e-05
GL896954	9140495	9187492	GOLGA1	2.79	1.38e-05
GL897199	491097	494910	RAB39B	2.7	1.38e-05
GL897053	273621	399151	PPP2R2C	-3.82	1.38e-05
GL896974	6465222	6488294	FCHO1	-2.12	1.39e-05
GL896993	3129944	3140904	INPP1	-2.52	1.39e-05
GL896899	27758419	28088367	ITPR1	4.38	1.4e-05
GL896899	27758419	27928853		4.38	1.4e-05
GL896926	9823051	9854037	TGM5	-3.65	1.42e-05
GL896904	7465700	7742709	CHCHD3	-2.65	1.45e-05
GL896937	11093313	11275744	MTHFD1L	3.81	1.47e-05
GL896937	11051812	11266504		3.81	1.47e-05
GL897187	77977	110099	NSL1	3.78	1.48e-05
GL897050	1245285	1270076	EHD1	1.84	1.48e-05
GL896993	3952690	4103289	MYO1B	3.08	1.49e-05
GL897023	4666134	5008561	RNGTT	-3.52	1.49e-05
GL896922	12521317	12906481	PRKCA	4.23	1.52e-05
GL897027	4594356	4675258	CLPTM1	-2.17	1.53e-05
GL896901	27966615	28174337	SEMA3A	-3.08	1.53e-05
GL897001	3780573	4491086	PARD3B	-4.41	1.53e-05
GL897022	777722	908756	HOMER1	3.13	1.54e-05
GL897077	1258852	1273134		-1.96	1.55e-05
GL897127	1953882	2363732	FRAS1	3.63	1.56e-05
GL897017	3434751	3554000		2.63	1.56e-05
GL897017	3450131	3565240		2.63	1.56e-05
GL896977	3216453	3322930	EPB41L4A	-2.23	1.56e-05
GL896910	21460720	21556239		2.87	1.58e-05
GL896992	5301790	5351750	SLC39A14	2.31	1.6e-05
GL896924	11535698	11714875	GRAMD1B	-1.5	1.61e-05
GL896924	11594642	11719302		-1.5	1.61e-05
GL897123	1412617	1823968	SOX5	-2.47	1.62e-05
GL897124	843871	860496	SPRTN	-2.92	1.62e-05
GL896950	449027	595761	RAP1GDS1	2.45	1.63e-05
GL896973	4184090	4210068		2.11	1.63e-05
GL897038	5324013	5554813	STK3	-2.31	1.64e-05
GL896900	35944964	35965769	NOXRED1	3.79	1.65e-05
GL897057	1294046	1377988	AGPAT4	3.46	1.65e-05
GL896902	29990059	30016797		2.66	1.66e-05
GL896990	6079087	6159748	PTGER3	2.8	1.68e-05
GL896925	6711618	6917714	CLEC16A	2.43	1.68e-05
GL897095	395753	570184	OLA1	-3.12	1.69e-05
GL896927	1121520	1127729	CCDC190	-2.78	1.7e-05
GL897032	1565937	1594185	NSUN2	2.74	1.71e-05
GL896914	18205414	18345256	ITSN2	-2.7	1.71e-05
GL896925	8670733	8677587		2.85	1.72e-05
GL896951	3696311	3834828	NR5A2	2.32	1.72e-05
GL897055	3369682	3894231	STARD13	1.52	1.72e-05
GL896926	3999456	4209059	MEIS2	-1.74	1.72e-05
GL896918	14227859	14670602		-2.44	1.72e-05
GL896989	3351705	3415243		-2.66	1.72e-05
GL896918	7520517	7682915	GRIN3A	-1.82	1.73e-05
GL897196	1026820	1220251	DCAF6	-2.19	1.73e-05
GL896901	393175	569212	VPS41	-2.86	1.74e-05
GL896942	1672046	1953403	MYCBP2	-2.18	1.75e-05
GL896936	2380039	2416897	ATP6V0A2	2.86	1.76e-05
GL896923	9293003	9338539	PDLIM1	-1.95	1.77e-05
GL897117	410726	689110	EML6	-2.86	1.78e-05
GL896918	17845692	17982562	COL27A1	2.19	1.79e-05
GL896912	3951212	4194634	VPS8	-2.04	1.79e-05
GL897097	2082595	2225802	EPS15	-2.79	1.79e-05
GL896960	7495620	7505574		-1.89	1.8e-05
GL897257	389819	420361	ZDHHC9	-2.48	1.8e-05
GL896926	6848921	6956641	EIF2AK4	3.12	1.83e-05
GL896968	1952060	2150098	LRCH1	2.88	1.83e-05
GL897029	2807996	2813884	RGS16	1.84	1.83e-05
GL896978	5456937	5553224	SIDT1	-3.64	1.83e-05
GL897127	140387	359924		3.95	1.84e-05
GL897115	1628812	1804310	CDK5RAP2	-2.57	1.84e-05
GL896923	10189257	10233238	LGI1	-3.22	1.84e-05
GL897076	1271282	1296638		-3.1	1.87e-05
GL896949	6188638	6205515	PAX6	2.25	1.88e-05
GL896931	13149277	13506027	DTNA	-2.53	1.89e-05
GL896931	13244380	13393479		-2.53	1.89e-05
GL896904	4007344	4088975	PTN	-3.4	1.89e-05
GL896905	4564634	4681467		-1.84	1.9e-05
GL897057	191385	813785	PRKN	1.84	1.91e-05
GL896902	14027013	14194496	MAN1A1	1.83	1.91e-05
GL896898	24176258	24206460	MRPL22	-2.94	1.91e-05
GL897009	6706162	6768817	DDX58	-3.27	1.91e-05
GL896954	4100644	4201692	NUP214	-3.34	1.91e-05
GL896954	4131023	4251155		-3.34	1.91e-05
GL896954	4149149	4266308		-3.34	1.91e-05
GL897022	4680432	4683335		2.3	1.92e-05
GL896907	23197915	23896051	DGKB	-3.39	1.92e-05
GL896916	16623966	16700793	NOL4L	2.26	1.93e-05
GL896905	15944682	16005166	HK2	1.85	1.93e-05
GL896910	6942338	7316678	FTO	-1.66	1.93e-05
GL897185	1446892	1463411		1.98	1.94e-05
GL897185	1446892	1454120		1.98	1.94e-05
GL897009	5518125	5637431		-2.71	1.94e-05
GL896929	11310833	11375175	CACUL1	-1.89	1.98e-05
GL896918	4596981	4651127	CORO2A	2.9	2.03e-05
GL897073	693016	746552	FSTL1	2.52	2.03e-05
GL896940	4845732	5168967	RALGAPA2	-1.65	2.03e-05
GL896936	11444697	11584852	SRRM4	-2.88	2.04e-05
GL897027	4251302	4254479	PPM1N	-2.36	2.05e-05
GL896978	4391917	4620160		-2.99	2.07e-05
GL897242	588849	799962		-3.02	2.08e-05
GL897081	3805943	3877419	SH3BP5	2.75	2.09e-05
GL896918	7520517	7682915	GRIN3A	-2.4	2.09e-05
AEYP01108921	9344	14524		-6	2.09e-05
GL896902	29774880	29973712	MAP3K5	2.92	2.11e-05
GL896907	8372134	8428847	TIMP3	2.41	2.11e-05
GL896907	8298527	8580442		2.41	2.11e-05
GL897119	175307	276663	SLC20A2	-1.89	2.11e-05
GL897119	210670	212186		-1.89	2.11e-05
GL897057	1294046	1377988	AGPAT4	2.27	2.12e-05
GL896933	12162167	12545699	COL24A1	-2.02	2.12e-05
GL896914	6495088	6520629		-3.04	2.13e-05
GL896905	12514289	12521158		3.07	2.16e-05
GL896914	19047586	19118072	DNMT3A	1.83	2.16e-05
GL897072	2336367	2438205	TMEM101	2.34	2.17e-05
GL896929	8896843	9010506		3.33	2.18e-05
GL896929	8973162	8993996		3.33	2.18e-05
GL896905	5490228	5823724	EHBP1	-2.62	2.18e-05
GL896922	14227572	14246584	MILR1	-1.95	2.19e-05
GL896909	6115986	6172969	RIF1	-2.36	2.19e-05
GL897002	6698170	6792528	TMPRSS11F	1.84	2.2e-05
GL897004	22677	93015	ZC3H12C	2.15	2.21e-05
GL897004	32685	35111		2.15	2.21e-05
GL896923	2993420	3108359	SUFU	-2.37	2.21e-05
GL897292	454251	495037	TEP1	3.73	2.22e-05
GL896901	1457187	1575151	CDK13	-2.92	2.25e-05
GL896950	4600949	5269619	GRID2	4.34	2.27e-05
GL896912	17035108	17265831	MYLK	2.44	2.28e-05
GL896915	5369007	5381574		-2.74	2.3e-05
GL896908	8771746	8938513	SNTB1	2.54	2.31e-05
GL896915	14916454	15123504	ABCC4	1.67	2.31e-05
GL896898	28353265	28390621	PDGFRB	3.07	2.32e-05
GL896935	6781332	7100207	THADA	1.69	2.34e-05
GL896935	6946942	6954340		1.69	2.34e-05
GL896924	12916034	12924614		-2.59	2.34e-05
GL896924	12916034	12924614		-2.59	2.34e-05
GL897100	693063	722663		2.14	2.37e-05
GL897038	2805096	2969035	GRHL2	-3.29	2.37e-05
GL896973	3248840	3553590	DNAH9	-3.12	2.39e-05
GL896947	6008640	6220685	PLCH1	-3.29	2.41e-05
GL896998	2241482	2281548	ST14	-1.8	2.42e-05
GL896998	2252093	2291369		-1.8	2.42e-05
GL897135	2220491	2223594	TNNI3	-1.81	2.42e-05
GL896930	8753665	8972461	SERGEF	-2.06	2.42e-05
GL897055	2285445	2429165		-2.55	2.43e-05
GL897055	2400038	2445325		-2.55	2.43e-05
GL896919	6617686	6675997	JADE1	1.92	2.44e-05
GL897068	2842902	2905466	CEP78	-2.13	2.45e-05
GL897115	1112347	1194403	CNTRL	-2.54	2.45e-05
GL897020	5825969	6162057	ANO2	3.2	2.46e-05
GL896912	126491	195264		-2	2.46e-05
GL896960	5805822	6538744	LRBA	-1.78	2.47e-05
GL896956	4335341	4798264	PLXDC2	-2.94	2.47e-05
GL896907	21215625	21317592		-1.86	2.49e-05
GL896978	6918153	7128389	PHLDB2	2.61	2.53e-05
GL897003	3950166	3960492	C2orf40	2.43	2.55e-05
GL897063	4492439	4624803	LRRK2	-2.04	2.55e-05
GL896993	2263738	2296494	WDR75	3.68	2.57e-05
GL897213	485948	507642		3.33	2.57e-05
GL896930	3898346	4069333	PARVA	1.72	2.57e-05
GL897025	50037	89997	MREG	-2.71	2.57e-05
GL896915	2364077	2518575	COL4A2	-2.25	2.58e-05
GL896921	2922994	2950642	PDE4A	2.27	2.61e-05
GL896989	5697201	5765648	SGPP2	4.63	2.64e-05
GL896919	2740828	2780268	PCDH10	3.54	2.64e-05
GL896933	6704911	6903728	TGFBR3	1.95	2.66e-05
GL896962	2201541	2311701		-1.74	2.67e-05
GL896923	9293003	9338539	PDLIM1	-1.97	2.7e-05
GL897007	6955344	7004185	KIT	-2.51	2.74e-05
GL896921	3639365	3767070		2.64	2.75e-05
GL896976	253507	257814		-1.59	2.77e-05
GL896908	11924621	11955468	TATDN1	2.64	2.78e-05
GL896911	13339745	13440699		-2.61	2.79e-05
GL897157	1964819	2075892	CCDC7	-4.03	2.81e-05
GL896911	13242250	13334303	DIAPH1	-2.65	2.82e-05
GL897088	1216670	1289050		1.76	2.9e-05
GL896907	15940797	16040321	FAM126A	-1.82	2.9e-05
GL897060	350565	487608	ATXN10	-2.03	2.9e-05
GL897063	3547032	3699423	KIF21A	-3.48	2.9e-05
GL896985	6260529	6608515	EYA1	-3.84	2.9e-05
GL896929	5987729	5991241		-1.64	2.92e-05
GL896933	11333448	11501803		-2.25	2.92e-05
GL896949	1146395	1556032	ANO3	2.26	2.93e-05
GL896956	8210749	8501307	KIAA1217	1.61	2.93e-05
GL896899	2948781	2963322	ITIH1	-2.32	2.94e-05
GL897143	1051149	1119483	PDGFRL	-2.55	2.96e-05
GL896902	2512534	2608453	CLIC5	-1.59	2.97e-05
GL896902	2512534	2608633		-1.59	2.97e-05
GL896937	9659435	9760167	FRK	2.86	2.98e-05
GL897000	4403756	4524607		1.71	3.02e-05
GL896952	5294569	5312586	TNFSF10	-3.14	3.02e-05
GL896901	5406567	5459182	LANCL2	-3.01	3.03e-05
GL897102	1671747	1753252	CYTH3	-2.51	3.04e-05
GL897032	3226559	3227767		-2.71	3.04e-05
GL896898	43321324	43612580	ADAMTS12	2.58	3.05e-05
GL896901	17059652	17107267	BCAP29	-2.09	3.06e-05
GL897178	21	12474		-1.66	3.07e-05
GL897068	107648	131634	NMRK1	-2.22	3.07e-05
GL896929	8734510	8901798	ATE1	-2.38	3.07e-05
GL896990	1100849	1241385	DNAJC6	-2.42	3.08e-05
GL897140	1299998	1397519	C4orf45	-3.63	3.08e-05
GL896907	4750600	4822242		2.56	3.11e-05
GL897139	1935346	2325623	TCF12	1.85	3.11e-05
GL896920	12982943	13033416	SLC9B2	-2.51	3.13e-05
GL896923	1796394	1855571	SLK	-2.54	3.13e-05
GL897018	2685663	2796301	MTHFD2L	3.29	3.14e-05
GL896924	2942077	2955769		-2.02	3.14e-05
GL896898	40964468	41171581	NIPBL	-2.43	3.14e-05
GL897486	16389	90441		4.11	3.15e-05
GL896987	3582327	3871645		-2.54	3.25e-05
GL896987	3784895	3938965		-2.54	3.25e-05
GL896956	5169068	5273070	NEBL	-2.71	3.26e-05
GL896978	5562688	5617842		4.19	3.29e-05
GL897127	140387	359924		2.11	3.29e-05
GL896904	15757662	16281821	CADPS2	3.01	3.3e-05
GL896916	4501978	4557782		-1.85	3.3e-05
GL896930	937346	1002724	SCUBE2	-2.27	3.31e-05
GL897067	145820	351580		-2.63	3.31e-05
GL896903	7727090	7746014	FOXO6	1.65	3.35e-05
GL896918	10160007	10284099	ABCA1	1.58	3.36e-05
GL897145	1889280	1940906	SLC25A24	-1.53	3.36e-05
GL896918	3087760	3161636	FBXO10	-3.05	3.36e-05
GL896938	1534610	1615763	MYLK4	2.26	3.41e-05
GL897046	1385475	1502244		-2.42	3.41e-05
GL897046	1419771	1442142		-2.42	3.41e-05
GL896911	11836085	12198773	ARHGAP26	-2.59	3.41e-05
GL896918	14227859	14670602		3.98	3.46e-05
GL896979	7865724	7893321		-2.86	3.46e-05
GL896917	9859815	10145416	ACACA	-2.61	3.52e-05
GL896900	7051027	7157475	TXNDC16	-3.59	3.54e-05
GL896901	27904078	27952247		-3.74	3.57e-05
GL897166	1808807	1890278		4.71	3.58e-05
GL896932	8367588	8478166	PTPRB	-2.38	3.6e-05
GL896901	27966615	28174337	SEMA3A	-3.45	3.61e-05
GL897087	876642	956107		-2.13	3.63e-05
GL897087	883111	956107		-2.13	3.63e-05
GL897087	888404	893240		-2.13	3.63e-05
GL897087	891243	904458		-2.13	3.63e-05
GL896964	3086098	3162403	SMAD6	1.78	3.65e-05
GL897043	4561777	4750637	APBA1	2.25	3.66e-05
GL897107	160673	230839	ATP7B	-2.15	3.66e-05
GL897056	4345543	4863211	ROBO1	-2.7	3.67e-05
GL896906	25090748	25136576	DSC3	1.74	3.69e-05
GL896906	25082504	25190061		1.74	3.69e-05
GL897211	1183161	1227797	IWS1	-3.02	3.69e-05
GL897035	5436757	5452401	TTC34	-2.03	3.73e-05
GL896950	449027	595761	RAP1GDS1	-2.34	3.76e-05
GL896944	1653765	1766195	TRAF3	-2.76	3.76e-05
GL897043	1773220	1793669		-2.94	3.77e-05
GL896998	2859873	2876894		-1.99	3.79e-05
GL896937	7712211	7738493		1.51	3.83e-05
GL896918	10160007	10284099	ABCA1	1.96	3.85e-05
GL897029	3039012	3208681	DHX9	-1.87	3.86e-05
GL896982	3407944	3730767		-3.03	3.91e-05
GL897032	5516184	5550585	SLC6A3	2.37	3.97e-05
GL896951	547828	567078	FCMR	-2.57	3.97e-05
GL896942	1569759	1647167		3.05	3.98e-05
GL896942	1563494	1598439		3.05	3.98e-05
GL897220	3611	14649		5.01	4.03e-05
GL897080	2116262	2210855	PSMD1	3.32	4.03e-05
GL897110	3188214	3206765	TRMU	2.91	4.07e-05
GL896908	18851616	19087296	TG	-2.78	4.07e-05
GL896980	6092287	6134943	MTAP	-1.82	4.08e-05
GL897029	1250334	1295901	STX6	-1.97	4.1e-05
GL896960	948147	1054674		-1.95	4.13e-05
GL896999	5420112	5743085	LIMCH1	-3.36	4.16e-05
GL896937	11093313	11275744	MTHFD1L	2.47	4.28e-05
GL896937	11051812	11266504		2.47	4.28e-05
GL897037	2303271	2477172	PCDH9	3.11	4.29e-05
GL896944	4404728	4418698		2.48	4.29e-05
GL896907	21605093	21641311	ANKMY2	-2.27	4.29e-05
GL897028	1962950	2085940	ICA1	-2.45	4.31e-05
GL896994	5260254	5333025	RAB30	2.97	4.32e-05
GL896958	3109000	3224031	EPC2	-2.38	4.36e-05
GL896927	3437937	3512672	UCK2	2.54	4.37e-05
GL897131	884014	896084	MED9	2.34	4.4e-05
GL896989	2365149	2411465	CYP27A1	-3.04	4.42e-05
GL897061	812711	887612	SYBU	-2.38	4.44e-05
GL896923	2993420	3108359	SUFU	-3.29	4.44e-05
GL896899	37607334	37615308		1.84	4.45e-05
GL897235	601909	774368	DNAH3	-2.53	4.46e-05
GL897017	5480681	5662491		-3.53	4.47e-05
GL897028	2102165	2482093	GLCCI1	-3.05	4.48e-05
GL897028	2271686	2486849		-3.05	4.48e-05
GL896908	7277982	7390024		-3.19	4.48e-05
GL896957	4731998	4962053	GTF2E2	4.79	4.49e-05
GL896957	4819544	4895546	RBPMS	4.79	4.49e-05
GL896936	1545941	1615199	SCARB1	-2.43	4.51e-05
GL896909	17133698	17165802		3.45	4.54e-05
GL896984	5602753	5658534	UMODL1	-1.47	4.54e-05
GL897012	1735903	1748231		-2.12	4.6e-05
GL896917	8115827	8125600		1.89	4.63e-05
GL896902	5967085	6087327	TRERF1	3.1	4.7e-05
GL897134	2294715	2334800		-2.32	4.71e-05
GL897001	6459804	6639015	PLEKHM3	3.1	4.82e-05
GL896959	6631821	6654808	GATA3	2.08	4.82e-05
GL897276	493381	506671	FAM160A2	-1.7	4.82e-05
GL897011	3598822	3931115	NELL2	1.99	4.84e-05
GL897192	1253309	1316349	CCPG1	-2.4	4.91e-05
GL897006	5628143	6128846	CA10	2.19	4.96e-05
GL897126	476171	504544	LTBP4	2.49	4.98e-05
GL897141	303555	325494		-3.34	4.98e-05
GL896906	18661484	18927463	LAMA3	-2.13	4.99e-05
GL897012	4497675	4832945		-1.68	5.01e-05
GL897012	4530291	4675353		-1.68	5.01e-05
GL896912	14361630	14414902	UBXN7	-2.17	5.02e-05
GL896901	26017444	26520098	CACNA2D1	-1.77	5.06e-05
GL896963	1439118	1910188	THSD4	2.24	5.08e-05
GL896965	5765890	5802047	GRPR	-2.85	5.2e-05
GL897009	2551414	2606682		1.73	5.24e-05
GL897173	780314	835875	NUP133	-1.85	5.29e-05
GL896913	13329231	13332792		-2.44	5.33e-05
GL897092	1566579	1684922		-1.52	5.37e-05
GL896912	17035108	17265831	MYLK	1.74	5.4e-05
GL896898	27404284	27453823	SLC36A3	-2.13	5.4e-05
GL896913	17841934	17860697		-2.2	5.41e-05
GL897145	1889280	1940906	SLC25A24	-3.47	5.41e-05
GL897043	1634886	1752170	ALDH1A1	2.24	5.44e-05
GL896960	8292552	8333900	FHDC1	3.96	5.46e-05
GL897626	11951	23713		2.41	5.46e-05
GL896940	2885874	3008239		-2.32	5.46e-05
GL896903	31673903	31695721	EXOSC10	-3.37	5.46e-05
GL897063	4492439	4624803	LRRK2	-2.9	5.5e-05
GL896947	552984	561271	TM4SF1	2.67	5.52e-05
GL896907	24055492	24146145	ETV1	-2.39	5.58e-05
GL896902	5967085	6087327	TRERF1	-2.91	5.64e-05
GL896932	11872357	12054427	GRIP1	3.27	5.67e-05
GL897119	28790	93795	IKBKB	1.67	5.67e-05
GL896901	19254383	19398833	SRPK2	-1.92	5.67e-05
GL896901	27966615	28174337	SEMA3A	-2.16	5.67e-05
GL896905	9003250	9138543	MEIS1	-2.94	5.67e-05
GL896920	13373605	13497183	NFKB1	4.06	5.68e-05
GL897050	2337143	2344854		3.19	5.69e-05
GL897026	4543203	4613588	SIM1	2.83	5.71e-05
GL897140	1241238	1309188	FNIP2	2.6	5.77e-05
GL896914	12553833	12655605	VSNL1	-2.5	5.83e-05
GL896990	1889672	2027656		-2.54	5.83e-05
GL896990	1940749	2027656		-2.54	5.83e-05
GL897065	3627328	3792966		2.85	5.87e-05
GL897010	5120611	5184985		-2.16	5.87e-05
GL896901	1085592	1142795	POU6F2	-2.45	5.87e-05
GL896919	11508973	11521013		1.52	5.88e-05
GL896924	11535698	11714875	GRAMD1B	-2.46	5.88e-05
GL896924	11594642	11719302		-2.46	5.88e-05
GL896906	13206728	13233051		-2.66	5.88e-05
GL896906	13209274	13233051		-2.66	5.88e-05
GL896906	17362885	17392676	GATA6	-3.1	5.88e-05
GL896907	23197915	23896051	DGKB	-2.17	5.89e-05
GL896970	3967067	4203675	CLASP1	-2.81	5.97e-05
GL897170	185585	267999	COG7	3.58	6.01e-05
GL896924	8304742	8363739	NECTIN1	2.13	6.01e-05
GL897283	94516	247047	ACSS3	-2.37	6.01e-05
GL896905	11521287	11544128		-2.85	6.01e-05
GL896939	9435049	9567573	VAT1L	-2.42	6.04e-05
GL897127	1953882	2363732	FRAS1	3.28	6.06e-05
GL897100	1566464	1631266	UBL3	-3.66	6.06e-05
GL896933	5046448	5151284	BCAR3	-3.41	6.07e-05
GL897062	2521945	2532000	DENND1C	-2.29	6.08e-05
GL896899	31970706	32078219	RAD18	-2.37	6.1e-05
GL896904	20224011	20393397	CFTR	-5.62	6.18e-05
GL896959	3427072	3441087		3.97	6.22e-05
GL896985	4762918	4766061		-3.69	6.24e-05
GL897050	4420412	4427250	CCDC86	2.3	6.25e-05
GL897061	3441278	3802504	OXR1	-2.18	6.25e-05
GL896928	10292361	10321660		2.84	6.27e-05
GL897036	3065849	3086354	SDR16C5	-1.87	6.27e-05
GL896904	24345735	24452300	BMT2	-4.8	6.27e-05
GL897001	542005	573725	ALS2CR12	1.68	6.28e-05
GL896982	6669360	7023656	RASAL2	-1.83	6.28e-05
GL896955	7887880	7955529	URB1	-3.23	6.32e-05
GL896906	17713932	17905803		2.45	6.52e-05
GL896906	17729374	17909533		2.45	6.52e-05
GL896906	17759264	17779904		2.45	6.52e-05
GL896987	3582327	3871645		-1.79	6.53e-05
GL896987	3784895	3938965		-1.79	6.53e-05
GL896904	15757662	16281821	CADPS2	-2.67	6.58e-05
GL897019	1521121	1561299	MORC2	-2.16	6.6e-05
GL896906	10355952	10793707	L3MBTL4	-2.64	6.71e-05
GL896972	7848788	7864700		3.25	6.78e-05
GL896972	7857065	7865702		3.25	6.78e-05
GL896976	3237838	3882448	CDKAL1	-2.55	6.78e-05
GL896916	915331	1055455	NFATC2	-2.29	6.83e-05
GL896955	6882033	7083480	TIAM1	2.39	6.95e-05
GL896920	11920882	11929844		3.83	6.96e-05
GL896938	9238216	9272094	GCNT2	2.95	6.96e-05
GL896916	17400789	17402174	ID1	1.28	7e-05
GL896917	14631512	15010021	MSI2	-2.06	7e-05
GL897068	2112151	2304839	GNA14	-2.13	7e-05
GL897030	1546670	1631846	GDPD5	2.51	7.01e-05
GL897079	759840	849687		-3.07	7.03e-05
GL897079	762302	806599		-3.07	7.03e-05
GL896911	12342180	12363554	FGF1	1.51	7.13e-05
GL896911	12301790	12414522		1.51	7.13e-05
GL896906	5639139	5742462	GNAL	-2.06	7.13e-05
GL896954	10911166	10959974	RC3H2	-3.16	7.13e-05
GL896962	3652448	3880266	UNC5D	3.01	7.15e-05
GL897006	1465675	1510037	FBXL20	-1.65	7.15e-05
GL896969	70860	90452		2.85	7.24e-05
GL897065	1392709	1702043	FILIP1L	-2.84	7.28e-05
GL896970	850232	936534	CCDC93	-3.36	7.3e-05
GL896929	3806590	3814487		-1.43	7.31e-05
GL897147	2274370	2285803		-2.78	7.31e-05
GL897281	278988	434597		2.66	7.38e-05
GL896917	9442946	9476043	HEATR6	-2.21	7.46e-05
GL896955	8648042	8668880		-2.42	7.46e-05
GL897079	2439922	2812878	LDB2	-1.88	7.47e-05
GL896904	28957587	29125953	AOAH	-2.45	7.51e-05
GL896903	22420356	22442746	E2F2	2.08	7.52e-05
GL896903	30520566	30773717	VPS13D	-2.26	7.56e-05
GL897062	2843469	2961594		-2.75	7.59e-05
GL896997	2986062	3164544		-2.05	7.63e-05
GL897061	2732115	2978363	ANGPT1	-1.83	7.67e-05
GL897092	2678841	2743488	MAP3K19	-3.3	7.69e-05
GL896920	7319602	7416173	MCUB	-2.54	7.7e-05
GL896920	7286180	7416173	PLA2G12A	-2.54	7.7e-05
GL896912	2026763	2132132		2.56	7.72e-05
GL896999	2479037	2696794	TBC1D1	3.28	7.79e-05
GL897010	1100999	1291072	CRIM1	2.91	7.79e-05
GL896900	21442045	21513845	DCAF5	-3.07	7.79e-05
GL896978	6859888	6875216	TAGLN3	-2.04	7.81e-05
GL897015	1119520	1124454		-3.81	7.81e-05
GL896992	4838514	5039507	PEBP4	2.21	7.85e-05
GL896901	17853542	17992815		-1.48	7.87e-05
GL896990	389679	594580	CACHD1	-1.54	7.88e-05
GL896921	807549	809998	MISP3	-1.69	7.88e-05
GL896904	5342059	5426047	NUP205	-3.25	7.91e-05
GL896902	30879744	30906201		3.37	7.93e-05
GL896917	5490267	5694059	NF1	-2.71	7.93e-05
GL896917	5613474	5617626	OMG	-2.71	7.93e-05
GL897060	350565	487608	ATXN10	-1.58	7.94e-05
GL896898	24176258	24206460	MRPL22	-3.54	7.94e-05
GL896944	12760992	12806886	HEATR4	2.87	7.97e-05
GL896907	22588963	22937466	AGMO	-2.64	7.97e-05
GL897004	2260497	2403934	CWF19L2	-3.04	8.02e-05
GL897206	25338	144433		2.01	8.05e-05
GL896924	14318507	14328393	FOXRED1	2.21	8.06e-05
GL896917	4448439	4478332	FOXN1	2.36	8.09e-05
GL897008	1089040	1131737	WDR62	-2.36	8.12e-05
GL897099	207636	374948	CHRM3	-2.48	8.13e-05
GL896927	9095817	9778558	USH2A	2.71	8.16e-05
GL896941	10127227	10348624	THRB	-3.41	8.21e-05
GL896931	3262742	3328374	PSTPIP2	1.83	8.22e-05
GL896902	16781272	16852463		-2.57	8.22e-05
GL897062	2710615	2759816	VAV1	-4.68	8.25e-05
GL897063	4492439	4624803	LRRK2	-1.78	8.27e-05
GL896901	5406567	5459182	LANCL2	-3.19	8.33e-05
GL896923	5221327	5318100	DNMBP	-2.13	8.4e-05
GL896930	8047420	8075720		1.95	8.44e-05
GL897101	1264206	1574477	FRMD4A	-1.55	8.45e-05
GL896908	6430106	6710482	EXT1	2.54	8.47e-05
GL896908	6605685	6682163		2.54	8.47e-05
GL896986	3125339	3254173	PCCB	-2.04	8.47e-05
GL897166	1582137	1771011	TMEM132C	3.06	8.48e-05
GL896898	8890619	9012205	STK10	-1.94	8.48e-05
GL897202	958673	1022283	CDS1	2	8.51e-05
GL896921	2890981	2894534	S1PR5	2.57	8.52e-05
GL896910	3893889	3961662	TENT4B	2.48	8.52e-05
GL897020	6167142	6174287		3.2	8.56e-05
GL897248	772036	774953		-2.41	8.62e-05
GL896923	4153123	4154677		2.99	8.66e-05
GL896944	1545800	1617384	CDC42BPB	2.08	8.7e-05
GL896901	30949813	31040017	CROT	-3.12	8.72e-05
GL896900	5296702	5378652	ATL1	-2.29	8.76e-05
GL896991	2974624	3008060	TSPAN18	2.28	8.77e-05
GL896899	8218800	8468178	C3orf67	-2.44	8.84e-05
GL896930	3898346	4069333	PARVA	3.01	8.87e-05
GL897022	1571873	1682503	LHFPL2	1.9	8.93e-05
GL896923	13649343	13705266	PANK1	-2.88	8.94e-05
GL897085	3441900	3646287		3.46	8.95e-05
GL896912	18958655	19054906	GOLGB1	-2.68	8.98e-05
GL896914	5155537	5216035		-2.14	9.03e-05
GL896974	1827106	1852431	IP6K2	2.45	9.06e-05
GL897004	4821070	4923920		-2.64	9.08e-05
GL897077	2644113	2646177	NKX2-1	-1.93	9.11e-05
GL896927	12270817	12659089	BRINP3	-2.08	9.11e-05
GL896900	25724543	25733088		3.1	9.16e-05
GL896900	25725588	25738254		3.1	9.16e-05
GL896964	9650207	9677335	BNIP2	4.31	9.18e-05
GL896924	1714702	1751895	BCO2	-3.35	9.2e-05
GL896901	18747575	18981512	ATXN7L1	-1.79	9.24e-05
GL897294	70997	104925	ZNF197	3.22	9.27e-05
GL896965	5475958	5503994	ZRSR2	-1.36	9.27e-05
GL896966	4862533	4929107	LVRN	-2.57	9.27e-05
GL896907	18814789	18873805		-3.2	9.29e-05
GL896907	18840440	18886746		-3.2	9.29e-05
GL897057	2996117	3067187	SYTL3	-3.09	9.34e-05
GL897014	2439972	2695288	GRID1	-2.21	9.39e-05
GL896901	19254383	19398833	SRPK2	-2.28	9.39e-05
GL896917	14463613	14480678	CUEDC1	2.13	9.4e-05
GL896898	45541438	45559829		-2.08	9.4e-05
GL897027	1467090	1471259	PIH1D1	-1.93	9.43e-05
GL896927	7229367	7240151		-2.92	9.43e-05
GL896921	14577310	14831230	LRRIQ1	2.56	9.44e-05
GL896898	20753381	20953110	EBF1	-3.02	9.45e-05
GL896977	6904056	7049091		-1.86	9.55e-05
GL897117	1077968	1258118		2.93	9.57e-05
GL896960	1999466	2253791	SLC10A7	2.5	9.57e-05
GL897047	4070174	4170429	AFDN	3.92	9.59e-05
GL896951	9868045	10212996	KCNT2	1.73	9.59e-05
GL896948	11325549	11465192	LRP6	-1.52	9.59e-05
GL897028	1962950	2085940	ICA1	-2.49	9.59e-05
GL897169	1571982	1634115	TEAD4	-1.89	9.6e-05
GL896957	5810997	6012982	TNKS	-1.87	9.61e-05
GL896954	9429083	9492989	NR6A1	3.39	9.75e-05
GL896918	17845692	17982562	COL27A1	3.13	9.77e-05
GL897159	972865	996786	EHD3	2.4	9.84e-05
GL897004	4821070	4923920		-2.44	9.85e-05
GL896907	560728	1401086	ANKS1B	3.48	9.87e-05
GL897166	1582137	1771011	TMEM132C	3.28	9.87e-05
GL896906	13598526	13652819	EMILIN2	2.18	9.87e-05
GL896980	6828776	6865883	HACD4	1.68	9.87e-05
GL896907	16162589	16336951		-2.9	9.87e-05
GL897033	1951917	2072503	TBC1D9	2.1	9.9e-05
GL896925	5564018	6022026	SNX29	3.08	9.96e-05
GL897093	2490495	2718964	CCNY	-3.22	9.96e-05
GL897032	1565937	1594185	NSUN2	2.54	9.98e-05
GL897220	999042	1076945	AKAP10	-2.21	0.0001
GL896903	24716521	24754031	HP1BP3	-3.19	0.0001
GL897107	160673	230839	ATP7B	-2	0.000101
GL897215	503071	578309		-2.88	0.000101
GL896915	29442	48857	UPF3A	-4.86	0.000101
GL897049	1355080	1491738		2.22	0.000102
GL896975	6660030	7015515	CTNND2	1.96	0.000103
GL897032	1565937	1594185	NSUN2	3.51	0.000104
GL896912	8371383	8522472	P3H2	2.86	0.000104
GL896912	8433034	8506273		2.86	0.000104
GL896984	7122453	7128094		1.6	0.000104
GL896952	2295342	2838683	MECOM	-2.13	0.000104
GL896909	25531252	25589316		-2.29	0.000104
GL896898	29994538	30004873	ESM1	-2.31	0.000104
GL897049	3825136	3874511		-2.51	0.000104
GL897029	5139131	5244985	SWT1	-2.8	0.000104
GL897020	5661968	5686714		-3.15	0.000104
GL897245	660609	706678	PNPT1	3.74	0.000105
GL897036	1076880	1078454		2.04	0.000105
GL896913	6852695	7032529		-2.01	0.000105
GL897016	272713	703041	MSRA	-3.14	0.000105
GL897006	1983906	2046841	SRCIN1	2.25	0.000106
GL896906	1134655	1137937		-1.83	0.000106
GL897027	4745316	4754736	BCAM	2.02	0.000107
GL896999	3548682	3652504	WDR19	-2.38	0.000107
GL897274	9935	78611	INTS4	-2.57	0.000107
GL896899	27758419	28088367	ITPR1	1.99	0.000108
GL896899	27758419	27928853		1.99	0.000108
GL896917	2400766	2484646	ABR	1.68	0.000108
GL897022	5687761	6002911	ARHGEF28	-2.06	0.000108
GL897028	2593695	2752705	COL28A1	-3.43	0.000108
GL896996	3823576	3865983	SLC28A1	1.56	0.000109
GL896984	5692724	5758274	ABCG1	-1.94	0.000109
GL896948	2469937	2516447	CAPRIN2	-2.21	0.000109
GL896959	9446914	9748844	CELF2	-2.89	0.000109
GL896908	6830966	7163637	SAMD12	-2.93	0.000109
GL897046	2143344	2340311	MCU	-1.95	0.00011
GL897339	194079	202739		2.96	0.000111
GL896918	14227859	14670602		2.69	0.000111
GL896918	14504766	14519954		2.69	0.000111
GL896977	6123091	6238545	ZNF608	2.07	0.000111
GL896939	11407507	11533647	CFDP1	1.8	0.000111
GL896939	11388211	11565095		1.8	0.000111
GL897100	1825883	2395733	MTUS2	1.73	0.000111
GL896899	20208562	20246825	EIF4E3	-1.75	0.000111
GL896945	9650029	9694128	ZNF41	-3.37	0.000111
GL897247	174448	376198	ATP10A	3.59	0.000112
GL896948	9792744	10178261	GRIN2B	2.43	0.000112
GL897025	4547740	4563577		-2.72	0.000112
GL896919	5288617	5480808		3.66	0.000113
GL896919	5328189	5480808		3.66	0.000113
GL896951	673685	678445	IL10	2.84	0.000113
GL896927	9095817	9778558	USH2A	3.61	0.000115
GL896901	4357837	4360207	C7orf25	2.11	0.000115
GL896964	4404163	4451721		1.76	0.000115
GL896989	2606775	2613845	IHH	1.69	0.000115
GL896989	2610219	2624935		1.69	0.000115
GL897114	828897	875018		-2.3	0.000115
GL897101	3034449	3089355	DHTKD1	-2.34	0.000115
GL896936	9877793	9930518	TESC	2.19	0.000116
GL897018	630465	746158		-2.7	0.000116
GL896984	1581633	1590013		1.75	0.000117
GL896984	1581633	1583831		1.75	0.000117
GL896956	8528066	8664248	ARHGAP21	-3.33	0.000117
GL896955	7975454	8044546	EVA1C	-3.45	0.000118
GL896927	9095817	9778558	USH2A	3.02	0.000119
GL896899	40220172	40466511	CHCHD6	-2.18	0.000119
GL896904	5834783	5912421	CALD1	-2.34	0.000119
GL897010	5120611	5184985		-3.1	0.000119
GL897046	1822777	1896400	FAM149B1	-3.17	0.000119
GL897029	4812035	4968919	FAM129A	-3.7	0.000119
GL896974	5695868	5769409	CRTC1	3.28	0.00012
GL897062	367957	424416	NFIC	-1.47	0.00012
GL896930	3898346	4069333	PARVA	1.83	0.000121
GL896949	8171033	8344743	ABTB2	1.45	0.000121
GL896959	4343016	4354979	NET1	-1.79	0.000121
GL896902	12034670	12055406	GPRC6A	-1.87	0.000121
GL896902	12013655	12062663		-1.87	0.000121
GL897046	5342274	5528148	DDX50	-1.4	0.000122
GL896946	7202671	7243221	RNF212B	2.52	0.000123
GL897011	3598822	3931115	NELL2	1.99	0.000123
GL897004	1902354	1925501	RAB39A	-2.48	0.000123
GL897057	1810895	1840810	SLC22A1	-2.54	0.000123
GL896901	19596992	19772237		-3.61	0.000123
GL897159	178301	185171		3.39	0.000124
GL896969	6898935	7161875	SHANK2	-1.89	0.000124
GL896969	6898316	7089832		-1.89	0.000124
GL896964	1366703	1404394		-2.54	0.000124
GL897089	1128538	1357791	ANO10	-3.1	0.000124
GL896898	21680411	21741189	CLINT1	-3.37	0.000124
GL897095	1010291	1224812	CHN1	-3.62	0.000124
GL897025	4910135	5031126	CPS1	-5.86	0.000124
GL896971	5491907	5600323	CERS3	3.48	0.000126
GL896924	11397468	11409902		2.62	0.000126
GL897027	4718604	4740059		1.78	0.000126
GL896965	6787804	6849758		-2.81	0.000126
GL897173	1440418	1525568	GALNT2	-2.12	0.000127
GL896903	32436416	32522930	UBE4B	-1.85	0.000128
GL896903	32506673	32626594		-1.85	0.000128
GL896901	17125309	17422395	COG5	-1.97	0.000128
GL896904	16486622	16664067	PTPRZ1	-2.66	0.000128
GL896958	7953200	8561856	ARHGAP15	3.33	0.000129
GL896929	10489048	10567257	INPP5F	-1.68	0.000129
GL896907	21364269	21460276		-2.21	0.000129
GL897316	49351	129222	DIP2B	-2.44	0.000129
GL896987	3582327	3871645		-2.78	0.000129
GL896987	3784895	3938965		-2.78	0.000129
GL897025	3565164	4278158	ERBB4	2.52	0.00013
GL896944	1484093	1495751	EXOC3L4	1.92	0.00013
GL896940	7545833	7585021	RRBP1	-2.09	0.00013
GL897069	2188455	2425062	PLCL1	-2.25	0.00013
GL896903	6236897	6262984		-2.41	0.00013
GL897127	1953882	2363732	FRAS1	2.56	0.000131
GL896951	1898447	1974825		-1.9	0.000131
GL896911	8002960	8137575	STK32A	-3.45	0.000131
GL897148	1367651	1732162	AGAP1	2.38	0.000132
GL896921	1184238	1396048	CACNA1A	2.36	0.000132
GL896932	9333921	9354572		1.83	0.000132
GL896907	16162589	16336951		-2.34	0.000132
GL896998	6016779	6075274	JAM3	-3.17	0.000132
GL896939	3370450	3577067		2.22	0.000133
GL897060	1773857	1781362		2.18	0.000133
GL897060	1773857	1779206		2.18	0.000133
GL896956	3575005	4241992	MALRD1	-4.08	0.000133
GL897031	1846227	1984573	STS	1.93	0.000134
GL896912	11481919	11607800	ATP13A4	-1.72	0.000135
GL896917	2216239	2283360	MRM3	2.77	0.000136
GL896917	2229667	2379789	NXN	2.77	0.000136
GL897048	3467458	3579313	ST7L	2.66	0.000136
GL896927	2338554	2611888	PBX1	-1.69	0.000136
GL897131	507134	634387	MPRIP	-1.99	0.000136
GL896918	10512645	10526392		-2.15	0.000136
GL896959	9864426	10011155	USP6NL	-2.23	0.000136
GL896959	9937275	9938114		-2.23	0.000136
GL897042	2340703	2407869	PDK3	-2.26	0.000136
GL897042	2339322	2408921		-2.26	0.000136
GL897141	1293944	1450502		4.59	0.000137
GL896912	11444686	11474810		-1.8	0.000137
GL897038	3027678	3035330		-2.66	0.000137
GL896971	869799	881525		-2.82	0.000137
GL897050	2239518	2286261	ATL3	-2.86	0.000137
GL897029	3184329	3308059	LAMC1	-3.09	0.000138
GL897077	2220402	2493242	SLC25A21	-2	0.000139
GL897064	2234891	2709535	PKHD1	2.63	0.00014
GL896917	6651659	6992636	MYO1D	-2.26	0.00014
GL896968	6198347	6522907	VWA8	2.79	0.000141
GL896915	770636	861103	MCF2L	1.98	0.000141
GL897082	2768599	2953189	ME1	-1.9	0.000141
GL897082	2763819	2841446		-1.9	0.000141
GL896961	7411635	7805418	SLC44A5	4.01	0.000142
GL896898	37590831	37650747	C6	3.78	0.000142
GL897050	934914	957857		3.44	0.000142
GL896989	4756121	4892147	EPHA4	2.83	0.000142
GL897268	526637	549813	ANKRD22	-1.75	0.000142
GL896936	2599845	2618666	RILPL2	-2.54	0.000142
GL896951	7506886	7573155	PIK3C2B	2.79	0.000143
GL897007	262565	460533		2.67	0.000143
GL896926	7136392	7159151		1.55	0.000143
GL897144	1358464	1457855	PLB1	1.49	0.000143
GL896902	6206348	6235793	TAF8	-1.93	0.000143
GL897009	3876644	4376163	KCNMA1	-2.01	0.000144
GL896983	4695058	4697396		-3.06	0.000144
GL896923	2205920	2282433	NEURL1	2.19	0.000145
GL897028	2102165	2482093	GLCCI1	-2.5	0.000145
GL897028	2271686	2486849		-2.5	0.000145
GL896995	1355146	1392963		3.77	0.000146
GL896899	27758419	28088367	ITPR1	2.05	0.000146
GL896927	3359562	3406941	TMCO1	-1.81	0.000146
GL896994	359160	383544		-2.12	0.000146
GL896959	9864426	10011155	USP6NL	-2.27	0.000146
GL896912	17035108	17265831	MYLK	2.42	0.000147
GL897098	2857066	2873388	ACVR1B	1.92	0.000147
GL896924	1367404	1461877		2.14	0.000148
GL897260	232721	254962		-1.85	0.000148
GL896935	8696740	8914745	SRBD1	-2.43	0.000148
GL896951	3696311	3834828	NR5A2	3.48	0.00015
GL896964	3086098	3162403	SMAD6	-1.94	0.00015
GL897141	817819	897643	TMEM150C	-2.53	0.00015
GL897027	5737692	5754489	ETHE1	-2.8	0.00015
GL897027	5731455	5873033	ZNF575	-2.8	0.00015
GL897140	1456467	1696612	RAPGEF2	-2.1	0.000151
GL896900	14659036	14883109		-3.28	0.000151
GL896948	9792744	10178261	GRIN2B	1.56	0.000152
GL896964	6528733	6555968		2.66	0.000153
GL896969	5126149	5135294	UNC93B1	-1.47	0.000153
GL897138	1555249	1562814		3.77	0.000154
GL896999	2479037	2696794	TBC1D1	3.58	0.000154
GL897070	1923519	2007436	RGS12	2.02	0.000154
GL897058	3022238	3051130	MAL	2.57	0.000155
GL896922	1645724	1950117	RPTOR	-2.28	0.000155
GL896922	1644242	1817831		-2.28	0.000155
GL896997	2986062	3164544		-2.42	0.000155
GL896930	10990167	11047241	SLC6A5	-3.06	0.000155
GL896902	21984227	22547875	PTPRK	4.29	0.000156
GL896902	21984227	22547875	PTPRK	4.29	0.000156
GL896930	5904018	6084871	PDE3B	4.24	0.000156
GL896993	669567	732343	TFPI	3.36	0.000156
GL896981	2356326	4070147	DMD	1.78	0.000156
GL896905	25261133	25296311	ATOH8	3.58	0.000157
GL896927	3318065	3323871	MGST3	2.54	0.000157
GL896964	3342538	3421376	MAP2K1	1.9	0.000157
GL897126	1043571	1052551	DLL3	-2.11	0.000157
GL896939	3279329	3442552		2.52	0.000158
GL896939	3370450	3577067		2.52	0.000158
GL896931	13149277	13506027	DTNA	-3.12	0.000158
GL896931	13093642	13253374		-3.12	0.000158
GL896963	9067357	9103081	NIPA1	-3.14	0.000158
GL896914	7923067	7931668	NTSR2	2.44	0.000159
GL896969	5143215	5159542	ALDH3B1	-1.64	0.000159
GL897171	1097809	1219723	CHD7	-2.22	0.000159
GL896923	1739490	1790546	COL17A1	-2.43	0.000159
GL896923	1705558	1775355		-2.43	0.000159
GL896922	12042279	12445894	CEP112	-2.2	0.000161
GL896997	44240	87331		-4.68	0.000162
GL896937	11093313	11275744	MTHFD1L	4.25	0.000163
GL896937	11051812	11266504		4.25	0.000163
GL896939	2353236	2361720		3.29	0.000163
GL896920	15780290	15827814	DAPP1	-2.28	0.000163
GL896901	21157741	21205405	NAPEPLD	-2.28	0.000163
GL897145	1356204	1708310	VAV3	-3.17	0.000163
GL896942	141027	334692	TBC1D4	-4.42	0.000163
GL896933	3380280	3499915		2.99	0.000164
GL896933	3437190	3499915		2.99	0.000164
GL896933	3437190	3499915		2.99	0.000164
GL896953	6996853	7226075	SDCCAG8	2.3	0.000164
GL896944	8139702	8218360	CLMN	1.99	0.000164
GL897186	1299379	1330891	CCNT1	-2.79	0.000164
GL897062	2338487	2390901	MLLT1	2.85	0.000165
GL896910	18160896	18161714	NOL3	2.68	0.000166
GL896902	8369826	8817871	KIF6	2.65	0.000166
GL897078	2966350	3702093	NCKAP5	2.42	0.000166
GL897029	2406794	2435992		2.18	0.000166
GL896950	11823501	12131438	MAPK10	-2.73	0.000166
GL896998	1992916	2077652	PRDM10	-2.12	0.000167
GL896910	1961510	1969264		2.39	0.00017
GL896915	209550	285634	RASA3	1.88	0.00017
GL896915	212007	216685		1.88	0.00017
GL896920	3401618	3492000	ARSJ	1.82	0.00017
GL896951	803733	905253		-2.43	0.00017
GL896951	803733	874004		-2.43	0.00017
GL897063	4000008	4374129	SLC2A13	-2.55	0.000171
GL896996	5305886	5348413	TICRR	2.52	0.000173
GL896909	4511147	4649180		2.15	0.000175
GL896944	11680438	11902340	RGS6	2.93	0.000176
GL896925	14975905	14980037		-1.43	0.000176
GL897022	1639	12415		-2.06	0.000176
GL897144	1625490	2032893	BABAM2	-2.33	0.000176
GL897007	3631369	3694921	TXK	2.68	0.000177
GL896906	13332557	13476434	MYOM1	1.89	0.000177
GL897045	4780419	4819603		-3.41	0.000177
GL897070	1105104	1153311	SH3TC1	2.17	0.000178
GL896987	2324851	2527998	JAZF1	-2.41	0.000178
GL896964	8695547	8739523		1.93	0.000179
GL896964	8678092	8729379		1.93	0.000179
GL896983	6482501	6685973	KLHL13	-3.29	0.000179
GL897149	790476	815494	SLC43A1	3.09	0.00018
GL897050	1733435	1748581	PLCB3	1.73	0.00018
GL897050	1741222	1831690		1.73	0.00018
GL896936	3316467	3347150	ZCCHC8	-1.78	0.00018
GL896915	2364077	2518575	COL4A2	-2.5	0.00018
GL896915	2331118	2472610	RAB20	-2.5	0.00018
GL896953	1812628	1909612	PRRC2C	4.53	0.000181
GL896924	966028	1033099	POU2AF1	-2.7	0.000181
GL896912	14596929	14605772		3.31	0.000182
GL896901	16325160	16572395	NRCAM	-2.15	0.000182
GL896898	11665779	11952627	SLIT3	-2.24	0.000182
GL896916	2865130	2966285	ARFGEF2	2.82	0.000183
GL896925	3279618	3297907	FOPNL	-2.08	0.000183
GL897273	176237	231977		2.37	0.000184
GL896956	7375657	7516125		-2.34	0.000185
GL896910	21460720	21556239		2.93	0.000186
GL896924	9534	81692	RDX	-2.46	0.000186
GL896993	4573715	4799707	TMEFF2	2.64	0.000188
GL896903	30520566	30773717	VPS13D	2.11	0.000188
GL896910	17719416	17728684	CMTM4	1.87	0.000188
GL896954	7076287	7184892	GARNL3	-2.85	0.000188
GL897010	4241369	4406249	TTC27	1.67	0.000189
GL896940	11585101	11656044	ISM1	-2.07	0.000189
GL896962	8174901	8233517	TEX15	-2.41	0.000189
GL896938	524059	1139793	GMDS	-2.44	0.000189
GL896931	7398467	7524708		-2.9	0.000189
GL896984	5106259	5133747	TMPRSS2	2.41	0.000191
GL896963	2812678	2829835		1.85	0.000191
GL896996	4306070	4358790		1.72	0.000191
GL896951	5735812	5950963	PPP1R12B	-2.07	0.000191
GL896989	7374484	7391935		-2.83	0.000191
GL896905	20360224	20380839		2.75	0.000192
GL897060	4574435	4734682	MRTFA	1.68	0.000192
GL897139	837749	989282	LIPC	1.92	0.000193
GL896945	9959887	10065905	ZNF81	-3.35	0.000193
GL896983	7794715	7812121		2.2	0.000194
GL896964	6301185	6361942	RAB8B	-2.2	0.000195
GL896959	6179567	6203103		-1.49	0.000196
GL896975	1942194	1987125		-1.58	0.000197
GL896976	6529245	6565191	CAP2	-3.13	0.000197
GL896947	7162535	7385033		2.7	0.000198
GL896909	1809408	2060316	HDAC4	-1.92	0.000198
GL897184	1190256	1483340	CARMIL1	-2.4	0.000198
GL896938	12103406	12121120		-1.98	0.000199
GL896964	4981231	5174608	ZNF609	-3.02	0.000199
GL896939	11652619	11674996	ZFP1	-3.2	0.000199
GL896900	38389623	38487986	LTBP2	3.03	0.0002
GL897005	812521	903657	MAP1B	-2.35	0.0002
GL897093	2835004	2849505		-2.8	0.000201
GL896923	2377523	2389895	TAF5	-3.7	0.000201
GL896916	381258	472049	ZFP64	2.86	0.000202
GL896930	4288393	4457090	TEAD1	1.88	0.000202
GL897007	5117922	5150305	USP46	-3.16	0.000202
GL897120	628820	1028213	NPAS3	4.21	0.000203
GL897060	1849653	2068725	EFCAB6	2.39	0.000203
GL897068	3422770	3458906		2.18	0.000203
GL896995	569252	576351		-2.12	0.000203
GL896987	1750853	1753305	HOXA10	-2	0.000204
GL897030	129893	183400	CAPN5	1.69	0.000205
GL897062	292667	322235	CELF5	-1.58	0.000205
GL897039	1783604	1900068	PPP1R1C	-2.04	0.000205
GL896922	7954692	7956923		2.09	0.000206
GL896909	12639289	12851291	TANC1	-2.25	0.000206
GL897055	1605693	2285090	NBEA	-3.35	0.000206
GL896905	10021697	10054373		-4.48	0.000206
GL897089	1485164	1492284		3.54	0.000207
GL897089	1485164	1486455		3.54	0.000207
GL896898	39408974	39458958	OSMR	-2.01	0.000207
GL896900	5066024	5106466	L2HGDH	2.78	0.000208
GL896946	5852205	6108823		3.43	0.00021
GL896919	2740828	2780268	PCDH10	2.45	0.00021
GL896911	15479877	15794992	CTNNA1	-2.41	0.000211
GL897078	2721155	2923286	GPR39	2.32	0.000212
GL897002	6643088	6694772		-2.49	0.000212
GL897055	2285445	2429165		-2.11	0.000213
GL896905	26406376	26446636		-3.07	0.000213
GL896899	36657745	36726220	SLC6A6	-1.6	0.000215
GL897035	4936451	5140129	PRDM16	2.39	0.000216
GL896899	27758419	28088367	ITPR1	2.1	0.000217
GL896909	25430738	25524438		2.07	0.000219
GL896910	9808579	9815568		1.97	0.000219
GL897117	262791	279925		1.4	0.000219
GL896902	15721561	15948146	TBC1D32	-2.48	0.000219
GL896904	17978521	18066009	KCND2	-3.02	0.000219
GL896905	14452763	14563330	SFXN5	2.59	0.00022
GL896944	7958368	8045487	SYNE3	1.8	0.000221
GL896966	4978022	5178388	COMMD10	-1.61	0.000221
GL896907	12589766	12600946	MAFF	1.62	0.000223
GL896916	4190343	4284424	ZMYND8	-1.99	0.000225
GL896919	12429728	12446306		-3.28	0.000225
GL896919	12443573	12449967		-3.28	0.000225
GL896902	26039828	26131503	MOXD1	3.14	0.000226
GL896898	42920631	43061689	RAI14	3.02	0.000226
GL896905	13746321	14358101	EXOC6B	-2.79	0.000226
GL896908	20136351	20319693	ZFAT	1.86	0.000227
GL896956	1208039	1404063	RSU1	-1.98	0.000227
GL896916	10075461	10089434		1.74	0.000228
GL896911	15057178	15081528	DNAJC18	-2.1	0.000228
GL897064	1416242	1455712		-2.58	0.000228
GL897204	182333	335690	FREM2	-3.03	0.000228
GL896988	5170701	5261922	ADGRA3	-2.13	0.000229
GL897004	1041081	1320287	DDX10	-3.45	0.000229
GL896914	18205414	18345256	ITSN2	2.35	0.00023
GL896912	12871576	13028853	XXYLT1	-1.41	0.000231
GL896959	121016	272045		-3.02	0.000231
GL896924	2942077	2955769		-1.96	0.000232
GL897102	538954	640392	SMURF1	-2.74	0.000233
GL897018	4038201	4289799	ADAMTS3	2.29	0.000235
GL896904	14424839	14560491		2.04	0.000236
GL896904	14424839	14472233		2.04	0.000236
GL896953	3344893	3369239	TNFSF4	3.62	0.000238
GL896930	8753665	8972461	SERGEF	-2.81	0.000239
GL897030	939365	960070	WNT11	2.22	0.00024
GL896912	17035108	17265831	MYLK	2.01	0.00024
GL897014	6319108	6449299	March8	-2.3	0.000241
GL896976	3237838	3882448	CDKAL1	2.41	0.000242
GL896954	4714980	4859131	HMCN2	1.76	0.000242
GL897077	2220402	2493242	SLC25A21	-1.46	0.000242
GL896907	2817631	2907255	MYBPC1	-2.2	0.000242
GL897046	1461464	1469651	MYOZ1	-2.29	0.000242
GL897046	1385475	1502244		-2.29	0.000242
GL896899	5496744	6247498	ERC2	-2.55	0.000242
GL896900	20665368	20934434		2.86	0.000243
GL896971	1921137	1979686	NR2F2	-1.53	0.000245
GL896907	15330757	15355326	FAM221A	-2.34	0.000245
GL896935	13107636	13142352	IL1R2	1.88	0.000246
GL896937	3576839	3690634	ARMC2	-3.62	0.000246
GL896902	29167085	29474041	PDE7B	3.31	0.000247
GL896922	15847809	16011920	EFCAB3	1.72	0.000247
GL897068	2112151	2304839	GNA14	-1.66	0.000248
GL896921	8105149	8190441	EEA1	-2.59	0.000248
GL896943	8413661	8754338	MAML2	3.05	0.00025
GL896951	8943499	8948417	AVPR1B	-2.51	0.000251
GL896899	32844186	32854438	IL17RE	3.05	0.000252
GL896974	5852258	5916456		4	0.000253
GL897012	1882919	1989113	RHOBTB1	-2.16	0.000253
GL896901	21887373	21983357	PTPN12	-2.05	0.000255
GL897061	4231654	4686113	ZFPM2	-2.68	0.000255
GL897046	236068	270872	DUPD1	-3.97	0.000256
GL896984	8005263	8085277	COL18A1	2.12	0.000258
GL896900	36304581	36308975		1.41	0.000258
GL897007	4041895	4264647	FRYL	-1.55	0.000259
GL896954	6841954	6913634	STXBP1	-2.94	0.000259
GL896909	11887882	12155107	CCDC148	-1.98	0.000262
GL896901	24857246	25028677	SEMA3C	-2.44	0.000262
GL896931	10851634	11127975	CELF4	1.99	0.000264
GL896953	8575795	8973302	KIF26B	-4.32	0.000264
GL896953	8734719	8986077	KIF26B	-4.32	0.000264
GL896902	31870776	31953359	REPS1	2.24	0.000265
GL896989	77219	169229	XRCC5	-1.56	0.000266
GL896989	109139	132266		-1.56	0.000266
GL896926	10774442	10874928	CASC4	-2.56	0.000266
GL896986	1175760	1226034	ESYT3	1.9	0.000267
GL896938	10219875	10281766	ADTRP	1.75	0.000267
GL896907	21215625	21317592		-1.94	0.000267
GL896907	21215625	21262567		-1.94	0.000267
GL896986	7945615	7971468		-3.01	0.000267
GL896950	9570395	9690631		-3.15	0.000267
GL897131	1193700	1249992	TOM1L2	2.38	0.00027
GL896943	2392538	2490989	PLOD2	-2.37	0.00027
GL896905	27592625	27652952	PAX8	2.36	0.000271
GL896900	21175375	21198075		2.12	0.000271
GL897261	216039	258208	WNT3A	2.39	0.000273
GL896916	14629107	14716087	NCOA6	-2.44	0.000273
GL896928	10397689	10515455		3.06	0.000274
GL896928	10453022	10524028		3.06	0.000274
GL896928	10465869	10515455		3.06	0.000274
GL896928	10418990	10502662		3.06	0.000274
GL897159	1044157	1107713	XDH	2.05	0.000274
GL896908	24691839	24784898	AGO2	1.75	0.000274
GL897145	1356204	1708310	VAV3	-3.25	0.000274
GL896898	22014749	22139477	CYFIP2	1.81	0.000275
[truncated: 5,341 more rows]

## Sheet: Table S3B
Table S3B. Analysis of moti enrichment in the CF DORs. The regions in the chormosome found to be differentially open in CF PDEs were analyzed for enrichment of transcription factor binding motifs using AME from the MEME suite. The motifs that are enriched are shown in the table. Column A nd B list the database from which the motif sequence was derived and the motif id respectively. Column C list …
motif_DB	motif_ID	motif_alt_ID	consensus	p-value	adj_p-value	%sequences
db/JASPAR/JASPAR2018_CORE_non-redundant.meme	MA0205.1	Trl	YYKCTCTCTY	6.01e-232	6.74e-229	96.82
db/JASPAR/JASPAR2018_CORE_non-redundant.meme	MA1404.1	BPC1	GAGAGAGAGAGAGAGAGAGAGAGA	2.86e-229	7.94e-227	95.45
db/JASPAR/JASPAR2018_CORE_non-redundant.meme	MA1416.1	RAMOSA1	GAGAGAGAGAGAGA	2.14e-225	1.24e-222	94.09
db/JASPAR/JASPAR2018_CORE_non-redundant.meme	MA0543.1	eor-1	RRAGAGASRSAGAGA	1.05e-223	1.13e-220	95
db/JASPAR/JASPAR2018_CORE_non-redundant.meme	MA1274.1	OBP3	TTTWCTTTTTHHYTTTTTTTT	3.34e-218	3.33e-215	94.09
db/JASPAR/JASPAR2018_CORE_non-redundant.meme	MA1125.1	ZNF384	DNWMAAAAAAAA	3.34e-218	3.45e-215	94.09
db/JASPAR/JASPAR2018_CORE_non-redundant.meme	MA1402.1	BPC6	CTCTCTCTCTCTCTCTCTCTC	4.31e-217	1.12e-214	94.55
db/JASPAR/JASPAR2018_CORE_non-redundant.meme	MA0538.1	daf-12	GWGYGYGTGTGYGTB	3.09e-213	1.22e-210	90.45
db/JASPAR/JASPAR2018_CORE_non-redundant.meme	MA1268.1	AT1G69570	TTTTYACTTTTTYTTTTTTTTTTTTTW	5.12e-204	4.77e-201	90.91
db/JASPAR/JASPAR2018_CORE_non-redundant.meme	MA1281.1	AT5G02460	RAAAAAGWAAAAARAAAAARA	8.43e-193	8.64e-190	88.64
db/JASPAR/JASPAR2018_CORE_non-redundant.meme	MA0537.1	blmp-1	RAAAGWGARAR	1.87e-191	2.29e-188	88.64
db/JASPAR/JASPAR2018_CORE_non-redundant.meme	MA1267.1	AT5G66940	WHTTTTTTHYTTTTTACTTTTTNHTTTWW	3.27e-190	3.16e-187	90
db/JASPAR/JASPAR2018_CORE_non-redundant.meme	MA1277.1	Adof1	AAAAAVAAAAAGTARAAAAWR	1.16e-181	1.2e-178	83.64
db/JASPAR/JASPAR2018_CORE_non-redundant.meme	MA1278.1	OBP1	HHYYTTYTTTTTTWVCTTTTT	3.67e-180	4.11e-177	84.55
db/JASPAR/JASPAR2018_CORE_non-redundant.meme	MA0528.1	ZNF263	GGAGGAGGRRGRGGRGGRRGR	9.76e-180	1.15e-176	95.45
db/JASPAR/JASPAR2018_CORE_non-redundant.meme	MA1403.1	BPC5	AGAGAGAGAGAGAGAGAGAGAGAGAGAGAG	1.62e-173	2.81e-171	78.64
db/JASPAR/JASPAR2018_CORE_non-redundant.meme	MA1279.1	COG1	RWAAAAADDAAAAAGTRAAAA	2.72e-166	2.77e-163	86.36
db/JASPAR/JASPAR2018_CORE_non-redundant.meme	MA1272.1	AT2G28810	TTYTTTTTTTTTWACTTTTTB	3.12e-166	3.22e-163	81.82
db/JASPAR/JASPAR2018_CORE_non-redundant.meme	MA0045.1	HMG-I/Y	VWAVAAAHRVMRAMAY	1.46e-155	1.5e-152	81.82
db/JASPAR/JASPAR2018_CORE_non-redundant.meme	MA1270.1	AT3G45610	KTWACTTTTTNNYTTTTTT	2.54e-145	2.65e-142	77.73
db/JASPAR/JASPAR2018_CORE_non-redundant.meme	MA0120.1	id1	TTKYYYYTHBCG	5.21e-141	5.24e-138	90.45
db/JASPAR/JASPAR2018_CORE_non-redundant.meme	MA0015.1	Cf2	RTATATRTAB	4.86e-132	7.2e-130	65.91
db/JASPAR/JASPAR2018_CORE_non-redundant.meme	MA0041.1	Foxd3	GWWTGTTTDTTT	3.03e-116	2.49e-113	68.64
db/JASPAR/JASPAR2018_CORE_non-redundant.meme	MA0846.1	FOXC2	WAWGTAAACAWW	2.76e-112	1.78e-109	58.64
db/JASPAR/JASPAR2018_CORE_non-redundant.meme	MA0277.1	AZF1	AAAAAGAAA	1.96e-111	2.31e-108	61.82
db/JASPAR/JASPAR2018_CORE_non-redundant.meme	MA1273.1	dof4.2	AAADNAAAAAGGYAAAAAA	2.15e-110	2.33e-107	68.18
db/JASPAR/JASPAR2018_CORE_non-redundant.meme	MA0079.3	SP1	GCCCCKCCCCC	2.88e-110	3.05e-107	95.91
db/JASPAR/JASPAR2018_CORE_non-redundant.meme	MA0516.1	SP2	GYCCCGCCYCYBSSS	8.01e-101	6.73e-98	88.64
db/JASPAR/JASPAR2018_CORE_non-redundant.meme	MA1381.1	AT3G46070	HYHHYHTCACTCTHH	2.38e-99	2.87e-96	78.18
db/JASPAR/JASPAR2018_CORE_non-redundant.meme	MA0073.1	RREB1	CCCCMAAMCAMCCMCMMMCV	2.77e-93	1.53e-90	85.91
db/JASPAR/JASPAR2018_CORE_non-redundant.meme	MA0345.1	NHP6A	NWDHHYWMTATATAAWWWWDH	2.1e-92	7.32e-90	55
db/JASPAR/JASPAR2018_CORE_non-redundant.meme	MA0032.2	FOXC1	WAWGTAAAYAW	1.52e-92	7.36e-90	57.73
db/JASPAR/JASPAR2018_CORE_non-redundant.meme	MA0741.1	KLF16	GMCACGCCCCC	3.99e-89	3.65e-86	97.73
db/JASPAR/JASPAR2018_CORE_non-redundant.meme	MA0386.1	SPT15	VHHTAGNWATATATATWSVHN	5.93e-88	9.72e-86	59.55
db/JASPAR/JASPAR2018_CORE_non-redundant.meme	MA0697.1	ZIC3	GACCCCCCGCTGYGH	2.44e-86	1.37e-83	88.18
db/JASPAR/JASPAR2018_CORE_non-redundant.meme	MA0599.1	KLF5	GCCCCDCCCH	7.02e-86	7.81e-83	95.91
db/JASPAR/JASPAR2018_CORE_non-redundant.meme	MA0347.1	NRG1	YNNNRYMAGGGTCCWNBGVN	1.55e-85	1.68e-82	85
db/JASPAR/JASPAR2018_CORE_non-redundant.meme	MA0746.1	SP3	VCCACGCCCMC	4.99e-85	4.58e-82	96.36
db/JASPAR/JASPAR2018_CORE_non-redundant.meme	MA0346.1	NHP6B	YNTHHYWATATATWWWRDDN	1.78e-82	8.18e-80	45
db/JASPAR/JASPAR2018_CORE_non-redundant.meme	MA0751.1	ZIC4	GRCCCCCCGCKGYGH	3.08e-82	2.34e-79	86.82
db/JASPAR/JASPAR2018_CORE_non-redundant.meme	MA1372.1	STZ	CACTNHCACTN	2.82e-80	3.39e-77	78.64
db/JASPAR/JASPAR2018_CORE_non-redundant.meme	MA0747.1	SP8	RCCACGCCCMCY	3.39e-77	3.07e-74	97.27
db/JASPAR/JASPAR2018_CORE_non-redundant.meme	MA0845.1	FOXB1	WATGTAAATAT	1.93e-76	6.74e-74	53.64
db/JASPAR/JASPAR2018_CORE_non-redundant.meme	MA1124.1	ZNF24	CATTCATTCATTC	6e-75	2.86e-72	56.82
db/JASPAR/JASPAR2018_CORE_non-redundant.meme	MA0149.1	EWSR1-FLI1	GGAAGGAAGGAAGGAAGG	1.04e-71	1.3e-69	45.45
db/JASPAR/JASPAR2018_CORE_non-redundant.meme	MA1107.1	KLF9	VSCCACACCCACH	1.1e-71	9.68e-69	94.09
db/JASPAR/JASPAR2018_CORE_non-redundant.meme	MA0940.1	AP1	MYAAAAAWRGAAA	7.32e-71	8.11e-68	59.55
db/JASPAR/JASPAR2018_CORE_non-redundant.meme	MA1233.1	AT1G71450	CDCCRCCRCCDCCRCCGYCR	3.35e-69	1.18e-66	60
db/JASPAR/JASPAR2018_CORE_non-redundant.meme	MA0276.1	ASH1	CCGVATCRGG	9.73e-69	6.66e-66	85.91
db/JASPAR/JASPAR2018_CORE_non-redundant.meme	MA1240.1	ERF10	NCCDCCNYCDCCGCCGCCRYH	5.48e-66	1.37e-63	64.09
db/JASPAR/JASPAR2018_CORE_non-redundant.meme	MA0013.1	br(var.4)	TWRTAAACWAW	7.69e-66	5.17e-63	51.82
db/JASPAR/JASPAR2018_CORE_non-redundant.meme	MA0579.1	CDC5	VGCTCAGCGCS	5.75e-65	2.81e-62	87.27
db/JASPAR/JASPAR2018_CORE_non-redundant.meme	MA0478.1	FOSL2	KRRTGASTCAB	5.89e-65	4.97e-62	80.91
db/JASPAR/JASPAR2018_CORE_non-redundant.meme	MA1239.1	ERF104	CDCCDCCDCCGCCGCCRYH	2.39e-64	5.84e-62	62.73
db/JASPAR/JASPAR2018_CORE_non-redundant.meme	MA0050.2	IRF1	NTTYASTTTCACTTTCDBTTT	1.21e-64	9.36e-62	77.27
db/JASPAR/JASPAR2018_CORE_non-redundant.meme	MA1246.1	LEP	DCCKCCGCCGYCDMHDCCKCC	5.38e-64	1.23e-61	60.91
db/JASPAR/JASPAR2018_CORE_non-redundant.meme	MA0379.1	MOT2	ATATA	1.74e-63	1.41e-61	34.55
db/JASPAR/JASPAR2018_CORE_non-redundant.meme	MA1262.1	ERF2	YCDCCDCCDCCGCCGCCRYYD	8.98e-64	2.3e-61	65
db/JASPAR/JASPAR2018_CORE_non-redundant.meme	MA0471.1	E2F6	RGGCGGGARRV	2.14e-63	1.89e-60	94.09
db/JASPAR/JASPAR2018_CORE_non-redundant.meme	MA1257.1	ERF9	YGGCGGHKRYGGCGGCGGMGR	1.89e-62	4.43e-60	59.55
db/JASPAR/JASPAR2018_CORE_non-redundant.meme	MA0696.1	ZIC1	GACCCCCYGCTGTG	3.03e-62	1.53e-59	85.91
db/JASPAR/JASPAR2018_CORE_non-redundant.meme	MA1380.1	AT2G20110	WTTTAAATTTTTWAA	6.65e-62	4.71e-59	49.55
db/JASPAR/JASPAR2018_CORE_non-redundant.meme	MA1156.1	JKD	WWWWTTTTTGTCKTTTTSTD	1.09e-61	6.14e-59	70
db/JASPAR/JASPAR2018_CORE_non-redundant.meme	MA0753.1	ZNF740	MCCCCCCCAC	8.91e-62	1.07e-58	91.82
db/JASPAR/JASPAR2018_CORE_non-redundant.meme	MA1236.1	ESE3	HGGHGGHGGCGGCGGMGGW	7.13e-59	2e-56	65.45
db/JASPAR/JASPAR2018_CORE_non-redundant.meme	MA0408.1	TOS8	MTGTCAAA	2.96e-58	2.62e-55	56.36
db/JASPAR/JASPAR2018_CORE_non-redundant.meme	MA0851.1	Foxj3	NDAADGTAAACAAANNM	4.91e-58	2.84e-55	64.55
db/JASPAR/JASPAR2018_CORE_non-redundant.meme	MA0033.2	FOXL1	RTAAACA	1.06e-57	3.98e-55	46.82
db/JASPAR/JASPAR2018_CORE_non-redundant.meme	MA1232.1	AT4G28140	GDCGGYGGHGRHGRHGGNGR	1.72e-57	6.17e-55	71.82
db/JASPAR/JASPAR2018_CORE_non-redundant.meme	MA1255.1	AT1G22810	GGHGGYGGCGGTGGH	7.28e-57	2.47e-54	60
db/JASPAR/JASPAR2018_CORE_non-redundant.meme	MA0425.1	YGR067C	VCCCCDCNNNNNNN	1.98e-56	2.14e-53	98.64
db/JASPAR/JASPAR2018_CORE_non-redundant.meme	MA0049.1	hb	SMAWAAAAAA	2.26e-55	2.4e-52	46.36
db/JASPAR/JASPAR2018_CORE_non-redundant.meme	MA0377.1	SFL1	WHVHDNATMGAAGAAAWAWWW	5.03e-55	4.2e-52	48.64
db/JASPAR/JASPAR2018_CORE_non-redundant.meme	MA1161.1	TSO1	WWTTWAAAATTTAAA	3.82e-52	2.67e-49	49.09
db/JASPAR/JASPAR2018_CORE_non-redundant.meme	MA0847.1	FOXD2	GTAAACA	3.84e-51	1.37e-48	41.36
db/JASPAR/JASPAR2018_CORE_non-redundant.meme	MA1226.1	AT5G18450	GGHGGAGGCGGTGGH	1.18e-50	4.97e-48	66.36
db/JASPAR/JASPAR2018_CORE_non-redundant.meme	MA1222.1	AT1G44830	CCDCCDCCACCGMCA	6.04e-50	1.97e-47	59.09
db/JASPAR/JASPAR2018_CORE_non-redundant.meme	MA0317.1	HCM1	ATAAACAA	4.45e-50	3.8e-47	46.82
db/JASPAR/JASPAR2018_CORE_non-redundant.meme	MA1228.1	AT4G18450	RYGGCGGCGGHGGHGGH	3.82e-49	7.3e-47	49.09
db/JASPAR/JASPAR2018_CORE_non-redundant.meme	MA1371.1	IDD4	MASAAAAMGACAAAAAW	2.1e-49	1.04e-46	70
db/JASPAR/JASPAR2018_CORE_non-redundant.meme	MA1250.1	AT1G75490	CCDCCDCCACCGCCD	6.38e-49	2.15e-46	67.73
db/JASPAR/JASPAR2018_CORE_non-redundant.meme	MA1225.1	ERF5	CCDCCGCCGCCGCCR	2.53e-48	5.75e-46	55
db/JASPAR/JASPAR2018_CORE_non-redundant.meme	MA1248.1	DREB26	YCNCCDYCDYCDCCACCGMC	5.78e-48	2.03e-45	68.18
db/JASPAR/JASPAR2018_CORE_non-redundant.meme	MA0559.1	PI	CCAAAARWRGAAAR	1.83e-48	2.22e-45	66.82
db/JASPAR/JASPAR2018_CORE_non-redundant.meme	MA1160.1	AT1G14580	WWWWTTTTTGTCGTTTTSTK	8.32e-47	3.56e-44	74.55
db/JASPAR/JASPAR2018_CORE_non-redundant.meme	MA1264.1	ESE1	HGRYGGCGGCGGHGG	2.78e-46	5.47e-44	48.64
db/JASPAR/JASPAR2018_CORE_non-redundant.meme	MA1373.1	IDD2	HABWAAACGACAAAA	1.76e-46	6.15e-44	65.91
db/JASPAR/JASPAR2018_CORE_non-redundant.meme	MA0850.1	FOXP3	RTAAACA	1.01e-45	3.73e-43	43.64
db/JASPAR/JASPAR2018_CORE_non-redundant.meme	MA1159.1	SGR5	AAAAWAAGACAAAAW	5.11e-46	4.04e-43	62.27
db/JASPAR/JASPAR2018_CORE_non-redundant.meme	MA0929.1	NCU00019	NNDGTAAAYAHA	1.01e-45	4.39e-43	43.64
db/JASPAR/JASPAR2018_CORE_non-redundant.meme	MA1379.1	SOL1	WTTWAAAATTTAAAW	7.12e-46	4.79e-43	56.36
db/JASPAR/JASPAR2018_CORE_non-redundant.meme	MA0010.1	br	RTAAWWRACAARWN	5.99e-46	4.88e-43	48.64
db/JASPAR/JASPAR2018_CORE_non-redundant.meme	MA0436.1	YPR022C	CCCCACN	1.38e-45	1.52e-42	95
db/JASPAR/JASPAR2018_CORE_non-redundant.meme	MA0340.1	MOT3	HAGGYA	1.83e-45	2.38e-42	74.09
db/JASPAR/JASPAR2018_CORE_non-redundant.meme	MA1245.1	AT2G33710	CCDCCGCCGCCGYCR	3.13e-44	5.17e-42	41.36
db/JASPAR/JASPAR2018_CORE_non-redundant.meme	MA1327.1	ATHB23	AWWNWTAATTAATDAWWWAWTW	1.78e-44	8.61e-42	35.91
db/JASPAR/JASPAR2018_CORE_non-redundant.meme	MA1000.2	ERF105	RHRRYGGCGGCGGHG	7.28e-44	1.22e-41	40.91
db/JASPAR/JASPAR2018_CORE_non-redundant.meme	MA1412.1	TSAR2	NGCACGTGCN	2.02e-43	3.14e-41	43.18
db/JASPAR/JASPAR2018_CORE_non-redundant.meme	MA0633.1	Twist2	NCCATATGTK	2.38e-43	8.25e-41	55.45
db/JASPAR/JASPAR2018_CORE_non-redundant.meme	MA1231.1	ERF15	CDCCDCCGCCGCCRY	8.88e-43	1.92e-40	49.55
db/JASPAR/JASPAR2018_CORE_non-redundant.meme	MA0285.1	CRZ1	CNVMGCCHC	7.88e-43	7.63e-40	90.91
db/JASPAR/JASPAR2018_CORE_non-redundant.meme	MA1221.1	RAP26	TKGCGGCGGMGGHGG	8.13e-42	1.43e-39	44.55
db/JASPAR/JASPAR2018_CORE_non-redundant.meme	MA0443.1	btd	RRGGGGCGKR	3.45e-42	2.22e-39	85.45
db/JASPAR/JASPAR2018_CORE_non-redundant.meme	MA0934.1	AHL25	AWTTAAWT	5.15e-42	3.12e-39	39.09
db/JASPAR/JASPAR2018_CORE_non-redundant.meme	MA1247.1	AT1G28160	YGRCGGCGGMGRHGG	2.57e-41	4.29e-39	38.18
db/JASPAR/JASPAR2018_CORE_non-redundant.meme	MA0607.1	Bhlha15	SCATATGT	1.63e-41	1.06e-38	60.45
db/JASPAR/JASPAR2018_CORE_non-redundant.meme	MA0568.1	MYC3	VCACGTGB	6.37e-41	1.11e-38	45
db/JASPAR/JASPAR2018_CORE_non-redundant.meme	MA1219.1	CEJ1	CCDYCDCCACCGMCA	4.16e-41	1.38e-38	62.73
db/JASPAR/JASPAR2018_CORE_non-redundant.meme	MA0227.1	hth	TGACAK	4.52e-41	3.96e-38	70.91
db/JASPAR/JASPAR2018_CORE_non-redundant.meme	MA0431.1	TDA9	NCCCCDCWH	4.41e-41	5.11e-38	94.09
db/JASPAR/JASPAR2018_CORE_non-redundant.meme	MA0514.1	Sox3	CCTTTGTYYY	4.38e-41	5.43e-38	60.45
db/JASPAR/JASPAR2018_CORE_non-redundant.meme	MA0733.1	EGR4	NHMCGCCCACGCAHWT	2.76e-40	1.22e-37	73.18
db/JASPAR/JASPAR2018_CORE_non-redundant.meme	MA0535.1	Mad	SHGRCGCCGVCGSHG	1.42e-39	3.35e-37	52.27
db/JASPAR/JASPAR2018_CORE_non-redundant.meme	MA1244.1	ABR1	GRHGRHDDTKGCGGCGGMG	2.51e-39	4.67e-37	37.73
db/JASPAR/JASPAR2018_CORE_non-redundant.meme	MA0456.1	opa	GMCCCCCCGCTG	6.64e-40	5.32e-37	93.18
db/JASPAR/JASPAR2018_CORE_non-redundant.meme	MA1256.1	RAP212	NGRHDRHDRYGGCGGCGGHGR	1.59e-38	2.9e-36	39.55
db/JASPAR/JASPAR2018_CORE_non-redundant.meme	MA0824.1	ID4	NRCACCTGBH	1.09e-38	1.12e-35	97.73
db/JASPAR/JASPAR2018_CORE_non-redundant.meme	MA0338.1	MIG2	CCCCRCV	1.7e-38	1.6e-35	91.82
db/JASPAR/JASPAR2018_CORE_non-redundant.meme	MA0830.1	TCF4	HRCACCTGBN	1.68e-38	1.77e-35	88.64
db/JASPAR/JASPAR2018_CORE_non-redundant.meme	MA0089.1	MAFG::NFE2L1	NATGAC	2.08e-37	2.9e-35	37.73
db/JASPAR/JASPAR2018_CORE_non-redundant.meme	MA1252.1	PUCHI	CCDCCKCCGCCGYYD	3.56e-37	5.77e-35	40
db/JASPAR/JASPAR2018_CORE_non-redundant.meme	MA0933.1	AHL20	AATTAAWT	1.32e-37	7.92e-35	35.45
db/JASPAR/JASPAR2018_CORE_non-redundant.meme	MA0339.1	MIG3	CCCCRCV	2.26e-37	2e-34	93.64
db/JASPAR/JASPAR2018_CORE_non-redundant.meme	MA0081.1	SPIB	WGMGGAA	3.32e-37	4.31e-34	70.91
db/JASPAR/JASPAR2018_CORE_non-redundant.meme	MA1242.1	AT3G57600	CCDCCACCGCC	1.25e-36	4.55e-34	63.18
db/JASPAR/JASPAR2018_CORE_non-redundant.meme	MA0561.1	PIF4	CACGTGSC	3.99e-36	9.25e-34	50
db/JASPAR/JASPAR2018_CORE_non-redundant.meme	MA0522.2	TCF3	HRCACCTGBN	9.14e-37	9.8e-34	84.55
db/JASPAR/JASPAR2018_CORE_non-redundant.meme	MA0560.1	PIF3	DBCCACGTGR	5.78e-36	1.75e-33	49.09
db/JASPAR/JASPAR2018_CORE_non-redundant.meme	MA1025.1	HBI1	NNBGCACGTGCN	5.54e-35	1.09e-32	44.55
db/JASPAR/JASPAR2018_CORE_non-redundant.meme	MA1100.1	ASCL1	VSAGCAGCTGSNN	2.09e-35	2.08e-32	88.64
db/JASPAR/JASPAR2018_CORE_non-redundant.meme	MA0816.1	Ascl2	ARCAGCTGCY	3.5e-35	3.62e-32	63.64
db/JASPAR/JASPAR2018_CORE_non-redundant.meme	MA1415.1	REF6	RAAACAGAGNA	4.58e-35	4.86e-32	55.91
db/JASPAR/JASPAR2018_CORE_non-redundant.meme	MA0458.1	slp1	DTGTTTAYRYW	1.01e-34	5.98e-32	47.27
db/JASPAR/JASPAR2018_CORE_non-redundant.meme	MA0848.1	FOXO4	GTAAACA	2.01e-34	7.23e-32	43.64
db/JASPAR/JASPAR2018_CORE_non-redundant.meme	MA0048.2	NHLH1	CGCAGCTGCK	2.5e-34	1.6e-31	75.45
db/JASPAR/JASPAR2018_CORE_non-redundant.meme	MA0626.1	Npas2	NSCACGTGTN	1.69e-33	2.67e-31	36.36
db/JASPAR/JASPAR2018_CORE_non-redundant.meme	MA0103.3	ZEB1	SNCACCTGSVN	3.46e-34	3.54e-31	85.91
db/JASPAR/JASPAR2018_CORE_non-redundant.meme	MA1157.1	NUC	WWWWTTTTTGTCGTTTTBTD	1.8e-33	7.74e-31	61.36
db/JASPAR/JASPAR2018_CORE_non-redundant.meme	MA1108.1	MXI1	NVVCCACGTGSNB	4.06e-33	1.21e-30	52.73
db/JASPAR/JASPAR2018_CORE_non-redundant.meme	MA0147.3	MYC	NNCCACGTGCNB	4.74e-33	1.7e-30	59.09
db/JASPAR/JASPAR2018_CORE_non-redundant.meme	MA0002.2	RUNX1	BBYTGTGGTTT	1.5e-33	1.89e-30	88.64
db/JASPAR/JASPAR2018_CORE_non-redundant.meme	MA1158.1	MGP	HAVAAAACGACAAAAAWWWW	6.06e-33	2.51e-30	58.64
db/JASPAR/JASPAR2018_CORE_non-redundant.meme	MA0506.1	NRF1	GCGCVTGCGCR	1.46e-32	2.72e-30	42.73
db/JASPAR/JASPAR2018_CORE_non-redundant.meme	MA0566.1	MYC2	GCACGTGC	3.37e-32	4.78e-30	36.36
db/JASPAR/JASPAR2018_CORE_non-redundant.meme	MA0692.1	TFEB	RYCACGTGAC	3.89e-32	7.15e-30	41.36
db/JASPAR/JASPAR2018_CORE_non-redundant.meme	MA0357.1	PHO4	SCACGTGS	3.61e-32	8.08e-30	47.27
db/JASPAR/JASPAR2018_CORE_non-redundant.meme	MA1021.1	PHYPADRAFT_48267	YCACGTGC	7.11e-32	1.26e-29	41.36
db/JASPAR/JASPAR2018_CORE_non-redundant.meme	MA0825.1	MNT	RVCACGTGMH	1.07e-31	1.69e-29	38.64
db/JASPAR/JASPAR2018_CORE_non-redundant.meme	MA0552.1	PIF1	DKNRNGWCACGTGG	1.31e-31	2.42e-29	40.45
db/JASPAR/JASPAR2018_CORE_non-redundant.meme	MA0044.1	HMG-1	STTGTDHTY	1.68e-31	3.07e-29	41.82
db/JASPAR/JASPAR2018_CORE_non-redundant.meme	MA1266.1	RAP211	CYDYCDYCGCCGGCN	1.42e-31	3.91e-29	36.36
db/JASPAR/JASPAR2018_CORE_non-redundant.meme	MA1359.1	bHLH31	VWBDHVNCACGTGBNHNWSWC	2.8e-31	6.77e-29	48.18
db/JASPAR/JASPAR2018_CORE_non-redundant.meme	MA0058.3	MAX	AVCACGTGNY	1.05e-30	1.86e-28	40.91
db/JASPAR/JASPAR2018_CORE_non-redundant.meme	MA0593.1	FOXP2	RWGTAAACAVR	3.5e-31	2.43e-28	50.91
db/JASPAR/JASPAR2018_CORE_non-redundant.meme	MA1103.1	FOXK2	WDGTAAACANV	9.95e-31	3.22e-28	45.45
db/JASPAR/JASPAR2018_CORE_non-redundant.meme	MA0513.1	SMAD2::SMAD3::SMAD4	CTGTCTGDCACCT	8.26e-31	7.8e-28	87.27
db/JASPAR/JASPAR2018_CORE_non-redundant.meme	MA1366.1	AT1G76880	AYRGTAAAAAWDDWWW	1.95e-30	1.05e-27	39.09
db/JASPAR/JASPAR2018_CORE_non-redundant.meme	MA0959.1	AIB	GCACGTGC	5.85e-30	1.06e-27	40.91
db/JASPAR/JASPAR2018_CORE_non-redundant.meme	MA1365.1	AT5G47660	WWHHWTTTTTACYGY	4.65e-30	1.94e-27	48.64
db/JASPAR/JASPAR2018_CORE_non-redundant.meme	MA0606.1	NFAT5	NTTTTCCAYN	4.63e-30	5.41e-27	40.45
db/JASPAR/JASPAR2018_CORE_non-redundant.meme	MA1280.1	OBP4	VAAAAAGKWAAWWW	8.07e-30	8.3e-27	37.73
db/JASPAR/JASPAR2018_CORE_non-redundant.meme	MA0337.1	MIG1	HCCCCRS	9.01e-30	8.96e-27	95.45
db/JASPAR/JASPAR2018_CORE_non-redundant.meme	MA0526.2	USF2	NNNGGTCACGTGRYYN	4.51e-29	9.42e-27	33.64
db/JASPAR/JASPAR2018_CORE_non-redundant.meme	MA0499.1	Myod1	NSCAGCTGYYNYB	9.31e-30	1.01e-26	75
db/JASPAR/JASPAR2018_CORE_non-redundant.meme	MA0812.1	TFAP2B(var.2)	HGCCTSAGGCD	1.29e-29	1.17e-26	92.73
db/JASPAR/JASPAR2018_CORE_non-redundant.meme	MA0814.1	TFAP2C(var.2)	HGCCTSAGGCD	2.46e-29	2.36e-26	94.55
db/JASPAR/JASPAR2018_CORE_non-redundant.meme	MA0334.1	MET32	MGCCACA	3.95e-29	3.19e-26	88.18
db/JASPAR/JASPAR2018_CORE_non-redundant.meme	MA0962.1	BHLH34	GCACGTGK	3.27e-28	4.81e-26	35.45
db/JASPAR/JASPAR2018_CORE_non-redundant.meme	MA1061.1	SPT	CCCACGTGN	3.79e-28	6.14e-26	36.36
db/JASPAR/JASPAR2018_CORE_non-redundant.meme	MA0562.1	PIF5	TCACGTGS	2.07e-28	6.21e-26	46.82
db/JASPAR/JASPAR2018_CORE_non-redundant.meme	MA1114.1	PBX3	NNNTGAGTGACAGGBNN	8.26e-29	6.87e-26	91.36
db/JASPAR/JASPAR2018_CORE_non-redundant.meme	MA0152.1	NFATC2	TTTTCCA	8.51e-29	1.08e-25	42.27
db/JASPAR/JASPAR2018_CORE_non-redundant.meme	MA1374.1	IDD7	HASAAAACGACAAAAAWW	8.39e-28	3.52e-25	49.09
db/JASPAR/JASPAR2018_CORE_non-redundant.meme	MA0932.1	AHL12	AAWWWWTT	2.54e-27	1.7e-24	23.64
db/JASPAR/JASPAR2018_CORE_non-redundant.meme	MA1052.1	RAP2-6	GCGCCGCC	8.25e-27	1.77e-24	43.18
db/JASPAR/JASPAR2018_CORE_non-redundant.meme	MA0207.1	achi	TGACAG	1.76e-27	2.14e-24	64.09
db/JASPAR/JASPAR2018_CORE_non-redundant.meme	MA0550.2	BZR1	SCRCACGTGYRHNYNHNNHB	1.81e-26	2.55e-24	33.64
db/JASPAR/JASPAR2018_CORE_non-redundant.meme	MA0136.2	ELF5	AMSMGGAAGTD	4.62e-27	3.18e-24	80.91
db/JASPAR/JASPAR2018_CORE_non-redundant.meme	MA0356.1	PHO2	WTAWTW	8.7e-27	3.24e-24	40.45
db/JASPAR/JASPAR2018_CORE_non-redundant.meme	MA0500.1	Myog	RRCAGCTGSNV	4.02e-27	4.4e-24	79.09
db/JASPAR/JASPAR2018_CORE_non-redundant.meme	MA0549.1	BZR2	MRCACGTGKSV	2.96e-26	4.86e-24	36.82
db/JASPAR/JASPAR2018_CORE_non-redundant.meme	MA0957.1	BHLH3	GCACGTGC	3.75e-26	5.24e-24	31.82
db/JASPAR/JASPAR2018_CORE_non-redundant.meme	MA1074.1	UNE10	CCACGTGM	5.37e-26	8.16e-24	35
db/JASPAR/JASPAR2018_CORE_non-redundant.meme	MA0104.4	MYCN	VVCCACGTGGBB	3.4e-26	1.18e-23	56.36
db/JASPAR/JASPAR2018_CORE_non-redundant.meme	MA1033.1	OJ1058_F05.8	MCACGTGK	1.25e-25	1.93e-23	34.55
db/JASPAR/JASPAR2018_CORE_non-redundant.meme	MA0871.1	TFEC	RTCACRTGAB	8.09e-26	2.05e-23	43.64
db/JASPAR/JASPAR2018_CORE_non-redundant.meme	MA0975.1	CRF2	SCGCCGCC	1.21e-25	2.76e-23	41.82
db/JASPAR/JASPAR2018_CORE_non-redundant.meme	MA0965.1	BIM2	NKCACGTGMN	2.89e-25	3.29e-23	29.09
db/JASPAR/JASPAR2018_CORE_non-redundant.meme	MA1261.1	AT5G67000	HDDHTRCGGCKGHGG	2.02e-25	3.75e-23	39.09
db/JASPAR/JASPAR2018_CORE_non-redundant.meme	MA0931.1	ABI5	NGMCACGTGK	6.48e-25	6.61e-23	26.82
db/JASPAR/JASPAR2018_CORE_non-redundant.meme	MA0093.2	USF1	VYCAYGTGACC	1.69e-25	6.76e-23	50
db/JASPAR/JASPAR2018_CORE_non-redundant.meme	MA0687.1	SPIC	HAAAAGVGGAAGTA	8.19e-26	7.29e-23	58.18
db/JASPAR/JASPAR2018_CORE_non-redundant.meme	MA1411.1	TSAR1	NGCACGTGCD	5.18e-25	7.67e-23	34.09
db/JASPAR/JASPAR2018_CORE_non-redundant.meme	MA0608.1	Creb3l2	GCCACGTGD	7.52e-25	1.01e-22	32.27
db/JASPAR/JASPAR2018_CORE_non-redundant.meme	MA0057.1	MZF1(var.2)	BKAGGGGKAR	1.15e-25	1.45e-22	98.18
db/JASPAR/JASPAR2018_CORE_non-redundant.meme	MA0521.1	Tcf12	RACAGCTGSNV	1.55e-25	1.72e-22	85
db/JASPAR/JASPAR2018_CORE_non-redundant.meme	MA1333.1	AT4G18890	YGCACGTGTGR	1.58e-24	2.09e-22	30.45
db/JASPAR/JASPAR2018_CORE_non-redundant.meme	MA0963.1	BHLH78	GCACGTGC	1.14e-24	2.09e-22	38.18
db/JASPAR/JASPAR2018_CORE_non-redundant.meme	MA0958.1	BHLH13	RCACGTGC	1.58e-24	2.35e-22	30.45
db/JASPAR/JASPAR2018_CORE_non-redundant.meme	MA0398.1	SUM1	AWWATTTTT	4.8e-25	3.25e-22	25.45
db/JASPAR/JASPAR2018_CORE_non-redundant.meme	MA0546.1	pha-4	WRWGYAAAYA	4.33e-25	3.33e-22	53.64
db/JASPAR/JASPAR2018_CORE_non-redundant.meme	MA0617.1	Id2	RCACGTGR	3.06e-24	3.7e-22	26.82
db/JASPAR/JASPAR2018_CORE_non-redundant.meme	MA0569.1	MYC4	RCACGTGC	3.01e-24	4.19e-22	30.45
db/JASPAR/JASPAR2018_CORE_non-redundant.meme	MA0004.1	Arnt	CACGTG	7.61e-24	6.09e-22	23.64
db/JASPAR/JASPAR2018_CORE_non-redundant.meme	MA0823.1	HEY1	GRCACGTGCC	4.52e-24	7.83e-22	32.27
db/JASPAR/JASPAR2018_CORE_non-redundant.meme	MA0305.1	GCR2	GCTTCCH	8.45e-25	1.11e-21	80
db/JASPAR/JASPAR2018_CORE_non-redundant.meme	MA0507.1	POU2F2	YDNATTTGCATRT	1.87e-24	1.22e-21	38.18
db/JASPAR/JASPAR2018_CORE_non-redundant.meme	MA1362.1	bHLH77	RWDWNGBCACGTGMK	1.06e-23	1.67e-21	34.55
db/JASPAR/JASPAR2018_CORE_non-redundant.meme	MA0771.1	HSF4	TTCTAGAABNTTC	4.56e-24	2.79e-21	35
db/JASPAR/JASPAR2018_CORE_non-redundant.meme	MA1260.1	AT1G77640	KDNGDNGDHDDTGTCGGTGGH	1.12e-23	2.88e-21	44.55
db/JASPAR/JASPAR2018_CORE_non-redundant.meme	MA1331.1	AT1G78700	YGCACGTGTGV	2.83e-23	3.45e-21	29.55
db/JASPAR/JASPAR2018_CORE_non-redundant.meme	MA0332.1	MET28	CTGTGG	3.01e-24	3.74e-21	74.55
db/JASPAR/JASPAR2018_CORE_non-redundant.meme	MA1370.1	IDD5	TTTTTGTCGTTTWSTG	1.17e-23	3.9e-21	53.18
db/JASPAR/JASPAR2018_CORE_non-redundant.meme	MA0252.1	vis	TGACAS	3.36e-24	3.9e-21	62.73
db/JASPAR/JASPAR2018_CORE_non-redundant.meme	MA0517.1	STAT1::STAT2	THAGTTTCRKTTTCY	5.89e-24	4.8e-21	55
db/JASPAR/JASPAR2018_CORE_non-redundant.meme	MA0622.1	Mlxip	BCACGTGK	4.87e-23	5.89e-21	27.73
db/JASPAR/JASPAR2018_CORE_non-redundant.meme	MA1364.1	PIF7	SDKRDWGCCACGTGG	2.41e-23	6.59e-21	40
db/JASPAR/JASPAR2018_CORE_non-redundant.meme	MA0123.1	abi4	CGSYGCCCCC	1.9e-23	8.28e-21	62.73
db/JASPAR/JASPAR2018_CORE_non-redundant.meme	MA0956.1	BEE2	NNCACGTGNN	1.49e-22	1.04e-20	19.09
db/JASPAR/JASPAR2018_CORE_non-redundant.meme	MA0770.1	HSF2	TTCTAGAAYRTTC	4.45e-23	2.21e-20	32.27
db/JASPAR/JASPAR2018_CORE_non-redundant.meme	MA0616.1	Hes2	NNNNGRCACGTGM	1.3e-22	2.28e-20	35.91
db/JASPAR/JASPAR2018_CORE_non-redundant.meme	MA0490.1	JUNB	NRRTGASTCAK	4.45e-23	3.66e-20	62.73
db/JASPAR/JASPAR2018_CORE_non-redundant.meme	MA0375.1	RSC30	CSCGCGCG	4.28e-22	7.19e-20	35
db/JASPAR/JASPAR2018_CORE_non-redundant.meme	MA0992.1	ERF4	CCGCCGCC	6.41e-22	1.51e-19	41.36
db/JASPAR/JASPAR2018_CORE_non-redundant.meme	MA0139.1	CTCF	YGRCCASYAGRKGGCRSYR	2.52e-22	1.57e-19	76.36
db/JASPAR/JASPAR2018_CORE_non-redundant.meme	MA0966.1	BIM3	NKCACGTGMN	2.38e-21	2.31e-19	25
db/JASPAR/JASPAR2018_CORE_non-redundant.meme	MA0441.1	ZMS1	TWCCCCGCW	2.56e-22	2.67e-19	84.55
db/JASPAR/JASPAR2018_CORE_non-redundant.meme	MA0732.1	EGR3	HHMCGCCCACGCAHH	2.63e-21	3.68e-19	30.91
db/JASPAR/JASPAR2018_CORE_non-redundant.meme	MA0976.1	CRF4	SCGCCGCC	2.08e-21	4.73e-19	41.36
db/JASPAR/JASPAR2018_CORE_non-redundant.meme	MA0930.1	ABF3	ACACGTGT	9.44e-21	9.25e-19	25
db/JASPAR/JASPAR2018_CORE_non-redundant.meme	MA0614.1	Foxj2	RTAAACAA	1.94e-21	1.09e-18	41.82
db/JASPAR/JASPAR2018_CORE_non-redundant.meme	MA0039.3	KLF4	MCACACCCTNN	1.42e-21	1.42e-18	70.45
db/JASPAR/JASPAR2018_CORE_non-redundant.meme	MA1190.1	At4g01280	AGATATTTTTD	2.76e-21	1.7e-18	45
db/JASPAR/JASPAR2018_CORE_non-redundant.meme	MA1102.1	CTCFL	CRSCAGGGGGCRSB	2.28e-21	1.82e-18	87.27
db/JASPAR/JASPAR2018_CORE_non-redundant.meme	MA1265.1	AT4G31060	CCACCGACAMHDHYDHCNNH	8.38e-21	1.84e-18	32.27
db/JASPAR/JASPAR2018_CORE_non-redundant.meme	MA1254.1	ERF13	MKCMGCCGCCATWDY	1.02e-20	1.98e-18	22.73
db/JASPAR/JASPAR2018_CORE_non-redundant.meme	MA0920.1	fkh-2	RTAAACAH	5.09e-21	2.34e-18	40.45
db/JASPAR/JASPAR2018_CORE_non-redundant.meme	MA1053.1	ERF109	GCGCCGCC	1.32e-20	2.76e-18	36.82
db/JASPAR/JASPAR2018_CORE_non-redundant.meme	MA1258.1	DREB2	NRDYDAWGKCGGTGRHKRNDR	1.27e-20	3.21e-18	41.82
db/JASPAR/JASPAR2018_CORE_non-redundant.meme	MA0819.1	CLOCK	AACACGTGTH	9.47e-20	7.86e-18	22.27
db/JASPAR/JASPAR2018_CORE_non-redundant.meme	MA0649.1	HEY2	GRCACGTGYC	6.83e-20	1.15e-17	31.36
db/JASPAR/JASPAR2018_CORE_non-redundant.meme	MA1216.1	RAP21	DTGTCGGTGGHGR	5.71e-20	1.3e-17	39.55
db/JASPAR/JASPAR2018_CORE_non-redundant.meme	MA0988.1	PHYPADRAFT_143875	NVCACGTGBN	1.18e-19	1.37e-17	26.82
db/JASPAR/JASPAR2018_CORE_non-redundant.meme	MA0558.1	FLC	WNWWDCCMAAAATRGAAAGWW	1.92e-20	1.81e-17	72.27
db/JASPAR/JASPAR2018_CORE_non-redundant.meme	MA1332.1	AT4G36780	YCACACGTGCR	3.11e-19	3.63e-17	25.91
db/JASPAR/JASPAR2018_CORE_non-redundant.meme	MA0980.1	RAP2-10	GCGCCGCC	1.99e-19	4.25e-17	38.64
db/JASPAR/JASPAR2018_CORE_non-redundant.meme	MA0486.2	HSF1	TTCTAGAAYRTTC	1.25e-19	4.64e-17	33.64
db/JASPAR/JASPAR2018_CORE_non-redundant.meme	MA1034.1	Os05g0497200	CGSCGCCR	3.35e-19	5.03e-17	30.45
db/JASPAR/JASPAR2018_CORE_non-redundant.meme	MA0578.1	SPL8	WWDWHYGTACHHYWWW	3.99e-19	5.23e-17	28.64
db/JASPAR/JASPAR2018_CORE_non-redundant.meme	MA0941.1	ABF2	NNNDACACGTGDN	8.87e-19	5.59e-17	18.64
db/JASPAR/JASPAR2018_CORE_non-redundant.meme	MA1385.1	AT2G40260	TWWWAAHATTCTYTT	9.89e-20	7.81e-17	42.27
db/JASPAR/JASPAR2018_CORE_non-redundant.meme	MA0003.3	TFAP2A	HGCCYSAGGCD	9.06e-20	8.54e-17	89.55
db/JASPAR/JASPAR2018_CORE_non-redundant.meme	MA0449.1	h	GGCACGTGCC	5.18e-19	1.35e-16	35.91
db/JASPAR/JASPAR2018_CORE_non-redundant.meme	MA0268.1	ADR1	HCCCCAM	1.13e-19	1.41e-16	99.09
db/JASPAR/JASPAR2018_CORE_non-redundant.meme	MA0320.1	IME1	CCGCCGAG	1.15e-18	2.24e-16	35.45
db/JASPAR/JASPAR2018_CORE_non-redundant.meme	MA0376.1	RTG3	RDVKKAGCACGTGCYYDNWH	2.4e-18	3.17e-16	28.18
db/JASPAR/JASPAR2018_CORE_non-redundant.meme	MA1185.1	LHY1	AGATATTTTN	9.66e-19	5.02e-16	43.64
db/JASPAR/JASPAR2018_CORE_non-redundant.meme	MA0685.1	SP4	BWRGCCACGCCCMCTYH	2.37e-18	5.87e-16	39.09
db/JASPAR/JASPAR2018_CORE_non-redundant.meme	MA0042.2	FOXI1	GTAAACA	2.96e-18	7.93e-16	43.18
db/JASPAR/JASPAR2018_CORE_non-redundant.meme	MA1011.1	PHYPADRAFT_72483	NNCACGTGNN	1.14e-17	1.06e-15	22.27
db/JASPAR/JASPAR2018_CORE_non-redundant.meme	MA0831.2	TFE3	CACGTGAY	1.43e-17	1.07e-15	20
db/JASPAR/JASPAR2018_CORE_non-redundant.meme	MA0470.1	E2F4	GGGCGGGAARN	2.55e-18	1.09e-15	58.18
db/JASPAR/JASPAR2018_CORE_non-redundant.meme	MA1162.1	TCX2	WTTYAAAATTYAAAW	2.55e-18	1.72e-15	58.18
db/JASPAR/JASPAR2018_CORE_non-redundant.meme	MA0336.1	MGA1	DDNRNKATAGAACAYTHHDWV	5.44e-18	1.96e-15	51.82
db/JASPAR/JASPAR2018_CORE_non-redundant.meme	MA0849.1	FOXO6	GTAAACA	7.44e-18	2.13e-15	44.09
db/JASPAR/JASPAR2018_CORE_non-redundant.meme	MA1109.1	NEUROD1	NRACAGATGGYNN	4.46e-18	4.78e-15	75.91
db/JASPAR/JASPAR2018_CORE_non-redundant.meme	MA0128.1	EmBP-1	ASACGTGG	5.23e-17	5.17e-15	23.18
db/JASPAR/JASPAR2018_CORE_non-redundant.meme	MA0464.2	BHLHE40	VKCACGTGMC	5.31e-17	6.69e-15	25.45
db/JASPAR/JASPAR2018_CORE_non-redundant.meme	MA1049.1	ERF094	MGCCGCCR	2.86e-17	7.83e-15	40
db/JASPAR/JASPAR2018_CORE_non-redundant.meme	MA0786.1	POU3F1	WTATGCWAATKW	1.61e-17	7.89e-15	38.18
db/JASPAR/JASPAR2018_CORE_non-redundant.meme	MA0603.1	Arntl	NGTCACGTGH	1.3e-16	1.32e-14	22.27
db/JASPAR/JASPAR2018_CORE_non-redundant.meme	MA0047.2	Foxa2	TGTTTACWYWGB	2.19e-17	1.4e-14	62.27
db/JASPAR/JASPAR2018_CORE_non-redundant.meme	MA1182.1	At3g09600	AGATATTTTWDD	3.11e-17	1.71e-14	45
db/JASPAR/JASPAR2018_CORE_non-redundant.meme	MA1208.1	GT2	WTTTTTACCGYHDT	4.48e-17	2.24e-14	51.82
db/JASPAR/JASPAR2018_CORE_non-redundant.meme	MA0148.3	FOXA1	YNBNTGTTTACWYWD	3.5e-17	2.34e-14	37.73
db/JASPAR/JASPAR2018_CORE_non-redundant.meme	MA1367.1	AT1G76870	AWHHWAAACCRSWW	5.73e-17	2.48e-14	50
db/JASPAR/JASPAR2018_CORE_non-redundant.meme	MA0620.2	MITF	NNDRGTCACGTGACYHNN	1.23e-16	3.08e-14	40.45
db/JASPAR/JASPAR2018_CORE_non-redundant.meme	MA0281.1	CBF1	GCACGTGA	4.63e-16	3.75e-14	19.55
db/JASPAR/JASPAR2018_CORE_non-redundant.meme	MA0504.1	NR2C2	VGRGGTCARAGGTCA	5.23e-17	4.49e-14	76.82
db/JASPAR/JASPAR2018_CORE_non-redundant.meme	MA0065.2	Pparg::Rxra	STRGGGCARAGGKCA	3.6e-17	4.55e-14	89.09
db/JASPAR/JASPAR2018_CORE_non-redundant.meme	MA0233.1	mirr	WAACA	7.99e-17	4.91e-14	47.27
db/JASPAR/JASPAR2018_CORE_non-redundant.meme	MA0481.2	FOXP1	NDGTAAACAGNN	1.08e-16	6.45e-14	54.09
db/JASPAR/JASPAR2018_CORE_non-redundant.meme	MA1183.1	At5g52660	AGATATTTTTD	1.2e-16	6.79e-14	33.64
db/JASPAR/JASPAR2018_CORE_non-redundant.meme	MA0059.1	MAX::MYC	RASCACGTGGT	3.71e-16	6.9e-14	33.18
db/JASPAR/JASPAR2018_CORE_non-redundant.meme	MA0926.1	unc-86	DTATGCAT	4.84e-16	1.03e-13	21.82
db/JASPAR/JASPAR2018_CORE_non-redundant.meme	MA0409.1	TYE7	CACGTGA	1.18e-15	1.15e-13	20.91
db/JASPAR/JASPAR2018_CORE_non-redundant.meme	MA0442.2	SOX10	NDAACAAAGVN	1.27e-16	1.54e-13	50.45
db/JASPAR/JASPAR2018_CORE_non-redundant.meme	MA0740.1	KLF14	KRCCACGCCCMCYT	4.51e-16	1.62e-13	50.45
db/JASPAR/JASPAR2018_CORE_non-redundant.meme	MA1237.1	AT4G16750	CNHCDYCRCCGACAH	1.18e-15	2.08e-13	31.82
db/JASPAR/JASPAR2018_CORE_non-redundant.meme	MA1187.1	LCL1	AGATATTTTT	4.07e-16	2.35e-13	35.45
db/JASPAR/JASPAR2018_CORE_non-redundant.meme	MA0964.1	BIM1	NCACGTGMBN	1.82e-15	3.74e-13	34.55
db/JASPAR/JASPAR2018_CORE_non-redundant.meme	MA0480.1	Foxo1	TSYTGTTTACH	5.04e-16	4.65e-13	53.18
db/JASPAR/JASPAR2018_CORE_non-redundant.meme	MA0790.1	POU4F1	ATGMATAATTAATG	1.2e-15	5.33e-13	48.18
db/JASPAR/JASPAR2018_CORE_non-redundant.meme	MA1360.1	bHLH74	CGTGANDVBCACGTGMBNNCW	3.26e-15	6.12e-13	32.73
db/JASPAR/JASPAR2018_CORE_non-redundant.meme	MA1263.1	AT1G36060	DTKGKCGGTGGHGR	2.02e-15	6.29e-13	45
db/JASPAR/JASPAR2018_CORE_non-redundant.meme	MA0210.1	ara	WAACA	1.92e-15	9.39e-13	47.27
db/JASPAR/JASPAR2018_CORE_non-redundant.meme	MA1002.1	ERF112	SSCGCCGCCR	5.44e-15	1.48e-12	41.36
db/JASPAR/JASPAR2018_CORE_non-redundant.meme	MA0492.1	JUND(var.2)	DDDRATGABGTCATN	4e-15	1.54e-12	50.91
db/JASPAR/JASPAR2018_CORE_non-redundant.meme	MA1122.1	TFDP1	VSGCGGGAAVN	5.54e-15	2.26e-12	52.73
db/JASPAR/JASPAR2018_CORE_non-redundant.meme	MA0160.1	NR4A2	AAGGTCAC	3.12e-15	4.03e-12	19.55
db/JASPAR/JASPAR2018_CORE_non-redundant.meme	MA1123.1	TWIST1	NNDCCAGATGTBN	5.3e-15	5.89e-12	60
db/JASPAR/JASPAR2018_CORE_non-redundant.meme	MA0613.1	FOXG1	RTAAACAW	1.76e-14	6.39e-12	49.55
db/JASPAR/JASPAR2018_CORE_non-redundant.meme	MA1051.1	RAP2-3	GCGCCGCC	3.17e-14	6.4e-12	33.18
db/JASPAR/JASPAR2018_CORE_non-redundant.meme	MA0570.1	ABF1	GGMCACGTGGCVCRVVVGR	7.49e-14	9.51e-12	23.64
db/JASPAR/JASPAR2018_CORE_non-redundant.meme	MA1106.1	HIF1A	SBACGTGCNN	2.9e-13	1.57e-11	13.18
db/JASPAR/JASPAR2018_CORE_non-redundant.meme	MA0576.1	RAX3	RGGGGGTAGGTGS	3.47e-14	1.63e-11	54.09
db/JASPAR/JASPAR2018_CORE_non-redundant.meme	MA0497.1	MEF2C	DDDCYAAAAATAGMW	2.84e-14	2.15e-11	52.27
db/JASPAR/JASPAR2018_CORE_non-redundant.meme	MA0018.3	CREB1	NVTGACGTCABN	1.29e-13	2.25e-11	30
db/JASPAR/JASPAR2018_CORE_non-redundant.meme	MA0011.1	br(var.2)	TWCTATTT	5.24e-14	2.42e-11	12.27
db/JASPAR/JASPAR2018_CORE_non-redundant.meme	MA1184.1	RVE1	HHVWAAATATCTWH	9.57e-14	4.91e-11	42.73
db/JASPAR/JASPAR2018_CORE_non-redundant.meme	MA0359.1	RAP1	CACCCATACA	6.68e-14	5.31e-11	81.82
db/JASPAR/JASPAR2018_CORE_non-redundant.meme	MA1191.1	AT3G10113	HHHVAAAATATCTWA	1.06e-13	5.45e-11	36.82
db/JASPAR/JASPAR2018_CORE_non-redundant.meme	MA0922.1	ces-2	ATTAYRTAA	8.4e-13	6.72e-11	18.18
db/JASPAR/JASPAR2018_CORE_non-redundant.meme	MA0310.1	HAC1	GACACGTR	1.93e-12	8.49e-11	10.91
db/JASPAR/JASPAR2018_CORE_non-redundant.meme	MA0135.1	Lhx3	WAATTAATTAWYY	2.2e-13	9.43e-11	16.82
db/JASPAR/JASPAR2018_CORE_non-redundant.meme	MA0625.1	NFATC3	WTTTTCCRYH	8.8e-14	9.62e-11	40.45
db/JASPAR/JASPAR2018_CORE_non-redundant.meme	MA0259.1	ARNT::HIF1A	VBACGTGC	1.64e-12	1.18e-10	15.91
db/JASPAR/JASPAR2018_CORE_non-redundant.meme	MA0979.1	ERF008	CRCCGMCS	5.43e-13	1.31e-10	31.36
db/JASPAR/JASPAR2018_CORE_non-redundant.meme	MA0040.1	Foxq1	HATTGTTTATW	3.26e-13	1.72e-10	51.82
db/JASPAR/JASPAR2018_CORE_non-redundant.meme	MA0399.1	SUT1	CGCGGGG	7.42e-13	1.86e-10	35
db/JASPAR/JASPAR2018_CORE_non-redundant.meme	MA1383.1	KAN2	HTHRGAATATTCTTT	4.65e-13	2.43e-10	44.55
db/JASPAR/JASPAR2018_CORE_non-redundant.meme	MA0972.1	CCA1	AAATATCT	4.54e-13	2.44e-10	33.64
db/JASPAR/JASPAR2018_CORE_non-redundant.meme	MA0082.1	squamosa	MCAWAWATRGWAAN	3.25e-13	2.55e-10	39.09
db/JASPAR/JASPAR2018_CORE_non-redundant.meme	MA0601.1	Arid3b	ATATTAATWAN	5.96e-13	2.64e-10	46.36
db/JASPAR/JASPAR2018_CORE_non-redundant.meme	MA0378.1	SFP1	WNNNDRAAAAWTTTTYYNYDD	2.99e-13	2.76e-10	45.45
db/JASPAR/JASPAR2018_CORE_non-redundant.meme	MA0788.1	POU3F3	WWTATGCWAATTW	6.78e-13	3.13e-10	31.82
db/JASPAR/JASPAR2018_CORE_non-redundant.meme	MA1347.1	bZIP68	TGCCACGTSABCWHH	2.33e-12	3.33e-10	25
db/JASPAR/JASPAR2018_CORE_non-redundant.meme	MA0998.1	ERF096	NMGCCGCCDN	1.92e-12	5.91e-10	39.09
db/JASPAR/JASPAR2018_CORE_non-redundant.meme	MA0698.1	ZBTB18	NATCCAGATGTKB	9.49e-13	7.73e-10	67.73
db/JASPAR/JASPAR2018_CORE_non-redundant.meme	MA1401.1	EPR1	RAAAATATCTWA	1.78e-12	8.95e-10	38.64
db/JASPAR/JASPAR2018_CORE_non-redundant.meme	MA1227.1	AT1G12630	HNHYDYHDHYKYYRCCGACAH	6.29e-12	1.03e-09	21.36
db/JASPAR/JASPAR2018_CORE_non-redundant.meme	MA0283.1	CHA4	GGCGGAGW	3.3e-12	1.22e-09	47.27
db/JASPAR/JASPAR2018_CORE_non-redundant.meme	MA0551.1	HY5	NNTGMCACGTGKCANN	1.12e-11	1.26e-09	20.45
db/JASPAR/JASPAR2018_CORE_non-redundant.meme	MA0750.2	ZBTB7A	NVCCGGAAGTGSV	2.75e-12	1.52e-09	49.55
db/JASPAR/JASPAR2018_CORE_non-redundant.meme	MA0493.1	Klf1	RRCCACACCCW	1.74e-12	1.74e-09	78.64
db/JASPAR/JASPAR2018_CORE_non-redundant.meme	MA0488.1	JUN	DDRATGATGTCAT	4.65e-12	1.96e-09	51.82
db/JASPAR/JASPAR2018_CORE_non-redundant.meme	MA0297.1	FKH2	GTAAACA	1.1e-11	2.91e-09	37.73
db/JASPAR/JASPAR2018_CORE_non-redundant.meme	MA1005.1	ERF3	CGCCGCCA	1.88e-11	2.93e-09	23.64
db/JASPAR/JASPAR2018_CORE_non-redundant.meme	MA1099.1	Hes1	SVCACGYGHN	1.53e-11	3.18e-09	27.73
db/JASPAR/JASPAR2018_CORE_non-redundant.meme	MA0056.1	MZF1	BGGGGA	2.48e-12	3.21e-09	97.73
db/JASPAR/JASPAR2018_CORE_non-redundant.meme	MA0165.1	Abd-B	TTTATKA	8.52e-12	4.14e-09	44.55
db/JASPAR/JASPAR2018_CORE_non-redundant.meme	MA0095.2	YY1	CAARATGGCBGC	6.26e-12	4.69e-09	37.27
db/JASPAR/JASPAR2018_CORE_non-redundant.meme	MA1363.1	bHLH69	CGTGNKWBGCACGTG	1.02e-10	1.18e-08	18.18
db/JASPAR/JASPAR2018_CORE_non-redundant.meme	MA1116.1	RBPJ	BVTGGGAANN	1.06e-11	1.37e-08	28.18
db/JASPAR/JASPAR2018_CORE_non-redundant.meme	MA0138.2	REST	TTCAGCACCATGGACAGCDCC	5.98e-11	1.42e-08	30.91
db/JASPAR/JASPAR2018_CORE_non-redundant.meme	MA0146.2	Zfx	SSSGCCBVGGCCTS	1.74e-11	1.43e-08	68.18
db/JASPAR/JASPAR2018_CORE_non-redundant.meme	MA1046.1	NTL9	TTAAGTAAT	3.68e-11	1.44e-08	40.91
db/JASPAR/JASPAR2018_CORE_non-redundant.meme	MA1004.1	ERF13	SGCCGCCR	5.87e-11	1.44e-08	33.64
db/JASPAR/JASPAR2018_CORE_non-redundant.meme	MA0583.1	RAV1(var.2)	HYCACCTGRNNY	1.27e-11	1.59e-08	75.45
db/JASPAR/JASPAR2018_CORE_non-redundant.meme	MA0968.1	bZIP68	HNACGTGKM	4.15e-11	2.12e-08	58.18
db/JASPAR/JASPAR2018_CORE_non-redundant.meme	MA1338.1	AREB3	DDWGGWSACGTGGCA	1.45e-10	2.16e-08	22.27
db/JASPAR/JASPAR2018_CORE_non-redundant.meme	MA0547.1	skn-1	AAAATGATGACAAWW	3.76e-11	2.34e-08	44.09
db/JASPAR/JASPAR2018_CORE_non-redundant.meme	MA0385.1	SOK2	ACMTGCAKGNN	3.62e-11	4.3e-08	95.45
db/JASPAR/JASPAR2018_CORE_non-redundant.meme	MA1205.1	AGL6	TTWCCAAAAAWGGAAAAWW	7.73e-11	4.86e-08	50.91
db/JASPAR/JASPAR2018_CORE_non-redundant.meme	MA0394.1	STP1	YGCGGCKB	3.99e-10	4.99e-08	21.82
db/JASPAR/JASPAR2018_CORE_non-redundant.meme	MA0820.1	FIGLA	WMCACCTGKW	4.34e-11	5.02e-08	70.91
db/JASPAR/JASPAR2018_CORE_non-redundant.meme	MA0395.1	STP2	YNANYGGCGCCGYRYVNMBH	3.65e-10	5.33e-08	24.09
db/JASPAR/JASPAR2018_CORE_non-redundant.meme	MA0498.2	MEIS1	HTGACAD	6.13e-11	6.19e-08	83.18
db/JASPAR/JASPAR2018_CORE_non-redundant.meme	MA0787.1	POU3F2	WTATGCWAATKA	1.92e-10	8.94e-08	43.64
db/JASPAR/JASPAR2018_CORE_non-redundant.meme	MA0960.1	BHLH104	GGCACGTGCC	7.67e-10	9.35e-08	20.91
db/JASPAR/JASPAR2018_CORE_non-redundant.meme	MA0745.1	SNAI2	DRCAGGTGB	1.07e-10	1.21e-07	16.36
db/JASPAR/JASPAR2018_CORE_non-redundant.meme	MA0664.1	MLXIPL	RTCACGTGAT	2.14e-09	1.54e-07	15
db/JASPAR/JASPAR2018_CORE_non-redundant.meme	MA1115.1	POU5F1	WHATGCAAATN	1.96e-10	1.56e-07	21.36
db/JASPAR/JASPAR2018_CORE_non-redundant.meme	MA0636.1	BHLHE41	RTCACGTGAC	1.49e-09	1.72e-07	20.45
db/JASPAR/JASPAR2018_CORE_non-redundant.meme	MA1348.1	TGA9	GMTGACGTCAY	2.06e-09	1.94e-07	17.27
db/JASPAR/JASPAR2018_CORE_non-redundant.meme	MA0557.1	FHY3	HHCACGCGCTNN	2.27e-09	2.14e-07	17.73
db/JASPAR/JASPAR2018_CORE_non-redundant.meme	MA0352.1	PDR1	YCCGCGGA	1.41e-09	2.97e-07	30.45
db/JASPAR/JASPAR2018_CORE_non-redundant.meme	MA0567.1	ERF1B	MGCCGCCA	1.61e-09	3.61e-07	28.18
db/JASPAR/JASPAR2018_CORE_non-redundant.meme	MA0695.1	ZBTB7C	RCGACCACCGAN	7.76e-10	4.79e-07	65.45
db/JASPAR/JASPAR2018_CORE_non-redundant.meme	MA1349.1	bZIP16	DDWKSHSACGTGGCA	3.54e-09	5.06e-07	18.18
db/JASPAR/JASPAR2018_CORE_non-redundant.meme	MA0792.1	POU5F1B	TATGCWAAT	1.35e-09	6.54e-07	31.36
db/JASPAR/JASPAR2018_CORE_non-redundant.meme	MA1344.1	bZIP28	DNWKRTSACGTGGCA	5.46e-09	6.56e-07	20.45
db/JASPAR/JASPAR2018_CORE_non-redundant.meme	MA0270.1	AFT2	SACACCCB	9.1e-10	7.89e-07	81.36
db/JASPAR/JASPAR2018_CORE_non-redundant.meme	MA0910.1	Hoxd8	TAADTAATTAATRGCTN	2.04e-09	8.23e-07	30
db/JASPAR/JASPAR2018_CORE_non-redundant.meme	MA0785.1	POU2F1	AWTATGCWAATK	2.54e-09	1.24e-06	36.82
db/JASPAR/JASPAR2018_CORE_non-redundant.meme	MA0632.1	Tcfl5	NBCDCGHGVN	9.08e-09	1.24e-06	21.82
db/JASPAR/JASPAR2018_CORE_non-redundant.meme	MA0784.1	POU1F1	AWTATGCWAATKAG	3.8e-09	1.5e-06	36.82
db/JASPAR/JASPAR2018_CORE_non-redundant.meme	MA0461.2	Atoh1	RMCATATGBY	4.68e-09	1.55e-06	40
db/JASPAR/JASPAR2018_CORE_non-redundant.meme	MA1271.1	DAG2	NAAAAAGKDAA	1.47e-09	1.59e-06	31.82
db/JASPAR/JASPAR2018_CORE_non-redundant.meme	MA0799.1	RFX4	NGTWRCCATGGYWACS	9.75e-09	1.64e-06	17.73
db/JASPAR/JASPAR2018_CORE_non-redundant.meme	MA0118.1	Macho-1	YGGGKGKYV	2.05e-09	2.36e-06	96.82
db/JASPAR/JASPAR2018_CORE_non-redundant.meme	MA1346.1	TGA10	DWTGMTGACGTCAYH	3.19e-08	2.71e-06	13.18
db/JASPAR/JASPAR2018_CORE_non-redundant.meme	MA1234.1	AT1G19210	DTGGWCGGTGRHGR	9.81e-09	2.76e-06	28.64
db/JASPAR/JASPAR2018_CORE_non-redundant.meme	MA0026.1	Eip74EF	CCGGAAR	4.01e-09	2.86e-06	70
db/JASPAR/JASPAR2018_CORE_non-redundant.meme	MA0131.2	HINFP	CARCGTCCGCKN	2.38e-08	3.28e-06	20.91
db/JASPAR/JASPAR2018_CORE_non-redundant.meme	MA0052.3	MEF2A	KCTAWAAATAGM	1.04e-08	3.6e-06	42.27
db/JASPAR/JASPAR2018_CORE_non-redundant.meme	MA0757.1	ONECUT3	AAAAAATCRATAAH	1.07e-08	3.98e-06	22.73
db/JASPAR/JASPAR2018_CORE_non-redundant.meme	MA0505.1	Nr5a2	RAGTTCAAGGYCAGS	4.05e-09	4.29e-06	34.55
db/JASPAR/JASPAR2018_CORE_non-redundant.meme	MA0216.2	cad	RGYMATAAAAM	8.35e-09	5.9e-06	39.09
db/JASPAR/JASPAR2018_CORE_non-redundant.meme	MA1101.1	BACH2	NMTGACTCAGCANH	9.3e-09	6.46e-06	43.64
db/JASPAR/JASPAR2018_CORE_non-redundant.meme	MA1152.1	SOX15	CYWTTGTTHW	7.85e-09	7.45e-06	16.36
db/JASPAR/JASPAR2018_CORE_non-redundant.meme	MA1006.1	ERF6	NTGCCGGCGN	2.89e-08	7.64e-06	31.36
db/JASPAR/JASPAR2018_CORE_non-redundant.meme	MA1238.1	ERF38	TGTCGGTGRHGDHDD	6.26e-08	9.45e-06	21.82
db/JASPAR/JASPAR2018_CORE_non-redundant.meme	MA0798.1	RFX3	BGTTRCCATGGYAACS	6.79e-08	1.23e-05	16.36
db/JASPAR/JASPAR2018_CORE_non-redundant.meme	MA0810.1	TFAP2A(var.2)	YGCCCBVRGGCR	1.3e-08	1.28e-05	86.36
db/JASPAR/JASPAR2018_CORE_non-redundant.meme	MA0791.1	POU4F3	RTGMATWATTAATGAR	3.46e-08	1.37e-05	39.55
db/JASPAR/JASPAR2018_CORE_non-redundant.meme	MA1340.1	bZIP3	DDTGMTGACGTGGCA	1.19e-07	1.4e-05	19.09
db/JASPAR/JASPAR2018_CORE_non-redundant.meme	MA1200.1	AGL25	WCTTTCCWTWTTTGGAAA	1.58e-08	1.44e-05	79.55
db/JASPAR/JASPAR2018_CORE_non-redundant.meme	MA0388.1	SPT23	RAAATCAA	1.46e-08	1.46e-05	32.73
db/JASPAR/JASPAR2018_CORE_non-redundant.meme	MA1336.1	TGA3	DRTGACGTCAKCAW	1.87e-07	1.54e-05	11.36
db/JASPAR/JASPAR2018_CORE_non-redundant.meme	MA0554.1	SOC1	WHTTTCCWTTTTTGG	1.57e-08	1.54e-05	70.45
db/JASPAR/JASPAR2018_CORE_non-redundant.meme	MA1351.1	GBF3	TGCCACGTCABCWHH	1.28e-07	1.61e-05	18.18
db/JASPAR/JASPAR2018_CORE_non-redundant.meme	MA0374.1	RSC3	CGCGCVN	2.19e-07	1.86e-05	5.91
db/JASPAR/JASPAR2018_CORE_non-redundant.meme	MA1133.1	JUN::JUNB(var.2)	KRTGACGTCATN	5.25e-07	2.52e-05	7.73
db/JASPAR/JASPAR2018_CORE_non-redundant.meme	MA0446.1	fkh	TGTTTRYHYAA	3.48e-08	2.64e-05	64.55
db/JASPAR/JASPAR2018_CORE_non-redundant.meme	MA0600.2	RFX2	SGTTGCCATGGYAACS	2.67e-07	2.77e-05	7.73
db/JASPAR/JASPAR2018_CORE_non-redundant.meme	MA1131.1	FOSL2::JUN(var.2)	GRTGACGTMAT	4.37e-07	2.88e-05	9.09
db/JASPAR/JASPAR2018_CORE_non-redundant.meme	MA0555.1	SVP	NWWWCCAAAAAWGGAAARAH	3.56e-08	3.07e-05	41.82
db/JASPAR/JASPAR2018_CORE_non-redundant.meme	MA1335.1	TGA4	TGACGTCAKCA	4.4e-07	3.61e-05	14.55
db/JASPAR/JASPAR2018_CORE_non-redundant.meme	MA1361.1	bHLH18	CRCGTKWWHCACGTGKN	5.67e-07	3.74e-05	10.91
db/JASPAR/JASPAR2018_CORE_non-redundant.meme	MA0999.1	ERF098	NVGCCGCC	9.16e-08	3.78e-05	35
db/JASPAR/JASPAR2018_CORE_non-redundant.meme	MA0318.1	HMRA2	CRTGTAAW	1.75e-06	4.02e-05	6.36
db/JASPAR/JASPAR2018_CORE_non-redundant.meme	MA0510.2	RFX5	SGTTGCCATGGYAACV	3.57e-07	4.1e-05	11.82
db/JASPAR/JASPAR2018_CORE_non-redundant.meme	MA1204.1	AGL13	TTWCCAAAAAWRGWAAAW	8.01e-08	4.18e-05	48.18
db/JASPAR/JASPAR2018_CORE_non-redundant.meme	MA1145.1	FOSL2::JUND(var.2)	NNRTGACGTCAYHSN	6.4e-07	4.61e-05	9.55
db/JASPAR/JASPAR2018_CORE_non-redundant.meme	MA0130.1	ZNF354C	MTCCAC	4.97e-08	5.43e-05	93.64
db/JASPAR/JASPAR2018_CORE_non-redundant.meme	MA1382.1	FAR1	HNYYCACGCGCYKHH	6.28e-07	5.71e-05	15.45
db/JASPAR/JASPAR2018_CORE_non-redundant.meme	MA0623.1	Neurog1	DCCATATGKB	2.86e-07	5.78e-05	26.82
db/JASPAR/JASPAR2018_CORE_non-redundant.meme	MA0643.1	Esrrg	TCAAGGTCAH	5.35e-08	5.83e-05	35.91
db/JASPAR/JASPAR2018_CORE_non-redundant.meme	MA1121.1	TEAD2	NYACATTCCWNNS	5.84e-08	5.99e-05	47.27
db/JASPAR/JASPAR2018_CORE_non-redundant.meme	MA0086.2	sna	NBRACAGGTGYAN	6.98e-08	6.15e-05	16.82
db/JASPAR/JASPAR2018_CORE_non-redundant.meme	MA0969.1	CMTA2	NNDVCGCGT	2.55e-06	6.38e-05	5.45
db/JASPAR/JASPAR2018_CORE_non-redundant.meme	MA1342.1	bZIP50	TGMTGACGTCAYHHHHY	7.99e-07	7.27e-05	11.82
db/JASPAR/JASPAR2018_CORE_non-redundant.meme	MA0913.1	Hoxd9	GYAATWAAAW	1.31e-07	7.58e-05	41.82
db/JASPAR/JASPAR2018_CORE_non-redundant.meme	MA0267.1	ACE2	MCCAGCA	6.63e-08	7.62e-05	89.55
db/JASPAR/JASPAR2018_CORE_non-redundant.meme	MA0410.1	UGA3	SGGCGGGA	3.1e-07	8.06e-05	32.73
db/JASPAR/JASPAR2018_CORE_non-redundant.meme	MA1126.1	FOS::JUN(var.2)	DRTGACGTCATHNDTN	1.32e-06	8.17e-05	10.91
db/JASPAR/JASPAR2018_CORE_non-redundant.meme	MA0997.1	ERF069	NCGCCGBMN	2.79e-07	8.33e-05	28.18
db/JASPAR/JASPAR2018_CORE_non-redundant.meme	MA0344.1	NHP10	GCCGGGGA	1.71e-07	8.44e-05	45
db/JASPAR/JASPAR2018_CORE_non-redundant.meme	MA0477.1	FOSL1	RRTGASTCAKV	1.21e-07	9.99e-05	66.82
db/JASPAR/JASPAR2018_CORE_non-redundant.meme	MA0361.1	RDS1	CGGCCGV	5.35e-07	0.000101	3.64
db/JASPAR/JASPAR2018_CORE_non-redundant.meme	MA0197.2	nub	TATGCAAATNAG	2.24e-07	0.000103	39.09
db/JASPAR/JASPAR2018_CORE_non-redundant.meme	MA1328.1	ATHB34	WTWAWHNVYTAATYA	2.73e-07	0.000123	30
db/JASPAR/JASPAR2018_CORE_non-redundant.meme	MA1012.1	AGL27	CTTTCYATTTTKGG	1.53e-07	0.000124	75.91
db/JASPAR/JASPAR2018_CORE_non-redundant.meme	MA0970.1	CMTA3	CCGCGTNNN	4.12e-06	0.000136	3.64
db/JASPAR/JASPAR2018_CORE_non-redundant.meme	MA0624.1	NFATC1	WWTTTCCRHN	1.19e-07	0.000141	31.82
db/JASPAR/JASPAR2018_CORE_non-redundant.meme	MA1207.1	GT3a	RRCACGTGTHWAAWDTD	2.9e-06	0.000165	10.91
db/JASPAR/JASPAR2018_CORE_non-redundant.meme	MA0639.1	DBP	NRTTACGTAAYV	6.94e-06	0.000173	6.36
db/JASPAR/JASPAR2018_CORE_non-redundant.meme	MA0076.2	ELK4	BCRCTTCCGGB	4.84e-07	0.000199	36.82
db/JASPAR/JASPAR2018_CORE_non-redundant.meme	MA0656.1	JDP2(var.2)	GATGACGTCAYC	2.76e-06	0.000199	12.73
db/JASPAR/JASPAR2018_CORE_non-redundant.meme	MA0333.1	MET31	RNTGTGGCG	5.7e-07	0.000229	43.64
db/JASPAR/JASPAR2018_CORE_non-redundant.meme	MA0663.1	MLX	RTCACGTGAT	3.49e-06	0.00023	11.82
db/JASPAR/JASPAR2018_CORE_non-redundant.meme	MA0472.2	EGR2	MCGCCCACGCA	2.05e-06	0.000244	17.73
db/JASPAR/JASPAR2018_CORE_non-redundant.meme	MA0840.1	Creb5	NATGACGTCAYH	3.9e-06	0.000273	8.64
db/JASPAR/JASPAR2018_CORE_non-redundant.meme	MA0287.1	CUP2	CAGCRRAAAWG	2.67e-07	0.000282	82.73
db/JASPAR/JASPAR2018_CORE_non-redundant.meme	MA1127.1	FOSB::JUN	GATGACGTCAT	4.61e-06	0.000286	11.36
db/JASPAR/JASPAR2018_CORE_non-redundant.meme	MA0811.1	TFAP2B	YGCCCBVRGGCA	3.11e-07	0.000316	70.91
db/JASPAR/JASPAR2018_CORE_non-redundant.meme	MA0638.1	CREB3	VTGCCACGTCAYCR	3.7e-06	0.000347	15
db/JASPAR/JASPAR2018_CORE_non-redundant.meme	MA0834.1	ATF7	NDATGACGTCATMV	5.91e-06	0.00036	5.45
db/JASPAR/JASPAR2018_CORE_non-redundant.meme	MA0580.1	DYT1	MGTGAGWCACGTGA	6.94e-06	0.000382	6.36
db/JASPAR/JASPAR2018_CORE_non-redundant.meme	MA1026.2	ATHB15	RAWDRTAATGATKAY	1.17e-06	0.000415	30
db/JASPAR/JASPAR2018_CORE_non-redundant.meme	MA0324.1	LEU3	CCKKHWSCGG	1.99e-06	0.000425	26.82
db/JASPAR/JASPAR2018_CORE_non-redundant.meme	MA0288.1	CUP9	TGACACAWW	1.22e-06	0.000447	32.73
db/JASPAR/JASPAR2018_CORE_non-redundant.meme	MA0296.1	FKH1	NNWWWTGTAAACAAARRNGR	1.2e-06	0.000503	45.45
db/JASPAR/JASPAR2018_CORE_non-redundant.meme	MA0524.2	TFAP2C	YGCCYBVRGGCA	5.25e-07	0.00054	86.36
db/JASPAR/JASPAR2018_CORE_non-redundant.meme	MA0773.1	MEF2D	DCTAWAAATAGM	1.92e-06	0.000567	34.09
db/JASPAR/JASPAR2018_CORE_non-redundant.meme	MA1330.1	ATHB24	AAWHRTAATTAAKDW	1.45e-06	0.00058	44.09
db/JASPAR/JASPAR2018_CORE_non-redundant.meme	MA1001.1	ERF11	NCGCCGYMWN	2.54e-06	0.000626	27.73
db/JASPAR/JASPAR2018_CORE_non-redundant.meme	MA0829.1	Srebf1(var.2)	ATCACGTGAY	7.15e-06	0.000657	12.73
db/JASPAR/JASPAR2018_CORE_non-redundant.meme	MA0797.1	TGIF2	TGACAGSTGTCA	3.17e-06	0.000882	24.09
db/JASPAR/JASPAR2018_CORE_non-redundant.meme	MA1139.1	FOSL2::JUNB(var.2)	DATGACGTCATH	1.34e-05	0.000899	9.55
db/JASPAR/JASPAR2018_CORE_non-redundant.meme	MA1136.1	FOSB::JUNB(var.2)	RTGACGTCAT	2.78e-05	0.001	7.27
db/JASPAR/JASPAR2018_CORE_non-redundant.meme	MA0211.1	bap	TTAAGTG	2.08e-06	0.00119	57.27
db/JASPAR/JASPAR2018_CORE_non-redundant.meme	MA0715.1	PROP1	TAATYWAATTA	3.2e-06	0.00119	32.73
db/JASPAR/JASPAR2018_CORE_non-redundant.meme	MA0645.1	ETV6	MSCGGAAGTR	3.37e-06	0.00124	39.09
db/JASPAR/JASPAR2018_CORE_non-redundant.meme	MA0789.1	POU3F4	TATGCWAAT	3.03e-06	0.0013	27.73
db/JASPAR/JASPAR2018_CORE_non-redundant.meme	MA0429.1	YLL054C	CGGCCGA	1.19e-05	0.00139	4.09
db/JASPAR/JASPAR2018_CORE_non-redundant.meme	MA0548.2	AGL15	NTTTCCWTTTTDGGWAANT	2.19e-06	0.00161	59.55
db/JASPAR/JASPAR2018_CORE_non-redundant.meme	MA0828.1	SREBF2(var.2)	ATCACGTGAY	2.36e-05	0.00189	11.36
db/JASPAR/JASPAR2018_CORE_non-redundant.meme	MA1069.1	TGA6	NATGACGTCA	3.52e-05	0.00197	7.73
db/JASPAR/JASPAR2018_CORE_non-redundant.meme	MA0515.1	Sox6	CCWTTGTYYY	1.9e-06	0.00226	39.09
db/JASPAR/JASPAR2018_CORE_non-redundant.meme	MA0839.1	CREB3L1	VTGCCACGTCAYCA	2.87e-05	0.00243	13.18
db/JASPAR/JASPAR2018_CORE_non-redundant.meme	MA0402.1	SWI5	TGCTGGTH	1.99e-06	0.00247	26.82
db/JASPAR/JASPAR2018_CORE_non-redundant.meme	MA0843.1	TEF	BRTTACRTAAYM	8.34e-05	0.003	6.82
db/JASPAR/JASPAR2018_CORE_non-redundant.meme	MA0994.1	ERF8	CGCCGYCANN	1.34e-05	0.003	26.82
db/JASPAR/JASPAR2018_CORE_non-redundant.meme	MA0173.1	CG11617	TTAACAT	7.1e-06	0.00304	18.64
db/JASPAR/JASPAR2018_CORE_non-redundant.meme	MA0719.1	RHOXF1	NTRATCCN	2.48e-06	0.00318	4.55
db/JASPAR/JASPAR2018_CORE_non-redundant.meme	MA0373.1	RPN4	GGTGGCG	8.38e-06	0.00328	41.82
db/JASPAR/JASPAR2018_CORE_non-redundant.meme	MA1339.1	bZIP43	GCCACGTCAGCA	3.51e-05	0.0033	13.64
db/JASPAR/JASPAR2018_CORE_non-redundant.meme	MA0321.1	INO2	GCATGTGAA	4.84e-06	0.00355	38.18
db/JASPAR/JASPAR2018_CORE_non-redundant.meme	MA0527.1	ZBTB33	BTCTCGCGAGABYTS	3.9e-05	0.00373	12.73
db/JASPAR/JASPAR2018_CORE_non-redundant.meme	MA0993.1	ERF7	MGCCGYCRNN	1.59e-05	0.00402	29.55
db/JASPAR/JASPAR2018_CORE_non-redundant.meme	MA1193.1	At2g38090	AAWRDWDWGGATAAGDATRRD	7.36e-06	0.00418	21.82
db/JASPAR/JASPAR2018_CORE_non-redundant.meme	MA0258.2	ESR2	AGGTCASVNTGMCCY	4.38e-06	0.00418	22.27
db/JASPAR/JASPAR2018_CORE_non-redundant.meme	MA1129.1	FOSL1::JUN(var.2)	ATGACGTCAT	0.00017	0.0044	4.09
db/JASPAR/JASPAR2018_CORE_non-redundant.meme	MA0531.1	CTCF	CCRMYAGRTGGCGCY	1.1e-05	0.00449	43.64
db/JASPAR/JASPAR2018_CORE_non-redundant.meme	MA0358.1	PUT3	CCCGGGAW	9.33e-06	0.00454	50
db/JASPAR/JASPAR2018_CORE_non-redundant.meme	MA0756.1	ONECUT2	RAAAAATCRATAWH	2.52e-05	0.00558	26.82
db/JASPAR/JASPAR2018_CORE_non-redundant.meme	MA0588.1	TGA1	BSVTGACGTND	0.000148	0.00562	7.27
db/JASPAR/JASPAR2018_CORE_non-redundant.meme	MA0592.2	Esrra	TTCAAGGTCAT	1e-05	0.00567	29.55
db/JASPAR/JASPAR2018_CORE_non-redundant.meme	MA0865.1	E2F8	TTTCCCGCCAAA	3.2e-05	0.00636	24.09
