# Supplementary material for: CFTR represses a PDX1 axis to govern pancreatic ductal cell fate
Source: iScience. 2024 Nov 15;27(12):111393. doi: 10.1016/j.isci.2024.111393 (PMC11647141; doi:10.1016/j.isci.2024.111393)
Supplement: Table S4. Differentially expressed genes (DEGs) in subpopulations derived from WT and CF PDE, related to Figure 4 — (A) DEG in acinar cells derived from WT and CF PDE. (B) DEG in ductal cells found in WT and CF PDE. (C) DEG in proliferating acinar cells derived from WT and CF PDE. (D) DEG in proliferating ductal cells derived from WT and CF PDE. (E) DEG in centroacinar progenitor cells derived from WT and CF PDE. (F) DEG in centroacinar cells derived from WT and CF PDE. [file mmc5.xlsx]

## Sheet: TableS4A
Table S4A. DEG in acinar cells derived from WT and CF PDE. The transcriptome of single cells from WT and CF PDEs were sequenced. Previously published scRNAseq datasets were used to assign cell types to the various clusters based on highest correlation between the transcritomes of the sequenced cells. The DEGs found in acinar cell cluster, with the average log2FC(CF/WT) (column B) and adjusted p-v…
Gene	Avg Log2FC	P val adj
ASF1B	0.57336	0
BARD1	0.793964	0
CDC45	0.305933	0
CDC6	0.359742	0
CDCA7	0.675977	0
CHAF1A	0.979181	0
CHAF1B	0.342573	0
CLSPN	1.24417	0
DSCC1	0.645507	0
DTL	0.622994	0
E2F1	0.62716	0
ERCC6L	0.307771	0
EXO1	0.339917	0
FAM111A	0.505288	0
GINS1	0.725454	0
GINS2	0.897998	0
H1-5	0.42583	0
MCM10	0.567888	0
MCM2	0.59059	0
MCM3	1.12522	0
MCM4	1.26148	0
MCM5	0.932857	0
MCM6	0.999109	0
MIS18A	0.588459	0
MYBL2	0.889967	0
PCLAF	1.15918	0
RMI2	0.482589	0
RRM2	1.94279	0
TK1	1.02078	0
TYMS	0.581417	0
UHRF1	1.10881	0
UNG	0.503704	0
ZNF367	0.370258	0
UBE2C	0.47181	1.08212e-295
CENPK	0.419056	7.40531e-286
BRCA1	0.514097	1.21919e-283
ATAD5	0.775229	2.2421e-282
ORC6	1.14445	6.04547e-282
MCM7	1.09974	3.59944e-277
HELLS	1.35572	2.20349e-272
CDT1	0.513644	3.1569e-272
CHEK1	0.623757	5.96107e-270
MAD2L1	0.62214	5.72217e-269
GINS4	0.373066	7.05385e-263
TOP2A	0.34085	1.09624e-253
WDHD1	0.586035	3.793e-250
CDK1	0.555528	2.73478e-249
KNTC1	0.296143	7.78061e-246
CENPH	0.576646	7.89778e-244
DHFR	1.55085	5.09168e-240
RAD51AP1	0.45875	1.51242e-237
FEN1	0.548571	6.25999e-236
DCK	0.982438	3.87861e-235
POLE2	0.347962	9.59038e-235
MND1	0.420713	1.61474e-234
ORC1	0.2511	3.02366e-231
NT5E	0.782326	8.21854e-226
PRIM1	0.560895	1.4614e-225
OIP5	0.490591	4.58871e-225
ZWINT	0.29782	3.13175e-220
STMN1	0.871949	7.76233e-214
RAD51	0.59002	1.66059e-213
TPX2	0.360247	2.71959e-210
DNPH1	1.1609	3.48035e-206
SKA1	0.263307	1.22148e-203
ESCO2	0.300589	1.88626e-203
PCNA	1.60525	1.72285e-201
LIG1	0.430666	2.82924e-196
SPC24	0.595691	9.27427e-194
SIVA1	1.57023	1.20541e-193
DNMT1	1.28773	5.40229e-187
SMC2	0.840911	2.34258e-186
RFC5	0.396888	2.16074e-184
H2AZ1	1.54479	7.46028e-182
FBXO27	0.300791	1.58617e-181
NCAPG	0.425613	2.2058e-179
MIF	1.38846	1.14507e-175
PTMA	1.19446	1.18603e-174
RAB34	0.724028	2.21794e-172
PSMC3IP	0.430984	2.26354e-171
S100A9	1.63777	7.18949e-169
RNASEH2A	0.351708	8.74137e-166
Gm266	0.818506	1.27281e-165
POLA2	0.310585	1.65787e-165
TUBA1A	1.4998	4.6585e-164
RNASEH2C	0.931329	6.64093e-163
DTYMK	1.20489	6.7934e-160
LOC101672959	1.06711	1.4275e-156
WDR76	0.353386	2.15291e-155
LOC101688638	0.881025	3.84593e-154
LOC106006904	1.06495	5.04937e-153
TIMELESS	0.29984	5.79749e-151
RBL1	0.357539	1.01247e-149
HMMR	0.289029	8.39366e-149
RFC3	0.564328	1.87458e-148
NEIL3	0.385914	4.63089e-148
C1QBP	1.04797	3.28427e-146
TNIP3	0.666254	4.58614e-146
ATAD2	0.623142	9.48379e-145
NMRAL1	0.698906	8.16588e-144
NXT1	0.931433	2.97835e-143
PBK	0.300022	1.89629e-141
HMGB2	0.955007	1.46841e-137
NCAPG2	0.265444	4.8388e-137
PHGDH	0.660064	9.00357e-137
RAD18	0.527727	1.14574e-136
KRT15	0.988285	5.5238e-135
DEK	0.949272	1.46481e-134
RPA2	0.45831	4.86154e-134
KIF11	0.326301	1.13113e-133
GTSE1	0.322454	3.49477e-133
MSH6	0.715069	7.65477e-133
RFC4	0.644873	8.71771e-132
PRDX2	1.08401	2.29039e-130
RPA1	0.572965	2.9877e-129
DUT	1.00015	2.9422e-128
PRXL2B	0.307687	4.81936e-126
DDB2	0.269507	4.15078e-124
RRM1	0.839373	5.33934e-124
BCO2	0.473523	3.71232e-123
LYAR	0.776373	5.32219e-122
RPS10	0.584492	2.95129e-121
DNAJC9	0.52269	1.06769e-120
PSIP1	0.808808	1.44022e-119
LOC101682453	0.777105	1.51661e-119
LOC101674270	0.72011	6.14654e-119
DCTPP1	0.850746	1.47028e-118
XRCC2	0.295304	6.55737e-118
TCAF1	0.369507	1.64759e-117
EXOSC5	0.909976	2.12799e-117
CENPV	0.80962	2.2945e-117
CUNH9orf116	0.342064	6.35242e-117
RPSA	0.827827	1.89567e-115
HSP90AB1	0.693341	7.01942e-115
BLM	0.272867	8.76318e-115
RFC2	0.746949	1.74291e-114
DKC1	0.664619	2.42043e-114
BUD23	0.880173	3.56925e-112
ANLN	0.384977	3.64735e-111
TMPO	0.808872	1.236e-109
ATP5MC3	0.689199	4.2121e-109
FKBP11	0.795355	1.30126e-108
GAPDH	0.70577	3.32405e-108
RANBP1	0.786157	1.16114e-107
TOMM40	0.808015	2.24433e-107
RPS16	0.641057	2.24847e-107
SNRPD1	0.747538	3.42723e-107
IMPDH2	0.833683	1.48289e-106
EEF1G	0.821128	2.54595e-106
RPS3	0.669757	1.4259e-104
RPS23	0.610842	3.40323e-104
HSPD1	0.819387	4.96816e-104
LOC123392113	0.798832	9.75113e-103
CNTLN	0.307714	1.16334e-102
RAN	0.688581	2.29874e-102
USP1	0.656099	3.47593e-102
PPIA	0.510886	4.91541e-102
RPS8	0.629963	7.24084e-102
SRM	0.754236	1.8407e-101
2410002F23Rik	0.373511	8.53079e-101
FBL	0.760676	1.21906e-100
POLD3	0.44304	3.36365e-100
RPL8	0.682922	4.70099e-100
MRPL12	0.764481	7.62969e-100
GPX2	0.999731	1.33978e-99
SERPINB6	0.836127	2.75522e-99
POLD1	0.251914	4.55286e-99
RPS17	0.543532	1.51484e-98
EZH2	0.365472	8.3033e-98
SLC5A10	0.399174	1.92398e-97
LDHA	0.779994	2.00349e-97
NME1	0.787882	2.53044e-97
RSPH4A	0.433888	3.15701e-97
CCBE1	0.390616	6.61531e-97
RSL1D1	0.727624	1.99195e-95
NPM1	0.767432	7.81469e-95
FKBP4	0.74342	1.34234e-94
RACK1	0.692467	3.4336e-94
ANP32B	0.675079	8.19184e-94
MTFP1	0.295042	9.00477e-94
UCP2	0.468945	1.13792e-93
RPL27A	0.600021	1.23909e-93
TUFM	0.718484	3.5865e-93
RPS2	0.586431	9.33006e-93
EXOSC6	0.422146	1.58144e-92
TUBB	0.89395	7.21349e-92
SLC29A1	0.542386	9.50309e-92
CTPS1	0.352309	1.03177e-91
RPL13	0.61799	1.95612e-91
PA2G4	0.665881	3.45402e-90
CUNH16orf74	0.750225	6.57648e-90
LOC101689077	0.266598	1.10479e-89
CENPW	0.409606	5.85691e-88
RPL3	0.679083	6.0475e-88
RPS15	0.50168	8.16448e-88
RPL18A	0.576488	8.58026e-88
LOC101687406	0.707007	1.83011e-87
CDK2	0.30577	2.07134e-87
EIF4EBP1	0.663951	8.78234e-87
CNBP	0.641515	1.10014e-86
EVA1C	0.42147	1.21081e-86
RPLP0	0.646825	2.42527e-86
RPL15	0.571816	3.19536e-86
HSPE1	0.622638	3.75146e-86
NPM3	0.737187	1.59947e-85
TCF4	0.578821	2.12664e-85
HSD17B2	0.388042	2.34619e-85
RPS20	0.461347	3.89978e-85
RPS4X	0.641486	7.61915e-85
RPL29	0.582809	8.35203e-85
LOC101670946	0.636596	1.16157e-84
RPS5	0.540588	3.05886e-84
PGAM1	0.686609	3.11079e-84
AHCY	0.523048	3.77806e-84
RANGRF	0.362706	8.09012e-84
RPL19	0.485699	1.22799e-83
SRSF7	0.714063	1.57726e-83
CUNH20orf27	0.43953	1.75437e-83
KIF20B	0.377073	2.11842e-83
Rplp0	0.698642	5.18826e-83
TOMM5	0.675608	1.84757e-82
BRCA2	0.461725	6.54169e-82
FAM111B	0.610537	8.81853e-82
LOC123392643	0.535264	4.47045e-81
DSN1	0.259032	5.20339e-81
SASS6	0.329561	1.36052e-80
PDLIM1	0.673974	2.90209e-80
SLC1A5	0.360145	3.82995e-80
SMC3	0.650882	7.09815e-80
LOC123390937	0.595594	8.35888e-80
CD109	0.388751	1.0066e-79
TMEM109	0.401251	1.55872e-79
ATP5MC1	0.593355	9.89546e-79
ENO1	0.667401	1.26456e-78
CBX5	0.578266	1.76905e-78
H2AZ2	0.641957	3.00208e-78
CD44	0.748991	3.21499e-78
RACGAP1	0.316716	4.63597e-78
TBX1	0.289162	5.88265e-78
SERBP1	0.512085	8.00416e-78
SNRPA1	0.564218	9.15745e-78
LOC101693436	0.368299	1.17073e-77
PSMA7	0.509719	2.83371e-77
CDK4	0.65178	4.2247e-77
MCRIP2	0.63669	2.56519e-76
NUDC	0.635293	8.65154e-76
SPC25	0.259234	9.78667e-76
RPL7A	0.606131	1.72428e-75
H2AW	0.505282	2.18636e-75
POLR3K	0.428922	6.37445e-75
CKS1B	0.62128	2.39839e-74
RPL10	0.599463	4.02635e-74
ADCY1	0.257676	9.09414e-74
NCL	0.712469	1.05176e-73
SNRPA	0.496571	1.95788e-73
GPX1	0.559563	2.60143e-73
BDH1	0.279873	6.69269e-73
PLEK2	0.646071	9.01244e-73
SLC38A1	0.506001	2.39774e-72
PPM1G	0.589771	4.3364e-72
RPL22L1	0.657459	6.07733e-72
RPL5	0.542015	2.00266e-71
SNX5	0.6098	4.25469e-71
HDDC2	0.583159	5.03106e-71
LOC101693690	0.64556	5.57942e-71
SLC25A5	0.599521	8.44307e-71
TCP1	0.621425	6.70132e-70
PRMT1	0.609409	9.3215e-70
NOP56	0.590171	1.0128e-69
TKT	0.762378	4.99451e-69
ZWILCH	0.332526	5.03345e-69
RPL28	0.442575	8.13166e-69
RPS11	0.423289	2.7999e-68
CENPQ	0.296266	3.09798e-68
HAUS3	0.297981	7.41574e-68
PYCR1	0.438024	9.46347e-68
ANKRD9	0.525235	1.14665e-67
RPL6	0.45848	1.27524e-67
ATP1B3	0.620721	2.29173e-67
GGCT	0.293715	2.35715e-67
VRK1	0.288257	2.58387e-67
PRXL2A	0.688386	1.51279e-66
Sprr1a	0.35196	1.99447e-66
Sprr1b	0.35196	1.99447e-66
IGFBP3	1.06912	2.18608e-66
BCAT1	0.601512	2.58022e-66
CHCHD10	0.274269	2.95255e-66
CAVIN3	0.650809	1.67218e-65
APRT	0.586719	1.08331e-64
NOP58	0.536335	1.3294e-64
PUSL1	0.31374	1.38568e-64
PPA1	0.58094	1.54853e-64
THAP7	0.344898	1.70387e-64
LOC106005084	0.633208	1.74442e-64
RPS6	0.452326	7.75498e-64
RPS18	0.481053	2.39474e-63
PSMG1	0.517835	2.81733e-63
CASP8AP2	0.402373	6.46851e-63
RPL4	0.546361	3.1377e-62
RPL7	0.482528	3.83192e-62
SOD2	0.626853	7.65868e-62
NSL1	0.277556	7.73342e-62
SQOR	0.574622	1.51188e-61
PPP1R14B	0.574678	1.62981e-61
NT5C	0.641083	2.49458e-61
CDC25B	0.294071	7.14342e-61
RPL23	0.367627	2.27229e-60
RNF125	0.406612	3.50038e-60
NASP	0.591327	3.83372e-60
LOC123390719	0.453414	5.23791e-60
EMP3	0.610584	9.19882e-60
MTHFD1L	0.290895	1.09668e-59
TOPBP1	0.304509	1.12603e-59
RPS7	0.429558	2.06498e-59
POLR2H	0.564737	2.18683e-59
EGLN3	0.280189	2.39145e-59
NUPR1	0.534506	2.46196e-59
TUBA4A	0.561607	7.76313e-59
LMNB1	0.407644	1.3251e-58
LOC101694119	0.445511	1.32845e-58
CCL20	0.674668	1.69988e-58
RPL35	0.414454	7.38693e-58
HAT1	0.469563	8.67567e-58
LOC101687601	0.455547	1.14373e-57
GMPS	0.513578	1.14793e-57
MRPS25	0.515464	1.73795e-57
CCDC167	0.479139	1.82985e-57
CENPX	0.497726	3.61484e-57
PTRH1	0.528197	3.73773e-57
SIGMAR1	0.468319	5.54914e-57
RPL10A	0.471932	6.3017e-57
RPS13	0.425173	1.22156e-56
EXOSC4	0.507762	1.231e-56
RPS25	0.397322	1.70668e-55
SSB	0.543116	2.26339e-55
COQ2	0.513558	3.70585e-55
DDX39A	0.47341	6.9773e-55
LOC101672378	1.19887	1.00758e-54
LOC123387313	0.46677	1.01205e-54
SMC6	0.528881	1.31809e-54
KRT5	0.961551	1.31994e-54
HMCES	0.364604	1.37254e-54
LOC101690488	0.539208	1.99047e-54
PSAT1	0.319025	1.07723e-53
LOC101686556	0.495251	1.35295e-53
PUS1	0.384208	2.61576e-53
DSG3	0.299028	1.38347e-52
CD320	0.300517	1.4653e-52
RPL9	0.399386	1.79415e-52
ENOPH1	0.465013	2.00151e-52
STOML2	0.484289	4.75057e-52
BRMS1	0.549146	6.0202e-52
TSPO	0.506458	6.13085e-52
YBX3	0.56758	1.27955e-51
TPI1	0.473608	1.83627e-51
CEBPD	0.621607	2.00792e-51
IFRD2	0.439739	2.53633e-51
Rpl10	0.43099	4.2309e-51
SMC1A	0.533467	4.85892e-51
NOLC1	0.461005	7.58791e-51
BIN1	0.338412	7.81881e-51
NQO2	0.339187	9.15851e-51
CAPG	0.618191	1.03809e-50
EIF5A	0.469707	1.24496e-50
GAPDH	0.423077	1.26999e-50
EEF1B2	0.503964	1.36642e-50
SPDL1	0.25275	1.45494e-50
HSP90AA1	0.414323	2.38642e-50
EBPL	0.474919	3.53739e-50
ERH	0.451469	3.74931e-50
BNIP3	0.472207	6.83656e-50
TUBG1	0.364754	9.82289e-50
SLC25A6	0.400454	1.24357e-49
MANF	0.503666	1.26616e-49
ND1	0.407278	1.67659e-49
CCDC88A	0.300956	1.68501e-49
CCT5	0.499558	1.79206e-49
SOX2	0.381774	1.93791e-49
FDPS	0.557938	2.36584e-49
LOC101681854	0.481456	3.8665e-49
SNRPG	0.438789	4.03032e-49
SERPINE2	0.490514	5.61144e-49
HIBCH	0.350953	6.50827e-49
RPL11	0.370768	1.21186e-48
IQCB1	0.269049	1.60664e-48
NACA	0.394573	1.6978e-48
HMGB1	0.395576	2.25489e-48
ASNS	0.384872	6.47132e-48
SH3BP1	0.360987	7.29726e-48
Gm49510	0.360987	7.29726e-48
Sh3bp1	0.360987	7.29726e-48
ANXA5	0.465782	9.62544e-48
SSRP1	0.441996	4.36226e-47
LSM4	0.468433	5.26425e-47
WRN	0.254599	7.26774e-47
APIP	0.45845	9.42017e-47
SHMT1	0.270868	1.40083e-46
LDHB	0.401032	1.88356e-46
RPL32	0.369561	3.07967e-46
SNRPF	0.448724	9.69566e-46
RPL18	0.388721	1.05545e-45
TUBB4B	0.441077	1.31753e-45
RPLP1	0.398828	2.19079e-45
LSM6	0.460816	2.48537e-45
EFEMP1	0.343752	3.17164e-45
PPIF	0.328788	3.74526e-45
PNP	0.435719	4.73784e-45
PMM1	0.406588	6.19843e-45
RPL12	0.475349	8.04775e-45
EEF1A1	0.398729	8.57789e-45
TP53	0.431287	8.95638e-45
RPL22	0.368701	9.20701e-45
CLPP	0.433176	2.097e-44
LOC101674154	0.266935	2.23297e-44
HMGN2	0.452468	3.07747e-44
FABP3	0.330142	3.19583e-44
LSM8	0.452252	3.44936e-44
RPL24	0.311633	4.36276e-44
GPATCH4	0.361846	4.667e-44
PLAC8	0.414699	5.09759e-44
HNRNPF	0.433402	5.94489e-44
ATIC	0.435119	1.03828e-43
RPL27	0.31584	1.44467e-43
CISD3	0.456533	2.17236e-43
PRPS2	0.278515	4.66309e-43
RUVBL2	0.345652	5.34823e-43
DYNLL1	0.47626	7.04511e-43
NSD2	0.313333	1.04409e-42
EXOSC1	0.281476	1.83412e-42
NCAPD3	0.251781	1.83936e-42
TRPV2	0.445821	1.89142e-42
SLC39A8	0.380878	3.84333e-42
CENPS	0.426187	4.31138e-42
BLVRB	0.444691	5.71767e-42
AQP3	0.541804	9.10059e-42
EEF1D	0.424536	1.43875e-41
GLRX5	0.402401	1.62977e-41
SLC2A4RG	0.342973	1.83637e-41
SKA2	0.337958	1.93874e-41
SRSF3	0.421748	2.49679e-41
RIF1	0.363614	2.87514e-41
ADORA2B	0.452385	3.50478e-41
PARP1	0.386051	7.51793e-41
PSMG4	0.436897	8.0849e-41
AK2	0.3637	8.22538e-41
Rpl15	0.383046	1.14774e-40
LOC101675829	0.447016	1.15389e-40
U2AF1	0.425013	1.1706e-40
IER3	0.577448	1.32333e-40
HSPA8	0.442211	3.23009e-40
LSM5	0.405443	3.282e-40
MRPS2	0.381998	4.01021e-40
RPL21	0.355749	4.25065e-40
UCHL3	0.411836	8.60368e-40
RPA3	0.432083	1.06463e-39
PAICS	0.3686	1.40643e-39
SNRPE	0.38385	1.47467e-39
UBE2M	0.41987	1.59992e-39
PSMD7	0.41676	2.91944e-39
RPL17	0.349007	3.09156e-39
LOC101673131	0.362402	4.11708e-39
MRTO4	0.442028	6.55637e-39
MRPL18	0.421768	8.13645e-39
RPS19	0.317412	1.00557e-38
HAUS1	0.296191	1.02063e-38
VAV3	0.345078	1.17346e-38
AK4	0.295212	1.87457e-38
ARL6IP6	0.390499	7.27539e-38
TTLL12	0.337761	9.06404e-38
SLC5A6	0.302742	1.23974e-37
AIMP2	0.339172	2.80459e-37
VDAC2	0.404421	2.84254e-37
MYC	0.332821	5.68576e-37
RPS20	0.427678	7.071e-37
G3BP1	0.411785	9.98527e-37
ATP5F1D	0.412653	1.218e-36
RPS15A	0.344995	1.26007e-36
SMC4	0.35912	1.81881e-36
FST	0.449259	3.12677e-36
EIF4A1	0.376347	4.00737e-36
LOC101692922	0.36283	4.28963e-36
MDH2	0.375272	4.34872e-36
HNRNPAB	0.399919	4.6759e-36
TCERG1	0.371403	6.50536e-36
DLK2	0.281559	1.41955e-35
GMNN	0.390541	1.46228e-35
SNRPB	0.387758	1.68453e-35
UBA52	0.28648	2.4686e-35
RPS3A	0.306248	2.49822e-35
SLC25A3	0.330794	2.51377e-35
LTB	0.609104	3.24186e-35
PRDX6	0.396974	4.0545e-35
PLEKHS1	0.319836	4.07854e-35
PHF5A	0.394007	5.04281e-35
POLR1F	0.392357	9.66348e-35
POLR1G	0.276393	1.15494e-34
DCPS	0.363533	1.31212e-34
PHB2	0.400615	1.4326e-34
CUNH4orf46	0.301428	1.53453e-34
ALYREF	0.393352	2.47009e-34
IL18	0.266734	4.91246e-34
VSNL1	0.327124	5.62831e-34
RRS1	0.289426	5.78983e-34
TIMM22	0.354714	6.52989e-34
ZDHHC16	0.266106	1.81313e-33
CBR3	0.289477	1.92796e-33
RFC1	0.342189	1.94716e-33
SRSF2	0.384511	2.29194e-33
FERMT1	0.387436	4.42179e-33
SNU13	0.374491	4.93298e-33
RPS14	0.304773	4.93741e-33
GLRX3	0.393257	2.35674e-32
POLD2	0.284308	2.56229e-32
THAP3	0.250227	4.21221e-32
UBA2	0.377653	5.81139e-32
VAMP5	0.457519	7.20279e-32
LOC101689975	0.347376	7.33073e-32
MRPS6	0.390375	9.18879e-32
PRADC1	0.304229	9.61353e-32
RRP1	0.349837	1.19087e-31
RPL26	0.284667	1.49768e-31
CHCHD2	0.267542	1.58664e-31
GSR	0.360733	1.70346e-31
MZT2B	0.344842	2.5342e-31
CCS	0.336483	2.574e-31
TSR3	0.386818	3.21661e-31
MICOS13	0.35172	3.62195e-31
ZNF593	0.366333	6.15322e-31
MRPL27	0.349688	7.81434e-31
ND4	0.305488	8.21389e-31
TUBB6	0.262265	9.9293e-31
ATP6	0.286168	1.49744e-30
Syncrip	0.365139	1.66404e-30
CCT6A	0.345609	1.68306e-30
LOC101677065	0.334617	2.33106e-30
MRPS34	0.373948	6.85538e-30
ING2	0.278314	7.30159e-30
RCN1	0.288667	7.45693e-30
ASCL2	0.290172	7.96131e-30
SPTSSA	0.320144	8.087e-30
YARS1	0.276302	1.22141e-29
CHCHD4	0.268737	3.00354e-29
LOC106005570	0.340925	3.02988e-29
MAD2L2	0.288641	3.11937e-29
EIF4B	0.34787	3.33065e-29
METTL27	0.26262	3.38985e-29
KPNB1	0.374662	3.44727e-29
PPIH	0.367754	5.3086e-29
YBX1	0.310534	6.68371e-29
MNDA	0.362229	7.43746e-29
TMED5	0.358691	9.05024e-29
POLE4	0.361085	9.32629e-29
SCO1	0.270404	1.32187e-28
YWHAQ	0.333744	2.16276e-28
NSMCE4A	0.320652	2.48601e-28
GUCY1A2	0.332109	2.71487e-28
PRDX4	0.34819	2.99955e-28
RPL13A	0.284745	3.70253e-28
RWDD1	0.37671	4.08382e-28
PAFAH1B3	0.291912	4.5546e-28
IAH1	0.336724	6.0591e-28
MRPL22	0.358918	6.34959e-28
NAA10	0.337056	7.14456e-28
OSBPL8	0.394	8.71824e-28
NDUFA11	0.291352	9.84777e-28
MCAT	0.305633	1.00991e-27
LOC101678630	0.31215	1.13842e-27
EIF3I	0.350056	1.14977e-27
ADGRE5	0.277372	1.19263e-27
PRPF40A	0.322041	1.78316e-27
CHCHD6	0.266991	2.47694e-27
ACLY	0.329825	2.51612e-27
MAGOH	0.328163	2.82233e-27
TMEM229A	0.289434	3.10395e-27
ELAVL1	0.336659	3.54972e-27
WDR43	0.333738	5.00425e-27
NAP1L1	0.309646	6.91655e-27
POP7	0.322872	6.9368e-27
PKM	0.358741	7.45499e-27
EIF3B	0.34341	8.22114e-27
TIMM8A	0.274033	1.08241e-26
FKBP3	0.319743	1.24397e-26
RASSF9	0.397635	1.39083e-26
MRPL39	0.294818	1.99856e-26
MTCH1	0.341654	2.33201e-26
TBRG4	0.282568	2.80745e-26
MTHFD1	0.298692	2.85816e-26
RPS9	0.280943	3.20175e-26
NAXE	0.325013	3.56662e-26
GALK1	0.263072	4.05595e-26
TOMM7	0.330688	6.23355e-26
HNRNPA0	0.32087	1.81394e-25
INO80E	0.31751	2.25723e-25
CRIP2	0.307109	2.47241e-25
ZCCHC17	0.279686	3.50503e-25
LOC101674608	0.346137	5.07756e-25
FUS	0.343728	5.74802e-25
SLC39A1	0.297385	7.25121e-25
NDUFB10	0.324263	8.20829e-25
EIF3K	0.290667	1.06216e-24
PPP1CC	0.346093	1.12254e-24
HINT1	0.308244	1.69867e-24
SELENOH	0.323518	1.9834e-24
MRPL58	0.32061	1.98809e-24
PDE4B	0.28	2.81789e-24
MTX1	0.3124	3.0393e-24
EIF4A3	0.32733	3.72731e-24
HPF1	0.275715	3.75227e-24
EIF6	0.339694	3.88779e-24
CUNH1orf131	0.321599	4.04617e-24
CUNH1orf35	0.333665	5.11367e-24
ATP5F1A	0.325496	6.29664e-24
CPNE8	0.252526	7.38522e-24
HPRT1	0.265629	8.07175e-24
LGALS3	0.293349	8.80062e-24
CUNH11orf98	0.28	9.36473e-24
NFIA	0.343313	9.69007e-24
STIP1	0.27519	1.2474e-23
RPS16	0.257049	1.29138e-23
DBNDD2	0.339551	1.38236e-23
LOC101673412	0.314058	1.41604e-23
FLOT2	0.273232	1.5999e-23
PHB1	0.328696	1.89762e-23
HBM	0.28026	1.92558e-23
FBXL6	0.279149	2.75181e-23
BID	0.325379	3.11837e-23
POLR2G	0.307403	3.13358e-23
BRIX1	0.318491	3.35438e-23
NDUFS7	0.276064	4.69631e-23
EMG1	0.254097	4.78927e-23
GNB1L	0.264629	4.8325e-23
PSMB6	0.278862	6.61579e-23
COMMD4	0.303242	7.84664e-23
RAD50	0.303355	9.38107e-23
CAV1	0.40133	1.75401e-22
SLC50A1	0.280689	1.94818e-22
FH	0.264396	2.11338e-22
NINJ1	0.308502	2.3127e-22
RNF187	0.313533	2.85131e-22
MRPL51	0.306831	4.28659e-22
MDH1	0.318176	4.34497e-22
VEGFB	0.30265	4.86137e-22
CCT7	0.270451	5.54843e-22
BUB3	0.292549	6.31629e-22
DGUOK	0.329183	7.13264e-22
OBI1	0.275978	1.18546e-21
TRIM28	0.269098	1.40062e-21
LOC101675078	0.43857	1.54233e-21
MPHOSPH6	0.26748	1.59601e-21
MED28	0.280441	1.68934e-21
ATP5F1B	0.264509	1.77445e-21
RSRC1	0.290157	1.90303e-21
RUVBL1	0.264118	2.79578e-21
CCT4	0.290636	2.87425e-21
CCDC34	0.299197	2.98637e-21
IDH3A	0.271893	3.90451e-21
MIS18BP1	0.26271	4.63619e-21
AHSA1	0.302785	5.54947e-21
BOLA3	0.318291	5.5523e-21
EREG	0.377539	6.13202e-21
DAP3	0.263633	6.23784e-21
PPID	0.261569	8.32792e-21
CHCHD3	0.283304	1.11613e-20
LPCAT3	0.252491	1.29831e-20
PSMB1	0.277488	2.64317e-20
NOP16	0.287708	3.31486e-20
RPS19BP1	0.289218	3.49825e-20
PTGES3	0.257405	4.04778e-20
HNRNPUL1	0.296085	4.86617e-20
LSM2	0.277386	5.47272e-20
ACP1	0.287582	5.53682e-20
DDX21	0.289331	6.67562e-20
SEC11A	0.269239	9.76004e-20
NT5DC2	0.279902	1.01531e-19
NPDC1	0.270178	1.08678e-19
SURF2	0.252841	1.2944e-19
ITGA6	0.323606	1.29618e-19
SSR3	0.291254	1.34109e-19
SLC9A3R1	0.274888	1.42321e-19
KRTCAP2	0.266455	1.42802e-19
MRPL55	0.286098	1.51079e-19
GLUL	0.297613	2.00919e-19
HYI	0.263533	2.01498e-19
LOC101694508	0.253505	2.06053e-19
HAX1	0.287846	2.92081e-19
CUNH1orf174	0.251624	4.31302e-19
PLP2	0.306448	4.62733e-19
CCT8	0.272987	4.97088e-19
SSNA1	0.27475	5.60354e-19
PMVK	0.294029	7.84765e-19
ENY2	0.272159	1.11684e-18
E2F3	0.275829	2.29032e-18
RCC2	0.261072	2.50305e-18
TIMM50	0.25697	2.98452e-18
MTAP	0.250446	2.99379e-18
DDIT3	0.258928	3.08982e-18
POLE3	0.254114	5.38176e-18
NFKBIA	0.287322	1.38529e-17
NDUFB8	0.262362	1.51389e-17
PSMD9	0.253508	1.7475e-17
REXO2	0.259332	9.12411e-17
TMED4	0.251563	9.69082e-17
SDHA	0.265944	1.04869e-16
CACYBP	0.258274	1.19121e-16
RAB5IF	0.257805	1.20713e-16
HNRNPD	0.263728	1.36694e-16
PIK3R2	0.264154	2.39342e-16
BZW2	0.267359	3.20128e-16
NIFK	0.258835	9.59794e-16
IDH3G	0.2781	1.01362e-15
ENDOG	0.263407	1.06859e-15
HNRNPA1	0.259584	1.39598e-15
CCT2	0.270964	1.40934e-15
DNAJB11	0.251389	2.62726e-15
ARL4A	0.268791	8.30027e-15
HERPUD1	0.287322	1.65231e-14
RRP1B	0.252916	2.43744e-14
LOC101672663	0.317819	4.18498e-06

## Sheet: Table S4B
Table S4B. DEG in ductal cells found in WT and CF PDE. The transcriptome of single cells from WT and CF PDEs were sequenced. Previously published scRNAseq datasets were used to assign cell types to the various clusters based on highest correlation between the transcritomes of the sequenced cells. The DEGs found in ductal cell cluster, with the average log2FC(CF/WT) (column B) and adjusted p-value…
Gene	Avg Log2FC	P val adj
ACTN1	0.435058	0
ADIRF	0.591429	0
ARPC2	0.253635	0
ATP1B3	0.34992	0
B4GALT1	0.411311	0
BCAM	0.657483	0
BRMS1	0.456743	0
BZW2	0.398007	0
CAPG	0.775662	0
CAV1	0.676525	0
CAVIN3	0.290106	0
CCT7	0.343504	0
CD2BP2	0.359734	0
CD44	0.528122	0
CD81	0.300009	0
CDH13	0.502285	0
DDIT3	0.36505	0
DLL1	0.356032	0
EEF1A1	0.465125	0
EEF1B2	0.549882	0
EEF1D	0.367609	0
EEF1G	0.577	0
EEF2	0.426761	0
EFEMP1	0.448325	0
EHD1	0.468191	0
EIF3D	0.333314	0
EIF3F	0.474793	0
EIF3I	0.344919	0
EIF3K	0.37779	0
EIF3L	0.284939	0
EIF4A1	0.510177	0
EIF4B	0.348319	0
EIF6	0.29223	0
ENO1	0.426705	0
FADS3	0.561005	0
FAU	0.332707	0
FERMT1	0.415244	0
FSCN1	0.293974	0
FTL	0.283423	0
GAPDH	0.590612	0
GPI	0.267318	0
GPX2	0.60599	0
HOMER3	0.298121	0
HR	0.313068	0
HRAS	0.305879	0
HSD17B11	0.293519	0
HSPA5	0.339802	0
ID1	0.578198	0
ID2	0.396341	0
ID3	0.715792	0
IER5L	0.417432	0
IFFO2	0.359558	0
IGFBP3	1.10078	0
IGFBP7	0.416968	0
IMPDH2	0.390903	0
INKA1	0.300227	0
ITGA6	0.312342	0
ITGB4	0.585616	0
KCNN4	0.279939	0
KRT15	0.468122	0
KRT19	0.337252	0
KRT5	0.957545	0
LDHA	0.387743	0
LGALS3	0.431559	0
LOC101669926	0.261556	0
LOC101672959	0.538533	0
LOC101674270	0.450311	0
LOC101675829	0.33067	0
C1QBP	0.299129	0
LOC101678630	0.266063	0
MT1F	0.640176	0
MT1M	0.640176	0
MT1HL1	0.640176	0
MT1A	0.640176	0
MT1X	0.640176	0
MT1B	0.640176	0
MT1G	0.640176	0
MT1H	0.640176	0
LOC101681854	0.290259	0
CCL2	1.32113	0
LOC101686556	0.398547	0
LOC101694119	0.373118	0
RPLP1	0.342198	0
MT1H	0.423604	0
MT1B	0.423604	0
MT1G	0.423604	0
MT1A	0.423604	0
MT1M	0.423604	0
MT1X	0.423604	0
MT1HL1	0.423604	0
MT1F	0.423604	0
LOC106005084	0.356936	0
LOC106006904	0.404131	0
Rpl10	0.301323	0
LOC123387313	0.287656	0
LOC123392113	0.44915	0
Rplp0	0.420015	0
METTL27	0.300389	0
MIF	0.34503	0
MNDA	0.329226	0
NACA	0.378308	0
NFKBIA	0.758395	0
NOP53	0.486504	0
NPM3	0.312254	0
NT5C	0.647999	0
PDLIM1	0.509968	0
PHLDA3	0.513438	0
PKM	0.484627	0
PLEK2	0.367262	0
PLP2	0.354438	0
PPIB	0.273247	0
PPP1R14B	0.333774	0
PRXL2A	0.553997	0
PTMA	0.259366	0
PTMS	0.471033	0
PYCR1	0.346948	0
RAB34	0.384859	0
RAB38	0.27797	0
RACK1	0.605194	0
RAN	0.260467	0
RGS12	0.413421	0
RPL10	0.62755	0
RPL10A	0.457984	0
RPL11	0.352882	0
RPL12	0.552499	0
RPL13	0.61833	0
RPL13A	0.352991	0
RPL15	0.460864	0
RPL17	0.329242	0
RPL18	0.440902	0
RPL18A	0.449097	0
RPL19	0.409836	0
RPL21	0.405314	0
RPL22	0.310587	0
RPL22L1	0.38674	0
RPL23	0.26791	0
RPL24	0.293445	0
RPL26	0.344224	0
RPL27	0.292597	0
RPL27A	0.491488	0
RPL28	0.417026	0
RPL29	0.527832	0
RPL3	0.623249	0
RPL30	0.295838	0
RPL32	0.310763	0
RPL34	0.306917	0
RPL35	0.456498	0
RPL36	0.293398	0
RPL37	0.357992	0
RPL4	0.346085	0
RPL5	0.480127	0
RPL6	0.440207	0
RPL7	0.410256	0
RPL7A	0.58208	0
RPL8	0.637498	0
RPL9	0.395285	0
RPLP0	0.561176	0
RPLP2	0.375164	0
RPS10	0.410096	0
RPS11	0.40349	0
RPS13	0.407236	0
RPS14	0.37172	0
RPS15	0.453103	0
RPS15A	0.382664	0
RPS16	0.431182	0
RPS17	0.425489	0
RPS18	0.456052	0
RPS19	0.509765	0
RPS2	0.497563	0
RPS20	0.278238	0
RPS21	0.262005	0
RPS23	0.425911	0
RPS24	0.305862	0
RPS25	0.353537	0
RPS3	0.486147	0
RPS3A	0.304285	0
RPS4X	0.521255	0
RPS5	0.443847	0
RPS6	0.314083	0
RPS7	0.449166	0
RPS8	0.51497	0
RPS9	0.314926	0
RPSA	0.622385	0
S100A10	0.359619	0
S100A2	0.551016	0
SELENOM	0.478374	0
SFN	0.578672	0
SLC25A6	0.386838	0
SNAI2	0.319468	0
SNRPD2	0.287939	0
SYTL1	0.298561	0
TAGLN2	0.431359	0
TCF4	0.332136	0
TGFBI	1.31367	0
TGM2	0.290492	0
TMEM229A	0.459889	0
TMEM97	0.301305	0
TNS4	0.272818	0
TPI1	0.260101	0
TRIM29	0.497043	0
TST	0.365072	0
TUFM	0.276636	0
UBA52	0.328705	0
UPK3BL2	0.403933	0
VSNL1	0.349265	0
YBX3	0.378464	0
CLEC3A	0.270188	3.76017e-302
MCL1	0.271075	8.70065e-302
JUN	0.471631	2.48674e-299
RAB7B	0.25928	1.11076e-298
EXOSC5	0.269227	1.33216e-298
IRF2BPL	0.268556	9.59037e-297
EIF3G	0.258395	7.4652e-296
GADD45A	0.317257	3.15747e-294
PRMT1	0.26189	3.61863e-292
MSRB1	0.257256	9.61993e-286
AQP3	0.450278	3.85668e-283
MCRIP2	0.253172	2.6395e-282
DDIT4	0.310715	5.6146e-279
BSG	0.337386	3.94699e-275
JUNB	0.355428	4.14812e-268
RTKN	0.250781	4.22005e-267
HERPUD1	0.321955	2.17308e-266
MAD2L2	0.319582	1.70183e-261
TKT	0.421184	7.47941e-261
CLTB	0.326961	1.954e-260
TRPV2	0.264699	2.70544e-260
ANXA8L1	0.259316	7.62962e-260
ANXA8	0.259316	7.62962e-260
ACTG1	0.478964	1.31964e-259
LOC101693690	0.304906	3.01689e-259
WNT5B	0.552184	1.07954e-258
DHRS3	0.334621	3.10618e-256
DRAXIN	0.341328	1.14891e-255
CLCA2	0.405955	5.45284e-252
CUNH16orf74	0.313845	5.74127e-246
CARHSP1	0.371752	8.01819e-243
DPP7	0.403998	1.659e-240
FOXQ1	0.347822	2.74778e-240
CCDC88A	0.261686	8.84541e-240
CD70	0.309858	4.07736e-238
SFRP1	0.532481	2.09662e-231
CLDN1	0.275761	9.8935e-227
CALR	0.331426	3.23893e-226
RHOV	0.26827	3.98446e-223
VAMP5	0.262488	3.63112e-212
TNNI2	0.264237	1.22989e-210
ACKR3	0.269989	1.21182e-206
BNIP3L	0.318028	3.06381e-205
DPEP1	0.275642	1.0337e-203
GUCA2A	0.460117	1.41448e-199
TSC22D3	0.305036	4.11453e-197
IL32	0.637624	6.03359e-194
CEBPD	0.423246	1.35848e-188
ZFP36	0.447503	2.07712e-187
RNH1	0.251129	3.04574e-186
NBL1	0.300012	1.2949e-185
ZYX	0.269173	1.81727e-176
SERPINB6	0.282803	4.19772e-168
NRN1	0.317525	1.5914e-166
BLOC1S2	0.313873	1.01874e-164
LGALS3BP	0.285648	3.6261e-161
TGFB1	0.415109	6.92814e-161
MLF2	0.328549	3.79996e-158
PMEPA1	0.265595	2.39968e-157
PLAU	0.330391	5.8682e-153
DUSP2	0.325311	3.15437e-152
GGT6	0.281461	9.00849e-151
PFKP	0.272031	1.9927e-150
LOC101675078	0.3316	5.25756e-147
ITGB1	0.305628	3.76808e-146
MARCKSL1	0.307978	1.56877e-141
CD99	0.272865	3.19759e-137
HES1	0.407599	2.57899e-132
PAPPA	0.410738	1.24692e-120
CALD1	1.17644	6.69164e-115
PALLD	0.57327	1.16813e-109
COL5A2	0.260343	6.23618e-109
LOC101679740	0.291962	9.23717e-108
IER3	0.390848	1.57344e-107
PLTP	0.331991	1.71147e-107
MYL9	0.368989	2.0615e-104
GPC1	0.359461	2.84241e-96
CRABP2	0.401834	4.22355e-90
ANXA2	0.256512	5.11206e-84
FN1	0.458282	2.50663e-76
HTRA1	0.517012	8.50345e-68
LAMB3	0.283909	9.26593e-64
S100A9	0.320004	1.68354e-62
PRDX2	0.286441	7.1003e-62
G0S2	0.374025	1.02202e-45
SERPINE1	1.00351	5.57931e-42
HSPB1	0.286762	3.3348e-33
BPGM	0.278884	8.85596e-33
LTB	0.296477	2.57186e-31
LOC123390887	0.481796	2.18279e-29
CLU	0.330036	1.56997e-19
TAGLN	0.400727	1.41646e-07
PRAP1	0.272877	4.66458e-06
ITGB6	0.311188	5.43616e-06

## Sheet: Table S4C
Table S4C. DEG in proliferating acinar cells derived from WT and CF PDE. The transcriptome of single cells from WT and CF PDEs were sequenced. Previously published scRNAseq datasets were used to assign cell types to the various clusters based on highest correlation between the transcritomes of the sequenced cells. The DEGs found in proliferating acinar cell cluster, with the average log2FC(CF/WT)…
Gene	Avg Log2FC	P val adj
AHCY	0.674499	0
ANLN	0.948843	0
ARHGEF39	0.352234	0
ASF1B	0.635719	0
ASPM	1.55832	0
ATAD5	0.495247	0
AURKA	0.78905	0
AURKB	1.17827	0
BARD1	0.317083	0
BIRC5	1.35797	0
BUB1	0.650982	0
BUB1B	0.791191	0
CCNA2	0.805763	0
CCNB1	1.28098	0
CCNB2	1.04034	0
CDC20	0.941743	0
CDCA2	0.46521	0
CDCA3	1.18019	0
CDCA8	0.58449	0
CDK1	1.19032	0
CDT1	0.350396	0
CENPA	0.252768	0
CENPE	1.33133	0
CENPF	2.36476	0
CENPH	0.578826	0
CENPK	0.40344	0
CENPN	0.294742	0
CENPW	0.780128	0
CEP55	0.571392	0
CHAF1A	0.486609	0
CHEK1	0.35595	0
CIP2A	0.411992	0
CIT	0.359922	0
CKAP2	0.81322	0
CKAP2L	0.444826	0
CKS1B	0.967462	0
CKS2	1.15305	0
CLSPN	0.869815	0
CNTLN	0.303035	0
DCK	1.29686	0
DDIAS	0.250548	0
DEK	1.12446	0
DEPDC1	0.432566	0
DEPDC1B	0.316786	0
DHFR	1.12331	0
DIAPH3	0.477242	0
DLGAP5	0.847938	0
DNPH1	1.13789	0
DSCC1	0.329601	0
DTYMK	1.21452	0
DUT	1.70999	0
ECT2	0.783333	0
ESCO2	0.612404	0
FAM83D	0.547712	0
FANCD2	0.307685	0
FANCI	0.452877	0
FBXO5	0.291501	0
FOXM1	0.356354	0
GINS1	0.591422	0
GINS2	0.738298	0
GINS4	0.252685	0
GTSE1	0.852705	0
H1-5	1.30287	0
HMGB1	0.968206	0
HMGB2	1.96281	0
HMGN2	1.14315	0
HMMR	1.164	0
HSP90AB1	0.744423	0
KIF11	1.15572	0
KIF14	0.304195	0
KIF15	0.839411	0
KIF18A	0.359647	0
KIF20A	0.467897	0
KIF20B	1.05419	0
KIF22	0.751811	0
KIF23	0.898546	0
KIF2C	0.34983	0
KIF4A	0.55664	0
KIFC1	0.428493	0
KNL1	0.794883	0
KNSTRN	0.675532	0
KNTC1	0.335733	0
LIG1	0.304617	0
INCENP	0.781891	0
H2AW	0.309367	0
HJURP	0.399257	0
LOC101678877	0.805694	0
H2AC20	0.604018	0
TUBA1A	2.17437	0
H2AZ2	1.27591	0
ARHGAP11B	0.561587	0
ARHGAP11A	0.561587	0
Arhgap11a	0.561587	0
LOC101687406	1.07481	0
LOC101689077	0.425225	0
H4C4	0.649619	0
CKS2	0.323577	0
LOC101693436	0.939255	0
H2AW	0.687374	0
H2AZ1	2.02506	0
LOC123392643	1.91532	0
H2AW	0.254155	0
H2AW	1.61298	0
H2AW	0.344519	0
MAD2L1	0.680097	0
MCM10	0.424361	0
MCM3	0.726581	0
MCM4	0.577377	0
MCM7	0.728499	0
MELK	0.366022	0
MIF	1.37846	0
MIS18A	0.463153	0
MKI67	1.42683	0
MND1	0.522795	0
MXD3	0.261276	0
MYBL2	0.905857	0
NCAPD2	0.376866	0
NCAPG	0.897077	0
NCAPG2	0.354426	0
NCAPH	0.361176	0
NDC80	0.702046	0
NEIL3	0.697496	0
NEK2	0.265387	0
NT5E	0.534283	0
NUF2	0.809626	0
NUSAP1	1.22871	0
OIP5	0.518355	0
ORC6	0.789396	0
PBK	0.657828	0
PCLAF	1.53113	0
PHGDH	0.59936	0
PPIA	0.621303	0
PRC1	1.06632	0
PTMA	1.30205	0
PTTG1	0.985295	0
RACGAP1	0.736168	0
RAD51	0.47579	0
RAD51AP1	0.49394	0
RAN	0.790802	0
RFC5	0.317087	0
RHNO1	0.558753	0
RNASEH2A	0.403561	0
RNASEH2C	1.19126	0
RRM2	1.89077	0
SGO1	0.613647	0
SGO2	0.812537	0
SIVA1	1.39411	0
SKA1	0.347372	0
SMC2	1.08582	0
SPC24	1.60815	0
SPC25	0.62811	0
STMN1	1.23657	0
TACC3	0.572014	0
TIMELESS	0.25584	0
TK1	0.880255	0
TMPO	1.24342	0
TOP2A	1.82897	0
TPX2	1.54241	0
TTK	0.392552	0
TUBB	1.44279	0
TUBB4B	1.41346	0
TYMS	0.377551	0
UBE2C	2.15164	0
UBE2S	1.76269	0
UBE2T	0.670453	0
UHRF1	0.583088	0
WDHD1	0.34131	0
ZWINT	0.493249	0
ANP32B	0.826684	2.67271e-303
HELLS	0.745933	8.51255e-301
S100A9	1.29227	1.0816e-290
RRM1	0.902536	2.79277e-290
UCP2	0.533221	2.22079e-287
EZH2	0.44266	5.02067e-287
ATAD2	0.597979	1.41606e-285
ZWILCH	0.386044	2.82102e-285
NUCKS1	0.870977	6.14511e-285
NMRAL1	0.604217	1.17975e-284
BRCA1	0.278023	4.46214e-284
SNRPD1	0.79813	9.31537e-283
CENPS	0.717867	4.06713e-282
DNMT1	0.995409	3.44377e-279
PGAM1	0.839313	4.46687e-278
RFC4	0.539774	5.92622e-276
DDX39A	0.701377	6.60997e-275
CDC25B	0.474743	2.45714e-273
USP1	0.734556	1.84912e-271
ATP5MC3	0.671348	1.61044e-270
SLC29A1	0.588978	9.68814e-268
MCM5	0.467411	8.03606e-265
SPDL1	0.378879	1.15716e-262
H2AW	0.258047	1.47042e-257
SASS6	0.359711	2.46297e-254
TNIP3	0.50987	1.15023e-251
CCDC34	0.807995	1.87946e-251
SMC4	0.938734	2.03393e-250
IMPDH2	0.814397	3.82413e-246
PSIP1	0.747521	4.81241e-245
CD109	0.428128	1.72392e-244
NSL1	0.319807	2.97815e-243
RANBP1	0.773425	2.65642e-242
PRIM1	0.287968	4.06925e-242
C1QBP	0.800287	2.01115e-241
TUBA4A	0.800118	5.04659e-241
ARL6IP1	1.38196	4.99072e-240
GAPDH	0.677121	1.38e-238
TUBG1	0.508352	9.0107e-238
HSP90AA1	0.67009	2.3266e-236
RPA1	0.509326	6.02572e-236
SMC3	0.802558	1.16288e-234
TCAF1	0.353809	3.23739e-234
EEF1G	0.74795	5.25409e-233
RPSA	0.734681	7.14349e-231
LOC106006904	0.809847	6.91995e-226
NPM3	0.752699	2.46293e-225
LMNB1	0.553873	6.80285e-225
RPA2	0.347634	6.80499e-224
FDPS	0.883366	1.73653e-223
FEN1	0.300509	7.72575e-223
PCNA	1.183	4.65018e-222
HSPD1	0.757464	1.16791e-220
CBX5	0.660685	2.22737e-219
LOC101674270	0.612661	1.41375e-218
PRXL2A	0.842937	4.30243e-218
GPX2	0.920543	4.34611e-218
RAD18	0.376494	3.52625e-215
LOC123387238	1.13469	2.03965e-213
LDHA	0.744357	5.02179e-213
RPS8	0.57203	8.46873e-213
LYAR	0.618777	1.5318e-211
NXT1	0.632155	8.55537e-211
BCO2	0.356112	2.11612e-210
MCM6	0.418922	1.02158e-209
RAB34	0.500186	3.98382e-206
RPS3	0.589046	2.12633e-204
PLEK2	0.699968	3.40774e-203
HSPE1	0.606871	5.97396e-202
CMC2	0.517301	2.84409e-201
LSM4	0.640577	3.97196e-198
H1-4	0.676124	7.68098e-198
FKBP4	0.582935	2.48448e-195
TOMM40	0.676592	3.63204e-195
PLK1	0.561377	1.96182e-194
TMEM109	0.299125	5.50196e-193
RPL15	0.53891	5.64779e-192
RPS16	0.535373	7.88433e-192
NME1	0.771161	2.57505e-191
LSM5	0.601672	2.71596e-190
RFC2	0.569353	3.32562e-190
SKA2	0.515241	7.13354e-189
TUFM	0.646555	1.14003e-188
TUBB6	0.481269	2.49881e-188
EXOSC6	0.350127	3.62943e-186
RPL13	0.565568	4.62983e-186
SNRPG	0.545132	8.7685e-186
CEP44	0.343764	4.07805e-184
BUD23	0.693651	1.48386e-183
RPS23	0.506613	2.08095e-183
RPA3	0.577672	7.79926e-182
RFC3	0.349074	6.42127e-180
DBF4	0.47844	1.33294e-178
ATP1B3	0.664951	8.37209e-178
GLRX5	0.568249	2.77564e-177
ETV4	0.282444	8.1172e-177
PRDX2	0.830461	3.79313e-176
ENO1	0.623978	9.20982e-176
ERH	0.51595	6.34821e-175
TBX1	0.283805	2.33057e-174
EGLN3	0.309557	3.09598e-174
DYNLL1	0.765146	4.86102e-174
CDKN2D	0.280104	3.71726e-173
CCBE1	0.306159	6.73121e-172
PSMA7	0.475948	4.13535e-171
RPS17	0.441842	2.7222e-170
MRPL12	0.596741	3.21195e-169
ATP5MC1	0.554964	1.75224e-168
GPX1	0.553572	1.76415e-168
SMC1A	0.631156	3.1801e-168
RPL4	0.564171	1.04936e-166
RPS15	0.433027	1.30387e-166
LOC123392113	0.619646	6.78677e-166
SERBP1	0.463272	1.32008e-165
CUNH16orf74	0.658943	1.412e-164
RPLP0	0.56573	3.03562e-164
LOC101672959	0.605566	5.48546e-163
FBL	0.603266	1.41759e-162
RPL18A	0.491003	2.59973e-162
CKAP5	0.344615	3.37338e-162
MRPL51	0.542468	7.51274e-162
NCAPD3	0.304916	1.19717e-160
RPS10	0.419983	2.04572e-160
MIS18BP1	0.590661	6.41973e-160
BUB3	0.55758	7.85425e-160
TMEM229A	0.600094	3.60085e-159
SNRPA	0.439547	2.18898e-158
YBX3	0.635538	2.34709e-157
MRPS25	0.541367	4.08286e-157
RPS5	0.46175	1.11778e-156
TCP1	0.595263	1.79681e-156
TKT	0.707486	2.70221e-156
HSD17B2	0.267763	4.59073e-156
SRSF3	0.532474	9.51753e-156
PNP	0.501257	2.02374e-155
SRSF7	0.565037	6.95102e-154
CD44	0.641053	9.34472e-154
CCDC88A	0.371124	1.25933e-153
RPS2	0.491027	1.42036e-153
NSD2	0.337784	1.08627e-152
RPL8	0.53154	5.86422e-152
PA2G4	0.558988	1.54473e-151
BCAT1	0.562107	3.63688e-151
DKC1	0.454379	1.30157e-150
NCL	0.640746	2.68206e-149
RPS4X	0.544748	1.9655e-148
DCTPP1	0.588379	2.95046e-148
SQOR	0.581641	6.4754e-148
PPA1	0.550958	7.90757e-148
RPL27A	0.483226	4.57457e-147
PPIH	0.518498	9.51543e-147
SERPINB6	0.612761	1.07095e-146
EIF5A	0.519095	1.09979e-145
RPS20	0.376734	2.83296e-145
KRT15	0.522125	1.85514e-144
SNRPA1	0.490637	1.90907e-144
LSM6	0.531777	6.86958e-144
RACK1	0.528122	4.95023e-143
LBR	0.412614	6.31776e-143
SNRPF	0.505816	2.69514e-142
CUNH1orf35	0.512774	6.03196e-142
MCRIP2	0.534068	4.08374e-141
BLVRB	0.540888	6.57951e-141
POLA1	0.269311	8.6385e-141
SLC5A10	0.253797	1.35438e-140
ASNS	0.3671	4.23104e-140
EBPL	0.481437	1.04916e-138
NPM1	0.579511	1.36541e-138
SSRP1	0.468531	1.62792e-138
SNX5	0.520511	4.13927e-137
MRPS26	0.479781	1.10269e-136
U2AF1	0.509922	1.55282e-135
RSPH4A	0.270566	2.58576e-135
NQO2	0.334715	2.86678e-135
ATP5F1A	0.471089	4.75213e-135
KRT5	0.849564	2.45207e-134
HNRNPUL1	0.496957	5.94273e-133
RPL10	0.500372	1.20082e-132
RPL3	0.519252	1.29064e-130
RSL1D1	0.524589	1.45055e-130
CUNH4orf46	0.344053	1.30066e-129
RPL7A	0.494744	3.85896e-129
Rplp0	0.510001	4.48737e-129
RPL29	0.446417	5.03767e-129
RAD21	0.558022	5.90562e-129
CNBP	0.495054	3.16878e-128
ATP5F1B	0.41115	3.57172e-128
RUVBL2	0.355767	3.92254e-127
CCDC167	0.397279	4.20585e-127
UCHL3	0.483072	4.35189e-127
CAPG	0.630525	6.97784e-127
RANGAP1	0.278564	5.31633e-126
SSB	0.488253	6.83607e-126
EXOSC5	0.538889	9.09754e-125
VSNL1	0.351796	1.04179e-124
Gm266	0.437328	1.21256e-124
HIBCH	0.309676	1.40734e-124
LOC101670946	0.434314	1.49338e-124
H1-2	0.651159	2.01732e-124
RANGRF	0.251703	6.41953e-124
CAVIN3	0.546506	2.97712e-122
PRDX4	0.462934	1.12233e-121
PDLIM1	0.523028	3.38541e-121
DCPS	0.417494	7.36739e-121
RPL19	0.370919	1.04727e-120
DNAJC9	0.298087	4.14997e-120
POLR2H	0.47303	8.62683e-120
FAM111B	0.415561	1.9213e-119
HNRNPAB	0.477441	1.94058e-119
PMM1	0.401738	2.47741e-119
FKBP11	0.479969	1.95908e-118
FABP3	0.326835	4.77671e-118
SLC38A1	0.392302	1.69367e-117
MDC1	0.289144	1.5034e-116
ADGRE5	0.355281	1.72843e-116
TCF4	0.476498	2.00019e-115
PPP1R14B	0.503559	4.32214e-115
NOP58	0.424978	5.58288e-115
HDDC2	0.420176	6.08787e-115
NT5C	0.531272	8.42046e-115
TOMM5	0.507402	9.90128e-115
EIF4EBP1	0.457734	1.15037e-114
NDE1	0.274194	2.73147e-114
PARP1	0.375535	4.6041e-114
SCARB1	0.260252	2.84041e-113
NASP	0.442347	1.62237e-112
RPL35	0.366304	3.79035e-112
PLP2	0.467895	4.66535e-112
LSM8	0.41227	6.7702e-112
LOC101689975	0.472963	7.50691e-112
LOC101687601	0.364361	1.23127e-111
MNDA	0.488348	1.32735e-111
ACLY	0.481507	2.32965e-111
NSMCE4A	0.451971	3.03643e-111
SLC1A5	0.256301	2.53004e-110
CDK4	0.485026	3.42269e-110
FUS	0.44964	6.56272e-110
CCL20	0.371828	9.32457e-110
RPL6	0.365519	6.40369e-109
TRIM59	0.442172	1.76416e-108
ALYREF	0.435746	9.05108e-108
PRMT1	0.475554	1.31101e-107
AK2	0.346357	1.48786e-107
PKM	0.458802	1.56407e-107
TRAPPC6A	0.36739	4.56442e-107
MZT2B	0.434546	8.27245e-107
SLC25A5	0.456478	1.09444e-106
MRPL18	0.423708	1.43787e-106
TTF2	0.298782	1.44409e-106
RPL5	0.408273	3.33325e-106
SOX2	0.561992	7.82437e-106
ADORA2B	0.466815	1.19283e-105
LOC101688638	0.483711	1.22257e-105
FERMT1	0.480533	3.24303e-105
RPL22L1	0.469209	6.03515e-105
LOC101674608	0.429081	7.48822e-105
CBR3	0.318704	1.6831e-104
BCL2L12	0.277322	4.36304e-104
MAGOH	0.413582	1.44105e-103
PTGES3	0.403307	1.34152e-102
VAV3	0.363464	2.01792e-102
HMGB3	0.359571	2.39761e-102
NUP85	0.250694	2.56228e-102
NUP37	0.276478	2.97234e-102
RPS25	0.33648	1.14859e-101
CENPX	0.429454	1.34251e-101
SIGMAR1	0.332881	1.61192e-101
XPO1	0.330011	3.9748e-101
ND1	0.384915	4.25596e-101
SH3BP1	0.321533	8.59583e-101
Gm49510	0.321533	8.59583e-101
Sh3bp1	0.321533	8.59583e-101
EIF4A1	0.423439	9.83916e-101
LOC101682453	0.386572	1.76239e-99
IFRD2	0.352671	7.19547e-99
NUDC	0.437539	1.51493e-98
PSMG1	0.39443	3.07639e-98
RPLP1	0.374936	4.13436e-98
RPL10A	0.393697	8.25095e-98
EMP3	0.421216	1.32769e-97
CSE1L	0.299007	2.23071e-97
SSNA1	0.382376	2.42949e-97
STIP1	0.359078	7.34606e-97
PPP1CC	0.390976	2.90739e-96
MDH2	0.396142	3.19446e-96
CUNH20orf27	0.254583	6.48636e-96
TPI1	0.394437	1.03987e-94
SNU13	0.397796	1.39416e-94
EXOSC4	0.417371	1.52297e-94
AK4	0.254004	1.11984e-93
RPL7	0.373986	1.13014e-93
RNF125	0.309556	1.45618e-93
RPS6	0.348296	1.54825e-93
EXOSC1	0.271295	1.86523e-93
CCT5	0.389923	1.86774e-93
MTX1	0.38316	3.66892e-92
TP53	0.361477	4.04677e-92
CENPV	0.411325	7.09839e-92
SPTSSA	0.336627	9.07239e-92
CHCHD2	0.27939	1.21143e-91
NOLC1	0.338979	4.07872e-91
LOC101680163	0.271998	9.18464e-91
HAT1	0.329296	1.89207e-90
NOP56	0.389075	2.97085e-90
ANKRD9	0.362901	4.83143e-90
MCUB	0.282125	4.68723e-89
GPATCH4	0.299602	5.63159e-89
TCERG1	0.338086	7.13208e-89
ATIC	0.352773	9.24467e-89
ATP5F1D	0.388054	1.17614e-88
LOC101690488	0.429792	1.87644e-88
SC5D	0.358534	5.69055e-88
POLE4	0.385164	1.64979e-87
HUS1	0.290463	4.94772e-87
AQP3	0.456488	1.18252e-86
GPSM2	0.265558	2.29536e-86
HNRNPA3	0.395204	3.4337e-86
MVD	0.259263	6.07475e-86
LOC101693690	0.429949	7.04295e-86
MANF	0.388335	9.96951e-86
MT1F	0.681538	1.95518e-85
MT1M	0.681538	1.95518e-85
MT1HL1	0.681538	1.95518e-85
MT1A	0.681538	1.95518e-85
MT1X	0.681538	1.95518e-85
MT1B	0.681538	1.95518e-85
MT1G	0.681538	1.95518e-85
MT1H	0.681538	1.95518e-85
STOML2	0.373226	4.13274e-85
MRTO4	0.386071	4.62818e-85
HSP90B1	0.35857	4.71727e-85
RPS18	0.361595	7.25011e-85
PSMB1	0.336841	1.15169e-84
RPL28	0.306045	6.25243e-84
PHB2	0.365765	6.60245e-84
TUBA3D	0.549688	1.14906e-83
Rpl10	0.325842	2.10425e-83
SNRPE	0.370663	2.57802e-83
SLC5A6	0.261515	4.55212e-83
DNAJC21	0.378948	9.95276e-83
SERPINE2	0.36798	2.14536e-82
NDUFS7	0.343349	2.83098e-82
LOC123390937	0.323043	3.19685e-82
EEF2	0.336597	4.55776e-82
RPS11	0.300735	5.60233e-82
RPL22	0.30506	8.85832e-82
SNRPB	0.363659	1.03244e-81
ELAVL1	0.369182	1.24878e-81
TRIM28	0.320994	1.41665e-81
FDFT1	0.341058	2.47763e-81
SQLE	0.365013	2.75525e-81
TTLL12	0.28657	2.97588e-81
SLC50A1	0.257682	4.51483e-81
MTHFD1	0.327285	8.02266e-81
ARL4A	0.408543	9.41288e-81
LOC123390719	0.322945	1.93678e-80
ILF2	0.38868	3.07147e-80
NACA	0.316874	5.77067e-80
TSPO	0.37023	6.77878e-80
EEF1D	0.358763	1.10687e-79
RPL11	0.298733	1.32284e-79
RPS13	0.317347	1.85142e-79
CENPC	0.315173	3.75858e-79
NHP2	0.339116	7.01069e-79
IDI1	0.404553	5.06101e-78
TECR	0.346348	6.29442e-78
CYP51A1	0.373871	6.82372e-78
CUNH1orf174	0.287404	8.81041e-78
PPM1G	0.378016	1.00066e-77
RBMX	0.315648	2.1987e-77
CRELD2	0.331449	2.43797e-77
GMPS	0.336578	2.63581e-77
HNRNPF	0.362318	3.98543e-77
GAPDH	0.283315	4.61653e-77
MCAT	0.274414	9.06463e-77
PRADC1	0.291627	3.88387e-76
CRIP2	0.330873	3.91481e-76
ENOPH1	0.366638	7.94851e-76
APIP	0.333242	1.03964e-75
NDUFV1	0.329979	1.03986e-75
LOC101694119	0.308423	1.58542e-75
ACP1	0.338536	1.81841e-75
RPS7	0.309478	1.84008e-75
SRSF2	0.366724	2.07861e-75
EMP1	0.381442	2.34538e-75
RNASEH2B	0.266869	2.43541e-75
BRMS1	0.434205	3.08573e-75
PPID	0.260691	3.92628e-75
FST	0.405772	4.17809e-75
RSRC1	0.322641	5.20711e-75
SRM	0.385894	9.43896e-75
CCT6A	0.327209	2.64203e-74
FKBP3	0.346039	4.16717e-74
RPLP2	0.264571	1.1376e-73
RUVBL1	0.301562	1.33734e-73
YWHAQ	0.323344	1.54168e-73
VEGFB	0.327965	2.16531e-73
Syncrip	0.343681	2.87896e-73
KCNN4	0.280627	7.06456e-73
GSR	0.306236	1.47268e-72
PSMB6	0.308115	3.64753e-72
RNPS1	0.342124	5.66078e-72
TIMM50	0.290677	9.77828e-72
MTCH1	0.329046	9.95654e-72
RPL27	0.2566	1.0208e-71
LOC101686556	0.342891	1.54184e-71
HINT1	0.31387	2.79196e-71
G2E3	0.292318	4.12104e-71
MT1H	0.41753	4.272e-71
MT1B	0.41753	4.272e-71
MT1G	0.41753	4.272e-71
MT1A	0.41753	4.272e-71
MT1M	0.41753	4.272e-71
MT1X	0.41753	4.272e-71
MT1HL1	0.41753	4.272e-71
MT1F	0.41753	4.272e-71
HNRNPD	0.327727	4.70027e-71
Rpl15	0.291935	6.27711e-71
G3BP1	0.333283	7.89974e-71
RPL9	0.297541	3.12402e-70
CCT8	0.335957	4.86549e-70
LOC101675829	0.31339	5.31384e-70
CISD3	0.33067	1.06178e-69
MRPL39	0.263232	1.31289e-69
PRELID1	0.33638	2.32714e-69
PHF5A	0.340747	2.32803e-69
SLC25A6	0.275737	5.42425e-69
KPNB1	0.324673	6.75587e-69
ITGA6	0.36806	1.38387e-68
EMD	0.29822	1.94956e-68
RPL12	0.369473	2.95467e-68
FLOT2	0.297665	5.51838e-68
VDAC2	0.332714	2.5535e-67
CNIH4	0.318576	1.86585e-66
LPCAT3	0.282727	2.75692e-66
NDUFB8	0.291645	5.96249e-66
DAZAP1	0.298729	6.08779e-66
BZW2	0.333113	1.30997e-65
RPN1	0.294024	3.2297e-65
PTMS	0.388713	7.92243e-65
NOP16	0.29439	4.53958e-64
TIAM1	0.26296	1.30372e-63
EEF1B2	0.322235	1.42668e-63
PSMD7	0.316918	3.06448e-63
HMGN1	0.296403	5.0322e-63
GSTM4	0.300218	9.73277e-63
NT5DC2	0.310928	2.46809e-62
MRPS6	0.309886	2.51051e-62
SLC39A8	0.261766	4.93612e-62
PUF60	0.308259	1.09089e-61
RPS6KA1	0.254057	2.53022e-61
EEF1A1	0.278317	2.99107e-61
GMNN	0.327752	5.17808e-61
TIMM22	0.287446	7.90949e-61
SAP30	0.27247	8.43452e-61
CAV1	0.377537	8.77533e-61
RFC1	0.29323	1.19498e-60
NOTCH1	0.306687	1.82939e-60
RPL18	0.281833	2.74429e-60
UBE2M	0.317381	7.3572e-60
WBP11	0.300563	1.78362e-59
ND4	0.265314	1.79908e-59
RAD23A	0.284066	2.07212e-59
COMMD4	0.282797	2.51456e-59
DDX46	0.261918	5.15901e-59
TOMM7	0.301354	5.2214e-59
VAMP5	0.339771	5.38347e-59
CCT4	0.304173	5.48115e-59
TRIM29	0.300428	6.84783e-59
POLR2G	0.294824	8.02218e-59
EIF3B	0.296589	9.34989e-59
SFPQ	0.349472	1.16668e-58
NFIA	0.331626	2.34248e-58
ANP32E	0.289698	4.6431e-58
AHSA1	0.296	5.0285e-58
CCT7	0.279247	1.28202e-57
RPS15A	0.269691	3.02663e-57
EIF4A3	0.291095	3.45039e-57
LOC123392116	0.266872	6.26633e-57
FMC1-LUC7L2	0.267276	3.78084e-56
CTCF	0.275299	5.09231e-56
SF3B5	0.286311	4.10414e-55
DGUOK	0.256197	9.82093e-55
RBBP7	0.261795	1.02711e-54
SOD2	0.323404	2.86424e-54
LOC101692922	0.257168	2.88045e-54
LOC101675078	0.426807	5.82636e-54
LARP7	0.283389	7.05858e-54
HNRNPM	0.299267	8.62716e-54
UQCRC1	0.300479	2.44833e-53
RPS20	0.280928	1.1201e-52
APRT	0.302534	1.62718e-52
UBA2	0.255205	1.64229e-52
LOC101681854	0.28934	3.15802e-52
DAP3	0.273491	4.36288e-52
SMC6	0.294457	5.01126e-52
IAH1	0.290016	1.96253e-51
SDHA	0.268156	2.29895e-51
RPL21	0.254525	7.3092e-51
NUDT1	0.256601	1.34582e-50
MRPL27	0.266708	1.96623e-50
NAP1L1	0.26729	2.88424e-50
PSMD9	0.256466	3.35558e-50
NFIC	0.260595	7.88268e-50
HNRNPA2B1	0.343145	1.70298e-49
PEBP1	0.269064	2.10843e-49
NAXE	0.264483	2.3155e-49
EIF4B	0.27252	5.59627e-49
PTRH1	0.280004	6.75715e-49
TAF15	0.289791	1.42072e-48
GARS1	0.259662	4.72775e-48
PSMG4	0.259921	5.46078e-48
NDUFB10	0.264539	1.06951e-47
CIAO2B	0.257783	3.95468e-47
PHB1	0.262841	7.96985e-47
EIF3I	0.259272	1.36958e-46
PRPF40A	0.263478	2.61075e-46
AVPI1	0.267042	5.75946e-46
NUTF2	0.265614	1.10717e-45
LOC101672378	0.499553	2.83192e-45
CLPP	0.254482	3.3022e-45
CUNH1orf131	0.291966	3.30778e-45
IGFBP3	0.414122	3.33777e-45
NDUFAB1	0.257264	4.92905e-45
PSMD1	0.265853	1.89126e-44
KRT19	0.315745	3.05511e-44
HNRNPUL2	0.267443	6.85793e-44
PSMA5	0.257667	2.30317e-43
TMED5	0.275268	2.52092e-43
MDH1	0.262972	8.39703e-43
N4BP1	0.284813	3.94682e-42
LOC106005084	0.256387	5.25735e-42
OSBPL8	0.252061	1.87501e-41
GLRX3	0.251424	2.90513e-41
HMGCS1	0.298733	1.48647e-38
HP1BP3	0.284655	2.117e-38
ADIRF	0.255399	1.57723e-28
UBALD2	0.251324	8.05588e-22

## Sheet: Table S4D
Table S4D. DEG in proliferating ductal cells derived from WT and CF PDE. The transcriptome of single cells from WT and CF PDEs were sequenced. Previously published scRNAseq datasets were used to assign cell types to the various clusters based on highest correlation between the transcritomes of the sequenced cells. The DEGs found in proliferating ductal cell cluster, with the average log2FC(CF/WT)…
Gene	Avg Log2FC	P val adj
ANLN	0.951928	0
ARHGEF39	0.452858	0
ASPM	1.87546	0
AURKB	1.11702	0
BIRC5	1.95686	0
BUB1	0.818077	0
BUB1B	1.07941	0
CCNA2	1.08926	0
CCNB1	1.72587	0
CCNB2	1.3412	0
CCNB3	0.276821	0
CDC20	1.42881	0
CDCA2	0.600068	0
CDCA3	1.70115	0
CDKN3	0.508535	0
CENPA	0.402824	0
CENPE	1.95032	0
CENPF	2.95334	0
CENPI	0.374415	0
CENPN	0.265521	0
CEP55	0.911368	0
CIT	0.511318	0
CKAP2L	0.594359	0
DEPDC1B	0.326798	0
DIAPH3	0.58984	0
DLGAP5	1.03264	0
ECT2	0.977235	0
FANCD2	0.297345	0
FOXM1	0.348395	0
GTSE1	1.02238	0
HMMR	1.46707	0
KIF11	1.276	0
KIF14	0.563609	0
KIF15	1.03299	0
KIF18B	0.282605	0
KIF20A	0.65191	0
KIF22	0.906518	0
KIF23	1.18832	0
KIF2C	0.519776	0
KIF4A	0.594173	0
KIFC1	0.531067	0
KNL1	0.969536	0
HJURP	0.55437	0
TROAP	0.373082	0
MKI67	1.58516	0
MXD3	0.535876	0
NCAPD2	0.434678	0
NCAPG	0.944365	0
NDC80	0.860419	0
NEK2	0.414301	0
NUF2	1.04893	0
NUSAP1	1.79327	0
PBK	0.682311	0
PCLAF	0.966608	0
PRC1	1.39172	0
SGO2	1.18849	0
SKA1	0.296402	0
SPAG5	0.298307	0
SPC24	1.97527	0
TACC3	0.550006	0
TOP2A	2.22449	0
TPX2	1.8523	0
TTK	0.48584	0
UBE2C	2.43583	0
ZWINT	0.600466	0
PTTG1	1.62754	1.12025e-302
STMN1	1.53806	1.90768e-295
UBE2T	0.980716	5.98787e-294
ARHGAP19	0.384658	7.03264e-289
DEPDC1	0.665952	2.65933e-285
CDK1	1.20017	8.8849e-274
KIF20B	1.36645	5.65356e-273
ESCO2	0.400271	9.81724e-266
FANCI	0.363227	1.53579e-263
CDCA8	0.680519	2.66215e-260
ASF1B	0.406475	2.03548e-259
AURKA	0.900529	2.35512e-254
KNTC1	0.279549	6.60648e-249
MND1	0.375118	5.47022e-245
MEIS2	0.723215	4.28295e-238
OIP5	0.475329	1.74392e-237
CENPK	0.38627	2.73169e-235
MYBL2	0.623805	1.43509e-229
PSRC1	0.287436	8.70307e-229
H2AW	0.427696	2.30931e-227
DCK	1.27596	1.2893e-226
RRM2	1.32681	4.44559e-225
TRAIP	0.273756	2.91658e-224
LGALS1	0.432059	1.57444e-223
KIF18A	0.542191	1.1293e-222
CIP2A	0.452362	8.18944e-222
MAD2L1	0.612407	1.15665e-217
LOC101678877	1.09675	2.38621e-216
INCENP	0.803274	7.58132e-211
LOC123386982	0.876419	5.90077e-208
FAM83D	0.644266	5.33275e-204
KNSTRN	0.945931	3.17995e-200
RACGAP1	0.741808	1.15214e-198
GINS2	0.402495	1.98121e-193
ARHGAP11B	0.745642	1.29416e-192
ARHGAP11A	0.745642	1.29416e-192
Arhgap11a	0.745642	1.29416e-192
NEIL3	0.515974	3.73231e-189
TK1	0.35163	3.14432e-184
CKAP2	1.2317	1.26702e-181
CENPW	0.831078	9.07471e-181
ARL6IP1	2.53415	5.41743e-180
SMC2	1.03087	2.83969e-174
GINS1	0.309471	8.84949e-173
NCAPG2	0.291537	1.3541e-172
H2AZ2	1.58349	1.02642e-169
DUT	1.78126	2.16895e-168
NCAPH	0.282678	9.48825e-168
NUCKS1	1.42422	5.83618e-167
RNASEH2C	1.09802	7.23056e-167
MPHOSPH9	0.317759	1.82711e-165
HMGN2	1.70371	4.60723e-163
LOC106004282	0.310988	1.77643e-162
MELK	0.262556	3.91549e-162
LOC101689077	0.41661	9.1556e-162
CENPH	0.429857	1.09388e-161
LOC123387238	2.17482	4.16671e-158
RDM1	0.303216	1.94742e-153
HMGB1	1.09876	1.76044e-151
H1-5	0.710625	5.77801e-149
PAX6	1.12118	1.48333e-148
CKS2	1.85311	3.18515e-142
H2AZ1	1.61939	5.56929e-142
SPC25	0.612683	1.152e-141
MIS18A	0.302068	2.1558e-141
RHNO1	0.559406	1.25258e-139
UHRF1	0.349945	1.84419e-134
PLK1	0.871912	5.20492e-134
PPIA	0.677575	2.64801e-133
LMNB1	0.748867	4.29714e-130
LOC101687406	1.01848	8.9358e-123
H2AW	0.333911	5.30807e-121
TMPO	1.36889	9.64586e-119
NSL1	0.387512	4.34048e-118
FBXO5	0.293844	2.67605e-117
SGO1	0.767945	5.14307e-117
LOC101693436	0.994239	5.28715e-117
AHCY	0.65493	5.41077e-117
TUBA1A	1.96376	9.04655e-116
LOC123392643	1.38348	2.73282e-115
TMEM229A	1.23264	3.24836e-113
UBE2S	2.05778	3.9211e-113
HMGB2	2.2117	1.23566e-112
DNPH1	0.800428	1.82149e-111
MYEF2	0.287472	5.89753e-111
RAD51AP1	0.310097	5.0758e-110
ANP32B	0.857007	4.60364e-108
HMGB3	0.692243	2.97111e-106
RAD21	0.983616	5.4094e-103
DEK	0.859203	9.43493e-103
CKAP5	0.4465	2.05895e-101
RFC5	0.250176	8.16157e-100
CENPS	0.68526	1.10766e-99
MIF	0.887411	3.37684e-99
CDC25B	0.522354	5.68891e-99
HNRNPA2B1	0.842478	4.15061e-96
FERMT1	0.908188	2.17293e-94
ZWILCH	0.366573	7.29987e-94
RAN	0.705376	8.89556e-94
CCDC34	0.912547	1.69773e-93
CCDC77	0.317519	1.96323e-93
PRXL2A	0.963781	7.96647e-93
CLSPN	0.267718	1.88762e-92
CKS1B	0.922486	3.35927e-91
HNRNPA3	0.740973	7.31219e-91
CKB	0.632902	1.7011e-90
GNG11	0.887858	1.34516e-88
CUNH7orf57	0.350037	2.08044e-86
H2AW	0.878018	2.42252e-85
MRPS26	0.675225	2.86948e-85
ISL1	0.495132	5.74822e-85
CRYL1	0.403466	2.97705e-84
PTMA	0.785604	7.3139e-83
MZT2B	0.706267	9.9491e-82
LSM5	0.66744	2.01912e-81
TRAPPC6A	0.604547	1.29058e-80
RDX	0.813294	3.89763e-80
RFC4	0.400979	4.31681e-80
PLP2	0.774325	1.43441e-79
SPDL1	0.323171	1.6893e-79
ADM	0.436584	2.6455e-79
CMC2	0.56518	2.64726e-79
TALDO1	0.579294	3.57798e-77
HMGN1	0.62877	2.25594e-75
DTYMK	0.773881	7.22369e-75
FOXQ1	0.909741	7.69906e-75
PPIH	0.654679	8.1012e-75
ID1	1.14749	1.42576e-73
NELL2	0.337126	1.34175e-72
MGST1	0.664081	1.08947e-71
BUB3	0.727177	7.00991e-71
GZMA	0.689319	1.54144e-70
GPSM2	0.453599	1.81214e-70
SASS6	0.304069	3.07052e-70
FTL	0.579102	4.94315e-70
EBPL	0.576513	1.23032e-69
HP1BP3	0.709306	3.90948e-69
EZH2	0.336992	6.66003e-68
YBX3	0.749808	2.11174e-67
TUBB	1.18307	3.73905e-65
SKA2	0.496855	3.99411e-65
CEP44	0.375079	1.13883e-64
H1-4	0.592243	4.53523e-64
CNTRL	0.377306	4.81431e-64
CBR3	0.406725	1.09237e-63
ILF2	0.609792	1.61052e-63
CDKN2D	0.382458	1.68513e-62
ORC6	0.411783	2.93727e-62
SMC4	0.902777	3.04166e-62
DHFR	0.547217	7.74215e-62
LSM6	0.586189	8.91165e-62
TRIM59	0.617461	3.9722e-60
HMGN3	0.60827	1.64453e-58
USP1	0.592151	1.8328e-58
TUBA4A	0.656245	1.88737e-58
RPSA	0.620589	3.40473e-58
PHGDH	0.334737	1.2364e-57
G2E3	0.443811	6.60114e-57
SMC1A	0.612655	8.49867e-57
RPA3	0.551009	1.04418e-56
MIS18BP1	0.722951	1.05078e-56
EMP1	0.59175	1.80677e-56
NHP2	0.511155	3.82171e-56
NSD2	0.355666	4.11186e-56
LBR	0.432336	6.44284e-56
TUBB4B	1.44372	6.78185e-56
NRN1	0.556002	8.3409e-56
DDX39A	0.505369	9.46248e-56
HSPB1	0.869274	1.6661e-55
NCAPD3	0.300514	2.15788e-55
ARL4A	0.683027	4.21797e-55
SIVA1	0.632466	6.43661e-55
GUCA2A	0.711094	1.26413e-54
FABP5	0.70022	1.39315e-54
NR5A2	0.315115	3.45293e-54
LOC101678249	0.590991	4.53827e-54
RNF26	0.27355	7.28134e-54
UPK3BL2	0.666508	2.17178e-53
EFEMP1	0.343026	7.79916e-53
IMPDH2	0.564021	7.80873e-53
MCM7	0.288917	8.71187e-53
TMEM97	0.576147	1.73171e-52
PTGES3	0.500176	3.63626e-52
PSIP1	0.530528	4.2354e-52
LOC123392116	0.507836	7.16447e-52
DUSP2	0.274205	1.81304e-51
TGM2	0.370546	1.89086e-51
HSP90B1	0.529176	3.88153e-51
APLF	0.280415	1.39805e-50
KIAA0586	0.324282	4.59266e-50
H2AC20	0.301748	3.80509e-49
ID3	0.874458	9.68589e-49
ADIRF	0.714704	9.75557e-49
ID2	0.6717	1.05061e-48
BLVRB	0.536605	1.47473e-48
DBF4	0.486	1.66137e-48
RPLP2	0.37605	6.80952e-48
POC5	0.256409	1.50554e-47
ATAD2	0.409487	2.51031e-47
DCPS	0.438501	3.35844e-47
ERH	0.467541	8.28686e-47
RPS2	0.45939	1.04913e-46
CENPC	0.5022	1.77211e-46
HSP90AB1	0.437604	3.03151e-46
ANAPC11	0.46012	3.60685e-46
TSPAN15	0.374986	4.16495e-46
LOC101689975	0.49926	4.28872e-46
GLRX5	0.464562	5.50148e-46
H1-2	0.587639	5.79812e-46
PTMS	0.552618	1.52566e-45
RRM1	0.491606	2.04817e-44
DYNLL1	0.613515	2.20265e-44
CBX5	0.491251	2.3742e-44
JUN	0.748654	2.67579e-44
PBX3	0.327084	2.84794e-44
SFPQ	0.534495	2.91361e-44
TNS4	0.39467	2.9249e-44
CUNH4orf46	0.397078	9.21168e-44
CALM3	0.443213	1.71512e-43
LOC101674270	0.448867	4.22813e-43
EEF1G	0.519938	4.65796e-43
GAPDH	0.473856	5.03185e-43
NQO1	0.381965	5.23469e-43
GNAI2	0.467901	6.17087e-43
GCLM	0.539006	6.28037e-43
TTF2	0.312074	6.89522e-43
H1-0	0.616155	1.46093e-42
SNRPD1	0.453959	1.76288e-42
PRDX4	0.434642	2.63553e-42
CALM2	0.486666	4.17009e-42
ATP1B3	0.517764	2.09641e-41
PRADC1	0.366813	2.3362e-41
COQ7	0.410481	3.65152e-41
NUP37	0.298768	3.67009e-41
SUMO2	0.369094	4.63577e-41
THYN1	0.272498	5.479e-41
PRSS23	0.599871	6.19355e-41
HNRNPUL1	0.461164	1.47353e-40
RNASEH2B	0.347153	3.49798e-40
RPLP1	0.407545	3.94761e-40
SNRPG	0.410048	4.24103e-40
KITLG	0.517631	7.28011e-40
LUC7L3	0.473824	7.95303e-40
GRK6	0.325327	1.22279e-39
SMC3	0.511153	2.54381e-39
ANP32E	0.429194	4.3822e-39
NPM3	0.457143	5.72945e-39
CFAP36	0.296957	5.7749e-39
BZW2	0.482616	6.39809e-39
NDE1	0.262076	8.68023e-39
MT1F	0.701107	1.2672e-38
MT1M	0.701107	1.2672e-38
MT1HL1	0.701107	1.2672e-38
MT1A	0.701107	1.2672e-38
MT1X	0.701107	1.2672e-38
MT1B	0.701107	1.2672e-38
MT1G	0.701107	1.2672e-38
MT1H	0.701107	1.2672e-38
MFGE8	0.448693	8.9856e-38
MDC1	0.294401	9.34546e-38
SINHCAF	0.482304	1.20906e-37
AKAP11	0.438111	3.04156e-37
LOC123392925	0.469608	6.67027e-37
RBBP7	0.386512	6.73157e-37
SSNA1	0.417854	8.67015e-37
LSM4	0.443182	8.75732e-37
LOC123392113	0.469111	1.06299e-36
TIMP1	0.424476	1.3671e-36
VEGFB	0.421166	1.77137e-36
PCBP2	0.414847	2.13072e-36
PNP	0.367209	2.91621e-36
ACYP1	0.25611	4.09254e-36
CCDC167	0.374786	9.3302e-36
CUNH1orf35	0.419404	1.09835e-35
MT1H	0.458164	1.2984e-35
MT1B	0.458164	1.2984e-35
MT1G	0.458164	1.2984e-35
MT1A	0.458164	1.2984e-35
MT1M	0.458164	1.2984e-35
MT1X	0.458164	1.2984e-35
MT1HL1	0.458164	1.2984e-35
MT1F	0.458164	1.2984e-35
LSM8	0.392399	3.52275e-35
ATP1B1	0.575344	3.60099e-35
PMM1	0.357319	5.4743e-35
HSP90AA1	0.415402	5.48175e-35
CTCF	0.382222	1.71582e-34
TAGLN2	0.45858	1.75386e-34
INKA1	0.279049	2.16358e-34
RPL13	0.418449	2.36682e-34
RHOV	0.287957	2.73627e-34
RPL7A	0.437638	3.43384e-34
JPT1	0.490974	4.31966e-34
LOC101680163	0.290676	6.64516e-34
ETFA	0.322295	6.87237e-34
HSPD1	0.442473	1.31675e-33
Rplp0	0.410175	1.62839e-33
VAV3	0.320639	1.98787e-33
SLC39A8	0.324126	2.68135e-33
TKT	0.501915	5.05681e-33
LOC101694119	0.359176	5.25709e-33
POLR3GL	0.407262	5.32834e-33
GLUD1	0.422655	5.37162e-33
XPO1	0.285022	5.57838e-33
STARD4	0.291131	5.87881e-33
FDPS	0.493341	7.45126e-33
CRELD2	0.360857	1.05151e-32
CLIC1	0.356049	1.48667e-32
RBM3	0.40401	1.5172e-32
ALYREF	0.434395	1.70176e-32
SSRP1	0.33226	1.80704e-32
G0S2	0.484955	2.77401e-32
DNMT1	0.396474	2.82495e-32
IER5L	0.349688	3.08334e-32
ARHGAP29	0.371293	3.91387e-32
FLRT3	0.464982	3.91402e-32
PPP1CC	0.357101	9.42933e-32
UBALD2	0.569317	1.03063e-31
PDZD8	0.458686	1.16476e-31
H3-3A	0.330182	1.71882e-31
RPL15	0.361115	2.79398e-31
RPS25	0.319353	3.03595e-31
NFIC	0.322698	4.40334e-31
PGAM1	0.389337	5.68672e-31
RPL22L1	0.446602	7.49913e-31
POLE4	0.382934	1.56282e-30
IGF2BP3	0.268982	2.65544e-30
VEZF1	0.364947	3.23725e-30
GPI	0.373322	4.09334e-30
PABPC1	0.390608	4.73061e-30
NDUFS7	0.348768	4.80961e-30
NAP1L1	0.351875	5.59751e-30
FMC1-LUC7L2	0.360573	7.32104e-30
PLA2G12A	0.282055	1.37172e-29
LOC101675829	0.36773	1.61534e-29
GSTM4	0.343494	2.05937e-29
RPS8	0.366084	2.10808e-29
TFAP2A	0.28262	4.26595e-29
NUDT21	0.369363	5.98619e-29
SNRPA	0.270184	6.08618e-29
HDGF	0.274628	6.33713e-29
U2AF1	0.384008	7.35351e-29
HNRNPUL2	0.430718	1.26572e-28
CWC27	0.254393	1.42832e-28
ANXA10	0.352649	1.52678e-28
NUDT1	0.332583	2.21236e-28
HSPE1	0.354068	2.34148e-28
ASPH	0.362216	2.82572e-28
RPS17	0.309335	2.89791e-28
PEBP1	0.373496	3.15545e-28
RBMX	0.321163	3.18696e-28
NT5C	0.422807	3.44713e-28
LOC101669926	0.269297	4.67495e-28
TSHZ1	0.303866	1.0039e-27
SF3B2	0.34333	1.67286e-27
MRPL23	0.347357	2.47052e-27
TMEM106B	0.389046	2.93542e-27
MRPL36	0.310194	3.96528e-27
PARP1	0.25843	4.12136e-27
PKM	0.373845	4.23218e-27
ARSJ	0.327672	4.97708e-27
SUB1	0.348113	6.63609e-27
HNRNPF	0.362846	6.99235e-27
YBX1	0.323185	1.4325e-26
SRSF3	0.365894	3.32406e-26
ITPRID2	0.354656	4.83221e-26
TUBA3D	0.626387	1.07828e-25
SNRPF	0.34023	1.48164e-25
PSMB1	0.328973	1.60465e-25
RPL35	0.298197	1.6895e-25
RHEB	0.339355	1.94008e-25
RPS10	0.282201	1.96933e-25
S100A10	0.430669	2.44615e-25
BANF1	0.303011	2.81399e-25
RANBP1	0.346903	3.73456e-25
GPR87	0.262508	4.0079e-25
GPX2	0.401364	8.29172e-25
CCT6A	0.324516	9.51389e-25
PRDX3	0.333273	1.18898e-24
SAP30	0.310621	1.35181e-24
HNRNPH3	0.383833	1.62188e-24
RPL27A	0.344286	1.66187e-24
PSPC1	0.257914	1.77195e-24
SNTB2	0.325861	1.81011e-24
GOLIM4	0.360547	3.50928e-24
MNDA	0.367326	6.2728e-24
RSRP1	0.266242	6.93121e-24
IFFO2	0.33598	6.99095e-24
SS18	0.280746	2.15384e-23
GSTM3	0.250713	2.33021e-23
CCAR1	0.32949	3.63634e-23
RPS7	0.295782	8.57057e-23
RPL10A	0.330299	8.62019e-23
SYTL1	0.271339	9.01645e-23
CAV1	0.377054	9.1398e-23
RPL4	0.330711	1.30487e-22
RPS15	0.270067	1.51645e-22
RPS3	0.327952	1.60905e-22
PSMD1	0.313493	1.62165e-22
AJUBA	0.258318	1.67477e-22
PTPN13	0.310998	2.3531e-22
RPS4X	0.375525	2.41329e-22
SPTSSA	0.290857	3.1221e-22
ATP5F1A	0.346984	4.38264e-22
Rpl10	0.290643	5.1288e-22
NSMCE4A	0.337607	5.31888e-22
FAM111B	0.259325	6.75686e-22
MRPL51	0.322726	7.08149e-22
HNRNPR	0.330193	7.1812e-22
GKN1	0.275782	1.21863e-21
DPY30	0.319165	1.26908e-21
PCDH7	0.341973	1.34426e-21
DAZAP1	0.30199	1.34843e-21
LARP7	0.267672	1.71562e-21
TP63	0.273184	1.90487e-21
RPLP0	0.346343	2.22117e-21
ATF7IP	0.307239	2.81867e-21
RPL21	0.283863	3.34627e-21
VAMP5	0.350874	3.45943e-21
POLR2J	0.2926	3.83453e-21
IRF2BPL	0.333194	8.18892e-21
EIF4B	0.295325	1.03489e-20
HES1	0.449582	1.07679e-20
RPL10	0.328741	1.57284e-20
ATP5F1D	0.328753	2.53435e-20
CDK2AP2	0.29547	3.58414e-20
TRMT112	0.296632	4.20955e-20
MBNL1	0.283198	4.58561e-20
RPL11	0.258014	4.6754e-20
MZT1	0.274086	6.11939e-20
BCAM	0.287964	6.40132e-20
ITGA6	0.351048	7.99547e-20
TECR	0.294758	9.20558e-20
ETS2	0.287458	1.01198e-19
PSMB6	0.272087	1.11254e-19
UBL3	0.291733	1.26865e-19
RBM8A	0.274315	1.43677e-19
ZCRB1	0.288007	1.78609e-19
RPL8	0.328227	1.99278e-19
EEF1D	0.286758	2.52439e-19
IGFBP7	0.269517	2.80096e-19
RPS6	0.280876	2.82874e-19
SDC1	0.264168	3.23378e-19
LOC101675078	0.453657	4.76101e-19
UCHL3	0.291686	5.8533e-19
LOC101691053	0.252892	6.18289e-19
RPS5	0.269379	7.21619e-19
RPL12	0.33682	7.43445e-19
VKORC1L1	0.294892	7.8895e-19
PNN	0.27765	8.54919e-19
KRT19	0.289165	1.09602e-18
PIK3R1	0.253036	1.3925e-18
ZFP36	0.536226	1.49647e-18
CEP57	0.268349	2.07716e-18
GSTO1	0.260602	2.42e-18
RPS13	0.270507	2.7945e-18
SLTM	0.259997	3.55226e-18
BPTF	0.263304	3.61393e-18
ZADH2	0.258963	4.7245e-18
LOC101674608	0.293918	5.60536e-18
RPL3	0.336414	6.18573e-18
EEF2	0.264903	7.40583e-18
UQCRC1	0.282243	9.84162e-18
ARID4A	0.278082	1.06707e-17
RPS18	0.29087	1.12936e-17
RPS9	0.253655	1.26596e-17
JUNB	0.365442	1.37554e-17
SDHA	0.262185	1.57649e-17
CNIH4	0.268768	4.49126e-17
NDUFA8	0.267766	5.93363e-17
MCRIP2	0.256422	6.75911e-17
SRSF7	0.29824	9.96254e-17
LOC106006904	0.272476	1.20306e-16
SEPTIN7	0.274952	1.20725e-16
RNPS1	0.260005	1.39524e-16
CUNH17orf49	0.270771	1.52049e-16
PNRC2	0.268447	1.77149e-16
CCNG2	0.269361	2.51258e-16
LOC123390965	0.284536	2.69874e-16
RPL18A	0.265609	2.73977e-16
HMGCR	0.260458	3.81622e-16
SNX5	0.255091	6.77953e-16
FUS	0.292383	7.72723e-16
WBP11	0.26939	8.34157e-16
FKBP3	0.258738	8.65409e-16
PHLDA3	0.303367	9.10674e-16
EHF	0.280204	1.08321e-15
HMGCS1	0.321782	1.39616e-15
KHDRBS1	0.252492	2.41959e-15
GOPC	0.251864	3.83249e-15
RPL29	0.255761	1.29817e-14
EIF2S3	0.252975	1.50438e-14
EIF5A	0.274164	2.79902e-14
MDH2	0.262471	3.81952e-14
TCP1	0.251877	4.31889e-14
SET	0.252115	6.86689e-14
LRRCC1	0.269529	7.08503e-14
HNRNPU	0.269755	7.54111e-14
HNRNPD	0.272746	7.55653e-14
NDUFV1	0.250098	8.96269e-14
IDI1	0.273095	1.00169e-13
SSB	0.256219	1.18767e-13
VMP1	0.323881	3.07024e-12
IER2	0.25093	1.54728e-11
NFIB	0.251792	3.63275e-11
PCNA	0.302852	1.20555e-10
NFKBIA	0.357803	1.46461e-10
PLAU	0.277752	1.14771e-08
DUSP1	0.263177	2.51465e-08
KLF6	0.268414	1.81322e-07
IER3	0.276943	2.7067e-06
FOS	0.298113	0.000241139

## Sheet: Table S4E
Table S4E. DEG in centroacinar progenitor cells derived from WT and CF PDE. The transcriptome of single cells from WT and CF PDEs were sequenced. Previously published scRNAseq datasets were used to assign cell types to the various clusters based on highest correlation between the transcritomes of the sequenced cells. The DEGs found in centroacinar progenitor cell cluster, with the average log2FC(…
Gene	Avg Log2FC	P val adj
ABLIM1	0.696294	0
ACER2	1.08367	0
ACO1	0.45691	0
ACP3	0.349862	0
ACSL1	0.74507	0
ADGRF1	0.583532	0
AIG1	0.543664	0
ALAS1	0.518639	0
ALDH1A1	1.04404	0
ANP32A	0.442145	0
ANXA1	0.857056	0
ANXA9	0.439644	0
AP1S1	0.660552	0
AP1S3	0.411984	0
ARF6	0.455028	0
ARHGAP5	0.57547	0
ARPC4	0.415315	0
ARRDC1	0.371135	0
ATOX1	0.979012	0
ATP10D	0.396715	0
ATP13A2	0.631604	0
ATP1B1	0.487625	0
ATP5F1E	0.317849	0
ATP5PF	0.309928	0
ATP6V0B	0.910363	0
ATP6V0E1	0.631247	0
ATP6V1A	0.351093	0
ATP6V1D	0.493109	0
ATP6V1F	0.565254	0
ATP6V1G1	0.357742	0
ATP6V1G3	0.250506	0
ATXN7L3B	0.533597	0
AURKAIP1	0.349193	0
B2M	0.751654	0
B4GALT5	0.520423	0
BAAT	0.499531	0
BCAS1	0.433028	0
BCAS4	0.42824	0
BCL2A1	0.438758	0
BCL2L15	0.484403	0
BIK	0.335008	0
BOLA3	0.448971	0
BPNT1	0.793094	0
BTC	0.357464	0
C1GALT1	0.640135	0
C2	0.284331	0
CA13	0.287637	0
CA8	0.355097	0
CANX	0.723345	0
CARD19	0.411412	0
CASP7	0.409904	0
CCND3	0.431179	0
CD164	0.454624	0
CD46	0.453751	0
CD47	0.762666	0
CDC42EP5	0.919527	0
CDH1	0.467615	0
CDS1	0.644184	0
CENPX	0.427478	0
CFB	0.827217	0
CFI	0.759337	0
CGN	0.260616	0
CHMP5	0.382577	0
CIB1	1.08668	0
CISD1	0.59753	0
CISD2	0.407713	0
CLDN18	0.315189	0
CLDN7	0.611629	0
CLIC5	0.317906	0
CLINT1	0.849763	0
CLTA	0.911353	0
CLTC	0.379173	0
CMPK1	1.03302	0
COMMD6	0.326788	0
CPEB4	0.514547	0
CPT1A	0.507997	0
CREBL2	0.295515	0
CSF3	0.489461	0
CTSA	0.650865	0
CTSS	0.905702	0
CUNH11orf52	0.350632	0
CUNH15orf48	1.33112	0
CUNH19orf33	0.477361	0
CUNH1orf210	0.387479	0
CUNH4orf19	0.504982	0
CX3CL1	0.454847	0
CXCL16	0.727173	0
CXCL17	1.83906	0
DAPP1	0.472088	0
DBI	1.12758	0
DBNDD2	0.746258	0
DCXR	1.22853	0
DDRGK1	0.471511	0
DDX60	0.60997	0
DEGS2	0.54261	0
DMXL2	0.361271	0
DUOX2	0.388722	0
DUOXA2	1.05348	0
ELF3	0.56065	0
ELOVL5	0.418672	0
EMC7	0.363055	0
EMP2	0.560961	0
ENPP3	1.71084	0
EPS8	0.347848	0
EPS8L1	0.316537	0
ERBB3	0.30632	0
ERICH2	0.391307	0
ERP29	0.425631	0
ETFB	0.388833	0
FAM107B	0.791404	0
FAM177A1	0.433638	0
FAM3B	0.459602	0
FAM3D	0.86594	0
FCMR	0.291508	0
FOS	0.762203	0
FOSB	0.541691	0
FRK	0.483541	0
FTH1	0.431087	0
GABARAPL1	0.467875	0
GABARAPL2	0.916196	0
GALE	0.365566	0
GALNT12	0.600788	0
GALNT7	0.945198	0
GCC2	0.571469	0
GCHFR	0.677854	0
GDE1	0.419942	0
GDPGP1	0.404413	0
GFPT1	0.635175	0
GFUS	0.378533	0
GK	0.345699	0
GLO1	0.53609	0
GLRX	1.56677	0
GMDS	0.456429	0
GNG5	0.314604	0
GOLM1	0.670269	0
GPD1L	0.680607	0
GPX4	0.5038	0
GRN	0.461343	0
GSTP1	1.07862	0
HCLS1	0.906223	0
HINT1	0.376105	0
HINT2	0.504759	0
HOOK1	0.796499	0
HOPX	0.642885	0
HPGD	0.928637	0
HS3ST1	0.600792	0
HYAL1	0.867231	0
ICA1	0.279688	0
ICAM1	0.798058	0
ICAM3	0.27931	0
IDH1	0.76756	0
IFNE	0.443037	0
IFNGR2	1.19725	0
IL10RB	0.739058	0
IL1RN	0.319649	0
INSR	0.343388	0
IPMK	0.319204	0
IRS2	0.708079	0
ITM2A	0.70605	0
KCNE3	0.355976	0
KLF4	0.414808	0
KLF5	0.404547	0
KRT8	0.749648	0
LAMTOR2	0.41176	0
LGALS9	0.385776	0
LHFPL2	0.272823	0
LIMCH1	0.280917	0
LOC101669993	0.467786	0
LOC101672021	0.682564	0
LOC101672378	1.35203	0
LOC101672598	1.45346	0
LOC101672663	1.09536	0
LOC101673784	0.591648	0
GABRP	0.512625	0
SDCBP	0.422373	0
POR	0.459928	0
CYP4B1	0.533776	0
HLA-DMA	0.290119	0
PPBP	1.65104	0
LOC101676300	0.541413	0
IFITM1	0.520572	0
Ifitm1	0.520572	0
Ifitm2	0.520572	0
IFITM3	0.520572	0
Ifitm3	0.520572	0
Ifitm7	0.520572	0
LOC101677064	0.324857	0
LOC101677520	0.373422	0
UQCR10	0.367143	0
MSLN	1.22719	0
LOC101679224	1.84566	0
SNRPD3	0.435067	0
Snrpd3	0.435067	0
OAS1	0.59115	0
LOC101679955	0.374753	0
UQCRB	0.476237	0
Krt13	2.18792	0
H2AC18	0.271853	0
GCNT2	0.275408	0
UQCRH	0.488299	0
UQCRHL	0.488299	0
LOC101681752	0.754838	0
CEACAM8	0.982881	0
PSG1	0.982881	0
CEACAM7	0.982881	0
CEACAM5	0.982881	0
PSG5	0.982881	0
PSG2	0.982881	0
CEACAM6	0.982881	0
PSG7	0.982881	0
PSG9	0.982881	0
PSG3	0.982881	0
PSG11	0.982881	0
PSG6	0.982881	0
PSG4	0.982881	0
CEACAM1	0.982881	0
PSG8	0.982881	0
CEACAM3	0.982881	0
Ceacam2	0.982881	0
Ceacam10	0.982881	0
Ceacam1	0.982881	0
TMEM14C	0.36087	0
LOC101684072	0.493087	0
COX5B	0.38906	0
Gm20441	0.690514	0
Gstt3	0.690514	0
PLLP	0.572404	0
LOC101685363	1.60907	0
LOC101685649	0.962761	0
MUC20	0.524178	0
LOC101687840	0.30294	0
LOC101688808	0.765259	0
MMP1	0.488785	0
COX6B1	0.588108	0
APOL3	0.502068	0
APOL4	0.502068	0
APOL2	0.502068	0
APOL1	0.502068	0
LOC101690256	1.21733	0
LOC101690736	0.323263	0
LOC101691097	0.793514	0
SLPI	0.442309	0
LOC101693169	0.454803	0
CYB5R3	0.383753	0
A2ml1	0.658852	0
LOC101693652	0.385585	0
TMPRSS11E	0.568519	0
Saa3	2.31576	0
LOC106004832	0.451445	0
LOC106004965	0.37044	0
LOC106005313	1.55745	0
LOC123387318	0.397415	0
Btnl1	0.29872	0
LOC123390405	0.300179	0
LOC123391553	0.511716	0
H2BC8	0.263606	0
LOC123393256	0.627727	0
LRBA	0.395477	0
LRRC26	0.369131	0
LURAP1L	0.38728	0
LY96	0.825457	0
LYN	0.485974	0
LYPD2	2.01193	0
MAGT1	0.618027	0
MAL2	1.31196	0
MAP1LC3A	0.370314	0
MAPK3	0.354366	0
MBOAT1	0.5454	0
ME1	0.36051	0
MED24	1.0797	0
METRNL	0.445601	0
MFSD1	0.297187	0
MFSD13A	0.269767	0
MGAT4A	0.285653	0
MIA2	0.340843	0
MLEC	0.480746	0
MLPH	0.338724	0
MMEL1	0.311784	0
MMP7	0.807843	0
MPC2	0.586844	0
MRPL33	0.494671	0
MUC1	1.74167	0
MUC13	1.16133	0
MUC16	0.970392	0
MUC4	0.988623	0
MX2	0.360202	0
MYH14	0.578736	0
MYO5C	0.46487	0
NAALADL2	0.264467	0
NCCRP1	1.25538	0
NDUFA13	0.281463	0
NDUFA4	0.441016	0
NDUFA6	0.348024	0
NDUFB1	0.400594	0
NEBL	0.792852	0
NECTIN2	0.392893	0
NEK10	0.404897	0
NFKBIZ	0.780549	0
NME2	0.446393	0
NOSTRIN	0.250479	0
NPEPPS	0.370546	0
NR4A1	0.500826	0
NT5C3A	0.417314	0
NT5DC3	0.426873	0
NUCB2	0.472275	0
OCLN	0.528544	0
OGFRL1	0.456381	0
OPTN	0.427433	0
OSTF1	0.55892	0
OXR1	0.433024	0
PAK2	0.454496	0
PANK4	1.03814	0
PAPSS2	0.271292	0
PAQR6	0.418624	0
PARD6B	0.557956	0
PAXX	0.442499	0
PDZK1IP1	0.913894	0
PGAP6	0.367537	0
PGLYRP1	0.332037	0
PI3	0.524517	0
PLAC8	1.45812	0
PLAT	0.479504	0
PLCH1	0.295488	0
PLEKHS1	1.14755	0
PLPP2	0.702043	0
PLSCR1	0.508837	0
POF1B	0.277164	0
POLD4	0.401136	0
PPM1K	0.334143	0
PPM1L	0.258166	0
PRDM1	0.323332	0
PRDX1	0.83105	0
PRDX5	1.64656	0
PROM1	1.44317	0
PRR13	0.52609	0
PRR15L	0.334578	0
PRSS22	0.747765	0
PSCA	1.19589	0
PSENEN	0.527464	0
PTN	1.03061	0
PTPRZ1	0.330691	0
RAB11A	0.676788	0
RAB11FIP1	1.12208	0
RAB25	0.427257	0
RAB27B	0.304156	0
RAB3D	0.447663	0
RALBP1	0.804391	0
RALGAPA2	0.378216	0
RBM47	0.451051	0
REEP5	0.603796	0
RELL1	0.395685	0
RESF1	0.604579	0
RFK	1.30143	0
RGCC	0.276849	0
RHBDL2	0.433927	0
RNASEK	0.73206	0
RND3	0.628836	0
RNF149	0.362173	0
RNF213	0.421034	0
RPS27L	0.468849	0
S100A4	1.35574	0
S100A6	0.83981	0
SAMD9L	0.74445	0
SAMHD1	0.363298	0
SAT1	1.27785	0
SCAMP2	0.35632	0
SCEL	0.690637	0
SCGB3A2	0.269458	0
SCNN1A	1.14612	0
SCP2	0.764512	0
SDHB	0.456026	0
SELENBP1	0.553252	0
SELENOP	0.430832	0
SELENOS	0.543885	0
SERF2	0.452776	0
SERP1	0.605144	0
SFTPD	0.334406	0
SH2D4A	0.47543	0
SLC12A2	0.536826	0
SLC15A2	0.503402	0
SLC28A3	0.414569	0
SLC31A1	0.546345	0
SLC35A1	0.667769	0
SLC35D2	0.26591	0
SLC35F2	0.322247	0
SLC44A3	0.346801	0
SLC44A4	0.88129	0
SLC4A7	0.374615	0
SLC5A1	0.259488	0
SLC7A11	0.302828	0
SLURP1	0.501261	0
SLX1A	0.457405	0
SMCO4	0.56472	0
SMDT1	0.373016	0
SMIM22	0.549673	0
SOAT1	0.254774	0
SOD1	0.667887	0
SORD	0.442351	0
SPATA18	0.401505	0
SPCS1	0.340402	0
SPCS3	0.354281	0
SPDEF	0.326761	0
SPPL2A	0.367086	0
SPTLC2	0.460051	0
SQSTM1	0.539709	0
SRP14	0.505804	0
STARD10	0.418465	0
STK39	0.352165	0
STX19	0.255546	0
SYNRG	0.369517	0
SYT16	0.34046	0
SYTL2	0.461619	0
TCIM	0.937788	0
TEX30	0.346124	0
TJP3	0.301892	0
TM4SF5	0.318557	0
TM9SF2	0.441143	0
TM9SF3	0.479771	0
TMBIM6	0.744533	0
TMC5	0.432335	0
TMCO3	0.316338	0
TMEM125	0.467599	0
TMEM170A	0.525468	0
TMEM183A	0.315151	0
TMEM238	0.511257	0
TMEM38B	0.280463	0
TMEM65	0.428774	0
TMEM79	0.277456	0
TMOD3	0.565158	0
TMPRSS2	0.927306	0
TMSB4X	0.469895	0
TNFRSF11A	0.283607	0
TRAPPC2L	0.33344	0
TSC22D1	0.718486	0
TSPAN1	0.483893	0
TSPAN8	0.635704	0
TSTD1	0.945278	0
TSTD3	0.533875	0
TXN	1.48418	0
TXNRD1	0.598191	0
UPK1A	1.44605	0
UPK3B	0.598985	0
UTP20	0.68185	0
VAMP8	0.401631	0
VGLL1	0.32053	0
VSIG2	1.34963	0
VTCN1	0.553571	0
WDR72	0.347302	0
WIPI1	0.389151	0
XDH	0.392012	0
GABARAP	0.287197	8.09496e-304
SWAP70	0.265594	9.44046e-301
ANKHD1	0.370211	1.64612e-299
ANKHD1-EIF4EBP3	0.370211	1.64612e-299
TMC4	0.335778	2.47919e-296
UBL5	0.281292	7.0578e-296
LOC106005447	0.31319	1.04146e-294
FRMD4B	0.330432	1.47055e-293
GALNT6	0.302332	9.33642e-293
PCMTD1	0.376334	1.67407e-292
ERGIC3	0.343726	1.75516e-292
CLCN3	0.31173	3.33678e-292
LONP2	0.296155	8.28026e-292
VAT1	0.30431	2.24398e-289
DSG2	0.345794	3.56602e-289
PLAGL2	0.315939	4.37767e-287
CREM	0.338983	6.39887e-286
PCBD2	0.340606	7.38747e-286
SELENOT	0.349225	1.91989e-285
DYNLT1	0.333811	3.26142e-285
SERINC2	0.386063	1.2005e-284
ADD3	0.307038	1.86927e-284
STXBP3	0.29731	1.90519e-284
CLIC3	0.324757	3.99046e-280
TMPRSS11A	0.373682	1.89993e-277
TRIR	0.320914	2.38431e-277
EHD4	0.278624	4.85715e-277
SMIM14	0.359045	1.89971e-273
NDUFA7	0.321788	1.64562e-271
GLTP	0.306531	2.52321e-270
BTG3	0.347334	2.71688e-270
NANS	0.361655	8.17442e-270
BCAP31	0.311816	1.06206e-269
FBXO34	0.321567	5.27761e-269
S100A16	0.392607	1.57016e-268
SLC25A24	0.318198	2.45485e-268
FCGRT	0.352666	6.25548e-267
CMBL	0.334325	6.48018e-267
GOLPH3L	0.327922	6.75018e-267
CMAS	0.332006	3.40461e-265
CD74	0.661467	5.36294e-264
UAP1	0.360731	1.80965e-262
RNASET2	0.339693	2.91646e-262
MAFF	0.366102	9.32416e-261
SLC35A3	0.319815	4.35996e-260
STOM	0.355912	1.07376e-259
SHISA5	0.339818	1.37756e-259
IL1A	0.355925	1.45348e-259
SNX16	0.294727	9.93705e-258
KAZN	0.322911	1.75943e-256
ENPP5	0.297658	7.20307e-256
CETN3	0.327916	2.06843e-255
CES1	0.418055	4.55191e-255
RSPH4A	0.334075	6.74096e-254
MGAT4B	0.310773	3.02537e-253
ABHD5	0.260553	7.53454e-253
SORBS2	0.417824	1.16426e-252
LOC101670362	0.274153	4.73286e-252
DECR1	0.314539	1.54632e-251
SLC41A1	0.331987	7.16797e-251
APOOL	0.261937	2.42087e-250
IQGAP1	0.305934	6.90677e-250
APLP2	0.318109	6.46768e-248
DNASE1L1	0.27707	4.93289e-247
NR2F6	0.369818	1.12784e-243
EREG	0.433189	1.8882e-243
INPP5F	0.280364	5.40699e-243
TMBIM4	0.322431	5.69553e-243
GLIPR2	0.264979	2.35616e-242
GALNT1	0.327579	3.14218e-241
ABHD14A	0.334407	4.62567e-241
JPT1	0.325197	1.78758e-240
CXADR	0.329579	1.97096e-240
BLVRA	0.301493	2.82878e-240
PPP1R2	0.304969	1.38382e-239
ETHE1	0.371146	2.71557e-238
VPS37B	0.276079	9.09731e-238
TRIM16	0.252469	3.34108e-237
SULT2B1	0.42179	7.53055e-236
ABHD3	0.316585	1.52913e-232
RDH10	0.281486	1.62066e-232
SLC31A2	0.252528	2.64067e-232
SNX3	0.280765	6.42884e-232
TMEM87A	0.286506	2.00533e-231
LOC101680692	0.297308	2.22027e-231
FABP5	0.455504	2.1416e-230
LAMP2	0.290969	2.9708e-230
TMEM181	0.272412	3.19267e-230
SLC22A23	0.263332	3.19309e-229
RNASE4	0.350994	3.81579e-229
HIBADH	0.274373	8.08021e-228
DEPP1	0.429923	1.7092e-227
ANP32E	0.286029	2.56326e-227
SKAP2	0.334481	3.68545e-227
RIDA	0.308834	8.98871e-226
Prodh	0.276299	5.1782e-225
PRODH	0.276299	5.1782e-225
SAR1B	0.266788	3.27633e-224
AREG	0.430641	5.07161e-224
YPEL3	0.349591	6.20271e-224
CCDC107	0.291827	8.75523e-224
SLC46A1	0.251147	2.70867e-222
BOLA1	0.301318	3.25065e-222
TMEM59	0.319764	6.49851e-222
MICOS13	0.261211	8.95289e-222
ETV1	0.306009	9.00708e-222
TAF10	0.282895	2.46438e-221
TLCD1	0.26539	4.8232e-221
NR4A2	0.29079	8.52898e-221
SRI	0.299388	1.96461e-220
DCBLD1	0.296727	4.4478e-219
LMO7	0.310196	2.98485e-217
SFT2D1	0.261184	3.39766e-217
EDN1	0.361046	7.54864e-217
SEC14L1	0.285385	1.95101e-216
TXNIP	0.432562	2.0229e-216
RTN3	0.293275	2.08574e-215
MRPL57	0.277676	1.85733e-214
CPD	0.299095	7.03344e-214
NDUFA1	0.262622	8.44462e-213
CALM3	0.294153	1.2392e-212
PLK2	0.365847	1.0744e-211
ATF3	0.421264	8.67135e-211
TC2N	0.264127	8.98318e-208
CCNG1	0.287685	4.31579e-207
MIA3	0.306091	1.75153e-205
PHLDA2	0.354213	1.54218e-204
IKZF2	0.305953	2.17356e-204
MUC5B	0.491989	2.64153e-203
LAMTOR5	0.267936	3.7867e-202
CKMT1A	0.312535	4.72757e-202
LRP10	0.288945	6.8673e-202
BLVRB	0.312545	6.09025e-201
ANXA7	0.291538	2.27922e-200
LOC123392801	0.334952	2.65051e-200
SYPL1	0.30796	2.82102e-200
PGD	0.417274	1.00136e-199
PHPT1	0.278739	1.90194e-199
LOC101677903	0.329281	3.37409e-199
EFCAB14	0.290134	1.06719e-197
SEC61B	0.282773	2.29883e-197
MED10	0.303003	4.49508e-197
PPP2R5A	0.342795	2.2633e-196
AGR2	0.415976	1.764e-195
EZR	0.250659	4.11866e-195
ARHGDIB	0.287839	2.64284e-194
CUNH6orf132	0.269226	6.16907e-193
GSN	0.295651	1.2846e-192
GMFB	0.258796	3.23196e-192
FAM104A	0.26027	4.3994e-192
CDADC1	0.29499	5.01695e-191
ARFIP1	0.293434	1.20176e-190
ZDHHC20	0.256652	2.91457e-189
LMO4	0.286303	1.51188e-188
SCGB1A1	0.313533	1.01857e-184
FUCA1	0.272746	1.68542e-184
ACOT13	0.272267	4.23423e-184
LRRFIP2	0.259758	3.98504e-183
APIP	0.259254	4.26307e-180
IFI6	0.530713	4.89818e-180
LOC101679153	0.258736	7.50998e-180
WFDC2	1.26368	1.5295e-179
SIDT1	0.256624	2.0498e-179
GOT2	0.261321	7.03502e-179
EHF	0.27539	5.80514e-178
DUSP4	0.252436	8.5365e-178
PIGT	0.281027	1.31256e-177
PTTG1IP	0.256969	1.78322e-177
SOD2	0.26194	3.56382e-177
NIPA2	0.261667	2.15086e-176
TMEM9B	0.255238	5.7552e-176
SH3GLB1	0.25875	2.6041e-175
GPX1	0.274975	4.27557e-175
RNF10	0.25147	1.58262e-174
RBX1	0.265396	2.98667e-174
DUSP5	0.365698	1.71102e-172
OCEL1	0.295424	1.50055e-171
GPRC5A	0.329181	1.42043e-170
SGMS2	0.252831	3.18548e-168
HEBP1	0.282824	5.01786e-168
MDFIC	0.251551	6.75641e-168
ATP6V1E1	0.250193	8.94656e-168
MDH1	0.257353	2.10842e-163
NAGK	0.251983	3.06795e-162
MUC5AC	0.544337	3.28148e-162
SPINT1	0.253715	3.17343e-161
GNAQ	0.265289	4.17437e-161
TNFRSF21	0.257283	3.77741e-160
CAPN5	0.291826	2.86137e-159
UBE2L6	0.319201	7.78298e-157
NOP10	0.251989	1.20749e-155
YPEL5	0.251233	1.58232e-155
FDX1	0.273458	3.73666e-153
ANXA3	0.268084	3.65571e-152
DNAJA2	0.277425	1.72713e-151
VPS28	0.266219	6.41967e-150
SBDS	0.259062	6.76298e-150
ABHD14B	0.257594	1.39042e-149
LEPROTL1	0.251944	2.57219e-149
NT5DC2	0.273496	8.39526e-149
TACSTD2	0.251444	1.23043e-148
PGRMC1	0.251106	2.36069e-148
RNF19A	0.301374	3.03853e-148
GOLGA4	0.257149	2.5761e-146
MYDGF	0.276285	4.19707e-145
TAX1BP1	0.252479	1.33193e-144
SMIM4	0.259817	6.54193e-140
UGGT1	0.266176	2.28883e-139
PADI1	0.420045	5.68186e-137
GSTM4	0.388009	1.89707e-136
TPM3	0.256032	5.47022e-134
PLIN2	0.278292	6.03757e-133
IFNGR1	0.288911	1.08586e-132
PTP4A2	0.273312	1.10029e-123
CAB39	0.28886	6.21774e-122
CST3	0.261969	1.91795e-107
MAL	0.877057	1.43272e-97
MGST3	0.366731	2.35923e-88
TFF3	1.09736	8.64572e-87
LOC123391894	0.256053	1.62059e-76
Ifi27	1.03738	6.21197e-75
KRT4	0.338372	7.13733e-71
CST6	0.313149	3.47573e-56
LTF	0.289438	3.71014e-37
FABP5	0.262245	8.48421e-32
ISG20	0.680757	5.87387e-08
LOC123388635	0.346627	0.000194959

## Sheet: Tabel S4F
Table S4F. DEG in centroacinar cells derived from WT and CF PDE. The transcriptome of single cells from WT and CF PDEs were sequenced. Previously published scRNAseq datasets were used to assign cell types to the various clusters based on highest correlation between the transcritomes of the sequenced cells. The DEGs found in centroacinar cell cluster, with the average log2FC(CF/WT) (column B) and …
Gene	Avg Log2FC	P val adj
ASS1	0.393582	0
CAST	0.273473	0
CCN1	0.798431	0
CCN2	1.31061	0
CLU	0.880609	0
DDX5	0.485656	0
DUSP9	0.530796	0
F3	0.927215	0
GNAS	0.360561	0
LAMA3	0.502359	0
LAMB1	0.372278	0
PYCARD	0.407461	0
CDKN2B	0.423948	0
LOC101674167	0.384045	0
ITGAV	0.350067	0
LOC101686001	0.4116	0
LOC101688776	0.283119	0
LOC101691226	0.487474	0
LOC106003631	0.546828	0
LOC123386996	1.45882	0
LOC123388619	0.833508	0
LOC123388621	0.882604	0
LOC123388635	1.04145	0
LOC123388636	0.469726	0
EIF2S3B	0.2877	0
EIF2S3	0.2877	0
LOC123394028	0.406449	0
LY6D	1.45132	0
LYPD6B	0.302503	0
NEDD9	0.872872	0
PMEPA1	0.701819	0
PXDC1	0.805484	0
SKIL	0.622388	0
SORBS2	0.425917	0
SOX4	0.687279	0
SPARC	1.31484	0
TES	0.389955	0
TFPI	0.392292	0
TPM1	0.574003	0
UPK1B	0.405721	0
SVIL	0.39932	8.17516e-301
BMPR2	0.417791	4.39855e-298
CDH6	0.4756	1.47781e-288
ITGB6	0.287227	8.19883e-285
MYH9	0.403993	1.22162e-284
GADD45B	0.505903	1.61164e-284
ZFP36L1	0.491498	4.25065e-281
CALM2	0.279627	1.33786e-280
SPP1	2.09081	5.63307e-279
ITGB1	0.376867	4.38895e-278
HS6ST1	0.40192	2.95985e-271
ANXA3	0.485614	1.73807e-270
EDN1	0.780844	5.31251e-269
ARL4C	0.852883	4.6745e-264
MYL12B	0.294724	1.60601e-262
ZFP36L2	0.396435	1.54686e-261
ADAMTS5	0.330464	2.08974e-252
MARCKS	0.294564	1.7336e-247
TAX1BP3	0.297212	5.39771e-247
SPTAN1	0.367608	6.29503e-246
CXXC5	0.317076	1.40284e-243
FNBP1L	0.344065	1.6901e-243
CDC42EP3	0.362961	2.17272e-241
ACTB	0.25671	7.15215e-240
LAMB3	0.270135	6.01464e-239
KRT7	0.358279	6.61744e-239
LOC101672555	0.313847	1.66679e-235
RHOB	0.38367	9.04774e-235
PTGER4	0.398104	1.30348e-231
SRRM1	0.278765	2.6001e-230
P4HA1	0.357003	2.80525e-229
CUX1	0.387221	4.3333e-223
AHR	0.31634	2.64195e-218
TMEM59	0.277296	1.05374e-216
EIF4G2	0.250848	1.26731e-216
CCND2	0.358287	7.57942e-216
SLC6A6	0.312589	2.68089e-213
HSPG2	0.526332	4.52097e-212
GAS6	0.337932	6.29618e-212
CD59	0.30583	1.03056e-208
APLP2	0.29559	7.66909e-208
FAM174B	0.387463	2.91599e-206
LOC123388620	0.436214	8.93756e-206
AGRN	0.345442	8.06661e-205
GATA3	0.463919	2.37736e-203
ADGRG1	0.322117	2.99678e-203
ITGA2	0.333696	2.30896e-202
IQGAP2	0.338037	1.62854e-201
PDGFD	0.308175	1.00157e-200
SEC62	0.258051	2.12414e-200
SEMA3E	0.363485	8.175e-200
KLF10	0.338794	2.96702e-198
SMAD3	0.282133	2.51329e-196
APBB2	0.322092	3.21349e-196
ITM2C	0.434169	6.65192e-196
ANXA4	0.30409	1.00023e-193
TMPRSS11D	0.274638	3.56814e-192
FJX1	0.317482	5.22735e-191
RAB5A	0.289829	8.43654e-191
ST3GAL5	0.367319	8.41652e-189
TMSB10	0.254524	4.15949e-185
TSPAN3	0.264453	7.47678e-182
DDX17	0.30293	2.30862e-181
HSPB1	0.546812	2.48563e-181
FNDC3B	0.293908	1.26534e-180
KRT16	0.599324	3.25133e-180
TBC1D1	0.307554	8.22904e-180
USP22	0.276776	3.48483e-179
ATF3	0.402147	6.61136e-178
EGFR	0.437321	8.2235e-178
SEMA3C	0.270362	8.37088e-178
BTG1	0.525298	2.34584e-177
STAT3	0.284651	1.58372e-176
CRIM1	0.295048	1.52017e-174
PLIN2	0.306087	1.18754e-173
EPHA2	0.286854	1.47164e-173
LOC101683630	0.46695	3.95261e-173
CFI	0.303213	6.86325e-171
SMAD7	0.383005	1.73978e-169
SRSF6	0.274304	2.15034e-169
RELL1	0.293341	4.46902e-165
GOLGB1	0.281608	2.24597e-162
LOC101679153	0.281875	6.59358e-162
FCMR	0.284759	1.04025e-160
ECE1	0.418114	2.27378e-160
OMD	0.251421	2.27582e-160
ACTR2	0.314351	1.0975e-159
COL18A1	0.783514	1.74273e-159
VWA5A	0.300344	3.31922e-159
CD46	0.298132	1.94604e-158
MYO6	0.259646	1.52716e-153
WWTR1	0.304358	3.63299e-153
CGN	0.260617	3.59514e-152
PAWR	0.445409	7.7757e-151
DSC3	0.267911	2.47264e-149
CGNL1	0.280687	1.35114e-148
PDGFA	0.529918	1.42404e-148
VIM	0.734545	3.89357e-148
TNFRSF12A	0.279118	1.2288e-146
IFNGR1	0.257867	1.37702e-145
BHLHE40	0.33971	4.80652e-145
LOC101674231	0.371239	2.10379e-144
LOC123388618	0.839477	2.49457e-144
NFIB	0.292356	8.42747e-144
ADAM9	0.253011	7.66263e-142
EXT1	0.358958	9.26485e-142
SIAH1	0.262119	5.26448e-138
LOC101679740	0.7495	2.73755e-137
PKP2	0.256367	1.33164e-134
OSBPL3	0.273246	2.26918e-134
MMP1	0.591217	8.60014e-129
CDH1	0.276871	3.02967e-128
KITLG	0.32674	3.34514e-128
LAMA5	0.296968	4.31253e-126
TIPARP	0.344792	1.06245e-125
SYNE2	0.416855	2.12271e-124
PRSS23	0.42968	3.49464e-123
FAT1	0.26339	3.98e-123
MYOF	0.252867	1.87972e-120
ANXA1	0.268469	3.54517e-118
CCNG2	0.284794	4.18999e-118
KLF7	0.315888	9.79106e-118
TUBB2A	0.295953	5.57462e-115
TMBIM6	0.280311	8.4016e-115
MMP7	0.343923	3.48192e-114
CTNNAL1	0.310938	7.34613e-113
S100A4	0.437826	1.25078e-112
COL4A5	0.257657	4.80811e-111
DSG2	0.251751	2.26469e-110
EFNB2	0.2535	3.66825e-109
RUNX1	0.286082	1.23644e-107
CAVIN1	0.273271	1.04396e-106
LYPD2	0.400875	5.42112e-106
DUSP4	0.290397	3.99566e-105
CPT1A	0.282925	4.55273e-99
FLNA	0.277392	6.34024e-99
PHLDB2	0.33986	7.39216e-98
MDM2	0.364782	3.51493e-97
VCL	0.265963	5.01706e-97
JAG1	0.2761	5.6613e-96
CDV3	0.297764	4.52504e-95
CCND1	0.299542	2.6304e-94
BMP2	0.348955	6.79817e-94
WSB1	0.301298	1.08641e-93
GADD45A	0.27153	3.45247e-93
DAG1	0.326542	7.52774e-92
Gm20441	0.2841	1.8766e-90
Gstt3	0.2841	1.8766e-90
CUNH19orf33	0.297595	1.01456e-89
TIMP1	0.333661	1.16323e-89
PHACTR2	0.264259	9.19339e-88
TAGLN	0.471145	4.27242e-87
EXPH5	0.2553	2.53291e-86
RPS27L	0.268426	4.54468e-84
PHLDA1	0.281028	2.13647e-83
EGR1	0.306666	2.41092e-83
TLE4	0.273677	2.3791e-82
LAMC2	0.261569	1.15231e-81
TP53INP1	0.305615	1.5387e-81
GLS	0.364872	1.26881e-80
LOC101690256	1.02869	2.03601e-79
RDX	0.308462	4.70933e-79
B4GALT5	0.252724	3.87488e-78
SMAD5	0.255839	1.30095e-76
GOLIM4	0.356148	8.28392e-76
PDIA3	0.287021	1.95115e-74
ND4L	0.316926	5.82527e-74
SERPINH1	0.32522	8.85489e-74
PTHLH	0.405468	1.12602e-73
LOC106005313	0.427021	1.10491e-71
DST	0.641762	3.47176e-69
MSLN	0.363485	1.31223e-67
ATP13A2	0.296348	3.21003e-66
ISOC1	0.282567	1.16635e-65
ADAMTS1	0.309639	5.10909e-64
RBMS3	0.307643	9.37519e-64
SRGN	0.354254	1.78056e-59
DKK1	0.316383	9.98464e-59
PNN	0.268651	1.1774e-57
RNPC3	0.25349	2.48133e-55
MUC13	0.334273	4.43425e-53
ANKRD1	0.401876	1.46327e-52
Saa3	0.355166	1.40547e-51
MMP13	0.340401	1.4595e-50
DAPP1	0.255982	6.98681e-45
WFDC2	1.91843	3.51071e-41
TMPRSS2	0.315058	2.0897e-39
MUC16	0.482352	5.56819e-38
LOC123391896	0.30878	7.1392e-35
TCIM	0.355632	1.1638e-33
ACER2	0.266055	1.36636e-32
IGFBP7	0.4164	2.46263e-31
COL17A1	0.421026	1.87602e-30
FN1	0.405529	7.614e-29
PROM1	0.496748	6.27541e-27
LOC101685649	0.370633	5.69789e-26
MED24	0.266252	4.41501e-22
ENPP3	0.496303	1.94109e-20
ID4	0.251868	1.0472e-19
FST	0.305794	2.24566e-19
LOC123391894	0.340913	9.17633e-15
SLC12A2	0.278657	4.20109e-07
S100A6	0.337784	5.42131e-07
unassigned-gene-4	0.393899	0.00269446
