# Supplementary material for: CFTR represses a PDX1 axis to govern pancreatic ductal cell fate
Source: iScience. 2024 Nov 15;27(12):111393. doi: 10.1016/j.isci.2024.111393 (PMC11647141; doi:10.1016/j.isci.2024.111393)
Supplement: Table S5. DEGs at the D2, D5, D7, and D9 during the differentiation of WT and CF PDEs, related to Figure 4 — (A) DEGs in CF PDEs relative to WT PDEs at D2 of differentiation. (B) DEGs in CF PDEs relative to WT PDEs at D5 of differentiation. (C) The DEGs in CF PDEs relative to WT PDEs at D7 of differentiation. (D) The DEGs in CF PDEs relative to WT PDEs at D9 of differentiation. [file mmc6.xlsx]

## Sheet: Table S5A
Table S5A. DEGs during the differentiation day 2 (D2) in WT and CF PDEs. Single cells of WT and CF PDEs were sequenced at D2 of differentiation in ALI. The DEGs in CF PDEs relative to WT PDEs are shown in this table. The average log2FC (CF/WT) are shown in column B and adjusted p-value are listed in column C .
Gene	Avg_log2FC(CF/WT)	p_val_adj	Mouse.gene.name	Human.gene.name	Dog.gene.name	Pig.gene.name
ANXA5	-0.759415648955494	0	Anxa5	ANXA5	ANXA5	ANXA5
BCAM	-0.94845115784517	0	Bcam	BCAM	BCAM	BCAM
BCAS4	-0.527890391788376	0
BUD23	-0.706416753706643	0	Bud23	BUD23	BUD23	BUD23
CDC42EP5	-0.96379516486901	0
CEBPD	-1.54503565314108	0	Cebpd	CEBPD		CEBPD
CENPV	-0.657527537705054	0
COX3	-0.532015179183927	0
CUNH16orf74	-0.650960372755484	0
CYTB	-0.574571085330444	0
DBNDD2	-1.27947462519005	0	Dbndd2	DBNDD2	DBNDD2	DBNDD2
DCXR	-0.854883731354986	0
DDIT3	-0.635946963118018	0	Ddit3	DDIT3	DDIT3	DDIT3
DSG3	-0.51099931032782	0	Dsg3		DSG2
EFEMP1	-0.666036563987911	0	Efemp1	EFEMP1	EFEMP1	EFEMP1
EVA1C	-0.51010059105294	0	Eva1c	EVA1C	EVA1C	EVA1C
GLRX	-1.90673094119499	0	Glrx	GLRX	GLRX
GPX2	-0.697292547407672	0
HERPUD1	-0.592099673438191	0	Herpud1	HERPUD1	HERPUD1	HERPUD1
ICAM1	-0.939529250083925	0	Icam1	ICAM1	ICAM1	ICAM1
IER3	-1.12094455024206	0	Ier3	IER3	IER3	IER3
IGFBP3	-2.00557408476622	0
IRS2	-1.47319920885196	0
JUN	-1.03895708840495	0	Jun	JUN
JUND	-0.662843025602872	0	Jund	JUND	JUND
KCNE3	-0.505992064507927	0	Kcne3	KCNE3	KCNE3	KCNE3
KRT15	-0.977254075143972	0
LDHB	-0.723978366279318	0	Ldhb
LOC101672378	-1.92066016334288	0
LOC101672959	-1.23246508879726	0
Gm266	-0.894760924333293	0	Gm266
Msln	-1.14094314114046	0	Msln	MSLN
LOC101681752	-0.808399993163068	0
LOC101685649	-0.708272012224683	0
LOC101687698	-0.712613224036381	0
Txnip	-0.575405239715354	0	Txnip	TXNIP	TXNIP	TXNIP
LOC101693690	-0.690910174834999	0
Saa3	-3.13732351427698	0	Saa3		SAA1	HPS5
Saa3	-3.13732351427698	0	Saa3			HPS5
LOC106004832	-0.696515700580649	0
LOC106005570	-0.793183202651798	0
LOC106006904	-0.561517747256056	0
LOC123391894	-0.574253702413323	0
Rplp0	-0.521269329331152	0	Rplp0		RPLP0	RPLP0
Rplp0	-0.521269329331152	0	Rplp0			RPLP0
MIF	-0.685067082327342	0	Mif	MIF		MIF
NME1	-0.578751738542435	0	Nme1	NME1		NME1
NT5E	-0.749452777939028	0
NUPR1	-0.744977003948221	0
PANK4	-1.68552939651848	0	Pank4	PANK4	PANK4	PANK4
PDZK1IP1	-0.967823775645617	0	Pdzk1ip1	PDZK1IP1	PDZK1IP1
PLAC8	-2.00087865549039	0	Plac8	PLAC8	PLAC8
PLEKHS1	-1.06946877209672	0	Plekhs1	PLEKHS1	PLEKHS1	PLEKHS1
PRDX2	-1.20895790655135	0	Prdx2	PRDX2	PRDX2	PRDX2
PRDX6	-0.698513651325047	0	Prdx6	PRDX6	PRDX6	PRDX6
PRDX6	-0.698513651325047	0	Prdx6b	PRDX6	PRDX6	PRDX6
PTGES	-0.558280749138363	0	Ptges	PTGES	PTGES	PTGES
RAB34	-0.844305428407483	0	Rab34	RAB34	RAB34	RAB34
RASSF9	-0.901966163617379	0	Rassf9	RASSF9	RASSF9	RASSF9
RND3	-0.675240903373441	0	Rnd3	RND3	RND3	RND3
RNF125	-0.501175885766061	0	Rnf125	RNF125	RNF125	RNF125
RSPH4A	-0.556287243980491	0	Rsph4a	RSPH4A	RSPH4A	RSPH4A
S100A9	-1.38571871849794	0	Gm5849	S100A9
SELENOM	-0.675875896694191	0	Selenom	SELENOM	SELENOM	SELENOM
SOD2	-0.666867151370039	0	Sod2	SOD2	SOD2	SOD2
SOX2	-1.0792165742643	0
TCF4	-0.833330695759887	0	Tcf4	TCF4	TCF4	TCF4
TGFBI	-1.12508612625024	0	Tgfbi	TGFBI	TGFBI	TGFBI
TNIP3	-0.644313249067443	0
unassigned-gene-4	-1.01928523128216	0
VAV3	-0.557665157264548	0	Vav3	VAV3	VAV3	VAV3
GLUL	-0.637761236284712	2.27778e-285	Glul	GLUL	GLUL	GLUL
KRT18	-0.523732430442844	1.84067e-262	Krt18	KRT18	KRT18	KRT18
HES1	-0.778745716603044	1.40073e-255	Hes1	HES1		HES1
DNPH1	-0.564648901639419	1.81348e-252
PTMA	-0.510380086386193	2.94098e-248
SERPINE2	-0.514513393261244	4.03207e-247	Serpine2	SERPINE2	SERPINE2	SERPINE2
PROM1	-0.634496499632356	9.4733e-223	Prom1	PROM1	PROM1	PROM1
FAM107B	-0.531810420629536	2.68813e-221	Fam107b	FAM107B	FAM107B
TUBB4B	-0.628000682753223	1.10955e-214	Tubb4a	TUBB4A	TUBB4A	TUBB4A
PRDX5	-0.616164598763318	1.35527e-189
WFDC2	-1.10673400303185	1.84787e-161
PLK2	-0.527192677553106	2.36776e-156
Ccl2	-1.03590463296744	5.49085e-145	Ccl2	CCL2	CCL7	CCL2
LTB	-0.72477016744878	1.76213e-96	Ltb	LTB	LTB
TUBB	-0.506381212275813	1.54627e-86	Tubb5	TUBB		TUBB
CCL20	-0.509711199692571	1.15744e-82	Ccl20	CCL20	CCL20
Krt13	-0.955601576268256	1.12249e-74	Krt13
Tuba1a	-0.630825904143109	5.21616e-74	Tuba1a	TUBA1A
H2az1	-0.502527454388507	1.05751e-72	H2az1	H2AZ1	H2AZ1	H2AFZ
LOC101685363	-0.557739028692617	1.03037e-61
LOC101672663	-0.670998864975743	7.6245e-52
ENPP3	-0.564507493449455	4.19331e-46	Enpp3	ENPP3	ENPP3	ENPP3
ADIRF	0.635894	0
AQP3	0.751389	0
ARL4C	1.07757	0	Arl4c	ARL4C	ARL4C	ARL4C
ATOX1	1.21583	0	Atox1	ATOX1
ATOX1	1.21583	0	Atox1	ATOX1	ATOX1
ATP1B1	1.00953	0
BANF1	0.535253	0
BCL2A1	0.738489	0	Bcl2a1b	BCL2A1	BCL2A1	BCL2A1
BCL2A1	0.738489	0	Bcl2a1c	BCL2A1	BCL2A1	BCL2A1
BCL2A1	0.738489	0	Gm29094	BCL2A1	BCL2A1	BCL2A1
BCL2A1	0.738489	0	Bcl2a1d	BCL2A1	BCL2A1	BCL2A1
BCL2A1	0.738489	0	Bcl2a1a	BCL2A1	BCL2A1	BCL2A1
BGN	0.768658	0	Bgn	BGN	BGN	BGN
BTG1	1.05844	0	Btg1	BTG1	BTG1	BTG1
BTG1	1.05844	0	Btg1b	BTG1	BTG1	BTG1
BTG1	1.05844	0	Btg1c	BTG1	BTG1	BTG1
CAB39	0.623202	0
CDH1	0.616144	0	Cdh1	CDH1	CDH1	CDH1
CRABP2	0.881927	0	Crabp2	CRABP2	CRABP2	CRABP2
CST6	0.906869	0	Cst6	CST6	CST6	CST6
DSC3	0.513826	0	Dsc3
ECI1	0.7708	0
ECRG4	3.84907	0	Ecrg4	ECRG4	ECRG4	ECRG4
EFHD2	0.665181	0	Efhd2	EFHD2	EFHD2
F3	1.04292	0	F3	F3	F3	F3
FABP5	1.11846	0
FAM174B	1.01961	0
FTL	0.635608	0	Ftl1-ps1			FTL
FTL	0.635608	0	Ftl1		FTL	FTL
FTL	0.635608	0	Ftl1			FTL
FTL	0.635608	0	Ftl1-ps1		FTL	FTL
G0S2	1.02244	0	G0s2	G0S2	G0S2	G0S2
GATA3	0.681282	0	Gata3	GATA3	GATA3	GATA3
GCLM	1.19511	0	Gclm	GCLM		GCLM
GDPD2	0.535574	0	Gdpd2	GDPD2	GDPD2	GDPD2
GNG11	0.851199	0	Gng11	GNG11	GNG11
GPRC5A	0.817154	0	Gprc5a	GPRC5A	GPRC5A	GPRC5A
GRN	0.642557	0	Grn	GRN	GRN	GRN
GUCA2A	1.87174	0	Guca2a	GUCA2A	GUCA2A
HSPB1	1.46566	0	Hspb1	HSPB1	HSPB1	HSPB1
IFI6	1.21574	0
IFNGR1	0.656658	0	Ifngr1	IFNGR1	IFNGR1	IFNGR1
IGFBP7	0.679595	0
IQGAP2	0.747566	0	Iqgap2	IQGAP2	IQGAP2	IQGAP2
ISG20	1.26592	0	Isg20	ISG20	ISG20	ISG20
KRT7	0.805943	0
Pycard	1.45432	0	Pycard	PYCARD	PYCARD	PYCARD
Cyba	0.625772	0	Cyba	CYBA	CYBA	CYBA
LOC101674231	1.96389	0
LOC101675446	0.637054	0	Cyp4b1	CYP4B1	CYP4B1	CYP4B1
LOC101679740	1.50638	0
Mt1	1.4724	0	Mt1	MT1M
Mt1	1.4724	0	Mt1	MT1A
Mt1	1.4724	0	Mt1	MT1B	MT1E
Mt1	1.4724	0	Mt1	MT1A	MT1E
Mt1	1.4724	0	Mt1	MT1G
Mt1	1.4724	0	Mt1	MT1HL1
Mt1	1.4724	0	Mt1	MT1H
Mt1	1.4724	0	Mt1	MT1M	MT1E
Mt1	1.4724	0	Mt1	MT1H	MT1E
Mt1	1.4724	0	Mt1	MT1B
Mt1	1.4724	0	Mt1	MT1F	MT1E
Mt1	1.4724	0	Mt1	MT1G	MT1E
Mt1	1.4724	0	Mt1	MT1F
Mt1	1.4724	0	Mt1	MT1HL1	MT1E
Mt1	1.4724	0	Mt1	MT1X
Mt1	1.4724	0	Mt1	MT1X	MT1E
Fabp5	1.08299	0	Fabp5	FABP5		FABP5
	1.1484	0
Mt1	1.90028	0	Mt1	MT1X
Mt1	1.90028	0	Mt1	MT1F
Mt1	1.90028	0	Mt1	MT1F	MT1E
Mt1	1.90028	0	Mt1	MT1H	MT1E
Mt1	1.90028	0	Mt1	MT1B
Mt1	1.90028	0	Mt1	MT1M	MT1E
Mt1	1.90028	0	Mt1	MT1HL1
Mt1	1.90028	0	Mt1	MT1HL1	MT1E
Mt1	1.90028	0	Mt1	MT1A
Mt1	1.90028	0	Mt1	MT1G	MT1E
Mt1	1.90028	0	Mt1	MT1B	MT1E
Mt1	1.90028	0	Mt1	MT1A	MT1E
Mt1	1.90028	0	Mt1	MT1X	MT1E
Mt1	1.90028	0	Mt1	MT1H
Mt1	1.90028	0	Mt1	MT1M
Mt1	1.90028	0	Mt1	MT1G
LOC123386962	0.885893	0
LOC123386996	1.37725	0
LOC123390887	0.532147	0
LOC123393238	1.6244	0
Eif2s3y	0.798441	0	Eif2s3y	EIF2S3B	EIF2S3
Eif2s3y	0.798441	0	Eif2s3y	EIF2S3	EIF2S3
LOC123394028	0.66363	0
LRP10	0.571531	0	Lrp10	LRP10		LRP10
MAL	1.02987	0	Mal	MAL	MAL	MAL
MFGE8	0.821905	0	Mfge8	MFGE8	MFGE8	MFGE8
MKRN1	0.567381	0	Mkrn1	MKRN1		MKRN1
MMP13	0.831231	0	Mmp13	MMP13	MMP13	MMP13
MMP7	1.14662	0	Mmp7	MMP7	MMP7	MMP7
MRPL52	0.759118	0	Mrpl52	MRPL52	MRPL52	MRPL52
MVB12A	0.636535	0	Mvb12a	MVB12A	MVB12A	MVB12A
NRN1	1.12855	0	Nrn1	NRN1	NRN1	NRN1
P4HA1	0.675182	0	P4ha1	P4HA1	P4HA1	P4HA1
PADI1	0.741728	0	Padi1	PADI1	PADI1	PADI1
PAX6	0.559558	0	Pax6	PAX6		PAX6
PDZD8	0.581567	0
PLIN2	0.784683	0	Plin2	PLIN2	PLIN2	PLIN2
PMEPA1	0.937901	0	Pmepa1	PMEPA1	PMEPA1	PMEPA1
PPP2R5A	0.515812	0	Ppp2r5a	PPP2R5A	PPP2R5A	PPP2R5A
PRDX1	1.57611	0
PSCA	1.77572	0
S100A14	0.505477	0
SFN	0.921942	0	Sfn	SFN	SFN
SKIL	0.986493	0	Skil	SKIL	SKIL	SKIL
SMIM22	0.51813	0
SORBS2	0.828245	0	Sorbs2	SORBS2	SORBS2	SORBS2
SQSTM1	0.733417	0
STOM	0.552923	0	Stom	STOM	STOM	STOM
SYT16	0.511246	0	Syt16	SYT16	SYT16	SYT16
TIMP1	0.713091	0	Timp1	TIMP1	TIMP1	TIMP1
TMEM92	0.633745	0	Tmem92	TMEM92	TMEM92	TMEM92
TSPAN15	0.926251	0
UPK3BL2	1.54691	0	Upk3bl	UPK3BL2
UPK3BL2	1.54691	0	Upk3bl	UPK3BL1
UPK3BL2	1.54691	0	Upk3bl	POLR2J3
UPK3BL2	1.54691	0	Upk3bl
VWA5A	0.672834	0	AW551984	VWA5A	VWA5A	VWA5A
VWA5A	0.672834	0	Vwa5a	VWA5A	VWA5A	VWA5A
FOXQ1	0.568018	6.6469e-281	Foxq1	FOXQ1		FOXQ1
ABLIM1	0.597746	3.91767e-278
PHLDA2	0.520688	2.46254e-271
HPGD	0.698079	5.09892e-269	Hpgd	HPGD	HPGD	HPGD
BIRC3	0.512226	5.14286e-265	Birc3	BIRC3	BIRC3
IL10RB	0.520025	1.31004e-261	Il10rb	IL10RB		IL10RB
IL10RB	0.520025	1.31004e-261	Il10rb			IL10RB
IL10RB	0.520025	1.31004e-261	Gm21970	IL10RB		IL10RB
IL10RB	0.520025	1.31004e-261	Gm21970			IL10RB
CLU	1.06138	1.54663e-254	Clu	CLU	CLU	CLU
LOC101683630	0.536273	1.35866e-239
CD46	0.540895	2.28834e-238	Cd46	CD46
ELF3	0.522636	2.27904e-232	Elf3	ELF3	ELF3	ELF3
KLF10	0.50228	5.31359e-224	Klf10	KLF10	KLF10	KLF10
ID1	0.576631	5.02356e-194	Id1	ID1	ID1	ID1
B2M	0.53189	1.00344e-175	B2m	B2M	B2M	B2M
ACER2	0.619184	2.78036e-171	Acer2	ACER2	ACER2	ACER2
SAT1	0.51476	1.48585e-165	Sat1	SAT1	SAT1	SAT1
HS3ST1	0.561925	5.036e-159	Hs3st1	HS3ST1		HS3ST1
GADD45B	0.572795	4.84756e-143	Gadd45b	GADD45B	GADD45B	GADD45B
Ifi27	1.17043	1.25139e-136	Ifi27			ISG12(A)
CCN2	0.664255	2.01582e-128
MUC1	0.723312	4.05441e-101	Muc1	MUC1	MUC1
TXN	0.579164	1.31407e-43	Txn1	TXN

## Sheet: Table S5B
Table S5B. DEGs during the differentiation day 5 (D5) in WT and CF PDEs. Single cells of WT and CF PDEs were sequenced at D5 of differentiation in ALI. The DEGs in CF PDEs relative to WT PDEs are shown in this table. The average log2FC (CF/WT) are shown in column B and adjusted p-value are listed in column C .
Gene	Avg_log2FC	p_val_adj	Mouse.gene.name	Human.gene.name	Dog.gene.name	Pig.gene.name
BCAM	-1.10234481534553	0	Bcam	BCAM	BCAM	BCAM
EFEMP1	-0.657742510978932	0	Efemp1	EFEMP1	EFEMP1	EFEMP1
GPX1	-0.625496026231937	0
ICAM1	-1.57783105043911	0	Icam1	ICAM1	ICAM1	ICAM1
IRS2	-1.37651821370733	0
JPT1	-1.20270762583662	0	Jpt1	JPT1
KRT18	-0.974352106570491	0	Krt18	KRT18	KRT18	KRT18
LDHB	-0.918723183955614	0	Ldhb
LOC101678227	-2.09333594181321	0	Msln	MSLN
LOC101679831	-0.99241132687234	0	Pltp	PLTP	PLTP	PLTP
LOC106003392	-4.65650409627933	0	Saa3		SAA1	HPS5
LOC106003392	-4.65650409627933	0	Saa3			HPS5
PANK4	-1.93262829712296	0	Pank4	PANK4	PANK4	PANK4
PRAP1	-1.30988705104247	0
SELENOM	-0.858082715160916	0	Selenom	SELENOM	SELENOM	SELENOM
SOX2	-0.886989818414186	0
PLAC8	-2.00407213988834	1.20224e-302	Plac8	PLAC8	PLAC8
Apol9b	-0.948052156890813	1.67181e-295	Apol9b	APOL2
Apol11b	-0.948052156890813	1.67181e-295	Apol11b	APOL4
Apol9a	-0.948052156890813	1.67181e-295	Apol9a	APOL4
Apol9a	-0.948052156890813	1.67181e-295	Apol9a	APOL3
Apol7a	-0.948052156890813	1.67181e-295	Apol7a	APOL4
Apol9b	-0.948052156890813	1.67181e-295	Apol9b	APOL3
Apol7a	-0.948052156890813	1.67181e-295	Apol7a	APOL3
Apol11b	-0.948052156890813	1.67181e-295	Apol11b	APOL2
Apol11a	-0.948052156890813	1.67181e-295	Apol11a	APOL2
Apol7c	-0.948052156890813	1.67181e-295	Apol7c	APOL3
Apol7b	-0.948052156890813	1.67181e-295	Apol7b	APOL1
Apol7e	-0.948052156890813	1.67181e-295	Apol7e	APOL2
Apol7c	-0.948052156890813	1.67181e-295	Apol7c	APOL1
Apol7c	-0.948052156890813	1.67181e-295	Apol7c	APOL2
Apol7b	-0.948052156890813	1.67181e-295	Apol7b	APOL2
Apol10a	-0.948052156890813	1.67181e-295	Apol10a	APOL2
Apol11b	-0.948052156890813	1.67181e-295	Apol11b	APOL3
Apol11a	-0.948052156890813	1.67181e-295	Apol11a	APOL4
Apol10a	-0.948052156890813	1.67181e-295	Apol10a	APOL4
Apol9b	-0.948052156890813	1.67181e-295	Apol9b	APOL1
Apol9b	-0.948052156890813	1.67181e-295	Apol9b	APOL4
Apol8	-0.948052156890813	1.67181e-295	Apol8	APOL1
Apol11b	-0.948052156890813	1.67181e-295	Apol11b	APOL1
Apol10b	-0.948052156890813	1.67181e-295	Apol10b	APOL4
Apol10b	-0.948052156890813	1.67181e-295	Apol10b	APOL1
Apol7a	-0.948052156890813	1.67181e-295	Apol7a	APOL1
Apol8	-0.948052156890813	1.67181e-295	Apol8	APOL4
Apol7c	-0.948052156890813	1.67181e-295	Apol7c	APOL4
Apol7e	-0.948052156890813	1.67181e-295	Apol7e	APOL1
Apol7e	-0.948052156890813	1.67181e-295	Apol7e	APOL3
Apol11a	-0.948052156890813	1.67181e-295	Apol11a	APOL1
Apol8	-0.948052156890813	1.67181e-295	Apol8	APOL3
Apol7a	-0.948052156890813	1.67181e-295	Apol7a	APOL2
Apol9a	-0.948052156890813	1.67181e-295	Apol9a	APOL1
Apol11a	-0.948052156890813	1.67181e-295	Apol11a	APOL3
Apol10b	-0.948052156890813	1.67181e-295	Apol10b	APOL2
Apol7b	-0.948052156890813	1.67181e-295	Apol7b	APOL3
Apol8	-0.948052156890813	1.67181e-295	Apol8	APOL2
Apol10b	-0.948052156890813	1.67181e-295	Apol10b	APOL3
Apol9a	-0.948052156890813	1.67181e-295	Apol9a	APOL2
Apol10a	-0.948052156890813	1.67181e-295	Apol10a	APOL1
Apol10a	-0.948052156890813	1.67181e-295	Apol10a	APOL3
Apol7e	-0.948052156890813	1.67181e-295	Apol7e	APOL4
Apol7b	-0.948052156890813	1.67181e-295	Apol7b	APOL4
UBC	-0.563684240096154	8.72879e-289
LOC106004832	-0.92154806605425	1.54706e-285
LOC101685649	-1.10124429407429	1.43683e-283
WFDC2	-3.81639297557888	5.27259e-283
PRDX2	-0.912101076803254	1.03361e-279	Prdx2	PRDX2	PRDX2	PRDX2
TGFB2	-0.597977654668692	7.57452e-279	Tgfb2	TGFB2	TGFB2	TGFB2
CDH13	-0.792615754733067	1.23476e-268
LOC101672555	-1.89990726291496	6.27236e-258
FN1	-2.25381872016926	3.33856e-257	Fn1	FN1	FN1	FN1
PDZK1IP1	-1.48826774481339	1.24003e-256	Pdzk1ip1	PDZK1IP1	PDZK1IP1
TGFBI	-2.07101076930079	3.79036e-256	Tgfbi	TGFBI	TGFBI	TGFBI
MDM2	-1.47939566473753	1.40234e-244	Mdm2	MDM2	MDM2	MDM2
BCAS4	-0.616030923965916	7.69572e-228
LOC106005313	-1.34677972188208	4.4708e-226
PALLD	-1.38491088453879	1.31774e-225
TCIM	-0.775778206404132	4.00598e-216
CALD1	-2.82024307314337	6.78022e-216	Cald1	CALD1	CALD1	CALD1
TMSB10	-1.41754156134942	5.49324e-207
PBX1	-0.75894366437041	1.81372e-206	Pbx1	PBX1	PBX1	PBX1
CDH6	-1.30088843299434	4.16769e-204	Cdh6	CDH6	CDH6	CDH6
CDH6	-1.30088843299434	4.16769e-204	Cdh6	CDH6		CDH6
ACTG1	-0.836295862155874	2.85462e-195	Actg1	ACTG1		ACTG1
Gstt3	-0.559237227882534	9.35369e-186	Gstt3
Gm20441	-0.559237227882534	9.35369e-186	Gm20441
DRAXIN	-0.638989235345806	4.05706e-174	Draxin	DRAXIN	DRAXIN	DRAXIN
TP53INP1	-0.736089560560729	4.90012e-174	Trp53inp1	TP53INP1	TP53INP1	TP53INP1
SYT8	-0.549542589937885	5.42559e-169	Syt8	SYT8	SYT8	SYT8
RNH1	-0.514191902669826	4.26168e-166	Rnh1	RNH1	RNH1	RNH1
ANXA2	-0.588385928962214	2.08748e-164	Anxa2	ANXA2		ANXA2
CNN3	-0.706889796615622	3.88486e-163	Cnn3	CNN3	CNN3	CNN3
JUND	-0.582154950564568	4.66714e-161	Jund	JUND	JUND
RPS27L	-0.66775070801792	4.28914e-160	Rps27l	RPS27L		RPS27L
LOC101688986	-0.715328439351675	6.48068e-157	Mmp1a	MMP1	MMP1
LOC101688986	-0.715328439351675	6.48068e-157	Mmp1b	MMP1	MMP1
PAPPA	-0.863728078387143	5.81325e-156
LOC101679032	-0.590743709593787	1.02133e-154
Ccl2	-1.85217184710964	2.67437e-153	Ccl2	CCL2	CCL7	CCL2
NUDT14	-0.548737067762933	2.61539e-148
CEBPD	-0.621569421608117	1.07793e-147	Cebpd	CEBPD		CEBPD
LOC101687698	-1.21090351585447	1.11591e-147
LOC101672378	-1.61333386341852	3.75946e-146
LIMA1	-0.568443226495706	5.47962e-144	Lima1	LIMA1	LIMA1	LIMA1
LOC106005570	-0.512576209533341	3.56195e-136
BSG	-0.541032919567925	5.15711e-127	Bsg	BSG	BSG
PHLDA3	-0.508699553698508	7.0496e-117	Phlda3	PHLDA3
MAP4K4	-0.65312407008271	2.52669e-112
CARHSP1	-0.661396333841509	5.58087e-112	Carhsp1	CARHSP1	CARHSP1	CARHSP1
CDKN1A	-0.77617343525605	2.98115e-111	Cdkn1a	CDKN1A	CDKN1A	CDKN1A
RUNX1	-0.554274912913857	9.71256e-108	Runx1	RUNX1	RUNX1	RUNX1
TSPAN13	-0.577258789906245	2.85682e-106	Tspan13	TSPAN13	TSPAN13	TSPAN13
LOC101675626	-0.555981423987692	1.07064e-105	Pfkp	PFKP	PFKP	PFKP
MARCKSL1	-0.670524234493487	2.4516e-105	Marcksl1	MARCKSL1	MARCKSL1	MARCKSL1
MARCKSL1	-0.670524234493487	2.4516e-105	Marcksl1	MARCKSL1		MARCKSL1
MLF2	-0.519919123283849	1.10946e-104	Mlf2	MLF2	MLF2	MLF2
FLNB	-0.639154091977886	3.70359e-101	Flnb	FLNB	FLNB	FLNB
PROM1	-1.17930247263063	2.07371e-100	Prom1	PROM1	PROM1	PROM1
DPP7	-0.570742088334189	8.8367e-99	Dpp7	DPP7	DPP7	DPP7
CADM1	-0.583381334657399	1.94913e-96
SFRP1	-1.10010843979674	2.44275e-96
LOC101681752	-0.606463391835535	3.5854e-92
NFKBIZ	-0.700430393097898	3.25679e-84	Nfkbiz	NFKBIZ	NFKBIZ	NFKBIZ
IFNGR2	-0.669766987139287	1.96583e-83	Ifngr2	IFNGR2		IFNGR2
SOX4	-0.683722560076356	2.91474e-81
MUC13	-0.774232827511078	4.65497e-81	Muc13	MUC13	MUC13	MUC13
GLRX	-1.39932378191088	5.99889e-77	Glrx	GLRX	GLRX
DCXR	-0.787816785395718	4.83217e-76
PTMS	-0.574239899045507	5.68938e-74
LOC101679966	-0.643908564876047	2.79265e-72	Tuba3b	TUBA3D	TUBA3D
LAMA3	-0.929867428215797	3.45472e-69	Lama3	LAMA3	LAMA3	LAMA3
ARL6IP5	-0.51956066200934	1.81511e-68	Arl6ip5	ARL6IP5	ARL6IP5	ARL6IP5
H2ac19	-0.702312699680106	8.15873e-68	H2ac19	H2AC18	H2AC18
SPP1	-0.91947165282231	8.69683e-68	Spp1	SPP1	SPP1	SPP1
SMC4	-0.523557608966106	5.18063e-67	Smc4	SMC4	SMC4	SMC4
KRT8	-0.528139218217477	9.88834e-67	Krt8	KRT8		KRT8
SESN3	-0.527449581267286	3.34266e-66	Sesn3	SESN3	SESN3	SESN3
ITGB6	-0.917263360200885	6.01583e-66	Itgb6	ITGB6	ITGB6	ITGB6
EHD1	-0.541549564171537	1.18596e-65	Ehd1	EHD1	EHD1	EHD1
MYL9	-0.631245581722849	2.36538e-64	Myl9	MYL9	MYL9	MYL9
MYL9	-0.631245581722849	2.36538e-64	Myl9	MYL9		MYL9
PYCR1	-0.513223869334832	8.58826e-64
SERPINE1	-2.04017519846281	4.76172e-63	Serpine1	SERPINE1	SERPINE1	SERPINE1
FADS3	-0.780458219678006	5.02705e-62	Fads3	FADS3		FADS3
ANKRD1	-0.825841263420526	5.45251e-60	Ankrd1	ANKRD1	ANKRD1	ANKRD1
HTRA1	-0.946933954092865	1.71527e-57
Itgav	-0.891979864170843	9.99517e-57	Itgav	ITGAV	ITGAV	ITGAV
CLCA2	-0.730833247912997	1.27845e-54
S100A4	-1.11787919334227	3.4116e-54	S100a4	S100A4	S100A5	S100A4
TPM4	-0.50615245979766	1.66235e-47	Tpm4	TPM4	TPM4	TPM4
NUAK1	-0.576374630307597	4.15754e-44	Nuak1	NUAK1	NUAK1	NUAK1
SRGN	-0.541331178218394	6.7741e-42
TAGLN	-1.63017106671741	1.18478e-41	Tagln	TAGLN	TAGLN	TAGLN
COL5A2	-0.606369737796803	1.48446e-41	Col5a2	COL5A2	COL5A2	COL5A2
LOC101690256	-1.02024990652363	9.92835e-40
WNT5B	-0.818526429082797	3.98142e-39	Wnt5b	WNT5B	WNT5B	WNT5B
LOC101672663	-0.628081263493518	1.10236e-38
TGFB1	-0.658225549309714	1.66884e-37	Tgfb1	TGFB1	TGFB1	TGFB1
MDK	-0.615731267829735	2.05208e-34	Mdk	MDK		MDK
ENPP3	-1.32936199276578	1.1082e-30	Enpp3	ENPP3	ENPP3	ENPP3
Krt13	-1.29415635354107	7.53521e-30	Krt13
MED24	-0.722868640957239	7.72768e-30
PTN	-0.524915200801169	3.17555e-27	Ptn	PTN	PTN	PTN
PTN	-0.524915200801169	3.17555e-27	Ptn	PTN		PTN
BPGM	-0.687476639150521	1.95688e-26	Bpgm	BPGM	BPGM	BPGM
LOC123390887	-1.23215960829067	3.35186e-24
LAMC2	-0.684170167224959	9.13216e-22	Lamc2	LAMC2	LAMC2	LAMC2
ITGB1	-0.589521790334295	8.40975e-21	Itgb1	ITGB1	ITGB1	ITGB1
ANXA1	-0.548532458222472	1.13324e-20	Anxa1	ANXA1	ANXA1	ANXA1
MAL2	-0.650499075841514	1.88391e-17
LOC123387238	-0.550746024805643	1.16372e-16
PLEKHS1	-0.848233743772106	1.47652e-13	Plekhs1	PLEKHS1	PLEKHS1	PLEKHS1
GPC1	-0.765070330432316	4.51192e-10	Gpc1	GPC1	GPC1	GPC1
LAMB3	-0.637710480885765	4.59364e-08	Lamb3	LAMB3	LAMB3	LAMB3
LOC101672598	-0.672159462075313	2.47996e-06
IL32	-0.79760647178872	0.0257449
EDN1	-0.540111221914758	0.0473847	Edn1	EDN1	EDN1	EDN1
ADIRF	0.945268	0
AQP3	1.32695	0
ASS1	0.529463	0	Ass1	ASS1	ASS1	ASS1
BGN	0.868635	0	Bgn	BGN	BGN	BGN
CST6	0.827221	0	Cst6	CST6	CST6	CST6
DSC3	0.602832	0	Dsc3
ECI1	0.61752	0
ECRG4	4.37774	0	Ecrg4	ECRG4	ECRG4	ECRG4
FAM174B	1.13042	0
GATA3	0.878876	0	Gata3	GATA3	GATA3	GATA3
GCLM	0.965811	0	Gclm	GCLM		GCLM
GUCA2A	0.97038	0	Guca2a	GUCA2A	GUCA2A
IQGAP2	0.743932	0	Iqgap2	IQGAP2	IQGAP2	IQGAP2
Pycard	1.49674	0	Pycard	PYCARD	PYCARD	PYCARD
Cyba	0.724383	0	Cyba	CYBA	CYBA	CYBA
LOC101674231	1.64623	0
LOC101675078	0.992413	0
Cyp4b1	0.586962	0	Cyp4b1	CYP4B1	CYP4B1	CYP4B1
Mt1	1.14666	0	Mt1	MT1H
Mt1	1.14666	0	Mt1	MT1M	MT1E
Mt1	1.14666	0	Mt1	MT1X
Mt1	1.14666	0	Mt1	MT1X	MT1E
Mt1	1.14666	0	Mt1	MT1A	MT1E
Mt1	1.14666	0	Mt1	MT1F	MT1E
Mt1	1.14666	0	Mt1	MT1HL1	MT1E
Mt1	1.14666	0	Mt1	MT1H	MT1E
Mt1	1.14666	0	Mt1	MT1G	MT1E
Mt1	1.14666	0	Mt1	MT1G
Mt1	1.14666	0	Mt1	MT1HL1
Mt1	1.14666	0	Mt1	MT1M
Mt1	1.14666	0	Mt1	MT1B	MT1E
Mt1	1.14666	0	Mt1	MT1B
Mt1	1.14666	0	Mt1	MT1A
Mt1	1.14666	0	Mt1	MT1F
LOC123386996	1.66946	0
LOC123387025	0.533331	0
LOC123393238	1.10992	0
Eif2s3y	0.803302	0	Eif2s3y	EIF2S3B	EIF2S3
Eif2s3y	0.803302	0	Eif2s3y	EIF2S3	EIF2S3
LOC123394028	0.804243	0
LY6D	2.66053	0
MAL	1.26856	0	Mal	MAL	MAL	MAL
PADI1	0.705307	0	Padi1	PADI1	PADI1	PADI1
PRDX1	0.856275	0
PXDC1	0.844885	0	Pxdc1	PXDC1	PXDC1
RPS27	0.574504	0
RPS29	0.736606	0
TSPAN15	0.717899	0
Mt1	1.00318	1.14516e-301	Mt1	MT1HL1
Mt1	1.00318	1.14516e-301	Mt1	MT1M
Mt1	1.00318	1.14516e-301	Mt1	MT1HL1	MT1E
Mt1	1.00318	1.14516e-301	Mt1	MT1A	MT1E
Mt1	1.00318	1.14516e-301	Mt1	MT1B
Mt1	1.00318	1.14516e-301	Mt1	MT1B	MT1E
Mt1	1.00318	1.14516e-301	Mt1	MT1F	MT1E
Mt1	1.00318	1.14516e-301	Mt1	MT1M	MT1E
Mt1	1.00318	1.14516e-301	Mt1	MT1H	MT1E
Mt1	1.00318	1.14516e-301	Mt1	MT1G	MT1E
Mt1	1.00318	1.14516e-301	Mt1	MT1F
Mt1	1.00318	1.14516e-301	Mt1	MT1G
Mt1	1.00318	1.14516e-301	Mt1	MT1H
Mt1	1.00318	1.14516e-301	Mt1	MT1A
Mt1	1.00318	1.14516e-301	Mt1	MT1X	MT1E
Mt1	1.00318	1.14516e-301	Mt1	MT1X
Nrn1	0.551916	2.82381e-293	Nrn1	NRN1	NRN1	NRN1
Bex2	0.544571	4.88188e-288	Bex2	BEX1
Bex2	0.544571	4.88188e-288	Bex2	BEX2
Bex2	0.544571	4.88188e-288	Bex2	BEX1		BEX1
Bex1	0.544571	4.88188e-288	Bex1	BEX1		BEX1
Bex2	0.544571	4.88188e-288	Bex2	BEX2		BEX1
Bex1	0.544571	4.88188e-288	Bex1	BEX2		BEX1
Bex1	0.544571	4.88188e-288	Bex1	BEX2
Bex1	0.544571	4.88188e-288	Bex1	BEX1
Fabp5	0.676112	1.0511e-286	Fabp5	FABP5		FABP5
DUSP9	0.571934	1.95716e-285	Dusp9	DUSP9	DUSP9	DUSP9
LOC123388621	0.746223	1.50989e-268
LOC101688808	0.640126	1.75684e-267
LOC101676801	0.588195	5.53624e-264
COX1	0.713841	1.08317e-247
TIMP1	0.568293	2.87634e-232	Timp1	TIMP1	TIMP1	TIMP1
SORBS2	0.58358	2.89123e-232	Sorbs2	SORBS2	SORBS2	SORBS2
MGST3	0.79144	2.26846e-227	Mgst3	MGST3	MGST3	MGST3
MGST3	0.79144	2.26846e-227	Mgst3	MGST3		MGST3
G0S2	0.641929	1.58906e-219	G0s2	G0S2	G0S2	G0S2
KLF10	0.543869	6.31815e-217	Klf10	KLF10	KLF10	KLF10
FOXQ1	0.634735	2.96414e-210	Foxq1	FOXQ1		FOXQ1
ZFP36L1	0.580224	3.8814e-206
RBMS3	0.544755	5.75926e-205	Rbms3	RBMS3	RBMS3	RBMS3
ATP1A1	0.526938	2.44005e-203	Atp1a1	ATP1A1	ATP1A1	ATP1A1
IFI6	0.568892	2.62653e-203
SKIL	0.637945	1.3474e-200	Skil	SKIL	SKIL	SKIL
LTF	0.575846	5.4266e-190	Ltf	LTF	LTF	LTF
Tiparp	0.544109	4.37237e-188	Tiparp	TIPARP	TIPARP	TIPARP
LOC101679224	1.71534	7.35634e-186
CCND1	0.571564	2.92124e-180	Ccnd1	CCND1	CCND1	CCND1
TSPAN1	0.500405	9.04988e-175	Tspan1	TSPAN1	TSPAN1	TSPAN1
ABLIM1	0.620852	5.06027e-173
CCN2	0.930073	6.41164e-166
ISG20	0.633492	1.918e-154	Isg20	ISG20	ISG20	ISG20
ATP1B1	0.546492	2.14193e-151
ARL4C	0.722121	3.33121e-139	Arl4c	ARL4C	ARL4C	ARL4C
PDGFA	0.652557	1.29328e-136	Pdgfa	PDGFA	PDGFA	PDGFA
BHLHE40	0.52463	2.51766e-122	Bhlhe40	BHLHE40	BHLHE40	BHLHE40
HES1	0.517773	1.86495e-112	Hes1	HES1		HES1
BTG1	0.582821	1.57263e-106	Btg1c	BTG1	BTG1	BTG1
BTG1	0.582821	1.57263e-106	Btg1	BTG1	BTG1	BTG1
BTG1	0.582821	1.57263e-106	Btg1b	BTG1	BTG1	BTG1
ATOX1	0.858184	4.97354e-103	Atox1	ATOX1	ATOX1
ATOX1	0.858184	4.97354e-103	Atox1	ATOX1
PSCA	0.745009	2.43537e-84
MUC5AC	0.633247	1.09237e-82	Muc5b	MUC5B	MUC5B
DST	0.520723	1.09632e-62	Dst	DST	DST	DST
LOC123388635	0.520076	8.40389e-41
ACER2	0.517595	1.1914e-37	Acer2	ACER2	ACER2	ACER2

## Sheet: Table S5C
Table S5C. DEGs during the differentiation day 7 (D7) in WT and CF PDEs. Single cells of WT and CF PDEs were sequenced at D7 of differentiation in ALI. The DEGs in CF PDEs relative to WT PDEs are shown in this table. The average log2FC (CF/WT) are shown in column B and adjusted p-value are listed in column C .
Gene	Avg_log2FC	p_val_adj	Mouse.gene.name	Human.gene.name	Dog.gene.name	Pig.gene.name
ATP6	-1.25424618423374	0
BCAM	-1.21364640626166	0	Bcam	BCAM	BCAM	BCAM
COX3	-1.12881457919753	0
CYTB	-0.970797648299249	0
ICAM1	-1.54228452594198	0	Icam1	ICAM1	ICAM1	ICAM1
IRS2	-1.53136728945888	0
JPT1	-1.11106880184817	0	Jpt1	JPT1
Msln	-2.46057109434222	0	Msln	MSLN
Saa3	-4.61200529593767	0	Saa3		SAA1	HPS5
Saa3	-4.61200529593767	0	Saa3			HPS5
ND1	-0.962491321440909	0
PANK4	-1.97691205384842	0	Pank4	PANK4	PANK4	PANK4
PLAC8	-2.29929796778202	0	Plac8	PLAC8	PLAC8
UBC	-0.847751454670668	0
COX2	-0.847182348828333	3.97995e-293
ND4	-0.799540169170521	9.10882e-287
GPX1	-0.790389549795551	1.27775e-281
SELENOM	-0.725137997116319	1.74127e-279	Selenom	SELENOM	SELENOM	SELENOM
IER3	-1.44814549424489	9.06542e-279	Ier3	IER3	IER3	IER3
LOC101672378	-2.57182027259591	3.78588e-270
SOX2	-0.84469739208483	3.32928e-267
LOC101685649	-1.29017023707117	8.3158e-247
LOC106004832	-0.922669297066113	2.70657e-243
DCXR	-1.25020437764128	3.32388e-241
LOC106005570	-0.782931719828769	3.1774e-239
CEBPD	-0.896080616157593	9.81998e-225	Cebpd	CEBPD		CEBPD
IFNGR2	-0.927715673968639	2.00366e-224	Ifngr2	IFNGR2		IFNGR2
DEPP1	-1.45815981731849	4.45746e-220	Depp1	DEPP1	DEPP1	DEPP1
PRDX6	-0.651250531977005	3.18942e-216	Prdx6b	PRDX6	PRDX6	PRDX6
PRDX6	-0.651250531977005	3.18942e-216	Prdx6	PRDX6	PRDX6	PRDX6
PDZK1IP1	-1.17529665583544	5.99638e-214	Pdzk1ip1	PDZK1IP1	PDZK1IP1
NFKBIA	-1.09087016118494	2.7058e-213	Nfkbia	NFKBIA	NFKBIA	NFKBIA
BCAS4	-0.661304440391371	1.9989e-212
GLRX	-1.66995667618106	2.27985e-205	Glrx	GLRX	GLRX
BTG2	-0.879166744395904	4.63259e-201	Btg2	BTG2	BTG2
CUNH16orf74	-0.66373029009121	3.46331e-199
CXCL16	-0.839270316555279	1.3402e-196
TCIM	-1.09513202587795	1.00328e-189
PLEKHS1	-1.23217263014743	9.77858e-187	Plekhs1	PLEKHS1	PLEKHS1	PLEKHS1
SQOR	-0.556595398429476	4.08642e-185	Sqor	SQOR	SQOR
SQOR	-0.556595398429476	4.08642e-185	Sqor		SQOR
LOC106005313	-1.81346800393933	2.36391e-183
PROM1	-1.70958865772002	5.54403e-183	Prom1	PROM1	PROM1	PROM1
PRDX2	-0.807865321904115	1.50397e-182	Prdx2	PRDX2	PRDX2	PRDX2
LDHB	-0.617550093652409	2.21719e-180	Ldhb
LOC101673784	-0.665896706915043	3.57193e-180
SELENOW	-0.575472025497732	1.0162e-179
WFDC2	-3.31866335273013	2.70421e-175
BAAT	-0.656251902236836	6.12187e-175	Acnat2
BAAT	-0.656251902236836	6.12187e-175	Acnat1
Pltp	-0.744246412685134	1.79466e-168	Pltp	PLTP	PLTP	PLTP
TMEM205	-0.532185457424315	7.6842e-168	Tmem205	TMEM205	TMEM205	TMEM205
ATP6V0B	-0.603673879695029	4.66571e-158	Atp6v0b	ATP6V0B	ATP6V0B	ATP6V0B
CDC42EP5	-0.578665311704849	1.60265e-155
NUPR1	-0.541787863401042	5.4953e-155
PRDX5	-1.21254843128783	9.01621e-154
EFEMP1	-0.517040378694425	4.53516e-151	Efemp1	EFEMP1	EFEMP1	EFEMP1
GSTP1	-0.78011643143179	5.40882e-151	Gstp3
TGFB2	-0.514694575988652	1.43171e-150	Tgfb2	TGFB2	TGFB2	TGFB2
Gstt3	-0.687160781614363	7.7841e-149	Gstt3
Gm20441	-0.687160781614363	7.7841e-149	Gm20441
ND3	-0.58066072085258	7.68087e-146
CDH13	-0.5862091903023	4.24151e-139
RNASEK	-0.537864239359739	7.97637e-137
RND3	-0.819682138102244	3.72324e-136	Rnd3	RND3	RND3	RND3
JUN	-0.767315467438003	5.44915e-135	Jun	JUN
TMPRSS11A	-0.527422311632788	2.15444e-134	Tmprss11a	TMPRSS11A	TMPRSS11A	TMPRSS11A
NCCRP1	-0.756071855620459	4.17314e-131	Nccrp1		NCCRP1
PRAP1	-0.652877930793583	2.59003e-130
CIB1	-0.580837594046733	7.12847e-128	Cib1	CIB1	CIB1	CIB1
ENPP3	-1.57489828291261	8.88195e-128	Enpp3	ENPP3	ENPP3	ENPP3
EMP3	-0.517785667432139	8.82706e-123	Emp3	EMP3	EMP3	EMP3
Krt13	-1.95994612784126	1.32848e-122	Krt13
LOC101690256	-1.53291641388116	1.0839e-121
DDIT3	-0.504369396461196	7.2513e-121	Ddit3	DDIT3	DDIT3	DDIT3
PLK2	-0.640975654793599	2.07838e-119
NFKBIZ	-0.658822422148717	3.31474e-115	Nfkbiz	NFKBIZ	NFKBIZ	NFKBIZ
LY96	-0.640588473850114	6.73722e-115	Ly96	LY96	LY96	LY96
Apol9a	-0.608677205302184	3.09178e-114	Apol9a	APOL4
Apol9b	-0.608677205302184	3.09178e-114	Apol9b	APOL3
Apol7c	-0.608677205302184	3.09178e-114	Apol7c	APOL1
Apol11b	-0.608677205302184	3.09178e-114	Apol11b	APOL1
Apol8	-0.608677205302184	3.09178e-114	Apol8	APOL3
Apol7a	-0.608677205302184	3.09178e-114	Apol7a	APOL1
Apol10a	-0.608677205302184	3.09178e-114	Apol10a	APOL3
Apol7a	-0.608677205302184	3.09178e-114	Apol7a	APOL3
Apol7c	-0.608677205302184	3.09178e-114	Apol7c	APOL4
Apol9b	-0.608677205302184	3.09178e-114	Apol9b	APOL4
Apol10b	-0.608677205302184	3.09178e-114	Apol10b	APOL1
Apol7e	-0.608677205302184	3.09178e-114	Apol7e	APOL4
Apol9a	-0.608677205302184	3.09178e-114	Apol9a	APOL2
Apol7e	-0.608677205302184	3.09178e-114	Apol7e	APOL3
Apol10a	-0.608677205302184	3.09178e-114	Apol10a	APOL1
Apol8	-0.608677205302184	3.09178e-114	Apol8	APOL1
Apol7e	-0.608677205302184	3.09178e-114	Apol7e	APOL1
Apol10b	-0.608677205302184	3.09178e-114	Apol10b	APOL3
Apol7b	-0.608677205302184	3.09178e-114	Apol7b	APOL3
Apol7b	-0.608677205302184	3.09178e-114	Apol7b	APOL2
Apol7c	-0.608677205302184	3.09178e-114	Apol7c	APOL2
Apol11b	-0.608677205302184	3.09178e-114	Apol11b	APOL4
Apol7b	-0.608677205302184	3.09178e-114	Apol7b	APOL1
Apol10a	-0.608677205302184	3.09178e-114	Apol10a	APOL2
Apol11a	-0.608677205302184	3.09178e-114	Apol11a	APOL1
Apol7c	-0.608677205302184	3.09178e-114	Apol7c	APOL3
Apol9b	-0.608677205302184	3.09178e-114	Apol9b	APOL2
Apol11a	-0.608677205302184	3.09178e-114	Apol11a	APOL4
Apol11b	-0.608677205302184	3.09178e-114	Apol11b	APOL3
Apol11b	-0.608677205302184	3.09178e-114	Apol11b	APOL2
Apol10b	-0.608677205302184	3.09178e-114	Apol10b	APOL2
Apol10a	-0.608677205302184	3.09178e-114	Apol10a	APOL4
Apol11a	-0.608677205302184	3.09178e-114	Apol11a	APOL3
Apol10b	-0.608677205302184	3.09178e-114	Apol10b	APOL4
Apol8	-0.608677205302184	3.09178e-114	Apol8	APOL2
Apol9a	-0.608677205302184	3.09178e-114	Apol9a	APOL1
Apol9b	-0.608677205302184	3.09178e-114	Apol9b	APOL1
Apol7e	-0.608677205302184	3.09178e-114	Apol7e	APOL2
Apol9a	-0.608677205302184	3.09178e-114	Apol9a	APOL3
Apol7a	-0.608677205302184	3.09178e-114	Apol7a	APOL4
Apol7a	-0.608677205302184	3.09178e-114	Apol7a	APOL2
Apol11a	-0.608677205302184	3.09178e-114	Apol11a	APOL2
Apol7b	-0.608677205302184	3.09178e-114	Apol7b	APOL4
Apol8	-0.608677205302184	3.09178e-114	Apol8	APOL4
LOC123391553	-0.510645319169293	6.64436e-114
ZFP36	-0.787654192929918	5.37274e-113	Zfp36	ZFP36	ZFP36	ZFP36
H2ac19	-0.710274434501701	1.04845e-111	H2ac19	H2AC18	H2AC18
MUC13	-1.07134754248972	8.24455e-110	Muc13	MUC13	MUC13	MUC13
TGFBI	-1.31764053006736	2.87646e-109	Tgfbi	TGFBI	TGFBI	TGFBI
LOC101681752	-0.580756308484207	9.90203e-105
MAL2	-0.775312282066306	1.07093e-104
Mmp1b	-0.580582657109569	1.14722e-103	Mmp1b	MMP1	MMP1
Mmp1a	-0.580582657109569	1.14722e-103	Mmp1a	MMP1	MMP1
ERRFI1	-0.598124058224043	4.19175e-101
MED24	-0.961589813485958	1.1891e-99
CLTA	-0.502881239151474	5.95517e-96	Clta	CLTA	CLTA	CLTA
DBNDD2	-0.580390367703354	4.15558e-91	Dbndd2	DBNDD2	DBNDD2	DBNDD2
DUSP5	-0.503813928741963	2.43046e-88
S100A4	-1.17227217988557	1.11558e-86	S100a4	S100A4	S100A5	S100A4
Ceacam1	-0.587398635008656	1.06135e-85	Ceacam1		CEACAM28
Ceacam1	-0.587398635008656	1.06135e-85	Ceacam1	PSG1
Ceacam2	-0.587398635008656	1.06135e-85	Ceacam2	CEACAM3	CEACAM28
Ceacam1	-0.587398635008656	1.06135e-85	Ceacam1	PSG6
Ceacam2	-0.587398635008656	1.06135e-85	Ceacam2	PSG1
Ceacam1	-0.587398635008656	1.06135e-85	Ceacam1	PSG9
Ceacam2	-0.587398635008656	1.06135e-85	Ceacam2	CEACAM5	CEACAM28
Ceacam2	-0.587398635008656	1.06135e-85	Ceacam2		CEACAM28
Ceacam10	-0.587398635008656	1.06135e-85	Ceacam10	PSG8
Ceacam10	-0.587398635008656	1.06135e-85	Ceacam10	CEACAM5	CEACAM28
Ceacam2	-0.587398635008656	1.06135e-85	Ceacam2	PSG2
Ceacam2	-0.587398635008656	1.06135e-85	Ceacam2	PSG9	CEACAM28
Ceacam1	-0.587398635008656	1.06135e-85	Ceacam1	PSG2	CEACAM28
Ceacam10	-0.587398635008656	1.06135e-85	Ceacam10	PSG2
Ceacam10	-0.587398635008656	1.06135e-85	Ceacam10	CEACAM7	CEACAM28
Ceacam1	-0.587398635008656	1.06135e-85	Ceacam1	CEACAM8
Ceacam1	-0.587398635008656	1.06135e-85	Ceacam1	PSG8	CEACAM28
Ceacam1	-0.587398635008656	1.06135e-85	Ceacam1	PSG11
Ceacam10	-0.587398635008656	1.06135e-85	Ceacam10	PSG1
Ceacam1	-0.587398635008656	1.06135e-85	Ceacam1	PSG1	CEACAM28
Ceacam2	-0.587398635008656	1.06135e-85	Ceacam2	PSG7
Ceacam10	-0.587398635008656	1.06135e-85	Ceacam10	PSG9	CEACAM28
Ceacam10	-0.587398635008656	1.06135e-85	Ceacam10	CEACAM3	CEACAM28
Ceacam2	-0.587398635008656	1.06135e-85	Ceacam2	PSG6
Ceacam1	-0.587398635008656	1.06135e-85	Ceacam1	PSG3
Ceacam2	-0.587398635008656	1.06135e-85	Ceacam2	PSG8	CEACAM28
Ceacam1	-0.587398635008656	1.06135e-85	Ceacam1	PSG4	CEACAM28
Ceacam10	-0.587398635008656	1.06135e-85	Ceacam10	CEACAM6	CEACAM28
Ceacam1	-0.587398635008656	1.06135e-85	Ceacam1	PSG7
Ceacam1	-0.587398635008656	1.06135e-85	Ceacam1	PSG5
Ceacam2	-0.587398635008656	1.06135e-85	Ceacam2	PSG11
Ceacam1	-0.587398635008656	1.06135e-85	Ceacam1	CEACAM7
Ceacam10	-0.587398635008656	1.06135e-85	Ceacam10		CEACAM28
Ceacam1	-0.587398635008656	1.06135e-85	Ceacam1	PSG2
Ceacam2	-0.587398635008656	1.06135e-85	Ceacam2	PSG2	CEACAM28
Ceacam2	-0.587398635008656	1.06135e-85	Ceacam2	PSG1	CEACAM28
Ceacam10	-0.587398635008656	1.06135e-85	Ceacam10	PSG6
Ceacam10	-0.587398635008656	1.06135e-85	Ceacam10	PSG2	CEACAM28
Ceacam10	-0.587398635008656	1.06135e-85	Ceacam10	CEACAM1	CEACAM28
Ceacam1	-0.587398635008656	1.06135e-85	Ceacam1	PSG9	CEACAM28
Ceacam1	-0.587398635008656	1.06135e-85	Ceacam1	CEACAM5
Ceacam2	-0.587398635008656	1.06135e-85	Ceacam2	CEACAM8
Ceacam2	-0.587398635008656	1.06135e-85	Ceacam2	PSG6	CEACAM28
Ceacam10	-0.587398635008656	1.06135e-85	Ceacam10	PSG9
Ceacam2	-0.587398635008656	1.06135e-85	Ceacam2	CEACAM7	CEACAM28
Ceacam1	-0.587398635008656	1.06135e-85	Ceacam1	PSG5	CEACAM28
Ceacam2	-0.587398635008656	1.06135e-85	Ceacam2	PSG9
Ceacam10	-0.587398635008656	1.06135e-85	Ceacam10	PSG1	CEACAM28
Ceacam2	-0.587398635008656	1.06135e-85	Ceacam2	PSG5	CEACAM28
Ceacam10	-0.587398635008656	1.06135e-85	Ceacam10	PSG6	CEACAM28
Ceacam2	-0.587398635008656	1.06135e-85	Ceacam2	PSG3	CEACAM28
Ceacam10	-0.587398635008656	1.06135e-85	Ceacam10	CEACAM8	CEACAM28
Ceacam1	-0.587398635008656	1.06135e-85	Ceacam1	CEACAM8	CEACAM28
Ceacam2	-0.587398635008656	1.06135e-85	Ceacam2	CEACAM7
Ceacam10	-0.587398635008656	1.06135e-85	Ceacam10	PSG8	CEACAM28
Ceacam2	-0.587398635008656	1.06135e-85	Ceacam2	CEACAM1
Ceacam2	-0.587398635008656	1.06135e-85	Ceacam2	PSG5
Ceacam2	-0.587398635008656	1.06135e-85	Ceacam2	PSG3
Ceacam10	-0.587398635008656	1.06135e-85	Ceacam10	PSG4
Ceacam2	-0.587398635008656	1.06135e-85	Ceacam2	PSG4
Ceacam1	-0.587398635008656	1.06135e-85	Ceacam1	PSG6	CEACAM28
Ceacam1	-0.587398635008656	1.06135e-85	Ceacam1	CEACAM6	CEACAM28
Ceacam2	-0.587398635008656	1.06135e-85	Ceacam2	PSG7	CEACAM28
Ceacam10	-0.587398635008656	1.06135e-85	Ceacam10	CEACAM8
Ceacam10	-0.587398635008656	1.06135e-85	Ceacam10	PSG7
Ceacam10	-0.587398635008656	1.06135e-85	Ceacam10	CEACAM7
Ceacam2	-0.587398635008656	1.06135e-85	Ceacam2	CEACAM8	CEACAM28
Ceacam10	-0.587398635008656	1.06135e-85	Ceacam10	PSG3
Ceacam10	-0.587398635008656	1.06135e-85	Ceacam10	PSG11	CEACAM28
Ceacam10	-0.587398635008656	1.06135e-85	Ceacam10	PSG4	CEACAM28
Ceacam2	-0.587398635008656	1.06135e-85	Ceacam2	PSG11	CEACAM28
Ceacam10	-0.587398635008656	1.06135e-85	Ceacam10	PSG3	CEACAM28
Ceacam2	-0.587398635008656	1.06135e-85	Ceacam2	PSG4	CEACAM28
Ceacam1	-0.587398635008656	1.06135e-85	Ceacam1	PSG3	CEACAM28
Ceacam10	-0.587398635008656	1.06135e-85	Ceacam10	CEACAM1
Ceacam10	-0.587398635008656	1.06135e-85	Ceacam10	PSG7	CEACAM28
Ceacam1	-0.587398635008656	1.06135e-85	Ceacam1	PSG4
Ceacam1	-0.587398635008656	1.06135e-85	Ceacam1	PSG8
Ceacam10	-0.587398635008656	1.06135e-85	Ceacam10	PSG11
Ceacam1	-0.587398635008656	1.06135e-85	Ceacam1	CEACAM5	CEACAM28
Ceacam1	-0.587398635008656	1.06135e-85	Ceacam1	CEACAM1	CEACAM28
Ceacam2	-0.587398635008656	1.06135e-85	Ceacam2	CEACAM5
Ceacam1	-0.587398635008656	1.06135e-85	Ceacam1	CEACAM1
Ceacam1	-0.587398635008656	1.06135e-85	Ceacam1
Ceacam10	-0.587398635008656	1.06135e-85	Ceacam10	PSG5	CEACAM28
Ceacam1	-0.587398635008656	1.06135e-85	Ceacam1	CEACAM7	CEACAM28
Ceacam10	-0.587398635008656	1.06135e-85	Ceacam10	PSG5
Ceacam10	-0.587398635008656	1.06135e-85	Ceacam10	CEACAM3
Ceacam2	-0.587398635008656	1.06135e-85	Ceacam2	CEACAM3
Ceacam2	-0.587398635008656	1.06135e-85	Ceacam2	CEACAM6
Ceacam1	-0.587398635008656	1.06135e-85	Ceacam1	CEACAM6
Ceacam1	-0.587398635008656	1.06135e-85	Ceacam1	PSG7	CEACAM28
Ceacam10	-0.587398635008656	1.06135e-85	Ceacam10
Ceacam1	-0.587398635008656	1.06135e-85	Ceacam1	CEACAM3
Ceacam1	-0.587398635008656	1.06135e-85	Ceacam1	CEACAM3	CEACAM28
Ceacam10	-0.587398635008656	1.06135e-85	Ceacam10	CEACAM6
Ceacam1	-0.587398635008656	1.06135e-85	Ceacam1	PSG11	CEACAM28
Ceacam10	-0.587398635008656	1.06135e-85	Ceacam10	CEACAM5
Ceacam2	-0.587398635008656	1.06135e-85	Ceacam2
Ceacam2	-0.587398635008656	1.06135e-85	Ceacam2	PSG8
Ceacam2	-0.587398635008656	1.06135e-85	Ceacam2	CEACAM1	CEACAM28
Ceacam2	-0.587398635008656	1.06135e-85	Ceacam2	CEACAM6	CEACAM28
MUC4	-0.74780983789085	1.40762e-85	Muc4	MUC4	MUC4
ALDH1A1	-0.654315611845845	1.34504e-84	Aldh1a7	ALDH1A1	ALDH1A1	ALDH1A1
ALDH1A1	-0.654315611845845	1.34504e-84	Aldh1a1	ALDH1A1	ALDH1A1	ALDH1A1
CFB	-0.702825338578983	2.79009e-84	Cfb	CFB
CFB	-0.702825338578983	2.79009e-84	Cfb
CFB	-0.702825338578983	2.79009e-84	Gm20547	CFB
CFB	-0.702825338578983	2.79009e-84	Gm20547
SLC12A2	-0.503095125655239	1.10822e-82	Slc12a2	SLC12A2	SLC12A2	SLC12A2
LOC101672598	-0.733869393076425	1.25265e-81
RFK	-0.760367351635265	4.89945e-81	Rfk	RFK	RFK	RFK
CUNH15orf48	-0.830140354976602	1.89791e-76
LOC101672663	-1.01686263801833	1.28449e-73
MUC1	-0.686320345364446	6.62946e-73	Muc1	MUC1	MUC1
MDM2	-0.754200472695784	1.55452e-72	Mdm2	MDM2	MDM2	MDM2
TKT	-0.542340987078771	5.87246e-69	Tkt	TKT	TKT	TKT
AREG	-0.533670158682255	1.99767e-62	Areg	AREG	AREG	AREG
LOC101672555	-0.841345255033711	2.39012e-60
LOC101685363	-0.863357602695416	1.63506e-58
CXCL17	-0.945073358944186	4.1741e-53
PLAU	-0.55998558646153	9.44179e-52	Plau	PLAU	PLAU	PLAU
DUOXA2	-0.722033345439368	1.97141e-47	Duoxa2	DUOXA2	DUOXA2	DUOXA2
LOC101686051	-1.04790314422845	1.73915e-36	Ccl2	CCL2	CCL7	CCL2
LOC101687698	-0.753258581076951	3.74185e-36
LOC101676065	-1.24761484218511	6.54007e-34	Ppbp	PPBP	PPBP	PPBP
KRT4	-0.547779668651544	4.68561e-23	Krt4	KRT4		KRT4
IL32	-0.552850186480096	1.12648e-17
TFF3	-0.657451583457396	8.26204e-15	Tff3	TFF3		TFF3
IGFBP3	-0.928669391854728	2.54393e-12
LYPD2	-1.48406677051993	3.85145e-10	Lypd2	LYPD2
LTB	-0.607831995882376	1.7449e-05	Ltb	LTB	LTB
ASS1	0.636806	0	Ass1	ASS1	ASS1	ASS1
ECRG4	3.8765	0	Ecrg4	ECRG4	ECRG4	ECRG4
FAM174B	1.16007	0
Pycard	1.26443	0	Pycard	PYCARD	PYCARD	PYCARD
LOC101674231	1.931	0
LOC123386996	2.47588	0
LOC123388619	2.90594	0
LOC123388621	2.82702	0
LOC123388635	3.04459	0
LOC123388636	1.71824	0
LOC123393238	0.860868	0
Eif2s3y	0.846972	0	Eif2s3y	EIF2S3	EIF2S3
Eif2s3y	0.846972	0	Eif2s3y	EIF2S3B	EIF2S3
LOC123394027	0.586625	0
LOC123394028	0.976513	0
PXDC1	1.21032	0	Pxdc1	PXDC1	PXDC1
LY6D	2.27582	1.53238e-296
LOC101688776	0.683362	3.36718e-268
DDX5	0.70515	6.86196e-223
LOC123388620	2.25433	3.86083e-210
LOC123388618	2.18856	1.07271e-200
GATA3	0.993611	2.62604e-194	Gata3	GATA3	GATA3	GATA3
KRT7	0.713857	3.52103e-190
PRDX1	0.857935	1.44006e-185
LOC123388637	0.820256	1.32772e-184
CD9	0.770754	1.74422e-179	Cd9	CD9	CD9	CD9
Cyba	0.643059	1.43405e-170	Cyba	CYBA	CYBA	CYBA
MAL	1.22098	2.45292e-168	Mal	MAL	MAL	MAL
DUSP9	0.909264	7.15626e-167	Dusp9	DUSP9	DUSP9	DUSP9
SPARC	1.92393	1.43985e-165	Sparc	SPARC	SPARC	SPARC
DSC3	0.683435	3.96021e-165	Dsc3
UPK3A	0.558873	4.82522e-161	Upk3a	UPK3A	UPK3A	UPK3A
LOC123394294	0.664473	7.19138e-161
ZFP36L1	0.905498	2.82502e-160
Hspg2	0.995902	7.69863e-160	Hspg2	HSPG2	HSPG2	HSPG2
TFPI	0.504474	5.9308e-158	Tfpi	TFPI	TFPI	TFPI
BGN	1.11561	1.25146e-157	Bgn	BGN	BGN	BGN
HSPB1	1.05054	5.52074e-156	Hspb1	HSPB1	HSPB1	HSPB1
CXXC5	0.618055	1.48275e-153	Cxxc5	CXXC5		CXXC5
LAMB1	0.640613	2.8986e-141	Lamb1	LAMB1	LAMB1	LAMB1
LRP1	0.530156	1.62509e-135	Lrp1	LRP1	LRP1
ADIRF	0.831608	4.59115e-132
BRD9	0.674276	3.56815e-130	Brd9	BRD9	BRD9	BRD9
CCND2	0.968279	3.93286e-129	Ccnd2		CCND2	CCND2
LYPD6B	0.527483	1.16438e-125	Lypd6b	LYPD6B		LYPD6B
TSPAN15	0.656291	9.20541e-124
LOC101674167	0.603855	1.10805e-123
SRRM1	0.666966	2.03867e-122
EXT1	0.743785	1.69896e-119	Ext1	EXT1	EXT1	EXT1
PHLDB2	0.632488	9.0478e-119	Phldb2	PHLDB2	PHLDB2	PHLDB2
KTN1	0.563291	2.90614e-117	Ktn1	KTN1	KTN1	KTN1
PDIA3	0.779409	1.6108e-114	Pdia3	PDIA3	PDIA3	PDIA3
NCL	0.770519	5.89172e-110
GCLM	0.816095	3.07432e-109	Gclm	GCLM		GCLM
SET	0.674354	1.14279e-104
CTNNAL1	0.669349	3.01956e-103
HNRNPA2B1	0.583304	6.74856e-102	Hnrnpa2b1	HNRNPA2B1	HNRNPA2B1
HNRNPA2B1	0.583304	6.74856e-102	Hnrnpa2b1
CLU	1.13017	3.14635e-100	Clu	CLU	CLU	CLU
ADAMTS1	0.688657	6.93498e-100	Adamts1	ADAMTS1	ADAMTS1	ADAMTS1
ARRDC4	0.514889	1.87165e-99
RPL31	0.573549	2.23451e-99
ARL4C	1.04911	1.08231e-98	Arl4c	ARL4C	ARL4C	ARL4C
PTMA	0.664188	9.37292e-96
SPINK1	0.724387	1.43623e-95	Spink1	SPINK1	SPINK1	SPINK1
DKK1	0.538616	3.03446e-95	Dkk1	DKK1	DKK1	DKK1
WLS	0.567831	2.47637e-94	Wls	WLS	WLS	WLS
GAS6	0.596104	4.77189e-93	Gas6	GAS6	GAS6	GAS6
EGFR	0.801237	6.67528e-90	Egfr	EGFR	EGFR	EGFR
CASTOR2	0.53011	8.30437e-90
CST6	0.514658	1.19453e-89	Cst6	CST6	CST6	CST6
EIF4G2	0.532545	3.85477e-89	Eif4g2	EIF4G2	EIF4G2	EIF4G2
IQGAP2	0.739895	4.69948e-89	Iqgap2	IQGAP2	IQGAP2	IQGAP2
P4HA1	0.733178	9.42117e-88	P4ha1	P4HA1	P4HA1	P4HA1
COL4A5	0.573105	3.83531e-87	Col4a5	COL4A5	COL4A5	COL4A5
HNRNPA3	0.568024	9.86137e-87
LTF	1.12287	1.7665e-86	Ltf	LTF	LTF	LTF
SKIL	0.804379	3.39757e-86	Skil	SKIL	SKIL	SKIL
DST	1.1926	1.21076e-84	Dst	DST	DST	DST
PADI1	0.714462	1.92702e-84	Padi1	PADI1	PADI1	PADI1
SYNE2	0.965222	1.4889e-83	Syne2	SYNE2	SYNE2	SYNE2
LOC123391896	1.35506	3.40595e-83
CRABP2	0.976753	5.32643e-83	Crabp2	CRABP2	CRABP2	CRABP2
ADAMTS5	0.597885	1.10641e-81	Adamts5	ADAMTS5	ADAMTS5	ADAMTS5
NRN1	0.531063	5.09017e-80	Nrn1	NRN1	NRN1	NRN1
CCN2	1.22411	1.71529e-78
VIM	1.20291	1.81132e-78	Vim	VIM		VIM
SPP1	2.44064	5.38834e-78	Spp1	SPP1	SPP1	SPP1
CES1	0.506005	6.18014e-77	Ces1f		CES5A
CES1	0.506005	6.18014e-77	Ces1e		CES5A
CES1	0.506005	6.18014e-77	Ces1a		CES5A
DAG1	0.742564	6.25126e-77	Dag1	DAG1	DAG1	DAG1
ST3GAL5	0.660577	4.78343e-76	St3gal5	ST3GAL5	ST3GAL5	ST3GAL5
GOLIM4	0.823813	5.72252e-74	Golim4	GOLIM4	GOLIM4	GOLIM4
SRRM2	0.630252	6.37639e-74	Srrm2	SRRM2	SRRM2	SRRM2
PEBP1	0.769877	2.158e-73	Pebp1		PEBP1
ITGB1	0.872054	3.77365e-73	Itgb1	ITGB1	ITGB1	ITGB1
APBB2	0.558335	4.89456e-73	Apbb2	APBB2	APBB2	APBB2
MARCKS	0.511783	5.05848e-73
TFRC	0.549421	5.74154e-73	Tfrc	TFRC	TFRC	TFRC
F3	0.982749	3.13612e-72	F3	F3	F3	F3
CAVIN1	0.605549	1.01548e-71	Cavin1	CAVIN1	CAVIN1	CAVIN1
BMPR2	0.737317	4.33123e-71	Bmpr2	BMPR2	BMPR2	BMPR2
CDV3	0.653097	5.28551e-71
RTN4	0.62935	3.79257e-70	Rtn4	RTN4	RTN4	RTN4
LAMA5	0.534419	3.96011e-69	Lama5	LAMA5
AFDN	0.510821	1.33774e-68	Afdn	AFDN	AFDN	AFDN
ADGRG1	0.603041	2.79841e-68	Adgrg1	ADGRG1	ADGRG1	ADGRG1
SERPINH1	0.633308	4.53089e-68	Serpinh1	SERPINH1	SERPINH1	SERPINH1
Mt1	0.777289	1.22262e-67	Mt1	MT1HL1	MT1E
Mt1	0.777289	1.22262e-67	Mt1	MT1HL1
Mt1	0.777289	1.22262e-67	Mt1	MT1G	MT1E
Mt1	0.777289	1.22262e-67	Mt1	MT1X	MT1E
Mt1	0.777289	1.22262e-67	Mt1	MT1A	MT1E
Mt1	0.777289	1.22262e-67	Mt1	MT1B	MT1E
Mt1	0.777289	1.22262e-67	Mt1	MT1F	MT1E
Mt1	0.777289	1.22262e-67	Mt1	MT1B
Mt1	0.777289	1.22262e-67	Mt1	MT1H
Mt1	0.777289	1.22262e-67	Mt1	MT1X
Mt1	0.777289	1.22262e-67	Mt1	MT1M
Mt1	0.777289	1.22262e-67	Mt1	MT1M	MT1E
Mt1	0.777289	1.22262e-67	Mt1	MT1A
Mt1	0.777289	1.22262e-67	Mt1	MT1F
Mt1	0.777289	1.22262e-67	Mt1	MT1H	MT1E
Mt1	0.777289	1.22262e-67	Mt1	MT1G
LOC123388638	0.585152	5.02279e-67
PDGFA	0.870899	2.23493e-65	Pdgfa	PDGFA	PDGFA	PDGFA
AHR	0.619767	5.59806e-65	Ahr	AHR	AHR	AHR
AHR	0.619767	5.59806e-65	Ahr		AHR	AHR
PMEPA1	0.811088	4.09173e-63	Pmepa1	PMEPA1	PMEPA1	PMEPA1
SORBS2	0.719358	3.30958e-62	Sorbs2	SORBS2	SORBS2	SORBS2
MYH9	0.659969	6.83747e-62
VWA5A	0.601033	3.92625e-60	AW551984	VWA5A	VWA5A	VWA5A
VWA5A	0.601033	3.92625e-60	Vwa5a	VWA5A	VWA5A	VWA5A
TIMP1	0.565752	4.98809e-60	Timp1	TIMP1	TIMP1	TIMP1
TMEM106B	0.588984	1.53149e-59	Tmem106b	TMEM106B	TMEM106B	TMEM106B
LOC101686001	0.537134	2.09603e-57
LOC101675078	0.668055	1.11878e-56
SMAD5	0.629149	1.87052e-56	Smad5	SMAD5	SMAD5	SMAD5
COL17A1	0.910613	3.99303e-56	Col17a1	COL17A1	COL17A1	COL17A1
FNBP1L	0.63083	2.70162e-55	Fnbp1l	FNBP1L	FNBP1L	FNBP1L
PRSS23	0.783245	4.09176e-54	Prss23	PRSS23	PRSS23	PRSS23
AMD1	0.556645	2.18414e-53	Amd2	AMD1	AMD1	AMD1
AMD1	0.556645	2.18414e-53	Amd1	AMD1	AMD1	AMD1
ITGA2	0.538611	3.11351e-53	Itga2	ITGA2	ITGA2	ITGA2
LOC101691226	0.642564	4.20246e-53
WASF2	0.511082	4.21598e-53	Wasf2	WASF2	WASF2	WASF2
ISOC1	0.593398	5.25765e-53
TDG	0.503545	6.57519e-53	Tdg	TDG	TDG	TDG
Krt16	0.872199	2.39886e-52	Krt16	KRT16
PDLIM5	0.607822	3.06474e-52	Pdlim5	PDLIM5	PDLIM5	PDLIM5
Mt1	0.760802	8.19463e-52	Mt1	MT1F
Mt1	0.760802	8.19463e-52	Mt1	MT1B	MT1E
Mt1	0.760802	8.19463e-52	Mt1	MT1B
Mt1	0.760802	8.19463e-52	Mt1	MT1H
Mt1	0.760802	8.19463e-52	Mt1	MT1G	MT1E
Mt1	0.760802	8.19463e-52	Mt1	MT1X
Mt1	0.760802	8.19463e-52	Mt1	MT1G
Mt1	0.760802	8.19463e-52	Mt1	MT1H	MT1E
Mt1	0.760802	8.19463e-52	Mt1	MT1HL1	MT1E
Mt1	0.760802	8.19463e-52	Mt1	MT1A	MT1E
Mt1	0.760802	8.19463e-52	Mt1	MT1M	MT1E
Mt1	0.760802	8.19463e-52	Mt1	MT1A
Mt1	0.760802	8.19463e-52	Mt1	MT1M
Mt1	0.760802	8.19463e-52	Mt1	MT1X	MT1E
Mt1	0.760802	8.19463e-52	Mt1	MT1F	MT1E
Mt1	0.760802	8.19463e-52	Mt1	MT1HL1
RBMS3	0.7458	5.10958e-51	Rbms3	RBMS3	RBMS3	RBMS3
PRRC2C	0.578523	8.8569e-51	Prrc2c	PRRC2C	PRRC2C	PRRC2C
Bex1	0.545518	2.03403e-50	Bex1	BEX2
Bex2	0.545518	2.03403e-50	Bex2	BEX2		BEX1
Bex2	0.545518	2.03403e-50	Bex2	BEX2
Bex1	0.545518	2.03403e-50	Bex1	BEX1		BEX1
Bex2	0.545518	2.03403e-50	Bex2	BEX1
Bex2	0.545518	2.03403e-50	Bex2	BEX1		BEX1
Bex1	0.545518	2.03403e-50	Bex1	BEX2		BEX1
Bex1	0.545518	2.03403e-50	Bex1	BEX1
LOC123394298	0.642551	6.30381e-50
PAWR	0.748753	3.10273e-49	Pawr	PAWR		PAWR
LOC101673484	0.597182	7.47718e-49
LOC106003631	0.606937	3.86706e-48
SMAD7	0.567087	4.06061e-48	Smad7	SMAD7	SMAD7	SMAD7
NEDD9	0.947141	1.79976e-47	Nedd9	NEDD9	NEDD9	NEDD9
ITM2C	0.64308	5.25429e-47	Itm2c	ITM2C	ITM2C	ITM2C
ANKRD1	1.14294	5.95291e-46	Ankrd1	ANKRD1	ANKRD1	ANKRD1
ECE1	0.778032	9.74526e-46	Ece1	ECE1	ECE1	ECE1
ARHGEF12	0.587143	1.01314e-44	Arhgef12	ARHGEF12	ARHGEF12	ARHGEF12
CRIM1	0.522236	1.21853e-43	Crim1	CRIM1	CRIM1	CRIM1
CUX1	0.627531	2.18067e-43
KITLG	0.606388	2.38789e-43	Kitl	KITLG	KITLG	KITLG
ITGA6	0.585506	7.43644e-43	Itga6	ITGA6	ITGA6	ITGA6
KLF10	0.597855	7.52945e-43	Klf10	KLF10	KLF10	KLF10
TPM1	0.736315	1.09992e-42	Tpm1	TPM1	TPM1	TPM1
IGFBP7	0.56785	1.51083e-42
TAGLN	1.19003	3.57086e-40	Tagln	TAGLN	TAGLN	TAGLN
LOC101679740	0.676188	2.27412e-39
BACE2	0.533109	3.85578e-39
AFF4	0.552865	1.28218e-38	Aff4	AFF4	AFF4	AFF4
LOC123388639	0.552659	2.5972e-38
SPIN1	0.516996	3.62093e-38	Spin1	SPIN1	SPIN1
SPIN1	0.516996	3.62093e-38	Spin1	SPIN1	SPIN1	SPIN1
PNN	0.517659	4.42775e-38	Pnn	PNN	PNN	PNN
UTRN	0.550466	3.02489e-36	Utrn	UTRN	UTRN	UTRN
HS6ST1	0.611153	2.73392e-35	Hs6st1	HS6ST1	HS6ST1	HS6ST1
HNRNPM	0.514314	7.10122e-35	Hnrnpm	HNRNPM	HNRNPM	HNRNPM
COL18A1	0.997792	1.58926e-34
Tiparp	0.523278	2.72031e-33	Tiparp	TIPARP	TIPARP	TIPARP
PIK3R1	0.55292	5.19496e-33	Pik3r1	PIK3R1	PIK3R1	PIK3R1
BTG1	0.599594	9.91822e-33	Btg1	BTG1	BTG1	BTG1
BTG1	0.599594	9.91822e-33	Btg1c	BTG1	BTG1	BTG1
BTG1	0.599594	9.91822e-33	Btg1b	BTG1	BTG1	BTG1
CLSTN1	0.526658	1.18223e-32	Clstn1	CLSTN1	CLSTN1	CLSTN1
LOC101676801	0.509207	1.24738e-32
LOC123391894	1.53227	3.47167e-30
AGRN	0.579306	5.66852e-30	Agrn	AGRN	AGRN	AGRN
BCAT1	0.646511	1.36664e-29	Bcat1	BCAT1	BCAT1	BCAT1
TP63	0.566555	2.22034e-29	Trp63	TP63	TP63	TP63
ACTR2	0.572327	2.6824e-28	Actr2	ACTR2	ACTR2	ACTR2
DDX17	0.503159	2.78273e-28	Ddx17	DDX17	DDX17	DDX17
PHACTR2	0.559662	3.11123e-27	Phactr2	PHACTR2	PHACTR2	PHACTR2
CCND1	0.596714	1.44387e-26	Ccnd1	CCND1	CCND1	CCND1
WWTR1	0.581242	3.41207e-26	Wwtr1	WWTR1	WWTR1	WWTR1
EIF5B	0.503029	1.11928e-25	Eif5b	EIF5B	EIF5B	EIF5B
PTBP3	0.546345	1.19042e-25	Ptbp3	PTBP3	PTBP3	PTBP3
FST	0.526372	1.69486e-25	Fst	FST	FST	FST
TLE4	0.513438	1.60252e-23
AQP3	0.704019	2.12497e-22
WNK1	0.514744	8.77919e-22	Wnk1	WNK1	WNK1	WNK1
SDC1	0.501744	2.54297e-21	Sdc1	SDC1	SDC1	SDC1
RDX	0.589994	4.3301e-20	Rdx	RDX	RDX	RDX
LOC123388633	0.529166	5.35797e-19
BHLHE40	0.524903	1.52366e-16	Bhlhe40	BHLHE40	BHLHE40	BHLHE40
CFI	0.51259	1.9663e-16	Cfi	CFI	CFI
CFI	0.51259	1.9663e-16	Cfi		CFI
SEMA3E	0.514164	3.28502e-16	Sema3e	SEMA3E	SEMA3E	SEMA3E
CD46	0.588345	2.20426e-15	Cd46	CD46
LAMA3	0.536253	1.52023e-13	Lama3	LAMA3	LAMA3	LAMA3
ATOX1	0.696547	6.59186e-11	Atox1	ATOX1	ATOX1
ATOX1	0.696547	6.59186e-11	Atox1	ATOX1
LOC123391897	0.917057	3.73734e-10
unassigned-gene-2	0.584082	3.92325e-07
FN1	1.0854	8.9711e-07	Fn1	FN1	FN1	FN1
GLS	0.555257	0.00024303	Gls	GLS	GLS	GLS

## Sheet: Table S5D
Table S5D. DEGs during the differentiation day 9 (D9) in WT and CF PDEs. Single cells of WT and CF PDEs were sequenced at D9 of differentiation in ALI. The DEGs in CF PDEs relative to WT PDEs are shown in this table. The average log2FC (CF/WT) are shown in column B and adjusted p-value are listed in column C.
Gene	Avg_log2FC	p_val_adj	Mouse.gene.name	Human.gene.name	Dog.gene.name	Pig.gene.name
ATP5ME	-0.631938399052959	0
ATP6	-0.982345750866883	0
BCAM	-0.920476893196176	0	Bcam	BCAM	BCAM	BCAM
BTG2	-1.11747923135077	0	Btg2	BTG2	BTG2
COX3	-0.790416829846692	0
CYTB	-0.733501148708825	0
ENPP3	-2.19904751640242	0	Enpp3	ENPP3	ENPP3	ENPP3
GLRX	-1.55642946010267	0	Glrx	GLRX	GLRX
ICAM1	-2.08848192325824	0	Icam1	ICAM1	ICAM1	ICAM1
IER3	-1.46839765002602	0	Ier3	IER3	IER3	IER3
IRS2	-1.91593532878535	0
JUN	-1.01707831992191	0	Jun	JUN
LOC101672378	-2.3874089128734	0
Msln	-2.8549437220343	0	Msln	MSLN
Gm20441	-1.0319062699821	0	Gm20441
Gstt3	-1.0319062699821	0	Gstt3
LOC101685649	-1.65197913492738	0
Mmp1b	-1.39509090764437	0	Mmp1b	MMP1	MMP1
Mmp1a	-1.39509090764437	0	Mmp1a	MMP1	MMP1
LOC101690256	-2.75789544828305	0
Saa3	-4.99472446733614	0	Saa3			HPS5
Saa3	-4.99472446733614	0	Saa3		SAA1	HPS5
LOC106004832	-1.08832724671518	0
LOC106005313	-2.19642320968238	0
LOC106005570	-0.783422382019301	0
ND1	-0.813012477781432	0
ND3	-1.28645096464696	0
PANK4	-1.75608752886875	0	Pank4	PANK4	PANK4	PANK4
PDZK1IP1	-1.42145803999257	0	Pdzk1ip1	PDZK1IP1	PDZK1IP1
PLAC8	-2.31257236848974	0	Plac8	PLAC8	PLAC8
PLEKHS1	-1.69157282383956	0	Plekhs1	PLEKHS1	PLEKHS1	PLEKHS1
PRAP1	-1.3909097612394	0
PROM1	-2.1339744576425	0	Prom1	PROM1	PROM1	PROM1
SOX2	-0.948487747675816	0
TCIM	-1.56844995727637	0
UBC	-0.966566296820685	0
WFDC2	-5.26367113310847	0
Cox7a1	-0.773711913018532	1.34968e-303	Cox7a1	COX7A1	COX7A1	COX7A1
TGFB2	-0.74867356714195	1.69744e-299	Tgfb2	TGFB2	TGFB2	TGFB2
BAAT	-0.871406173752846	5.27124e-297	Acnat1
BAAT	-0.871406173752846	5.27124e-297	Acnat2
DAPP1	-0.85133657553824	3.40618e-295	Dapp1	DAPP1	DAPP1	DAPP1
ND4	-0.589535613818605	1.93677e-294
ALDH1A1	-0.985994184768685	2.7193e-286	Aldh1a7	ALDH1A1	ALDH1A1	ALDH1A1
ALDH1A1	-0.985994184768685	2.7193e-286	Aldh1a1	ALDH1A1	ALDH1A1	ALDH1A1
MUC1	-1.56514571186451	1.2973e-283	Muc1	MUC1	MUC1
IFNGR2	-0.880795556361772	3.78849e-283	Ifngr2	IFNGR2		IFNGR2
LOC123391553	-0.854369943645498	1.60234e-282
Krt13	-2.41476968715649	4.67804e-274	Krt13
MUC13	-1.30296138544411	3.00211e-272	Muc13	MUC13	MUC13	MUC13
DCXR	-1.08389245342899	6.4685e-271
RND3	-1.24453285256761	8.25784e-267	Rnd3	RND3	RND3	RND3
NR4A1	-0.96983292411979	4.23734e-261	Nr4a1	NR4A1	NR4A1	NR4A1
CFB	-1.16130748528243	1.96173e-258	Cfb
CFB	-1.16130748528243	1.96173e-258	Cfb	CFB
CFB	-1.16130748528243	1.96173e-258	Gm20547	CFB
CFB	-1.16130748528243	1.96173e-258	Gm20547
MUC4	-0.962775278336102	6.82989e-255	Muc4	MUC4	MUC4
S100A4	-1.72067603014858	1.97366e-251	S100a4	S100A4	S100A5	S100A4
MED24	-1.29934098061302	2.29514e-251
DEPP1	-1.21749222450995	3.16626e-247	Depp1	DEPP1	DEPP1	DEPP1
JPT1	-0.825740872533569	1.00419e-245	Jpt1	JPT1
BCAS4	-0.690191896042116	1.24118e-244
Pltp	-0.870985570428786	1.02236e-242	Pltp	PLTP	PLTP	PLTP
Ceacam10	-1.05184479302798	4.39449e-242	Ceacam10	CEACAM3	CEACAM28
Ceacam1	-1.05184479302798	4.39449e-242	Ceacam1		CEACAM28
Ceacam10	-1.05184479302798	4.39449e-242	Ceacam10	CEACAM1	CEACAM28
Ceacam10	-1.05184479302798	4.39449e-242	Ceacam10	PSG8	CEACAM28
Ceacam10	-1.05184479302798	4.39449e-242	Ceacam10		CEACAM28
Ceacam10	-1.05184479302798	4.39449e-242	Ceacam10	CEACAM8
Ceacam2	-1.05184479302798	4.39449e-242	Ceacam2	PSG3
Ceacam2	-1.05184479302798	4.39449e-242	Ceacam2	CEACAM3	CEACAM28
Ceacam1	-1.05184479302798	4.39449e-242	Ceacam1	PSG8	CEACAM28
Ceacam1	-1.05184479302798	4.39449e-242	Ceacam1	CEACAM7
Ceacam10	-1.05184479302798	4.39449e-242	Ceacam10	PSG9
Ceacam1	-1.05184479302798	4.39449e-242	Ceacam1	CEACAM5
Ceacam1	-1.05184479302798	4.39449e-242	Ceacam1	CEACAM8
Ceacam10	-1.05184479302798	4.39449e-242	Ceacam10
Ceacam1	-1.05184479302798	4.39449e-242	Ceacam1	PSG3
Ceacam1	-1.05184479302798	4.39449e-242	Ceacam1	PSG4
Ceacam2	-1.05184479302798	4.39449e-242	Ceacam2	PSG9	CEACAM28
Ceacam2	-1.05184479302798	4.39449e-242	Ceacam2	PSG2	CEACAM28
Ceacam2	-1.05184479302798	4.39449e-242	Ceacam2	PSG9
Ceacam2	-1.05184479302798	4.39449e-242	Ceacam2	CEACAM8
Ceacam1	-1.05184479302798	4.39449e-242	Ceacam1	PSG11	CEACAM28
Ceacam10	-1.05184479302798	4.39449e-242	Ceacam10	PSG3
Ceacam10	-1.05184479302798	4.39449e-242	Ceacam10	PSG8
Ceacam1	-1.05184479302798	4.39449e-242	Ceacam1	CEACAM8	CEACAM28
Ceacam10	-1.05184479302798	4.39449e-242	Ceacam10	PSG5
Ceacam2	-1.05184479302798	4.39449e-242	Ceacam2	PSG1	CEACAM28
Ceacam10	-1.05184479302798	4.39449e-242	Ceacam10	PSG2	CEACAM28
Ceacam1	-1.05184479302798	4.39449e-242	Ceacam1	CEACAM1
Ceacam2	-1.05184479302798	4.39449e-242	Ceacam2	PSG1
Ceacam10	-1.05184479302798	4.39449e-242	Ceacam10	PSG4	CEACAM28
Ceacam2	-1.05184479302798	4.39449e-242	Ceacam2	PSG4
Ceacam1	-1.05184479302798	4.39449e-242	Ceacam1	PSG3	CEACAM28
Ceacam10	-1.05184479302798	4.39449e-242	Ceacam10	CEACAM5	CEACAM28
Ceacam2	-1.05184479302798	4.39449e-242	Ceacam2	PSG7	CEACAM28
Ceacam2	-1.05184479302798	4.39449e-242	Ceacam2	PSG8	CEACAM28
Ceacam2	-1.05184479302798	4.39449e-242	Ceacam2	PSG5
Ceacam2	-1.05184479302798	4.39449e-242	Ceacam2	CEACAM7
Ceacam1	-1.05184479302798	4.39449e-242	Ceacam1	PSG7
Ceacam10	-1.05184479302798	4.39449e-242	Ceacam10	PSG1	CEACAM28
Ceacam1	-1.05184479302798	4.39449e-242	Ceacam1	PSG2	CEACAM28
Ceacam2	-1.05184479302798	4.39449e-242	Ceacam2		CEACAM28
Ceacam1	-1.05184479302798	4.39449e-242	Ceacam1	CEACAM3	CEACAM28
Ceacam1	-1.05184479302798	4.39449e-242	Ceacam1	PSG1	CEACAM28
Ceacam1	-1.05184479302798	4.39449e-242	Ceacam1	PSG2
Ceacam10	-1.05184479302798	4.39449e-242	Ceacam10	PSG9	CEACAM28
Ceacam10	-1.05184479302798	4.39449e-242	Ceacam10	PSG7	CEACAM28
Ceacam10	-1.05184479302798	4.39449e-242	Ceacam10	PSG6
Ceacam10	-1.05184479302798	4.39449e-242	Ceacam10	PSG1
Ceacam2	-1.05184479302798	4.39449e-242	Ceacam2	PSG7
Ceacam2	-1.05184479302798	4.39449e-242	Ceacam2	PSG8
Ceacam10	-1.05184479302798	4.39449e-242	Ceacam10	CEACAM6
Ceacam10	-1.05184479302798	4.39449e-242	Ceacam10	CEACAM5
Ceacam1	-1.05184479302798	4.39449e-242	Ceacam1	PSG11
Ceacam2	-1.05184479302798	4.39449e-242	Ceacam2	CEACAM5
Ceacam10	-1.05184479302798	4.39449e-242	Ceacam10	PSG4
Ceacam1	-1.05184479302798	4.39449e-242	Ceacam1	PSG6	CEACAM28
Ceacam10	-1.05184479302798	4.39449e-242	Ceacam10	PSG2
Ceacam1	-1.05184479302798	4.39449e-242	Ceacam1	PSG5	CEACAM28
Ceacam10	-1.05184479302798	4.39449e-242	Ceacam10	PSG11	CEACAM28
Ceacam1	-1.05184479302798	4.39449e-242	Ceacam1	CEACAM5	CEACAM28
Ceacam2	-1.05184479302798	4.39449e-242	Ceacam2	PSG6	CEACAM28
Ceacam2	-1.05184479302798	4.39449e-242	Ceacam2	CEACAM8	CEACAM28
Ceacam1	-1.05184479302798	4.39449e-242	Ceacam1	PSG9	CEACAM28
Ceacam2	-1.05184479302798	4.39449e-242	Ceacam2	PSG11	CEACAM28
Ceacam2	-1.05184479302798	4.39449e-242	Ceacam2	CEACAM1
Ceacam2	-1.05184479302798	4.39449e-242	Ceacam2	PSG2
Ceacam2	-1.05184479302798	4.39449e-242	Ceacam2	CEACAM7	CEACAM28
Ceacam1	-1.05184479302798	4.39449e-242	Ceacam1	CEACAM7	CEACAM28
Ceacam1	-1.05184479302798	4.39449e-242	Ceacam1	CEACAM3
Ceacam1	-1.05184479302798	4.39449e-242	Ceacam1	CEACAM1	CEACAM28
Ceacam10	-1.05184479302798	4.39449e-242	Ceacam10	CEACAM7
Ceacam2	-1.05184479302798	4.39449e-242	Ceacam2	CEACAM3
Ceacam1	-1.05184479302798	4.39449e-242	Ceacam1	PSG5
Ceacam10	-1.05184479302798	4.39449e-242	Ceacam10	CEACAM7	CEACAM28
Ceacam1	-1.05184479302798	4.39449e-242	Ceacam1	PSG1
Ceacam10	-1.05184479302798	4.39449e-242	Ceacam10	PSG6	CEACAM28
Ceacam2	-1.05184479302798	4.39449e-242	Ceacam2	CEACAM1	CEACAM28
Ceacam2	-1.05184479302798	4.39449e-242	Ceacam2	PSG3	CEACAM28
Ceacam10	-1.05184479302798	4.39449e-242	Ceacam10	CEACAM3
Ceacam1	-1.05184479302798	4.39449e-242	Ceacam1
Ceacam1	-1.05184479302798	4.39449e-242	Ceacam1	PSG6
Ceacam2	-1.05184479302798	4.39449e-242	Ceacam2	CEACAM5	CEACAM28
Ceacam2	-1.05184479302798	4.39449e-242	Ceacam2
Ceacam1	-1.05184479302798	4.39449e-242	Ceacam1	CEACAM6	CEACAM28
Ceacam2	-1.05184479302798	4.39449e-242	Ceacam2	PSG6
Ceacam2	-1.05184479302798	4.39449e-242	Ceacam2	PSG5	CEACAM28
Ceacam1	-1.05184479302798	4.39449e-242	Ceacam1	PSG4	CEACAM28
Ceacam2	-1.05184479302798	4.39449e-242	Ceacam2	PSG11
Ceacam1	-1.05184479302798	4.39449e-242	Ceacam1	PSG9
Ceacam10	-1.05184479302798	4.39449e-242	Ceacam10	CEACAM6	CEACAM28
Ceacam2	-1.05184479302798	4.39449e-242	Ceacam2	CEACAM6
Ceacam2	-1.05184479302798	4.39449e-242	Ceacam2	PSG4	CEACAM28
Ceacam10	-1.05184479302798	4.39449e-242	Ceacam10	CEACAM8	CEACAM28
Ceacam2	-1.05184479302798	4.39449e-242	Ceacam2	CEACAM6	CEACAM28
Ceacam10	-1.05184479302798	4.39449e-242	Ceacam10	CEACAM1
Ceacam10	-1.05184479302798	4.39449e-242	Ceacam10	PSG7
Ceacam10	-1.05184479302798	4.39449e-242	Ceacam10	PSG3	CEACAM28
Ceacam1	-1.05184479302798	4.39449e-242	Ceacam1	PSG8
Ceacam10	-1.05184479302798	4.39449e-242	Ceacam10	PSG11
Ceacam10	-1.05184479302798	4.39449e-242	Ceacam10	PSG5	CEACAM28
Ceacam1	-1.05184479302798	4.39449e-242	Ceacam1	PSG7	CEACAM28
Ceacam1	-1.05184479302798	4.39449e-242	Ceacam1	CEACAM6
CXCL17	-1.42964093918728	2.71346e-234
ATP8	-0.616657913560144	1.72048e-228
SLC12A2	-0.965969272404488	1.36703e-223	Slc12a2	SLC12A2	SLC12A2	SLC12A2
SELENOM	-0.587032376205813	3.16189e-223	Selenom	SELENOM	SELENOM	SELENOM
FOSB	-1.20090735740551	8.00732e-219	Fosb	FOSB	FOSB	FOSB
LOC101673788	-0.78420305015215	6.04864e-217	Gabrp	GABRP	GABRP	GABRP
PRDX5	-1.07503825904124	3.6098e-213
CD47	-0.715774161328268	4.57994e-213	Cd47	CD47	CD47	CD47
TP53INP1	-0.687311400196624	2.12901e-211	Trp53inp1	TP53INP1	TP53INP1	TP53INP1
SCEL	-0.807986234093346	1.81432e-208	Scel	SCEL	SCEL	SCEL
SFTPD	-0.541982326265756	2.53614e-205	Sftpd	SFTPD	SFTPD	SFTPD
JUND	-0.530584977992524	5.50702e-204	Jund	JUND	JUND
SKAP2	-0.535491548688673	1.31354e-201	Skap2	SKAP2	SKAP2	SKAP2
PRDX6	-0.606767711025926	2.01623e-201	Prdx6b	PRDX6	PRDX6	PRDX6
PRDX6	-0.606767711025926	2.01623e-201	Prdx6	PRDX6	PRDX6	PRDX6
LDHB	-0.659389392445419	1.30112e-200	Ldhb
TMC4	-0.580299406161521	1.77462e-200
CLDN4	-0.766431476698328	8.69727e-200	Cldn13	CLDN4	CLDN4	CLDN4
LOC101692051	-0.533268490624127	1.41016e-198
CTSA	-0.606749509698637	3.62043e-197	Ctsa	CTSA	CTSA	CTSA
MUC16	-0.982966267358109	7.06646e-195
CXCL16	-0.602734793697931	5.04937e-194
GSTP1	-0.806799062104191	2.69236e-192	Gstp3
FCMR	-0.714914653474917	3.78368e-189	Fcmr	FCMR	FCMR	FCMR
NFKBIA	-0.816505078667449	4.21095e-188	Nfkbia	NFKBIA	NFKBIA	NFKBIA
LOC101673784	-0.730018487760621	5.1374e-188
LY96	-0.779821789657019	1.13055e-187	Ly96	LY96	LY96	LY96
KCNE3	-0.511737008655307	4.41136e-185	Kcne3	KCNE3	KCNE3	KCNE3
LOC101681752	-0.810646869105199	3.30681e-182
SCNN1A	-1.02680967615076	4.47284e-182	Scnn1a	SCNN1A	SCNN1A	SCNN1A
TMPRSS11A	-0.568261013078039	1.92521e-178	Tmprss11a	TMPRSS11A	TMPRSS11A	TMPRSS11A
SPATA18	-0.509205996717238	1.64703e-174
C1GALT1	-0.712381052921927	7.52679e-169	C1galt1	C1GALT1	C1GALT1
GOT2	-0.524454473871727	2.79977e-168	Got2	GOT2	GOT2	GOT2
GOT2	-0.524454473871727	2.79977e-168	Got2	GOT2		GOT2
TMPRSS2	-0.85529218380956	3.28242e-167
PRDX2	-0.578855514284085	2.06081e-165	Prdx2	PRDX2	PRDX2	PRDX2
SLC34A2	-0.559474039254415	2.01584e-164	Slc34a2	SLC34A2	SLC34A2	SLC34A2
DBNDD2	-0.777302677447904	1.35934e-161	Dbndd2	DBNDD2	DBNDD2	DBNDD2
CDH13	-0.514345856414282	1.06645e-160
UTP20	-0.793361682045173	1.55828e-160	Utp20	UTP20	UTP20	UTP20
IL1A	-0.616856644331432	8.42518e-160	Il1a	IL1A	IL1A	IL1A
ND4L	-0.548233818282468	1.46123e-156
CLDN7	-0.555412898910397	2.70624e-155	Cldn7	CLDN7	CLDN7
CLDN7	-0.555412898910397	2.70624e-155	Cldn7		CLDN7
ELF3	-0.60264785576229	8.31933e-153	Elf3	ELF3	ELF3	ELF3
ATP6V0B	-0.523051219132276	2.89339e-152	Atp6v0b	ATP6V0B	ATP6V0B	ATP6V0B
VMP1	-0.540799878709171	1.81177e-147	Vmp1	VMP1	VMP1	VMP1
ERRFI1	-0.745105012720298	3.3092e-147
SLC44A4	-0.708744241996126	4.0188e-143	Slc44a4	SLC44A4	SLC44A4	SLC44A4
KRT18	-0.544576915155952	3.5539e-140	Krt18	KRT18	KRT18	KRT18
LOC101672598	-0.738797383001364	3.91149e-140
Apol9b	-0.595614667485181	7.31292e-137	Apol9b	APOL3
Apol9b	-0.595614667485181	7.31292e-137	Apol9b	APOL4
Apol11a	-0.595614667485181	7.31292e-137	Apol11a	APOL2
Apol11b	-0.595614667485181	7.31292e-137	Apol11b	APOL4
Apol9b	-0.595614667485181	7.31292e-137	Apol9b	APOL1
Apol7a	-0.595614667485181	7.31292e-137	Apol7a	APOL4
Apol7c	-0.595614667485181	7.31292e-137	Apol7c	APOL4
Apol11a	-0.595614667485181	7.31292e-137	Apol11a	APOL4
Apol11a	-0.595614667485181	7.31292e-137	Apol11a	APOL1
Apol9a	-0.595614667485181	7.31292e-137	Apol9a	APOL4
Apol10b	-0.595614667485181	7.31292e-137	Apol10b	APOL3
Apol8	-0.595614667485181	7.31292e-137	Apol8	APOL2
Apol10a	-0.595614667485181	7.31292e-137	Apol10a	APOL2
Apol9a	-0.595614667485181	7.31292e-137	Apol9a	APOL1
Apol11b	-0.595614667485181	7.31292e-137	Apol11b	APOL2
Apol8	-0.595614667485181	7.31292e-137	Apol8	APOL4
Apol11b	-0.595614667485181	7.31292e-137	Apol11b	APOL3
Apol9b	-0.595614667485181	7.31292e-137	Apol9b	APOL2
Apol10b	-0.595614667485181	7.31292e-137	Apol10b	APOL4
Apol9a	-0.595614667485181	7.31292e-137	Apol9a	APOL3
Apol8	-0.595614667485181	7.31292e-137	Apol8	APOL1
Apol7b	-0.595614667485181	7.31292e-137	Apol7b	APOL2
Apol7c	-0.595614667485181	7.31292e-137	Apol7c	APOL2
Apol7e	-0.595614667485181	7.31292e-137	Apol7e	APOL2
Apol7c	-0.595614667485181	7.31292e-137	Apol7c	APOL1
Apol7b	-0.595614667485181	7.31292e-137	Apol7b	APOL3
Apol7a	-0.595614667485181	7.31292e-137	Apol7a	APOL2
Apol11a	-0.595614667485181	7.31292e-137	Apol11a	APOL3
Apol7e	-0.595614667485181	7.31292e-137	Apol7e	APOL3
Apol7a	-0.595614667485181	7.31292e-137	Apol7a	APOL3
Apol10b	-0.595614667485181	7.31292e-137	Apol10b	APOL2
Apol7e	-0.595614667485181	7.31292e-137	Apol7e	APOL4
Apol10a	-0.595614667485181	7.31292e-137	Apol10a	APOL4
Apol8	-0.595614667485181	7.31292e-137	Apol8	APOL3
Apol7c	-0.595614667485181	7.31292e-137	Apol7c	APOL3
Apol7b	-0.595614667485181	7.31292e-137	Apol7b	APOL1
Apol10a	-0.595614667485181	7.31292e-137	Apol10a	APOL3
Apol10b	-0.595614667485181	7.31292e-137	Apol10b	APOL1
Apol7a	-0.595614667485181	7.31292e-137	Apol7a	APOL1
Apol7e	-0.595614667485181	7.31292e-137	Apol7e	APOL1
Apol7b	-0.595614667485181	7.31292e-137	Apol7b	APOL4
Apol11b	-0.595614667485181	7.31292e-137	Apol11b	APOL1
Apol10a	-0.595614667485181	7.31292e-137	Apol10a	APOL1
Apol9a	-0.595614667485181	7.31292e-137	Apol9a	APOL2
KRT8	-0.569498557686802	1.5059e-135	Krt8	KRT8		KRT8
TRIB1	-0.656358550578449	1.67925e-135	Trib1	TRIB1	TRIB1	TRIB1
NCCRP1	-0.579126870050996	1.22635e-134	Nccrp1		NCCRP1
ELOVL5	-0.518326762368589	1.6051e-132	Elovl5	ELOVL5	ELOVL5	ELOVL5
PTN	-0.676928147088842	1.24894e-131	Ptn	PTN	PTN	PTN
PTN	-0.676928147088842	1.24894e-131	Ptn	PTN		PTN
NFKBIZ	-0.642843738611368	4.31436e-131	Nfkbiz	NFKBIZ	NFKBIZ	NFKBIZ
GPRC5A	-0.625130917309511	7.61766e-131	Gprc5a	GPRC5A	GPRC5A	GPRC5A
OGFRL1	-0.505012629106019	1.15221e-125	Ogfrl1	OGFRL1	OGFRL1	OGFRL1
CIB1	-0.527472885819725	2.11766e-124	Cib1	CIB1	CIB1	CIB1
LOC101685363	-0.841360925571412	1.04254e-123
MAL2	-0.642387047035609	6.56032e-123
KLF5	-0.529619588597263	2.16389e-121	Klf5	KLF5	KLF5	KLF5
SMIM4	-0.529662875115595	3.41934e-121
LOC101672663	-1.06950003253808	5.50117e-118
ITM2A	-0.544945968674382	1.68606e-117	Itm2a	ITM2A		ITM2A
SAT1	-0.812954471062546	6.76841e-116	Sat1	SAT1	SAT1	SAT1
ACSL1	-0.535395157861283	3.3963e-113	Acsl1	ACSL1	ACSL1	ACSL1
CUNH15orf48	-0.652788709555416	8.28247e-113
CMPK1	-0.542297303596888	1.14591e-111	Cmpk1	CMPK1	CMPK1	CMPK1
ATF3	-0.593128004017928	2.85401e-107	Atf3	ATF3	ATF3	ATF3
FAM107B	-0.64866440277959	3.6218e-107	Fam107b	FAM107B	FAM107B
DUSP5	-0.679608944606244	1.28401e-105
H2ac19	-0.716528517869746	5.6094e-103	H2ac19	H2AC18	H2AC18
ZFP36	-0.598595556621726	3.76307e-101	Zfp36	ZFP36	ZFP36	ZFP36
RFK	-0.705957030485757	2.34088e-99	Rfk	RFK	RFK	RFK
LOC101687698	-0.869387268463593	6.49829e-92
CD74	-0.84554172909573	6.90847e-89	Cd74	CD74	CD74
LYPD2	-1.59483382538913	8.98048e-88	Lypd2	LYPD2
HES1	-0.767235163799858	6.04044e-85	Hes1	HES1		HES1
TGFBI	-1.17851991682273	5.45329e-84	Tgfbi	TGFBI	TGFBI	TGFBI
Ifitm3	-0.540562593699059	1.42337e-83	Ifitm3	IFITM1
Ifitm2	-0.540562593699059	1.42337e-83	Ifitm2
Ifitm1	-0.540562593699059	1.42337e-83	Ifitm1	IFITM1
Ifitm7	-0.540562593699059	1.42337e-83	Ifitm7	IFITM1
Ifitm1	-0.540562593699059	1.42337e-83	Ifitm1
Ifitm3	-0.540562593699059	1.42337e-83	Ifitm3	IFITM3
Ifitm7	-0.540562593699059	1.42337e-83	Ifitm7	IFITM3
Ifitm3	-0.540562593699059	1.42337e-83	Ifitm3
Ifitm3	-0.540562593699059	1.42337e-83	Ifitm3	IFITM1		IFITM3
Ifitm7	-0.540562593699059	1.42337e-83	Ifitm7
Ifitm2	-0.540562593699059	1.42337e-83	Ifitm2	IFITM3
Ifitm2	-0.540562593699059	1.42337e-83	Ifitm2	IFITM1		IFITM3
Ifitm7	-0.540562593699059	1.42337e-83	Ifitm7			IFITM3
Ifitm2	-0.540562593699059	1.42337e-83	Ifitm2	IFITM1
Ifitm1	-0.540562593699059	1.42337e-83	Ifitm1	IFITM1		IFITM3
Ifitm1	-0.540562593699059	1.42337e-83	Ifitm1			IFITM3
Ifitm1	-0.540562593699059	1.42337e-83	Ifitm1	IFITM3		IFITM3
Ifitm7	-0.540562593699059	1.42337e-83	Ifitm7	IFITM1		IFITM3
Ifitm1	-0.540562593699059	1.42337e-83	Ifitm1	IFITM3
Ifitm3	-0.540562593699059	1.42337e-83	Ifitm3	IFITM3		IFITM3
Ifitm2	-0.540562593699059	1.42337e-83	Ifitm2	IFITM3		IFITM3
Ifitm7	-0.540562593699059	1.42337e-83	Ifitm7	IFITM3		IFITM3
Ifitm2	-0.540562593699059	1.42337e-83	Ifitm2			IFITM3
Ifitm3	-0.540562593699059	1.42337e-83	Ifitm3			IFITM3
AREG	-0.625847421594932	3.32772e-82	Areg	AREG	AREG	AREG
DUSP2	-0.500528609405393	2.24745e-78
KRT4	-0.542927634907571	4.47566e-77	Krt4	KRT4		KRT4
MUC5B	-0.636114423667727	5.29141e-71
EDN1	-0.908938049003917	2.44569e-68	Edn1	EDN1	EDN1	EDN1
TFF3	-1.43731463933615	3.35265e-48	Tff3	TFF3		TFF3
FOS	-0.6621693215882	6.69019e-46	Fos	FOS	FOS	FOS
MUC5AC	-0.723280643646204	9.68682e-41	Muc5b	MUC5B	MUC5B
Ppbp	-1.23523818663971	1.69888e-34	Ppbp	PPBP	PPBP	PPBP
ATP6V0D2	0.553905	0	Atp6v0d2	ATP6V0D2	ATP6V0D2	ATP6V0D2
BGN	0.86224	0	Bgn	BGN	BGN	BGN
ECRG4	3.64059	0	Ecrg4	ECRG4	ECRG4	ECRG4
EGFR	0.92411	0	Egfr	EGFR	EGFR	EGFR
FAM174B	1.30777	0
GATA3	1.09568	0	Gata3	GATA3	GATA3	GATA3
GNAS	0.778442	0
Pycard	1.22767	0	Pycard	PYCARD	PYCARD	PYCARD
Cyba	0.683744	0	Cyba	CYBA	CYBA	CYBA
LOC101674231	1.85794	0
LOC101681560	1.16296	0	Hspg2	HSPG2	HSPG2	HSPG2
LOC101691637	0.532876	0
LOC123386962	0.574708	0
LOC123386996	2.98079	0
LOC123388621	1.67953	0
LOC123392916	0.712277	0
LOC123393238	0.752051	0
Eif2s3y	0.811012	0	Eif2s3y	EIF2S3B	EIF2S3
Eif2s3y	0.811012	0	Eif2s3y	EIF2S3	EIF2S3
LOC123394027	0.577653	0
LOC123394028	0.922955	0
PHLDB2	0.920502	0	Phldb2	PHLDB2	PHLDB2	PHLDB2
PXDC1	1.08226	0	Pxdc1	PXDC1	PXDC1
SPP1	2.95978	0	Spp1	SPP1	SPP1	SPP1
TFPI	0.676454	0	Tfpi	TFPI	TFPI	TFPI
LY6D	2.27555	7.0208e-299
LOC101674167	0.639097	7.50805e-285
RPL14	0.733148	2.55099e-284	Rpl14	RPL14	RPL14
S100A10	0.92537	7.05709e-270	S100a10	S100A10		S100A10
HSPB1	0.946955	4.74656e-268	Hspb1	HSPB1	HSPB1	HSPB1
SRRM2	0.896087	4.7886e-268	Srrm2	SRRM2	SRRM2	SRRM2
MAL	1.36266	1.42686e-267	Mal	MAL	MAL	MAL
GNG11	0.732453	2.05914e-266	Gng11	GNG11	GNG11
SPARC	2.05222	1.05103e-263	Sparc	SPARC	SPARC	SPARC
DKK1	0.88359	4.16144e-260	Dkk1	DKK1	DKK1	DKK1
GUCA2A	0.688787	6.21382e-259	Guca2a	GUCA2A	GUCA2A
GOLIM4	0.911963	1.07956e-241	Golim4	GOLIM4	GOLIM4	GOLIM4
CDV3	0.801788	3.52004e-236
ARL4C	1.16461	4.36055e-236	Arl4c	ARL4C	ARL4C	ARL4C
TSPAN15	0.543585	3.11561e-235
S100A14	0.678666	3.03443e-229
LOC123388636	0.958238	6.07632e-228
NRP2	0.554198	3.86964e-225	Nrp2	NRP2	NRP2	NRP2
EXT1	0.653606	2.94715e-223	Ext1	EXT1	EXT1	EXT1
ISOC1	0.73171	8.55852e-222
RPL21	0.513473	2.20711e-218
SRRM1	0.526891	2.01292e-217
UPK3A	0.515246	1.08095e-215	Upk3a	UPK3A	UPK3A	UPK3A
HNRNPA2B1	0.603393	3.61168e-215	Hnrnpa2b1	HNRNPA2B1	HNRNPA2B1
HNRNPA2B1	0.603393	3.61168e-215	Hnrnpa2b1
PEBP1	0.810059	1.20808e-212	Pebp1		PEBP1
CD9	0.555006	6.98419e-207	Cd9	CD9	CD9	CD9
NRN1	0.585895	2.35595e-206	Nrn1	NRN1	NRN1	NRN1
DUSP9	0.636168	6.76983e-205	Dusp9	DUSP9	DUSP9	DUSP9
TIMP1	0.638211	3.14316e-201	Timp1	TIMP1	TIMP1	TIMP1
LRP1	0.506021	3.83006e-200	Lrp1	LRP1	LRP1
ADAMTS1	0.692226	9.35725e-198	Adamts1	ADAMTS1	ADAMTS1	ADAMTS1
LAMB1	0.619472	2.8392e-197	Lamb1	LAMB1	LAMB1	LAMB1
TMEM14A	0.635662	1.04762e-190	Tmem14a	TMEM14A		TMEM14A
ITGB5	0.542695	6.28786e-190	Itgb5	ITGB5	ITGB5	ITGB5
DST	1.30217	7.20117e-190	Dst	DST	DST	DST
GCLM	0.857865	1.0908e-187	Gclm	GCLM		GCLM
MARCKS	0.500999	6.48466e-184
PAWR	0.89157	1.37639e-182	Pawr	PAWR		PAWR
SPINK1	1.84424	2.99612e-180	Spink1	SPINK1	SPINK1	SPINK1
COL17A1	0.968116	3.63757e-180	Col17a1	COL17A1	COL17A1	COL17A1
VIM	1.25156	7.79284e-178	Vim	VIM		VIM
CUX1	0.752048	2.30014e-172
P4HA2	0.672937	2.30909e-172	P4ha2	P4HA2	P4HA2	P4HA2
SERPINH1	0.742753	1.55622e-170	Serpinh1	SERPINH1	SERPINH1	SERPINH1
CTNNAL1	0.585409	5.64417e-169
ADAMTS5	0.687291	1.64868e-167	Adamts5	ADAMTS5	ADAMTS5	ADAMTS5
ZFP36L1	0.631794	6.46951e-167
UPK3BL2	0.820161	9.47933e-167	Upk3bl	UPK3BL1
UPK3BL2	0.820161	9.47933e-167	Upk3bl	POLR2J3
UPK3BL2	0.820161	9.47933e-167	Upk3bl
UPK3BL2	0.820161	9.47933e-167	Upk3bl	UPK3BL2
PADI1	0.769006	9.72008e-166	Padi1	PADI1	PADI1	PADI1
GAS6	0.624951	1.11652e-164	Gas6	GAS6	GAS6	GAS6
KRT7	0.528625	1.14623e-161
GUCY1A2	0.54539	1.31694e-161
DDX46	0.645822	1.61898e-160	Ddx46	DDX46	DDX46	DDX46
PRRC2C	0.596183	2.3052e-158	Prrc2c	PRRC2C	PRRC2C	PRRC2C
CRLF1	0.724555	1.99582e-157
APBB2	0.566417	6.56092e-157	Apbb2	APBB2	APBB2	APBB2
SPINT2	0.529166	2.39689e-156	Spint2	SPINT2	SPINT2	SPINT2
IGFBP7	1.08892	1.16993e-155
COL18A1	1.39322	8.76417e-155
ITGA6	0.672787	5.88093e-154	Itga6	ITGA6	ITGA6	ITGA6
PNN	0.697868	1.29882e-151	Pnn	PNN	PNN	PNN
PDGFA	0.781323	2.69306e-151	Pdgfa	PDGFA	PDGFA	PDGFA
KITLG	0.622279	1.14092e-150	Kitl	KITLG	KITLG	KITLG
PRDX1	0.553374	2.27688e-150
SYNE2	0.903296	1.32483e-145	Syne2	SYNE2	SYNE2	SYNE2
Mt1	0.692821	2.60336e-144	Mt1	MT1F	MT1E
Mt1	0.692821	2.60336e-144	Mt1	MT1M	MT1E
Mt1	0.692821	2.60336e-144	Mt1	MT1X
Mt1	0.692821	2.60336e-144	Mt1	MT1B
Mt1	0.692821	2.60336e-144	Mt1	MT1HL1
Mt1	0.692821	2.60336e-144	Mt1	MT1H	MT1E
Mt1	0.692821	2.60336e-144	Mt1	MT1A	MT1E
Mt1	0.692821	2.60336e-144	Mt1	MT1G
Mt1	0.692821	2.60336e-144	Mt1	MT1A
Mt1	0.692821	2.60336e-144	Mt1	MT1H
Mt1	0.692821	2.60336e-144	Mt1	MT1F
Mt1	0.692821	2.60336e-144	Mt1	MT1X	MT1E
Mt1	0.692821	2.60336e-144	Mt1	MT1HL1	MT1E
Mt1	0.692821	2.60336e-144	Mt1	MT1B	MT1E
Mt1	0.692821	2.60336e-144	Mt1	MT1G	MT1E
Mt1	0.692821	2.60336e-144	Mt1	MT1M
RTN4	0.503278	5.20312e-143	Rtn4	RTN4	RTN4	RTN4
PRSS23	0.616186	1.21101e-142	Prss23	PRSS23	PRSS23	PRSS23
WASF2	0.501325	5.2244e-140	Wasf2	WASF2	WASF2	WASF2
Tiparp	0.573698	1.09145e-139	Tiparp	TIPARP	TIPARP	TIPARP
TINAGL1	0.551889	5.15098e-139
CCND1	0.689054	9.55757e-138	Ccnd1	CCND1	CCND1	CCND1
SMAD7	0.665133	6.94172e-136	Smad7	SMAD7	SMAD7	SMAD7
FERMT1	0.555841	1.47365e-135	Fermt1	FERMT1	FERMT1	FERMT1
FST	0.909296	3.30824e-135	Fst	FST	FST	FST
SKIL	0.630663	7.12012e-133	Skil	SKIL	SKIL	SKIL
LOC106003631	0.504643	1.80195e-132
DAG1	0.60281	5.51853e-132	Dag1	DAG1	DAG1	DAG1
CRABP2	0.676304	8.0353e-131	Crabp2	CRABP2	CRABP2	CRABP2
CST6	0.546751	1.02859e-129	Cst6	CST6	CST6	CST6
IQGAP2	0.598469	3.80661e-128	Iqgap2	IQGAP2	IQGAP2	IQGAP2
PTMA	0.59209	2.50472e-125
LAMA5	0.597953	5.11136e-125	Lama5	LAMA5
AOPEP	0.641573	5.75989e-125	Aopep	AOPEP	AOPEP	AOPEP
Abca1	0.514535	1.35031e-124	Abca1	ABCA1	ABCA1	ABCA1
VWA5A	0.535218	1.67733e-124	AW551984	VWA5A	VWA5A	VWA5A
VWA5A	0.535218	1.67733e-124	Vwa5a	VWA5A	VWA5A	VWA5A
PDPN	0.560007	5.52043e-122	Pdpn	PDPN	PDPN	PDPN
RBMS3	0.555463	2.19996e-121	Rbms3	RBMS3	RBMS3	RBMS3
CGNL1	0.566571	5.61498e-121	Cgnl1	CGNL1	CGNL1	CGNL1
PMEPA1	0.745011	1.8175e-115	Pmepa1	PMEPA1	PMEPA1	PMEPA1
RDX	0.551819	2.45686e-114	Rdx	RDX	RDX	RDX
Mt1	0.648321	7.48438e-114	Mt1	MT1B	MT1E
Mt1	0.648321	7.48438e-114	Mt1	MT1B
Mt1	0.648321	7.48438e-114	Mt1	MT1H	MT1E
Mt1	0.648321	7.48438e-114	Mt1	MT1M
Mt1	0.648321	7.48438e-114	Mt1	MT1A
Mt1	0.648321	7.48438e-114	Mt1	MT1F	MT1E
Mt1	0.648321	7.48438e-114	Mt1	MT1HL1	MT1E
Mt1	0.648321	7.48438e-114	Mt1	MT1A	MT1E
Mt1	0.648321	7.48438e-114	Mt1	MT1M	MT1E
Mt1	0.648321	7.48438e-114	Mt1	MT1X	MT1E
Mt1	0.648321	7.48438e-114	Mt1	MT1G
Mt1	0.648321	7.48438e-114	Mt1	MT1HL1
Mt1	0.648321	7.48438e-114	Mt1	MT1F
Mt1	0.648321	7.48438e-114	Mt1	MT1H
Mt1	0.648321	7.48438e-114	Mt1	MT1X
Mt1	0.648321	7.48438e-114	Mt1	MT1G	MT1E
TPM1	0.600125	8.56927e-114	Tpm1	TPM1	TPM1	TPM1
SMAD5	0.511656	2.24275e-113	Smad5	SMAD5	SMAD5	SMAD5
CAVIN1	0.502965	4.10355e-112	Cavin1	CAVIN1	CAVIN1	CAVIN1
PDIA3	0.612992	3.06074e-110	Pdia3	PDIA3	PDIA3	PDIA3
H1-4	0.708779	1.71079e-108
BTG1	0.776825	6.89619e-106	Btg1	BTG1	BTG1	BTG1
BTG1	0.776825	6.89619e-106	Btg1b	BTG1	BTG1	BTG1
BTG1	0.776825	6.89619e-106	Btg1c	BTG1	BTG1	BTG1
ITM2C	0.692202	7.3179e-105	Itm2c	ITM2C	ITM2C	ITM2C
LOC123388635	1.51215	3.42653e-103
ACTN1	0.533517	1.51218e-102	Actn1	ACTN1	ACTN1	ACTN1
WSB1	0.612589	6.98726e-102	Wsb1	WSB1	WSB1	WSB1
FN1	1.36581	1.7282e-101	Fn1	FN1	FN1	FN1
PHACTR2	0.528545	2.1556e-100	Phactr2	PHACTR2	PHACTR2	PHACTR2
FOXQ1	0.535645	3.72888e-99	Foxq1	FOXQ1		FOXQ1
LOC101679740	1.08897	7.73205e-99
MGST3	0.63055	1.57445e-97	Mgst3	MGST3	MGST3	MGST3
MGST3	0.63055	1.57445e-97	Mgst3	MGST3		MGST3
ECE1	0.744938	5.15188e-97	Ece1	ECE1	ECE1	ECE1
AGRN	0.59305	8.50323e-97	Agrn	AGRN	AGRN	AGRN
ST3GAL5	0.544266	3.75594e-93	St3gal5	ST3GAL5	ST3GAL5	ST3GAL5
PTHLH	0.852657	1.14259e-92	Pthlh	PTHLH	PTHLH	PTHLH
BMP2	0.522048	2.62206e-92	Bmp2	BMP2	BMP2	BMP2
ITGB4	0.698228	1.18222e-89	Itgb4	ITGB4	ITGB4	ITGB4
F3	0.763717	1.12819e-87	F3	F3	F3	F3
H3f3a	0.505303	3.07489e-87	H3f3a	H3-3A	H3C14
H3c14	0.505303	3.07489e-87	H3c14	H3-3A	H3C13
H3c13	0.505303	3.07489e-87	H3c13	H3-3A	H3C14	H3-3A
H3f3a	0.505303	3.07489e-87	H3f3a	H3-3A	H3C14	H3-3A
H3c7	0.505303	3.07489e-87	H3c7	H3-3A	H3C13	H3-3A
H3c15	0.505303	3.07489e-87	H3c15	H3-3A	H3C14	H3-3A
H3c6	0.505303	3.07489e-87	H3c6	H3-3A	H3C13	H3-3A
H3f3a	0.505303	3.07489e-87	H3f3a	H3-3A	H3C13	H3-3A
H3c4	0.505303	3.07489e-87	H3c4	H3-3A	H3C14	H3-3A
H3c3	0.505303	3.07489e-87	H3c3	H3-3A	H3C13
H3c13	0.505303	3.07489e-87	H3c13	H3-3A	H3C13	H3-3A
H3c14	0.505303	3.07489e-87	H3c14	H3-3A	H3C13	H3-3A
H3c2	0.505303	3.07489e-87	H3c2	H3-3A	H3C13
H3c13	0.505303	3.07489e-87	H3c13	H3-3A	H3C14
H3c7	0.505303	3.07489e-87	H3c7	H3-3A	H3C14
H3c15	0.505303	3.07489e-87	H3c15	H3-3A	H3C13
H3c3	0.505303	3.07489e-87	H3c3	H3-3A	H3C13	H3-3A
H3c2	0.505303	3.07489e-87	H3c2	H3-3A	H3C13	H3-3A
H3c6	0.505303	3.07489e-87	H3c6	H3-3A	H3C14	H3-3A
H3c7	0.505303	3.07489e-87	H3c7	H3-3A	H3C14	H3-3A
H3c2	0.505303	3.07489e-87	H3c2	H3-3A	H3C14	H3-3A
H3c3	0.505303	3.07489e-87	H3c3	H3-3A	H3C14
H3c6	0.505303	3.07489e-87	H3c6	H3-3A	H3C13
H3c4	0.505303	3.07489e-87	H3c4	H3-3A	H3C13
H3c15	0.505303	3.07489e-87	H3c15	H3-3A	H3C13	H3-3A
H3c7	0.505303	3.07489e-87	H3c7	H3-3A	H3C13
H3c14	0.505303	3.07489e-87	H3c14	H3-3A	H3C14	H3-3A
H3c14	0.505303	3.07489e-87	H3c14	H3-3A	H3C14
H3c4	0.505303	3.07489e-87	H3c4	H3-3A	H3C14
H3f3a	0.505303	3.07489e-87	H3f3a	H3-3A	H3C13
H3c13	0.505303	3.07489e-87	H3c13	H3-3A	H3C13
H3c4	0.505303	3.07489e-87	H3c4	H3-3A	H3C13	H3-3A
H3c2	0.505303	3.07489e-87	H3c2	H3-3A	H3C14
H3c3	0.505303	3.07489e-87	H3c3	H3-3A	H3C14	H3-3A
H3c15	0.505303	3.07489e-87	H3c15	H3-3A	H3C14
H3c6	0.505303	3.07489e-87	H3c6	H3-3A	H3C14
Krt16	0.633247	1.35886e-86	Krt16	KRT16
CLU	0.828391	9.3351e-82	Clu	CLU	CLU	CLU
RERE	0.568399	1.96802e-79	Rere	RERE	RERE
ITGB1	0.527406	8.80657e-75	Itgb1	ITGB1	ITGB1	ITGB1
VEGFA	0.585937	4.20485e-67	Vegfa	VEGFA	VEGFA	VEGFA
TAGLN	0.956416	1.91577e-61	Tagln	TAGLN	TAGLN	TAGLN
GPC1	0.544544	7.14976e-56	Gpc1	GPC1	GPC1	GPC1
AQP3	0.567589	1.98635e-54
NEDD9	0.771123	3.64771e-49	Nedd9	NEDD9	NEDD9	NEDD9
FLNA	0.52934	8.02245e-49	Flna	FLNA	FLNA	FLNA
LOC123388619	1.18233	4.04323e-42
CALD1	0.53935	6.51877e-40	Cald1	CALD1	CALD1	CALD1
LAMC2	0.531817	1.54485e-37	Lamc2	LAMC2	LAMC2	LAMC2
S100A2	0.697691	1.31424e-35	S100a2	S100A2	S100A2	S100A2
SRGN	0.79132	5.27823e-35
IGFBP3	0.559544	2.1079e-34
ANKRD1	0.656526	7.28049e-29	Ankrd1	ANKRD1	ANKRD1	ANKRD1
LAMA3	0.625448	9.04747e-22	Lama3	LAMA3	LAMA3	LAMA3
GLS	0.57386	1.46505e-21	Gls	GLS	GLS	GLS
LOC101675078	0.757437	4.26056e-21
CCN2	0.599013	1.58169e-14
LOC101679224	1.0525	2.80905e-08
LOC123388618	0.746631	0.00129934
