# Supplementary material for: CFTR represses a PDX1 axis to govern pancreatic ductal cell fate
Source: iScience. 2024 Nov 15;27(12):111393. doi: 10.1016/j.isci.2024.111393 (PMC11647141; doi:10.1016/j.isci.2024.111393)
Supplement: Table S6. Variability in DEG expression across all time points of differentiation — (A) The variability in expression of D2 DEGs. (B) The variability in expression of D5 DEGs. (C) The variability in expression of D7 DEGs. (D) The variability in expression of D9 DEGs. (E) The variability in expression of D9 CAC progenitor DEGs. (F) The variability in expression of D9 CAC DEGs. [file mmc7.xlsx]

## Sheet: Table S6A
Table S6A. Expression viariations of the differentially expressed genes in CF PDEs at D2 of differentiation. The differentially expressed genes in CF PDEs relative to WT PDEs on D2 of differentiation are listed in this table. The average normalized counts (Log2(TPM+1) of the differentially expressed genes at day 2 is shown in columns B-I. Columns J-Q list the Z-scores calculated for each gene. He…
	Avg Log2(TPM+1)								Z-score
Genes	WT_D2	WT_D5	WT_D7	WT_D9	CFKO_D2	CFKO_D5	CFKO_D7	CFKO_D9	WT_D2	WT_D5	WT_D7	WT_D9	CFKO_D2	CFKO_D5	CFKO_D7	CFKO_D9
ANXA5	0.660244	0.522273	0.512512	0.538368	0.133857	0.184629	0.345031	0.26947	1.70878	0.78036	0.7194	0.882184	-1.23955	-1.0179	-0.238934	-0.621464
BCAM	0.663362	0.78851	0.872155	0.663684	0.00594532	0.0244227	0.0309199	0.025658	0.756845	1.21755	1.55923	0.75796	-0.908146	-0.874751	-0.862861	-0.872496
BCAS4	1.63716	1.86847	1.79046	1.9347	1.27126	1.44147	1.33208	1.4563	-0.142478	0.671067	0.375428	0.940866	-1.10043	-0.698124	-0.964472	-0.659708
BUD23	1.59632	1.02289	1.11784	0.904267	1.10667	1.11558	1.01722	0.93311	2.5	-0.216645	0.1539	-0.632797	0.10846	0.144667	-0.237684	-0.536108
CDC42EP5	1.17672	1.02258	1.07801	1.03418	0.508666	0.686608	0.67691	0.694128	1.21386	0.452919	0.713158	0.506166	-1.38197	-0.850055	-0.881547	-0.825424
CEBPD	1.39779	0.970013	1.13119	0.776593	0.326856	0.539174	0.510079	0.490994	2.17994	0.491074	1.04438	-0.0652818	-1.00962	-0.616287	-0.67525	-0.713005
CENPV	0.625925	0.303449	0.30779	0.305812	0.170162	0.161023	0.149646	0.125269	2.48299	0.174794	0.201181	0.189144	-0.582105	-0.630395	-0.689907	-0.815152
COX3	5.09623	4.70749	5.31564	5.08121	4.72747	4.70744	4.53321	4.53333	0.909991	-0.554182	2.02531	0.842213	-0.492018	-0.554348	-1.04708	-1.04676
CUNH16orf74	2.02721	1.61215	1.50102	1.15858	1.576	1.29238	1.04096	0.901822	2.27955	0.640852	0.305834	-0.520615	0.527766	-0.230896	-0.745201	-0.978895
CYTB	4.72386	4.41904	4.89847	4.81852	4.3256	4.45586	4.22557	4.3101	0.719949	-0.571374	1.65762	1.20792	-0.894621	-0.435459	-1.20876	-0.94538
DBNDD2	2.07336	1.77441	1.82281	1.898	1.18649	1.49427	1.42051	1.35922	1.32321	0.201836	0.361407	0.625199	-1.22877	-0.584487	-0.757412	-0.891723
DCXR	1.30557	1.29155	1.48437	1.38147	0.713006	0.745472	0.617796	0.630168	0.667104	0.620451	1.32314	0.931322	-0.830978	-0.769842	-0.999232	-0.978263
DDIT3	0.607071	0.421524	0.520237	0.365078	0.166266	0.171341	0.170635	0.186103	1.93162	0.607724	1.28143	0.251341	-0.85518	-0.829584	-0.833154	-0.754388
DSG3	0.40066	0.21912	0.264762	0.235154	0.0464624	0.0499795	0.0941598	0.094912	2.13328	0.378728	0.790339	0.521195	-1.01896	-0.992828	-0.656643	-0.65079
EFEMP1	0.483011	0.489735	0.399845	0.275592	0.0213498	0.0338224	0.0414602	0.0432083	1.43567	1.47926	0.920056	0.225346	-0.953461	-0.902353	-0.87074	-0.86347
EVA1C	0.369951	0.138177	0.18187	0.235415	0.016376	0.0285423	0.0266033	0.01231	2.09081	0.0592173	0.407082	0.854634	-0.833966	-0.74956	-0.763081	-0.861947
GLRX	1.60798	1.21753	1.41969	1.35662	0.286335	0.247592	0.262161	0.277789	1.62185	0.504974	1.02885	0.853923	-0.91184	-0.946858	-0.933849	-0.919682
GPX2	2.16774	1.26206	1.21568	0.665168	1.68441	1.19589	1.01526	0.77383	2.45339	0.0160208	-0.0589494	-0.727431	0.885276	-0.0898939	-0.345721	-0.622911
HERPUD1	0.913581	0.636569	0.750463	0.579796	0.503168	0.523676	0.490757	0.458227	2.29758	0.323488	1.06959	-0.0178595	-0.448909	-0.336769	-0.515673	-0.686769
ICAM1	0.68968	1.13508	1.12762	1.51028	0.038448	0.0414083	0.0585927	0.0626595	-0.142053	0.697708	0.680356	1.76144	-0.858323	-0.856009	-0.842444	-0.839199
IER3	3.63937	3.14788	3.21823	2.92524	2.86239	2.84652	2.21445	1.90743	2.10942	0.580214	0.755812	0.099373	-0.0180862	-0.0466011	-0.88162	-1.13205
IGFBP3	3.04799	2.53452	3.02031	2.04399	1.65784	2.50118	2.37661	2.43183	1.67681	0.243226	1.57936	-0.584981	-1.00397	0.173173	-0.0688139	0.0347536
IRS2	1.17416	1.11367	1.21793	1.52265	0.153016	0.159537	0.156463	0.194629	0.539098	0.405806	0.640688	1.48585	-0.91377	-0.908419	-0.910946	-0.879017
JUN	2.45886	2.32157	2.40611	2.29116	1.73871	2.00538	1.87425	1.58617	1.44549	0.858569	1.21039	0.739089	-0.903125	-0.222604	-0.579915	-1.21814
JUND	1.03556	1.14555	1.17272	1.24885	0.576116	0.742032	0.866024	0.881073	0.110033	0.697035	0.852265	1.31033	-1.74981	-1.17428	-0.677324	-0.612709
KCNE3	0.399367	0.320747	0.382238	0.40712	0.0486401	0.0520834	0.0646603	0.052411	0.981125	0.486596	0.870047	1.03203	-0.953736	-0.93785	-0.879357	-0.936335
KRT15	0.867948	0.251811	0.297177	0.162045	0.190567	0.113764	0.0558043	0.0167401	2.5	-0.0909272	0.0534303	-0.357968	-0.275703	-0.491984	-0.644552	-0.742503
LDHB	0.683072	0.818944	0.644359	0.692748	0.181249	0.182133	0.216306	0.235694	0.801682	1.45938	0.630073	0.845619	-0.981479	-0.979057	-0.88386	-0.828385
LOC101672378	2.43734	1.65002	2.0165	1.91192	1.10604	0.531744	0.233848	0.257094	1.95498	0.154702	0.820163	0.604806	-0.476072	-0.857312	-0.983899	-0.97532
LOC101672959	0.979448	0.256383	0.201232	0.122394	0.125168	0.101903	0.0309087	0.011896	2.5	-0.000141759	-0.140441	-0.328025	-0.321672	-0.374407	-0.527949	-0.567251
LOC101675320	0.62347	0.255858	0.334098	0.206501	0.00326873	0.0155658	0.0515053	0.0443187	2.42225	0.259064	0.655312	0.0245846	-0.827748	-0.780951	-0.640839	-0.66926
LOC101678227	1.30598	1.73814	1.8971	2.11099	0.515139	0.287151	0.191559	0.132097	-0.102838	0.513216	0.815693	1.30655	-0.725677	-0.831029	-0.868536	-0.890121
LOC101681752	0.878732	0.82438	0.935675	1.06137	0.318392	0.404012	0.533126	0.499471	0.676523	0.442656	0.935563	1.56235	-1.21994	-0.99428	-0.615276	-0.718829
LOC101685649	0.495043	0.770839	0.912268	1.15199	0.00410666	0.00751481	0.01799	0.00692944	-0.161358	0.377067	0.716427	1.41351	-0.819086	-0.815543	-0.804579	-0.816153
LOC101687698	1.9613	2.53813	2.6126	2.6086	1.46736	1.69879	2.09048	2.00599	-0.594893	0.782752	1.02576	1.01225	-1.28301	-1.00248	-0.351462	-0.514219
LOC101688663	0.714981	0.451902	0.578987	0.437503	0.31614	0.613511	0.843565	0.690493	0.591575	-0.782514	-0.163738	-0.84779	-1.36218	0.0183933	1.40668	0.447878
LOC101693690	0.922032	0.659115	0.650866	0.549411	0.44313	0.517546	0.46683	0.467704	2.46302	0.546169	0.493802	-0.11612	-0.692046	-0.295263	-0.568866	-0.564266
LOC106003392	2.57403	3.40641	3.29377	3.54169	0.399406	0.178771	0.0969692	0.0796125	-0.16319	0.782419	0.604117	1.02486	-0.808517	-0.8249	-0.830113	-0.831165
LOC106004832	0.579816	0.714229	0.730345	0.793337	0.0970281	0.0754603	0.0907995	0.0389661	0.478762	0.984912	1.0503	1.31621	-0.868508	-0.914829	-0.881988	-0.990968
LOC106005570	3.43121	3.22108	3.29813	3.41521	2.88142	2.86579	2.75544	2.87219	0.965741	0.166562	0.4403	0.89882	-0.817653	-0.855397	-1.10568	-0.840014
LOC106006904	1.86655	1.38951	1.2609	1.10278	1.47734	1.39277	1.27457	1.05669	2.41046	0.256182	-0.169109	-0.62229	0.579701	0.2677	-0.126448	-0.741481
LOC123391894	0.654498	0.968993	0.792943	1.01777	0.256456	0.842563	1.85503	1.24424	-0.750607	-0.331111	-0.58206	-0.2534	-1.12334	-0.515741	1.88497	0.161471
LOC123394898	1.1593	0.820881	0.539608	0.375947	0.797981	0.687003	0.452636	0.392715	2.26816	0.718551	-0.224846	-0.663327	0.631439	0.236406	-0.466775	-0.621629
MIF	2.12326	1.44914	1.3571	1.10929	1.64841	1.28841	1.12044	1.11285	2.5	0.13419	-0.0873307	-0.591659	0.68971	-0.239857	-0.571556	-0.585262
NME1	1.53569	1.38905	1.27052	1.15028	1.13453	1.12102	1.1383	1.13407	2.26704	1.09176	0.259965	-0.488873	-0.58047	-0.657873	-0.558634	-0.583079
NT5E	0.582865	0.0330067	0.0595518	0.0276687	0.0633844	0.0690251	0.0589323	0.0302166	2.5	-0.352661	-0.23568	-0.375812	-0.218532	-0.193174	-0.238445	-0.364778
NUPR1	0.81892	0.490862	0.599412	0.455592	0.302542	0.237151	0.223874	0.16528	2.13869	0.297266	0.841062	0.132911	-0.516809	-0.765481	-0.814018	-1.02068
PANK4	1.23932	1.51207	1.52338	1.53112	0.0710008	0.172477	0.153085	0.313895	0.305363	0.912468	0.941378	0.961379	-1.02881	-0.964528	-0.977322	-0.863329
PDZK1IP1	0.799271	1.35378	1.19267	1.45978	0.128427	0.322196	0.378012	0.474502	-0.204221	1.1893	0.702119	1.55538	-1.1232	-0.917636	-0.850649	-0.725655
PLAC8	1.95535	1.93492	2.04596	2.11643	0.568443	0.545807	0.452208	0.513478	0.453105	0.4185	0.61546	0.752299	-0.831001	-0.840573	-0.877933	-0.853874
PLEKHS1	1.39086	1.27618	1.43623	1.65634	0.649563	0.68823	0.582157	0.48383	0.463751	0.203168	0.575384	1.19501	-0.795294	-0.750114	-0.869994	-0.970316
PRDX2	1.12807	0.849082	0.826896	0.68692	0.290083	0.216862	0.266926	0.285688	1.98166	0.800232	0.719675	0.250636	-0.771933	-0.92015	-0.819986	-0.781139
PRDX6	1.05493	0.777184	0.933168	0.787916	0.570762	0.525867	0.481755	0.367336	1.79443	0.351142	1.11214	0.399783	-0.489656	-0.650658	-0.801961	-1.16468
PTGES	1.28094	1.21332	1.19794	1.05959	0.893966	0.989644	0.861386	0.890972	1.46066	0.986556	0.883126	0.0207511	-0.866304	-0.371843	-1.02416	-0.881028
RAB34	0.587888	0.31416	0.293559	0.184979	0.0026601	0.000473664	0	0.000841082	2.30284	0.650843	0.543859	0.0150111	-0.753474	-0.761866	-0.763682	-0.760457
RASSF9	0.798961	0.618708	0.757975	0.732334	0.173766	0.493561	0.60864	0.632525	1.19557	-0.0119352	0.901582	0.723699	-2.20747	-0.731062	-0.0731783	0.0731207
RND3	1.70337	1.59444	1.74134	2.04568	1.23533	1.32524	1.17318	1.18303	0.463076	0.0928892	0.601918	1.92729	-0.877656	-0.666318	-1.013	-0.992105
RNF125	0.446184	0.185656	0.226864	0.167057	0.0987951	0.224272	0.275587	0.21325	2.4325	-0.497564	-0.0833972	-0.678986	-1.31664	-0.109949	0.428849	-0.222119
RSPH4A	0.385871	0.179035	0.126488	0.112768	0.000282194	0.000916816	0.00139166	0.00419236	2.46601	0.609147	0.195478	0.0910014	-0.71361	-0.70932	-0.706108	-0.687133
S100A9	1.60782	0.24929	0.325641	0.176465	0.647317	0.261243	0.143867	0.132099	2.5	-0.321797	-0.236334	-0.397453	0.204806	-0.308845	-0.429573	-0.440914
SELENOM	0.513153	0.654313	0.622964	0.507669	0.0446718	0.0595351	0.120337	0.10077	0.698948	1.41557	1.24757	0.673097	-1.06911	-1.0248	-0.836548	-0.898386
SOD2	1.04957	0.66569	0.689475	0.653719	0.587337	0.582227	0.56604	0.514945	2.5	0.0169982	0.156291	-0.0518635	-0.419126	-0.446399	-0.531877	-0.792798
SOX2	0.748056	0.614814	0.586403	0.657442	0	0	0.000903695	0	1.11476	0.633947	0.539451	0.780858	-0.915353	-0.915353	-0.913704	-0.915353
TCF4	0.64278	0.368431	0.383096	0.283858	0.065159	0.0879552	0.147465	0.0875454	2.32133	0.600642	0.681168	0.158604	-0.825307	-0.732501	-0.48002	-0.734189
TGFBI	0.868023	1.57464	1.2196	1.07998	0.0881731	0.139129	0.306281	0.263094	0.0888414	2.10107	0.914215	0.551373	-0.97205	-0.925095	-0.753142	-0.800359
TNIP3	0.530973	0.0613571	0.126861	0.0604822	0.0843695	0.020469	0.0101099	0.00707588	2.5	-0.239425	0.102925	-0.243847	-0.1217	-0.442029	-0.492057	-0.506612
unassigned-gene-4	3.74085	3.67774	4.00177	4.08983	3.03434	3.59585	4.21632	4.12245	-0.530762	-0.660666	0.102461	0.356286	-1.60691	-0.817477	0.762308	0.456133
VAV3	0.551415	0.418122	0.35314	0.245098	0.164871	0.175988	0.225648	0.22027	2.23745	1.06073	0.541512	-0.250472	-0.785614	-0.713997	-0.384183	-0.420693
GLUL	1.02189	0.691333	0.875239	0.884615	0.579824	0.602638	0.774396	0.79321	0.916998	-0.742735	0.112693	0.160667	-1.18979	-1.10234	-0.375782	-0.288346
KRT18	1.64635	1.9395	1.77161	1.90082	1.28333	1.26413	1.46997	1.52335	-0.20176	0.986115	0.263579	0.808733	-1.26335	-1.30947	-0.765627	-0.605357
HES1	2.43819	1.99811	2.25988	2.45496	1.8984	2.35701	2.19264	1.92315	1.29934	-0.446059	0.498668	1.38224	-0.745679	0.917053	0.231895	-0.67408
DNPH1	0.655649	0.319538	0.218553	0.121687	0.264264	0.211773	0.188867	0.108326	2.5	0.406522	-0.13334	-0.60239	0.104285	-0.16767	-0.281943	-0.663594
PTMA	3.2713	2.81545	2.66317	2.49557	2.91753	2.866	3.12355	2.90598	1.99412	-0.159551	-0.686314	-1.18049	0.241226	0.0338224	1.18611	0.193795
SERPINE2	0.684551	0.378658	0.426603	0.401738	0.327918	0.323965	0.406411	0.317254	2.5	-0.0606033	0.297354	0.109573	-0.421198	-0.448529	0.144509	-0.494683
PROM1	0.453627	0.903715	1.26372	1.55464	0.0138275	0.0862851	0.0787265	0.0754804	-0.420488	0.193415	0.927433	1.74721	-0.804774	-0.752496	-0.758128	-0.760534
FAM107B	1.39488	1.40791	1.33708	1.42784	1.02626	1.17704	1.10215	0.978222	0.702195	0.773605	0.396295	0.884688	-0.977015	-0.363944	-0.680011	-1.15371
TUBB4B	1.45355	1.45327	1.29507	1.23947	1.01825	1.26202	1.26378	1.25028	1.57359	1.57104	0.210372	-0.218948	-1.70925	-0.0477142	-0.034237	-0.137361
PRDX5	2.33796	2.2288	2.47695	2.28286	1.91087	1.89025	1.63647	1.5377	0.821622	0.436741	1.3766	0.622095	-0.472083	-0.521633	-1.05476	-1.22833
WFDC2	0.771207	2.923	2.82186	4.7839	0.00407779	0.277676	0.521535	1.13541	-0.487241	-0.294265	-0.315271	0.891367	-0.500841	-0.497131	-0.492851	-0.476085
PLK2	1.97882	2.21109	2.25928	2.36288	1.6134	1.93186	1.81499	2.0449	-0.501183	0.399612	0.614157	1.11197	-1.55574	-0.659228	-1.02179	-0.265813
LOC101686051	0.973063	1.59056	1.39964	1.16483	0.255029	0.306733	0.673291	1.00282	-0.262686	1.48618	0.826428	0.170052	-1.31143	-1.25845	-0.792931	-0.200862
LTB	0.599822	0.143292	0.605757	0.158142	0.0974499	0.247208	0.184439	0.497058	1.29121	-0.922431	1.32716	-0.86519	-1.09386	-0.503462	-0.761718	0.701383
TUBB	1.26381	1.22604	1.05394	1.1271	0.912816	1.12902	1.31196	1.13777	1.08418	0.822692	-0.251259	0.18278	-1.00394	0.194655	1.43216	0.24882
CCL20	0.402229	0.0762452	0.0907372	0.0236866	0.0489238	0.0610785	0.0162209	0.00286033	2.5	-0.035651	0.0709319	-0.409495	-0.232436	-0.145554	-0.461022	-0.552279
LOC101680039	3.28927	2.63621	2.70453	2.81218	2.6269	1.73917	1.346	1.13839	1.72018	0.180918	0.299042	0.502333	0.165434	-0.808425	-1.02988	-1.11607
LOC101680276	2.0859	1.77866	1.55939	1.53653	1.64864	1.84464	1.75601	1.55065	2.11016	0.489491	-0.397791	-0.479572	-0.0599357	0.796819	0.388563	-0.429272
LOC106005408	1.65738	1.19211	1.13002	0.961055	1.30905	1.10274	1.04492	1.04253	2.5	0.0973084	-0.156947	-0.774016	0.621255	-0.263778	-0.480753	-0.48947
LOC101685363	5.11098	5.32459	5.36933	5.62484	4.72439	4.87094	4.77089	5.04166	-0.308988	0.190968	0.309908	1.10131	-0.982157	-0.75703	-0.914259	-0.449607
LOC101672663	0.695739	0.532676	0.74093	0.774277	0.230638	0.0973233	0.036095	0.0329559	0.903162	0.274551	1.0963	1.24451	-0.650708	-0.97821	-1.1146	-1.12137
ENPP3	0.551309	1.37731	1.4516	1.76355	0.160022	0.455862	0.359968	0.23929	-0.509326	0.835801	1.02034	1.96379	-0.848513	-0.60468	-0.691742	-0.790083
ADIRF	3.01224	2.65392	2.54971	2.61232	3.45301	3.30913	3.12614	2.87226	0.295081	-0.510087	-0.695003	-0.586229	1.77602	1.21928	0.617622	-0.054168
AQP3	1.57927	0.93507	0.897043	0.486213	2.1001	1.85484	1.38503	0.879635	0.575311	-0.424551	-0.465799	-0.824337	2.01412	1.2433	0.203636	-0.484165
ARL4C	0.244636	0.772792	0.757047	0.747904	0.99155	1.27333	1.48423	1.55515	-1.28376	-0.522165	-0.551162	-0.56779	-0.0682788	0.683603	1.40252	1.6804
ATOX1	1.67396	2.09633	2.13874	2.53839	2.51671	2.69117	2.62155	2.83927	-1.71886	-1.03447	-0.948402	0.0698766	0.00360172	0.580124	0.337924	1.15493
ATP1B1	0.907268	1.61404	1.59319	1.667	1.60702	1.99284	1.74226	1.66873	-2.28817	-0.139728	-0.227222	0.0908496	-0.169384	1.81269	0.440259	0.0985694
BANF1	1.31013	1.34076	1.35073	1.25188	1.68114	1.62555	1.51344	1.46346	-0.794325	-0.612343	-0.551876	-1.12539	1.83378	1.37534	0.524709	0.175232
BCL2A1	0.396759	0.420728	0.494192	0.603613	0.908641	0.670727	0.386978	0.405056	-0.700936	-0.586365	-0.217603	0.384413	2.45602	0.787609	-0.746906	-0.661588
BGN	0.904523	1.01141	0.95486	1.00852	1.43732	1.6135	1.72814	1.60618	-0.916472	-0.716965	-0.825171	-0.722639	0.328017	0.908509	1.34499	0.882298
BTG1	1.4631	1.72214	1.73137	1.66875	2.19675	2.12612	2.14697	2.20721	-1.09507	-0.467754	-0.442282	-0.610666	1.20187	0.900555	0.9873	1.2483
CAB39	0.883688	1.05439	1.13027	1.1526	1.31566	1.37415	1.37431	1.36652	-1.60109	-0.924949	-0.58529	-0.480309	0.361539	0.698575	0.699545	0.6535
CDH1	1.19887	1.52839	1.5411	1.82615	1.62595	1.71937	1.79067	1.77937	-1.88761	-0.75871	-0.70727	0.636063	-0.346618	0.0875549	0.44724	0.388547
CRABP2	0.108527	1.60415	1.35378	1.56555	0.719832	1.64171	2.03082	2.03433	-1.29788	-0.116556	-0.453774	-0.174201	-1.01029	-0.0582882	0.693651	0.701863
CST6	0.0699701	0.0943578	0.157139	0.182139	0.698564	0.667744	0.513873	0.561118	-1.14374	-1.07797	-0.90112	-0.827546	1.18695	1.03537	0.344697	0.545575
DSC3	0.214575	0.221223	0.209588	0.180075	0.570732	0.639074	0.683309	0.477941	-0.717103	-0.691004	-0.736565	-0.849787	0.956858	1.35201	1.62255	0.461798
ECI1	0.133448	0.21134	0.201311	0.125276	0.667725	0.639372	0.478438	0.402038	-0.902801	-0.613679	-0.65218	-0.931847	1.61777	1.44754	0.567597	0.196918
ECRG4	0.129402	0.178102	0.352035	0.59693	2.79737	3.21252	3.03902	3.12039	-0.966731	-0.961514	-0.940662	-0.904419	0.43526	1.21051	0.847067	1.00969
EFHD2	0.308989	0.525685	0.46854	0.488404	0.770057	0.793563	0.797195	0.834417	-1.44641	-0.648081	-0.875677	-0.798035	0.486233	0.610669	0.630162	0.834036
F3	0.390218	1.71615	1.5181	1.68725	1.11311	1.6176	2.19929	2.21662	-1.63608	0.0830185	-0.33754	0.0163258	-0.976968	-0.136662	1.53693	1.60325
FABP5	1.77299	1.99488	1.9924	1.66629	2.54825	2.23539	1.95724	1.80296	-0.408493	0.15627	0.149252	-0.638567	2.25394	0.92795	0.0514422	-0.339339
FAM174B	0.154325	0.212013	0.180632	0.423684	0.861066	0.995558	0.98473	1.33016	-0.965687	-0.903006	-0.937551	-0.639406	0.118704	0.426753	0.400388	1.39953
FTL	3.74504	3.81769	3.73924	3.49223	4.18561	3.84605	3.68606	3.75889	-0.108636	0.24286	-0.135597	-1.15053	2.47342	0.387146	-0.375763	-0.0435963
G0S2	0.704877	0.83625	0.757914	0.44243	1.41358	1.2812	0.905692	0.762701	-0.414409	-0.0810585	-0.285076	-0.962497	2.03444	1.4364	0.113655	-0.273063
GATA3	0.29297	0.416866	0.431909	0.402183	0.765199	1.02606	1.12063	1.16165	-1.00351	-0.781074	-0.752142	-0.808898	0.0143474	0.820333	1.16851	1.33009
GCLM	1.53931	1.79842	1.70545	1.60111	2.3677	2.46787	2.27113	2.19573	-1.07833	-0.631743	-0.805427	-0.982084	0.868896	1.23311	0.550639	0.322681
GDPD2	0.0461126	0.0917464	0.0736582	0.054208	0.417344	0.394363	0.384965	0.172146	-0.771314	-0.530823	-0.627463	-0.729447	1.54402	1.37439	1.30614	-0.0794749
GNG11	0.601768	0.810293	0.689351	0.49347	1.19177	1.03846	0.911995	1.00117	-0.893792	-0.179185	-0.611684	-1.21013	1.58419	0.793882	0.22726	0.619285
GPRC5A	0.703883	1.20215	1.12606	1.50604	1.27029	1.11611	0.935704	1.07274	-1.60664	-0.0721144	-0.358651	1.31655	0.203617	-0.394523	-0.986782	-0.546811
GRN	0.886927	1.34799	1.31902	1.52688	1.33231	1.31022	1.34823	1.39422	-2.42138	-0.038968	-0.223121	1.22444	-0.1393	-0.278044	-0.0374363	0.266174
GUCA2A	0.908729	1.45162	1.22635	0.952299	2.20612	2.12424	1.55055	1.42973	-0.804049	-0.0659583	-0.421316	-0.758459	1.91882	1.62426	0.117243	-0.104112
HSPB1	1.36901	1.84812	1.63255	1.78032	2.38493	2.19024	2.36073	2.4367	-1.12317	-0.326346	-0.732262	-0.46357	1.16097	0.527537	1.07538	1.35122
IFI6	1.58309	1.01967	1.28301	1.0908	2.42578	1.414	1.25841	1.04	0.263517	-0.543871	-0.222412	-0.465212	2.5	-0.0280905	-0.25616	-0.521962
IFNGR1	0.478787	0.846103	0.847069	1.11638	0.933947	1.12213	0.943225	1.18048	-1.88398	-0.719387	-0.715726	0.456245	-0.371542	0.484905	-0.332989	0.784894
IGFBP7	1.76768	2.55798	2.41543	2.30046	2.23874	2.50743	2.80903	3.05525	-1.39916	-0.0737687	-0.396094	-0.624585	-0.736831	-0.193362	0.618614	1.48922
IQGAP2	0.172517	0.544991	0.533251	0.653253	0.69069	1.06065	1.04611	1.06808	-1.55801	-0.719737	-0.751199	-0.411517	-0.29693	1.0991	1.03395	1.13279
ISG20	0.218345	0.17944	0.153213	0.420191	1.09582	0.618543	0.49024	0.534551	-0.864274	-0.951608	-1.00859	-0.352369	2.35101	0.262076	-0.149151	-0.0130533
KRT7	2.5668	3.33119	3.09907	3.24539	3.12543	3.39113	3.59388	3.61181	-1.81183	0.101192	-0.640363	-0.193131	-0.564547	0.322341	1.17669	1.2609
LOC101672794	0.00729808	0.00311962	0.00275901	0.00118062	1.01536	1.04058	0.879197	0.852137	-0.924166	-0.92928	-0.92972	-0.931645	1.20999	1.29583	0.78221	0.703914
LOC101672987	0.149964	0.258227	0.313536	0.338095	0.583716	0.760331	0.759271	0.812031	-1.20286	-0.924869	-0.770801	-0.69961	0.117397	0.842079	0.837336	1.07958
LOC101674231	0.25297	0.583223	0.440425	0.470263	1.61424	1.72431	1.77889	1.75809	-1.01184	-0.797595	-0.898959	-0.878958	0.576495	0.825003	0.958779	0.906932
LOC101675446	0.348296	0.357295	0.463721	0.504654	0.789868	0.764146	0.585603	0.458614	-1.15944	-1.11191	-0.516055	-0.269461	1.75983	1.55216	0.248956	-0.546118
LOC101679740	0.515996	1.95484	1.96776	1.40777	1.56014	2.12369	2.43646	2.16259	-1.3444	0.369407	0.398622	-0.577267	-0.363289	0.782672	1.75944	0.88819
LOC101680117	2.762	2.44839	2.04996	1.63566	3.7826	3.14374	2.58873	2.08505	0.138052	-0.219473	-0.538428	-0.75945	2.4952	0.755387	-0.0732355	-0.515157
LOC101682454	0.259086	0.288151	0.232137	0.171364	1.00976	0.756796	0.531355	0.459776	-0.552851	-0.477449	-0.620828	-0.76757	2.30657	1.09607	0.24723	0.015358
LOC101688808	1.08938	1.5466	1.65522	1.69464	1.88539	1.99031	1.87633	1.87456	-2.11488	-0.829857	-0.428087	-0.271109	0.582229	1.12578	0.537917	0.529302
LOC106005009	1.40718	1.29968	0.972367	0.743301	2.72436	2.09448	1.49971	1.22353	-0.209759	-0.312582	-0.565494	-0.699203	2.5	0.787341	-0.111949	-0.379018
LOC123386962	0.116877	0.231185	0.207098	0.284213	0.730931	0.505339	0.534656	0.68257	-1.1506	-0.80493	-0.881092	-0.630651	1.26977	0.204472	0.329711	1.02074
LOC123386996	0.000592141	0.000675618	0.00141706	0.00148526	0.955226	1.15786	1.71757	2.06761	-0.782136	-0.782105	-0.78183	-0.781805	-0.189737	0.0266108	0.911447	1.77669
LOC123390887	0.339435	1.74197	1.13856	1.85537	0.708291	0.8879	0.993633	1.51196	-0.782243	-0.03539	-0.484136	0.0835549	-0.673564	-0.604246	-0.557224	-0.238905
LOC123393238	0.02949	0.042991	0.0405773	0.0455304	1.15544	0.812327	0.637286	0.566812	-0.785012	-0.765417	-0.76894	-0.761702	2.21804	0.927122	0.420703	0.240561
LOC123394022	0.000297781	0.00161581	0.000793015	0	0.553735	0.558423	0.587869	0.562151	-0.948286	-0.944967	-0.947039	-0.949035	0.911511	0.932072	1.06345	0.948493
LOC123394028	0.00120809	0.00027318	0.000731708	0	0.461201	0.557732	0.677599	0.639744	-0.920983	-0.923172	-0.922099	-0.923812	0.44724	0.823306	1.34376	1.17261
LRP10	0.565773	0.719425	0.723301	0.903764	0.961928	0.930742	0.821992	0.873719	-1.94552	-0.898401	-0.869851	0.589781	1.11921	0.831511	-0.104317	0.328131
MAL	0.0546783	0.0863848	0.207051	0.339811	0.768531	0.965681	1.05337	1.28434	-0.923586	-0.897975	-0.792733	-0.661284	-0.0953188	0.258436	0.439626	1.00037
MFGE8	0.317688	0.599523	0.520077	0.484563	0.88739	0.586029	0.595927	0.579639	-1.44355	0.157307	-0.340492	-0.550551	2.33162	0.069942	0.133914	0.0289827
MKRN1	0.52524	0.876372	0.806135	0.822458	0.918519	1.11386	1.1192	0.977261	-1.80719	-0.161665	-0.538586	-0.453337	0.0775595	1.328	1.36573	0.428252
MMP13	0.444649	0.486864	0.583848	0.690924	1.02081	0.646113	0.501541	0.451129	-0.638306	-0.461454	-0.0257402	0.507038	2.5	0.277112	-0.3982	-0.611643
MMP7	0.173797	0.933818	0.929214	1.81479	0.968573	1.24225	0.911416	1.61405	-1.19839	-0.654469	-0.659162	0.789505	-0.618333	-0.285328	-0.677104	0.341046
MRPL52	1.03478	1.17596	1.15081	1.08366	1.56096	1.52116	1.36508	1.41748	-1.13664	-0.538678	-0.651474	-0.939111	1.59413	1.3337	0.406813	0.70204
MVB12A	0.559111	0.716576	0.642374	0.506335	1.00032	1.00512	0.861459	0.742916	-0.759027	-0.0430972	-0.394519	-0.974836	1.56916	1.60053	0.72301	0.0880554
NRN1	0.35383	0.643109	0.552713	0.310033	1.13608	1.02567	0.920818	0.716145	-0.928382	-0.172934	-0.432864	-1.02488	1.7433	1.22861	0.789742	0.0549341
P4HA1	0.538485	0.813127	0.641665	0.900569	1.00649	1.04501	1.14986	1.16699	-1.394	-0.559845	-1.10714	-0.242452	0.181091	0.346634	0.830803	0.914797
PADI1	0.135301	0.180788	0.21489	0.356898	0.649428	0.669669	0.710118	0.889933	-0.874979	-0.811396	-0.761794	-0.536047	0.0434088	0.0901251	0.186359	0.664591
PAX6	0.195205	0.388165	0.294868	0.226945	0.583061	0.513871	0.453767	0.40717	-1.09506	0.102971	-0.505155	-0.913535	1.57203	1.01743	0.56585	0.233955
PDZD8	0.459783	0.643881	0.535143	0.473491	0.862895	0.947501	0.743607	0.696697	-1.01199	-0.090094	-0.655004	-0.949037	1.25234	1.85492	0.484867	0.20726
PLIN2	0.397953	0.692155	0.684923	0.69447	0.941854	0.8368	0.784885	0.880858	-2.17463	-0.530131	-0.576628	-0.515181	1.29997	0.474019	0.0968022	0.80988
PMEPA1	0.61131	1.85337	1.63442	1.72876	1.26141	1.68174	2.19662	2.24516	-1.7024	0.248287	-0.291036	-0.0730509	-0.977056	-0.184273	1.37154	1.56381
PPP2R5A	0.195086	0.230752	0.271924	0.309173	0.55262	0.544871	0.491489	0.449994	-1.2388	-1.04329	-0.808755	-0.588076	1.07548	1.01605	0.618937	0.324572
PRDX1	1.96606	2.02306	2.0366	2.17589	3.05854	2.61659	2.63127	2.55946	-1.07395	-0.980769	-0.957856	-0.703072	2.07397	0.382028	0.427063	0.212984
PSCA	0.238693	0.482089	0.637263	0.901644	1.46953	0.998491	0.96347	0.916926	-1.43515	-1.01167	-0.682632	0.0101415	2.28998	0.313386	0.200326	0.0560636
S100A14	0.987337	1.14521	1.07686	0.994451	1.33771	1.35371	1.38196	1.46487	-1.26663	-0.50367	-0.848815	-1.23478	0.605266	0.707406	0.891803	1.46402
SFN	1.48095	1.82367	1.52082	1.48183	2.12	1.60347	1.58243	1.69885	-0.720435	0.750659	-0.574059	-0.717298	2.49936	-0.25136	-0.336084	0.155721
SKIL	0.701289	1.16662	1.0819	1.17819	1.38507	1.60881	1.63945	1.61533	-1.59738	-0.474287	-0.719486	-0.439168	0.262656	1.20431	1.35045	1.23503
SMIM22	0.30477	0.566425	0.596519	0.841924	0.66391	0.796987	0.698365	0.769429	-1.90439	-0.823355	-0.679898	0.666024	-0.342552	0.394242	-0.161094	0.233515
SORBS2	0.200622	0.734106	0.672783	0.977233	0.774718	1.13861	1.1714	1.17907	-1.68217	-0.6782	-0.822639	-0.00985031	-0.577552	0.532474	0.653777	0.682721
SQSTM1	0.520913	0.787068	0.859452	1.01234	1.02928	0.999078	0.933034	0.985777	-2.06224	-0.871002	-0.488322	0.41704	0.526103	0.332886	-0.0698539	0.249621
STOM	0.836784	0.871297	0.902743	1.04202	1.22004	1.10842	1.032	0.863971	-1.15466	-0.914867	-0.689053	0.401002	2.03476	0.976663	0.317455	-0.966464
SYT16	0.205791	0.47036	0.425985	0.536239	0.560159	0.564139	0.489158	0.504322	-2.01144	-0.340973	-0.652881	0.148365	0.334173	0.365519	-0.204616	-0.092736
TIMP1	0.475228	0.635366	0.565281	0.507373	0.969505	1.02928	0.957431	0.949747	-1.22374	-0.645362	-0.909917	-1.11495	0.905343	1.2416	0.83982	0.798536
TMEM92	0.115501	0.240284	0.202443	0.266982	0.55478	0.534326	0.464444	0.575377	-1.34955	-0.786835	-0.964955	-0.657048	0.985894	0.852887	0.41845	1.12261
TSPAN15	0.147981	0.336256	0.251579	0.24785	0.79001	0.833866	0.706485	0.624635	-1.10813	-0.580268	-0.830005	-0.840523	1.18594	1.40303	0.797937	0.44789
UPK3BL2	0.869897	1.09512	1.01455	0.666258	1.94213	1.33684	1.1106	1.23475	-0.785343	-0.345267	-0.514183	-1.10633	2.5	0.251464	-0.31122	-0.0182443
VWA5A	0.897967	0.94227	1.01637	1.05517	1.36434	1.28507	1.43297	1.42616	-1.12563	-0.98865	-0.745546	-0.610853	0.671148	0.30379	1.01361	0.978562
FOXQ1	1.36909	1.59705	1.49296	1.2502	1.76281	2.03702	1.71149	1.62148	-0.545113	0.145637	-0.18936	-0.847508	0.756532	2.01833	0.55647	0.22944
ABLIM1	0.955561	1.01551	1.02378	1.21762	1.36989	1.44585	1.40032	1.30098	-1.21738	-1.0054	-0.975117	-0.189323	0.544137	0.953959	0.704598	0.198339
PHLDA2	2.3599	2.20993	2.15356	2.08338	2.72081	2.43067	2.00397	2.20644	0.292267	-0.37827	-0.605435	-0.870893	2.38499	0.645378	-1.14968	-0.392684
HPGD	0.271471	0.370255	0.50391	0.468746	0.755342	0.619211	0.502064	0.428685	-1.18243	-0.62523	0.22186	-0.0120876	2.15742	1.04934	0.209379	-0.268789
BIRC3	0.565176	0.674416	0.645531	0.598933	0.920224	0.884725	0.870153	0.863675	-1.26968	-0.681931	-0.843639	-1.09487	0.900705	0.647425	0.546034	0.501431
IL10RB	0.467124	0.918978	0.807508	0.924042	0.827578	0.966103	0.981458	1.03348	-2.08845	-0.089672	-0.669599	-0.0617604	-0.569901	0.17562	0.264796	0.577306
CLU	0.853838	3.44175	2.95394	3.68036	1.58953	2.64695	3.73732	4.25455	-1.18964	-0.0608623	-0.532026	0.26805	-1.08991	-0.73012	0.35887	1.46997
LOC101683630	1.69653	2.05601	1.85271	2.1418	2.06825	2.06677	2.04217	2.19127	-1.70744	0.0879423	-1.00591	0.620558	0.161145	0.152238	0.00619029	0.949086
CD46	0.652994	1.01874	1.00634	1.33558	1.02791	1.22371	1.41415	1.49393	-1.44382	-0.7234	-0.752374	0.153315	-0.701724	-0.188393	0.417241	0.707286
ELF3	1.291	1.56765	1.63105	1.83686	1.65326	1.66374	1.54378	1.41914	-1.68351	-0.40597	-0.0600141	1.227	0.0664772	0.127141	-0.530692	-1.13551
KLF10	0.454928	0.51484	0.550832	0.617041	0.803082	0.891822	0.965233	0.852318	-1.17891	-0.926887	-0.768062	-0.460534	0.520978	1.0575	1.53879	0.812777
ID1	2.17398	2.281	2.38873	1.66645	2.57367	2.5923	2.21381	1.9807	0.101078	0.370464	0.672404	-0.848181	1.27296	1.33986	0.197995	-0.318084
B2M	2.9576	3.00377	3.17357	3.04349	3.32627	3.22291	2.90222	2.88146	-0.596194	-0.32587	0.782769	-0.0831571	1.95404	1.14182	-0.904373	-1.01556
ACER2	0.402649	1.01099	1.18094	1.62674	0.831835	1.36976	1.55681	1.50977	-1.57266	-0.754706	-0.422235	0.77273	-1.04908	0.0198517	0.548352	0.405984
SAT1	1.73465	2.08012	2.25906	2.50213	2.09145	2.19201	2.03205	1.93863	-1.51248	-0.334955	0.4549	1.7814	-0.289023	0.142273	-0.524139	-0.866797
HS3ST1	1.08962	1.03701	1.18437	1.4009	1.47911	1.35711	1.1452	1.20876	-1.1014	-1.35431	-0.610902	0.700897	1.24903	0.412248	-0.819308	-0.476938
GADD45B	1.22359	1.94331	1.93412	1.87037	1.62062	2.05803	2.13405	2.06238	-2.03979	0.340171	0.297741	0.0139038	-0.939081	0.903975	1.31487	0.92665
LOC101676601	0.41944	0.156645	0.25185	0.292064	1.23072	0.277003	0.505774	0.146482	-0.146448	-0.666143	-0.493433	-0.415395	2.5	-0.444991	0.056325	-0.683626
CCN2	1.03756	1.8162	1.94257	2.25068	1.49799	2.46088	2.79106	2.66588	-1.44334	-0.663376	-0.469168	0.121172	-1.05634	0.641974	1.71669	1.26702
MUC1	1.58906	2.0495	2.20602	2.62494	2.09043	1.96736	1.7303	1.54006	-1.0052	0.0235465	0.495937	2.1924	0.140024	-0.196303	-0.738332	-1.08933
TXN	2.77511	3.14657	3.11157	3.19131	3.17656	2.9661	2.89396	3.32994	-1.25019	-0.207267	-0.32287	-0.0534657	-0.104927	-0.762299	-0.957627	0.469227

## Sheet: Table S6B
Table S6B. Expression viariations of the differentially expressed genes in CF PDEs at D5 of differentiation. The differentially expressed genes in CF PDEs relative to WT PDEs on D5 of differentiation are listed in this table. The average normalized counts (Log2(TPM+1) of the differentially expressed genes at D5 is shown in columns B-I. Columns J-Q list the Z-scores calculated for each gene. Heatm…
	Avg Log2(TPM+1)								Z-score
Genes	WT_D2	WT_D5	WT_D7	WT_D9	CFKO_D2	CFKO_D5	CFKO_D7	CFKO_D9	WT_D2	WT_D5	WT_D7	WT_D9	CFKO_D2	CFKO_D5	CFKO_D7	CFKO_D9
BCAM	0.663362	0.78851	0.872155	0.663684	0.00594532	0.0244227	0.0309199	0.025658	0.756845	1.21755	1.55923	0.75796	-0.908146	-0.874751	-0.862861	-0.872496
EFEMP1	0.483011	0.489735	0.399845	0.275592	0.0213498	0.0338224	0.0414602	0.0432083	1.43567	1.47926	0.920056	0.225346	-0.953461	-0.902353	-0.87074	-0.86347
GPX1	3.36878	3.03826	3.01551	2.95385	3.18073	2.6047	2.46765	2.60975	1.43806	0.117779	0.0419374	-0.155063	0.633908	-1.06805	-1.34788	-1.057
ICAM1	0.68968	1.13508	1.12762	1.51028	0.038448	0.0414083	0.0585927	0.0626595	-0.142053	0.697708	0.680356	1.76144	-0.858323	-0.856009	-0.842444	-0.839199
IRS2	1.17416	1.11367	1.21793	1.52265	0.153016	0.159537	0.156463	0.194629	0.539098	0.405806	0.640688	1.48585	-0.91377	-0.908419	-0.910946	-0.879017
JPT1	1.43546	2.09315	1.97243	1.91566	1.41465	1.2595	1.20229	1.3433	-0.561375	1.56829	1.06577	0.849663	-0.608514	-0.930723	-1.03747	-0.762902
KRT18	1.64635	1.9395	1.77161	1.90082	1.28333	1.26413	1.46997	1.52335	-0.20176	0.986115	0.263579	0.808733	-1.26335	-1.30947	-0.765627	-0.605357
LDHB	0.683072	0.818944	0.644359	0.692748	0.181249	0.182133	0.216306	0.235694	0.801682	1.45938	0.630073	0.845619	-0.981479	-0.979057	-0.88386	-0.828385
LOC101678227	1.30598	1.73814	1.8971	2.11099	0.515139	0.287151	0.191559	0.132097	-0.102838	0.513216	0.815693	1.30655	-0.725677	-0.831029	-0.868536	-0.890121
LOC101679831	0.283637	0.708613	0.564833	0.700827	0.00612879	0.0207261	0.0489604	0.0971063	-0.311255	1.03317	0.513119	1.00305	-0.926478	-0.898194	-0.842299	-0.743271
LOC106003392	2.57403	3.40641	3.29377	3.54169	0.399406	0.178771	0.0969692	0.0796125	-0.16319	0.782419	0.604117	1.02486	-0.808517	-0.8249	-0.830113	-0.831165
PANK4	1.23932	1.51207	1.52338	1.53112	0.0710008	0.172477	0.153085	0.313895	0.305363	0.912468	0.941378	0.961379	-1.02881	-0.964528	-0.977322	-0.863329
PRAP1	0.12254	0.910723	0.454477	0.97592	0.000780109	0.00277825	0.00193641	0.0118144	-0.459767	0.272778	-0.219332	0.363275	-0.529784	-0.528703	-0.529159	-0.523785
SELENOM	0.513153	0.654313	0.622964	0.507669	0.0446718	0.0595351	0.120337	0.10077	0.698948	1.41557	1.24757	0.673097	-1.06911	-1.0248	-0.836548	-0.898386
SOX2	0.748056	0.614814	0.586403	0.657442	0	0	0.000903695	0	1.11476	0.633947	0.539451	0.780858	-0.915353	-0.915353	-0.913704	-0.915353
PLAC8	1.95535	1.93492	2.04596	2.11643	0.568443	0.545807	0.452208	0.513478	0.453105	0.4185	0.61546	0.752299	-0.831001	-0.840573	-0.877933	-0.853874
LOC101690213	1.48821	2.12524	2.04612	2.17977	1.44471	1.4681	1.62421	1.76692	-1.04541	0.861586	0.553678	1.08844	-1.13653	-1.08803	-0.733545	-0.357356
UBC	2.48697	2.38495	2.57406	2.49038	2.17421	1.99424	1.98645	1.82041	0.995476	0.50999	1.45101	1.01259	-0.348967	-0.952022	-0.975756	-1.44001
LOC106004832	0.579816	0.714229	0.730345	0.793337	0.0970281	0.0754603	0.0907995	0.0389661	0.478762	0.984912	1.0503	1.31621	-0.868508	-0.914829	-0.881988	-0.990968
LOC101685649	0.495043	0.770839	0.912268	1.15199	0.00410666	0.00751481	0.01799	0.00692944	-0.161358	0.377067	0.716427	1.41351	-0.819086	-0.815543	-0.804579	-0.816153
WFDC2	0.771207	2.923	2.82186	4.7839	0.00407779	0.277676	0.521535	1.13541	-0.487241	-0.294265	-0.315271	0.891367	-0.500841	-0.497131	-0.492851	-0.476085
PRDX2	1.12807	0.849082	0.826896	0.68692	0.290083	0.216862	0.266926	0.285688	1.98166	0.800232	0.719675	0.250636	-0.771933	-0.92015	-0.819986	-0.781139
TGFB2	0.16304	0.425038	0.389711	0.566449	0.00149447	0.0105511	0.0329521	0.0475079	-0.363315	0.691669	0.532796	1.38694	-0.888731	-0.861467	-0.79296	-0.747616
CDH13	0.20375	0.549774	0.409694	0.365261	0.000962023	0.000374845	0.00336472	0.00874315	-0.0424197	1.81427	0.98457	0.74476	-0.866713	-0.868865	-0.857893	-0.838071
LOC101672555	1.62151	3.32138	3.09778	2.97765	1.5042	2.00447	2.51461	2.89178	-1.29674	1.54194	0.846017	0.531637	-1.36698	-1.00062	-0.381224	0.328948
FN1	0.00106799	1.63546	0.842605	1.0439	0.0392704	0.0732282	1.59494	1.99061	-1.11432	0.58285	-0.571427	-0.358652	-1.0983	-1.08354	0.499138	1.48189
PDZK1IP1	0.799271	1.35378	1.19267	1.45978	0.128427	0.322196	0.378012	0.474502	-0.204221	1.1893	0.702119	1.55538	-1.1232	-0.917636	-0.850649	-0.725655
TGFBI	0.868023	1.57464	1.2196	1.07998	0.0881731	0.139129	0.306281	0.263094	0.0888414	2.10107	0.914215	0.551373	-0.97205	-0.925095	-0.753142	-0.800359
MDM2	1.02291	1.96823	1.87445	1.90813	0.733249	0.942794	1.35168	1.70703	-1.09353	0.989921	0.684905	0.791149	-1.42648	-1.19546	-0.578157	0.20665
BCAS4	1.63716	1.86847	1.79046	1.9347	1.27126	1.44147	1.33208	1.4563	-0.142478	0.671067	0.375428	0.940866	-1.10043	-0.698124	-0.964472	-0.659708
LOC106005313	0.212613	0.936676	1.26036	1.52379	0.00367221	0.00315953	0.00336444	0.00134629	-0.577162	0.141849	0.675247	1.25659	-0.704725	-0.705006	-0.704894	-0.706
PALLD	0.370734	1.2779	0.888861	0.930731	0.26911	0.317957	0.734678	0.889897	-1.06417	2.02158	0.353856	0.503801	-1.26601	-1.17155	-0.147214	0.35749
TCIM	0.295098	0.541992	0.766373	1.09384	0.00275086	0.00426321	0.00728526	0.00667706	-0.358879	0.109652	0.648366	1.68687	-0.782986	-0.781096	-0.77731	-0.778073
CALD1	0.0268528	2.19233	1.45906	1.48504	0.037757	0.237491	1.49047	1.85889	-1.27113	1.7808	-0.0106533	0.0329257	-1.26679	-1.17842	0.0421834	0.803313
TMSB10	2.72076	3.79643	3.38803	3.59327	2.59402	2.81386	3.57659	3.90434	-1.30473	0.921832	-0.21111	0.3006	-1.44192	-1.19227	0.254982	1.30687
PBX1	0.651329	0.910375	0.799526	0.824993	0.332257	0.384315	0.56041	0.552208	-0.00769123	1.5232	0.81934	0.974214	-1.42201	-1.22092	-0.457639	-0.496254
CDH6	0.483567	1.45887	1.08063	1.35641	0.339493	0.557163	1.19555	1.3013	-1.28228	1.06923	-0.119627	0.701601	-1.47328	-1.17357	0.195313	0.518909
ACTG1	2.9981	3.4096	3.39196	3.27365	2.65706	2.82993	3.1826	3.13627	-0.502977	1.46259	1.36067	0.721919	-1.61867	-1.10061	0.279336	0.0691317
LOC101684378	0.153898	0.396353	0.483126	0.722786	0.0110433	0.00871947	0.00682237	0.00752285	-0.41674	0.223387	0.492901	1.37107	-0.727314	-0.732009	-0.735833	-0.734422
DRAXIN	0.020612	0.452321	0.239882	0.244546	0.00313965	0.0094077	0.0585783	0.166507	-0.973175	1.98975	0.372316	0.404257	-1.06823	-1.03432	-0.760809	-0.111141
TP53INP1	0.529948	0.878284	0.88298	1.08097	0.303673	0.368066	0.59909	0.604558	-0.621792	0.687624	0.708576	1.68784	-1.25811	-1.09143	-0.39684	-0.37838
SYT8	0.780795	1.04219	1.03323	1.05325	0.734392	0.661273	0.705826	0.782449	-0.565274	0.857158	0.801994	0.925938	-0.781178	-1.10169	-0.909191	-0.557396
RNH1	1.42744	1.45933	1.40291	1.2509	1.11236	1.10292	1.13575	1.17126	1.26342	1.54415	1.05351	-0.138459	-1.07779	-1.13717	-0.928174	-0.694262
ANXA2	2.36289	2.75077	2.604	2.65764	2.30388	2.34293	2.51013	2.54912	-1.07899	1.65237	0.492636	0.896932	-1.40926	-1.19287	-0.164605	0.100956
CNN3	0.776172	1.31831	1.33648	1.24521	0.670547	0.828332	1.0275	1.18821	-1.26965	1.00917	1.10901	0.625319	-1.58705	-1.10011	-0.36491	0.344901
JUND	1.03556	1.14555	1.17272	1.24885	0.576116	0.742032	0.866024	0.881073	0.110033	0.697035	0.852265	1.31033	-1.74981	-1.17428	-0.677324	-0.612709
RPS27L	1.69207	2.32306	2.23604	2.46439	1.72105	1.86021	1.94861	2.23415	-1.22957	0.396373	0.106762	0.923819	-1.1752	-0.891044	-0.688883	0.100755
LOC101688986	0.19271	0.516317	0.410962	0.978626	0.0391123	0.0204887	0.0085326	0.011623	-0.399871	-0.0110281	-0.151669	0.815613	-0.544765	-0.560868	-0.57105	-0.56843
PAPPA	0.0075075	0.650224	0.460745	0.747378	0.00322349	0.0515335	0.459782	0.796749	-1.29423	0.658004	-0.0527082	1.0781	-1.30349	-1.19678	-0.0559861	1.30775
LOC101679032	0.21268	0.58338	0.456462	0.582856	0.192225	0.173908	0.2791	0.297428	-0.885468	0.988549	0.26741	0.98538	-0.970021	-1.04429	-0.598672	-0.516123
LOC101686051	0.973063	1.59056	1.39964	1.16483	0.255029	0.306733	0.673291	1.00282	-0.262686	1.48618	0.826428	0.170052	-1.31143	-1.25845	-0.792931	-0.200862
NUDT14	0.494638	0.652309	0.553529	0.54754	0.23807	0.271953	0.322317	0.332784	0.305136	1.41133	0.698049	0.657022	-1.16066	-0.987942	-0.720161	-0.662794
CEBPD	1.39779	0.970013	1.13119	0.776593	0.326856	0.539174	0.510079	0.490994	2.17994	0.491074	1.04438	-0.0652818	-1.00962	-0.616287	-0.67525	-0.713005
LOC101687698	1.9613	2.53813	2.6126	2.6086	1.46736	1.69879	2.09048	2.00599	-0.594893	0.782752	1.02576	1.01225	-1.28301	-1.00248	-0.351462	-0.514219
LOC101672378	2.43734	1.65002	2.0165	1.91192	1.10604	0.531744	0.233848	0.257094	1.95498	0.154702	0.820163	0.604806	-0.476072	-0.857312	-0.983899	-0.97532
LIMA1	1.72491	2.07262	1.81716	1.90736	1.52528	1.67861	1.8867	1.93045	-0.699099	1.78771	-0.121185	0.497925	-1.78134	-0.969681	0.351107	0.66552
LOC106005570	3.43121	3.22108	3.29813	3.41521	2.88142	2.86579	2.75544	2.87219	0.965741	0.166562	0.4403	0.89882	-0.817653	-0.855397	-1.10568	-0.840014
BSG	2.34472	2.53125	2.44001	2.36357	2.12673	2.15624	2.31463	2.3604	0.0210137	1.73791	0.858053	0.180334	-1.61893	-1.41728	-0.227221	0.153321
PHLDA3	1.15357	1.33487	1.30796	1.14127	0.935532	0.982271	1.03341	1.07302	0.260304	1.7977	1.55147	0.16574	-1.25481	-0.957247	-0.615317	-0.338219
MAP4K4	0.480263	1.0307	0.707202	0.795854	0.615722	0.577992	0.859072	1.03552	-1.47748	1.34115	-0.499225	-0.0525695	-0.920444	-1.08325	0.291014	1.3733
CARHSP1	0.577391	0.901475	0.759528	0.625018	0.528286	0.44303	0.609579	0.656444	-0.434786	2.2798	0.982059	-0.0888378	-0.774629	-1.32644	-0.202792	0.148623
CDKN1A	1.67241	2.36526	2.09681	2.34847	1.84746	1.82726	2.02387	2.30912	-1.49859	0.853929	-0.254157	0.775552	-1.04826	-1.10435	-0.507264	0.597001
RUNX1	1.12645	1.59746	1.46183	1.4471	1.14775	1.21327	1.43177	1.63418	-1.18207	1.3481	0.493766	0.407749	-1.09152	-0.800613	0.319628	1.59999
TSPAN13	0.37363	0.768172	0.685103	0.740154	0.368684	0.368047	0.5843	0.712692	-1.29184	0.737789	0.24153	0.565778	-1.31254	-1.3152	-0.307854	0.401798
LOC101675626	0.653001	0.855548	0.669773	0.636937	0.556716	0.470171	0.640181	0.713475	-0.152298	1.95789	0.00666834	-0.302076	-1.01505	-1.72273	-0.27202	0.433616
MARCKSL1	0.682463	1.00282	0.951642	0.881205	0.524834	0.538044	0.793865	0.8169	-0.745577	1.39122	1.00233	0.498579	-1.5708	-1.50653	-0.0787355	0.0686636
MLF2	1.30031	1.54788	1.50057	1.36637	1.19876	1.1875	1.28087	1.27304	-0.349896	1.83898	1.37774	0.182198	-1.10236	-1.1812	-0.499895	-0.559557
FLNB	0.555004	0.90865	0.755287	0.921638	0.406688	0.465622	0.763942	0.875234	-1.01821	0.806571	-0.0644295	0.886656	-1.61109	-1.38598	-0.0187476	0.605248
PROM1	0.453627	0.903715	1.26372	1.55464	0.0138275	0.0862851	0.0787265	0.0754804	-0.420488	0.193415	0.927433	1.74721	-0.804774	-0.752496	-0.758128	-0.760534
DPP7	0.797246	1.11882	1.03523	0.935623	0.682498	0.723213	0.765222	0.871893	-0.600175	1.69063	1.02257	0.296151	-1.25492	-1.03115	-0.790518	-0.132081
CADM1	0.0520779	0.502916	0.310644	0.423632	0.0591978	0.0985472	0.281948	0.365507	-1.35472	1.12097	-0.0722962	0.60099	-1.32367	-1.14799	-0.231519	0.245136
SFRP1	0.903507	1.50811	1.20944	1.21061	0.975131	0.745571	1.1685	1.32984	-1.10089	1.4591	0.00226088	0.00718523	-0.87202	-1.55122	-0.165644	0.537794
LOC101681752	0.878732	0.82438	0.935675	1.06137	0.318392	0.404012	0.533126	0.499471	0.676523	0.442656	0.935563	1.56235	-1.21994	-0.99428	-0.615276	-0.718829
NFKBIZ	0.830403	0.95923	0.914523	0.958559	0.601709	0.473728	0.457862	0.512974	0.504401	1.26159	0.9877	1.25739	-0.621398	-1.14772	-1.2084	-0.993418
IFNGR2	1.19037	1.32016	1.43368	1.38236	0.919262	0.855913	0.790632	0.771836	0.214703	0.757597	1.29375	1.04381	-0.715499	-0.898854	-1.07603	-1.12494
SOX4	1.85318	2.33693	2.247	2.58376	1.8466	1.863	2.47514	2.56643	-1.25876	0.252702	-0.0861996	1.35602	-1.27469	-1.23477	0.836838	1.26937
MUC13	0.136078	0.622795	0.853976	1.03515	0.0449196	0.0861377	0.111375	0.132003	-0.727158	0.350875	1.07846	1.77861	-0.876968	-0.810918	-0.769113	-0.734151
GLRX	1.60798	1.21753	1.41969	1.35662	0.286335	0.247592	0.262161	0.277789	1.62185	0.504974	1.02885	0.853923	-0.91184	-0.946858	-0.933849	-0.919682
DCXR	1.30557	1.29155	1.48437	1.38147	0.713006	0.745472	0.617796	0.630168	0.667104	0.620451	1.32314	0.931322	-0.830978	-0.769842	-0.999232	-0.978263
PTMS	1.5086	1.7321	1.5242	1.44536	1.35472	1.33406	1.51703	1.48929	0.171312	2.40676	0.311712	-0.37569	-1.10171	-1.25819	0.246856	0.000661076
LOC101679966	0.871711	1.2237	1.0179	1.07605	0.597611	0.777372	0.960619	0.886824	-0.361911	1.89981	0.481978	0.853504	-1.64717	-0.844538	0.136553	-0.280274
LAMA3	0.392065	1.19776	0.746479	1.15261	0.4724	0.553228	1.11818	1.58614	-1.13076	0.10152	-0.707467	0.00317623	-1.04751	-0.956726	-0.0688741	1.15862
ARL6IP5	1.50392	1.90634	1.85257	1.77596	1.44962	1.5462	1.51339	1.73174	-1.08107	1.15522	0.801868	0.330133	-1.31965	-0.886136	-1.03815	0.0738395
LOC101680899	0.539637	1.35668	1.45791	1.7845	0.651135	0.86987	0.965582	1.28784	-1.21966	0.150658	0.412151	1.46122	-1.09177	-0.795384	-0.643861	-0.0126194
SPP1	0.0257175	1.01801	0.696222	0.994603	0.0353729	0.380679	2.38794	3.04616	-0.717641	-0.465146	-0.575548	-0.474429	-0.716198	-0.654253	0.712552	2.18311
SMC4	0.762107	0.871854	0.734949	0.651833	0.525031	0.508952	0.758367	0.769369	0.530222	1.59164	0.285063	-0.425177	-1.40114	-1.51629	0.49607	0.596918
KRT8	2.25262	2.67392	2.47377	2.77362	2.44159	2.30785	2.30115	2.37887	-0.872392	0.377861	-0.281778	0.759096	-0.376046	-0.736904	-0.753722	-0.551275
SESN3	0.826138	1.18789	0.941606	1.00243	0.816623	0.822286	1.0203	0.941793	-0.890754	2.26634	-0.00412892	0.505768	-0.959355	-0.918604	0.661509	-0.0026147
ITGB6	0.619394	1.60947	1.37151	1.50311	0.614259	0.973671	1.42436	1.60571	-1.58708	0.962647	0.103467	0.553267	-1.5948	-0.946195	0.277025	0.947413
EHD1	0.713188	0.999611	0.937589	0.774797	0.626496	0.624237	0.782425	0.860441	-0.682701	1.69166	1.11834	-0.227764	-1.2772	-1.29201	-0.169461	0.453072
MYL9	0.068311	0.697963	0.50457	0.691944	0.0240958	0.260417	0.685707	0.772811	-1.49307	0.605033	-0.1846	0.578086	-1.59655	-0.986343	0.550335	0.954043
PYCR1	0.418459	0.525519	0.367191	0.302659	0.17823	0.169779	0.332497	0.382704	0.81376	1.97273	0.301194	-0.307718	-1.37648	-1.44435	-0.0310507	0.453531
SERPINE1	0.021056	1.79143	0.840939	1.47042	0.187398	0.377283	0.877251	1.53505	-1.2089	1.2121	-0.577827	0.410914	-1.11899	-0.996297	-0.536118	0.552236
FADS3	0.373905	0.908647	0.749019	0.663884	0.328759	0.367675	0.559624	0.874617	-1.18983	1.3117	0.420605	0.000415616	-1.34602	-1.21181	-0.467742	1.10962
ANKRD1	0	0.647581	0.191616	0.632296	0.00173116	0.0751512	0.983841	1.08737	-1.0743	0.0942272	-0.803362	0.0570452	-1.07207	-0.974178	1.07403	1.44828
HTRA1	0.702608	1.1882	1.07974	0.988125	0.529306	0.531833	0.818209	1.11307	-0.910458	0.816002	0.354704	0.00215939	-1.3499	-1.34402	-0.572013	0.491171
LOC101681626	0.680878	1.52838	1.36155	1.47014	0.661733	0.910103	1.43668	1.53738	-1.54196	0.900609	0.243905	0.658837	-1.57669	-1.07018	0.526158	0.939244
CLCA2	0.52096	0.953514	0.725748	0.67912	0.352526	0.446939	0.797535	0.922752	-0.907548	1.29981	0.0194011	-0.208644	-1.5398	-1.19856	0.391956	1.10938
S100A4	0.0813584	0.990719	0.881535	1.35592	0.0246886	0.215864	0.0689779	0.163241	-0.714001	0.496651	0.286974	1.39024	-0.758985	-0.596449	-0.724047	-0.64433
TPM4	1.69334	2.33307	2.06404	2.0822	1.67584	1.98223	2.31118	2.40622	-1.40221	1.00646	-0.195822	-0.124466	-1.44883	-0.501749	0.896076	1.39328
NUAK1	0.0576484	0.558963	0.445606	0.321625	0.042387	0.15945	0.46232	0.502879	-1.41719	1.36304	0.607329	-0.126805	-1.48188	-0.959448	0.713442	0.978443
SRGN	0.161916	0.469963	0.205872	0.470279	0.013453	0.0947412	0.515617	1.01878	-0.680676	-0.292329	-0.632304	-0.291867	-0.829192	-0.750611	-0.223906	0.778737
TAGLN	0.00136991	1.39551	0.773932	1.30189	0.0221395	0.265561	1.5988	1.96483	-1.13597	0.127681	-0.650223	-0.0225016	-1.12722	-1.00993	0.506512	1.41672
COL5A2	0.0949451	0.522337	0.249432	0.261707	0.0870858	0.102033	0.41124	0.520536	-1.18072	1.16187	-0.446829	-0.383509	-1.21511	-1.14947	0.453632	1.14975
LOC101690256	0.0588822	0.964314	1.31865	2.17715	0.0333306	0.25713	0.256117	0.265525	-0.663633	-0.0436408	0.39899	2.41602	-0.674251	-0.571343	-0.571863	-0.567017
WNT5B	0.0784969	0.780052	0.5305	0.532889	0.109774	0.212693	0.422654	0.545438	-1.29169	2.00765	0.562432	0.574625	-1.18861	-0.825718	0.0411726	0.639166
LOC101672663	0.695739	0.532676	0.74093	0.774277	0.230638	0.0973233	0.036095	0.0329559	0.903162	0.274551	1.0963	1.24451	-0.650708	-0.97821	-1.1146	-1.12137
TGFB1	0.340884	0.946937	0.808478	0.73614	0.426682	0.49069	0.712426	0.765381	-1.48192	1.79358	0.86173	0.423839	-1.12973	-0.846582	0.287046	0.597038
MDK	0.111038	0.728625	0.619207	0.539942	0.0633103	0.301833	0.656485	0.79281	-1.43073	0.898946	0.374896	0.0295264	-1.55781	-0.857584	0.547035	1.23412
ENPP3	0.551309	1.37731	1.4516	1.76355	0.160022	0.455862	0.359968	0.23929	-0.509326	0.835801	1.02034	1.96379	-0.848513	-0.60468	-0.691742	-0.790083
LOC101680039	3.28927	2.63621	2.70453	2.81218	2.6269	1.73917	1.346	1.13839	1.72018	0.180918	0.299042	0.502333	0.165434	-0.808425	-1.02988	-1.11607
MED24	0.401955	0.748585	0.939745	1.22394	0.157518	0.24753	0.273221	0.323309	-0.513019	0.242134	0.785178	1.81103	-0.908291	-0.77384	-0.733192	-0.650878
PTN	1.77467	2.31236	2.22186	2.57771	2.10345	1.94852	1.98159	2.1085	-1.2373	0.303523	-0.0170504	1.42934	-0.394938	-0.826422	-0.73984	-0.379722
BPGM	0.048211	0.703344	0.463344	0.450681	0.0815846	0.226822	0.614376	0.782591	-1.40008	0.85181	-0.147907	-0.194283	-1.3175	-0.924213	0.45297	1.23822
LOC123390887	0.339435	1.74197	1.13856	1.85537	0.708291	0.8879	0.993633	1.51196	-0.782243	-0.03539	-0.484136	0.0835549	-0.673564	-0.604246	-0.557224	-0.238905
LAMC2	0.314155	0.943918	0.580241	0.95171	0.498681	0.469688	0.905541	1.32034	-1.06859	-0.0458929	-0.713168	-0.0287719	-0.832322	-0.872393	-0.128294	0.954433
ITGB1	1.32585	2.1984	1.72332	2.09033	1.59652	1.78977	2.32779	2.4559	-1.41382	0.423891	-0.769944	0.100513	-1.00373	-0.635063	0.85996	1.35107
ANXA1	0.65926	0.903108	1.06715	1.13644	0.557155	0.522894	0.851314	0.966277	-0.977201	-0.147965	0.535144	0.859119	-1.26867	-1.35999	-0.341391	0.101914
MAL2	1.3231	1.54109	1.50718	1.59067	1.1553	1.0902	0.969772	1.1454	-0.154906	0.842992	0.673099	1.10191	-0.787745	-1.00605	-1.37429	-0.821871
LOC123387238	0.903235	1.39604	1.04409	1.10483	0.787193	1.01429	1.23059	1.35435	-1.0879	1.46404	-0.481832	-0.192978	-1.52689	-0.617275	0.463941	1.19623
PLEKHS1	1.39086	1.27618	1.43623	1.65634	0.649563	0.68823	0.582157	0.48383	0.463751	0.203168	0.575384	1.19501	-0.795294	-0.750114	-0.869994	-0.970316
GPC1	0.348056	1.04261	0.77436	0.87703	0.418347	0.512302	1.01987	1.25448	-1.37628	0.705941	-0.2725	0.0713533	-1.22507	-1.00563	0.61243	1.68732
LAMB3	0.942567	1.57399	1.28812	1.51641	1.21025	1.13196	1.5554	1.79731	-1.45118	0.275198	-0.641665	0.0688708	-0.849244	-1.04224	0.207282	1.19788
LOC101672598	1.34817	1.66441	1.70534	1.81857	1.25893	1.1985	1.19666	1.30648	-0.630418	0.573887	0.759496	1.31433	-0.906861	-1.08051	-1.08563	-0.762646
IL32	0.439375	0.988706	0.856071	0.727578	0.375995	0.435847	0.472864	0.776471	-1.03025	1.55137	0.792662	0.147646	-1.24681	-1.04267	-0.910157	0.383368
EDN1	0.267424	0.702685	0.551589	1.26528	0.137523	0.328308	0.425527	0.635255	-0.778686	-0.108197	-0.374631	1.32667	-0.928452	-0.701507	-0.5681	-0.232084
ADIRF	3.01224	2.65392	2.54971	2.61232	3.45301	3.30913	3.12614	2.87226	0.295081	-0.510087	-0.695003	-0.586229	1.77602	1.21928	0.617622	-0.054168
AQP3	1.57927	0.93507	0.897043	0.486213	2.1001	1.85484	1.38503	0.879635	0.575311	-0.424551	-0.465799	-0.824337	2.01412	1.2433	0.203636	-0.484165
ASS1	0.0208428	0.0219095	0.0235066	0.0397564	0.22004	0.388905	0.464907	0.36643	-0.796227	-0.791374	-0.7841	-0.709424	0.205854	1.22652	1.74523	1.08053
BGN	0.904523	1.01141	0.95486	1.00852	1.43732	1.6135	1.72814	1.60618	-0.916472	-0.716965	-0.825171	-0.722639	0.328017	0.908509	1.34499	0.882298
CST6	0.0699701	0.0943578	0.157139	0.182139	0.698564	0.667744	0.513873	0.561118	-1.14374	-1.07797	-0.90112	-0.827546	1.18695	1.03537	0.344697	0.545575
DSC3	0.214575	0.221223	0.209588	0.180075	0.570732	0.639074	0.683309	0.477941	-0.717103	-0.691004	-0.736565	-0.849787	0.956858	1.35201	1.62255	0.461798
ECI1	0.133448	0.21134	0.201311	0.125276	0.667725	0.639372	0.478438	0.402038	-0.902801	-0.613679	-0.65218	-0.931847	1.61777	1.44754	0.567597	0.196918
ECRG4	0.129402	0.178102	0.352035	0.59693	2.79737	3.21252	3.03902	3.12039	-0.966731	-0.961514	-0.940662	-0.904419	0.43526	1.21051	0.847067	1.00969
FAM174B	0.154325	0.212013	0.180632	0.423684	0.861066	0.995558	0.98473	1.33016	-0.965687	-0.903006	-0.937551	-0.639406	0.118704	0.426753	0.400388	1.39953
GATA3	0.29297	0.416866	0.431909	0.402183	0.765199	1.02606	1.12063	1.16165	-1.00351	-0.781074	-0.752142	-0.808898	0.0143474	0.820333	1.16851	1.33009
GCLM	1.53931	1.79842	1.70545	1.60111	2.3677	2.46787	2.27113	2.19573	-1.07833	-0.631743	-0.805427	-0.982084	0.868896	1.23311	0.550639	0.322681
GUCA2A	0.908729	1.45162	1.22635	0.952299	2.20612	2.12424	1.55055	1.42973	-0.804049	-0.0659583	-0.421316	-0.758459	1.91882	1.62426	0.117243	-0.104112
IQGAP2	0.172517	0.544991	0.533251	0.653253	0.69069	1.06065	1.04611	1.06808	-1.55801	-0.719737	-0.751199	-0.411517	-0.29693	1.0991	1.03395	1.13279
LOC101672794	0.00729808	0.00311962	0.00275901	0.00118062	1.01536	1.04058	0.879197	0.852137	-0.924166	-0.92928	-0.92972	-0.931645	1.20999	1.29583	0.78221	0.703914
LOC101672987	0.149964	0.258227	0.313536	0.338095	0.583716	0.760331	0.759271	0.812031	-1.20286	-0.924869	-0.770801	-0.69961	0.117397	0.842079	0.837336	1.07958
LOC101674231	0.25297	0.583223	0.440425	0.470263	1.61424	1.72431	1.77889	1.75809	-1.01184	-0.797595	-0.898959	-0.878958	0.576495	0.825003	0.958779	0.906932
LOC101675078	3.98398	3.39381	3.24633	3.05136	4.15425	4.08169	3.70939	3.57637	0.957107	-0.601204	-0.866871	-1.16302	1.60603	1.31595	0.117711	-0.213137
LOC101675446	0.348296	0.357295	0.463721	0.504654	0.789868	0.764146	0.585603	0.458614	-1.15944	-1.11191	-0.516055	-0.269461	1.75983	1.55216	0.248956	-0.546118
LOC106005009	1.40718	1.29968	0.972367	0.743301	2.72436	2.09448	1.49971	1.22353	-0.209759	-0.312582	-0.565494	-0.699203	2.5	0.787341	-0.111949	-0.379018
LOC123386996	0.000592141	0.000675618	0.00141706	0.00148526	0.955226	1.15786	1.71757	2.06761	-0.782136	-0.782105	-0.78183	-0.781805	-0.189737	0.0266108	0.911447	1.77669
LOC123387025	0.188222	0.099813	0.106388	0.107213	0.405492	0.46949	0.37207	0.379355	-0.488217	-1.02055	-0.982555	-0.97777	1.03857	1.55527	0.78159	0.836874
LOC123393238	0.02949	0.042991	0.0405773	0.0455304	1.15544	0.812327	0.637286	0.566812	-0.785012	-0.765417	-0.76894	-0.761702	2.21804	0.927122	0.420703	0.240561
LOC123394022	0.000297781	0.00161581	0.000793015	0	0.553735	0.558423	0.587869	0.562151	-0.948286	-0.944967	-0.947039	-0.949035	0.911511	0.932072	1.06345	0.948493
LOC123394028	0.00120809	0.00027318	0.000731708	0	0.461201	0.557732	0.677599	0.639744	-0.920983	-0.923172	-0.922099	-0.923812	0.44724	0.823306	1.34376	1.17261
LY6D	0.0106565	0.253039	0.204128	0.337663	0.289624	2.09718	1.78161	1.91496	-0.735368	-0.635317	-0.657505	-0.594269	-0.617996	1.83881	1.04345	1.34922
MAL	0.0546783	0.0863848	0.207051	0.339811	0.768531	0.965681	1.05337	1.28434	-0.923586	-0.897975	-0.792733	-0.661284	-0.0953188	0.258436	0.439626	1.00037
PADI1	0.135301	0.180788	0.21489	0.356898	0.649428	0.669669	0.710118	0.889933	-0.874979	-0.811396	-0.761794	-0.536047	0.0434088	0.0901251	0.186359	0.664591
PRDX1	1.96606	2.02306	2.0366	2.17589	3.05854	2.61659	2.63127	2.55946	-1.07395	-0.980769	-0.957856	-0.703072	2.07397	0.382028	0.427063	0.212984
PXDC1	0.0189857	0.086894	0.0951163	0.230365	0.322517	0.672523	0.934047	0.980533	-0.900454	-0.785359	-0.770886	-0.514909	-0.319577	0.610288	1.55146	1.74607
RPS27	3.52687	3.30211	3.37634	3.75558	3.82042	3.70033	3.5759	3.5375	-0.186317	-1.30213	-0.960967	1.23823	1.70496	0.863655	0.0922627	-0.127091
RPS29	3.31133	3.07003	3.19845	3.72782	3.64004	3.5806	3.47097	3.48622	-0.694593	-1.65571	-1.17312	1.62139	1.05005	0.690686	0.0813461	0.162142
TSPAN15	0.147981	0.336256	0.251579	0.24785	0.79001	0.833866	0.706485	0.624635	-1.10813	-0.580268	-0.830005	-0.840523	1.18594	1.40303	0.797937	0.44789
LOC101680117	2.762	2.44839	2.04996	1.63566	3.7826	3.14374	2.58873	2.08505	0.138052	-0.219473	-0.538428	-0.75945	2.4952	0.755387	-0.0732355	-0.515157
NRN1	0.35383	0.643109	0.552713	0.310033	1.13608	1.02567	0.920818	0.716145	-0.928382	-0.172934	-0.432864	-1.02488	1.7433	1.22861	0.789742	0.0549341
LOC101683186	0.445445	0.327974	0.341669	0.527905	0.58681	0.705442	0.719793	0.602067	-0.594092	-1.32562	-1.24469	-0.0267621	0.408128	1.3657	1.48944	0.52501
LOC101682454	0.259086	0.288151	0.232137	0.171364	1.00976	0.756796	0.531355	0.459776	-0.552851	-0.477449	-0.620828	-0.76757	2.30657	1.09607	0.24723	0.015358
DUSP9	0.0172423	0.160903	0.185894	0.217214	0.235279	0.557338	0.816148	0.658172	-1.035	-0.660138	-0.58925	-0.497872	-0.443851	0.702709	1.93273	1.14449
LOC123388621	0.151401	0.364759	0.333001	0.417528	0.329129	0.882001	2.29254	1.58169	-0.687732	-0.608571	-0.62145	-0.586246	-0.622993	-0.329478	1.81168	0.370694
LOC101688808	1.08938	1.5466	1.65522	1.69464	1.88539	1.99031	1.87633	1.87456	-2.11488	-0.829857	-0.428087	-0.271109	0.582229	1.12578	0.537917	0.529302
LOC101676801	0.800016	0.762649	0.782295	0.67628	1.01438	1.17035	1.13525	0.997596	-0.494907	-0.668841	-0.578202	-1.04684	0.63884	1.6307	1.3938	0.541049
COX1	4.69449	4.68182	5.12794	5.35104	4.90003	5.17661	5.09152	5.23326	-1.37678	-1.40941	0.0290312	1.02799	-0.785537	0.228371	-0.113909	0.472941
TIMP1	0.475228	0.635366	0.565281	0.507373	0.969505	1.02928	0.957431	0.949747	-1.22374	-0.645362	-0.909917	-1.11495	0.905343	1.2416	0.83982	0.798536
SORBS2	0.200622	0.734106	0.672783	0.977233	0.774718	1.13861	1.1714	1.17907	-1.68217	-0.6782	-0.822639	-0.00985031	-0.577552	0.532474	0.653777	0.682721
MGST3	1.78184	1.49211	1.61037	1.37345	2.01439	2.0407	1.8142	1.81051	0.191185	-0.927127	-0.509397	-1.29947	1.35521	1.50477	0.337414	0.320538
G0S2	0.704877	0.83625	0.757914	0.44243	1.41358	1.2812	0.905692	0.762701	-0.414409	-0.0810585	-0.285076	-0.962497	2.03444	1.4364	0.113655	-0.273063
KLF10	0.454928	0.51484	0.550832	0.617041	0.803082	0.891822	0.965233	0.852318	-1.17891	-0.926887	-0.768062	-0.460534	0.520978	1.0575	1.53879	0.812777
FOXQ1	1.36909	1.59705	1.49296	1.2502	1.76281	2.03702	1.71149	1.62148	-0.545113	0.145637	-0.18936	-0.847508	0.756532	2.01833	0.55647	0.22944
ZFP36L1	1.24772	1.64655	1.64688	1.7203	1.57094	2.04873	2.27452	2.15822	-1.29717	-0.484301	-0.483488	-0.295149	-0.664289	0.739315	1.67535	1.16688
RBMS3	0.581946	0.529492	0.521433	0.409339	0.7562	0.907088	1.03838	0.794356	-0.324504	-0.523049	-0.552639	-0.940441	0.415087	1.16832	1.92288	0.594962
ATP1A1	1.43763	1.22843	1.2595	1.34365	1.76442	1.59368	1.47541	1.23048	0.245921	-0.689347	-0.562503	-0.198507	2.16088	1.08261	0.436678	-0.68111
IFI6	1.58309	1.01967	1.28301	1.0908	2.42578	1.414	1.25841	1.04	0.263517	-0.543871	-0.222412	-0.465212	2.5	-0.0280905	-0.25616	-0.521962
SKIL	0.701289	1.16662	1.0819	1.17819	1.38507	1.60881	1.63945	1.61533	-1.59738	-0.474287	-0.719486	-0.439168	0.262656	1.20431	1.35045	1.23503
LTF	8.12696e-05	0.0461882	0.118557	0.761673	0.0213117	0.445334	0.896869	0.682805	-1.14428	-1.06421	-0.930851	0.792974	-1.10787	-0.192547	1.31905	0.51737
LOC101679266	0.447686	0.473012	0.468543	0.407159	0.636052	0.85016	0.831252	0.804816	-0.751674	-0.640237	-0.660107	-0.924223	0.14884	1.40113	1.27943	1.11309
LOC101679224	1.63155	1.2428	1.67179	1.48534	1.90518	2.43178	2.04784	2.21488	-0.528001	-1.18401	-0.444387	-0.805036	0.112981	1.96905	0.523573	1.08503
CCND1	0.777675	0.49468	0.737867	0.666112	0.600829	0.890858	1.15148	1.14373	-0.374157	-1.07963	-0.485858	-0.676306	-0.838099	-0.0311571	0.923151	0.891042
TSPAN1	2.10373	1.92798	2.12069	2.07785	2.23585	2.27484	1.9667	1.80859	0.31079	-0.783942	0.426929	0.137239	1.27014	1.5783	-0.559023	-1.42511
ABLIM1	0.955561	1.01551	1.02378	1.21762	1.36989	1.44585	1.40032	1.30098	-1.21738	-1.0054	-0.975117	-0.189323	0.544137	0.953959	0.704598	0.198339
CCN2	1.03756	1.8162	1.94257	2.25068	1.49799	2.46088	2.79106	2.66588	-1.44334	-0.663376	-0.469168	0.121172	-1.05634	0.641974	1.71669	1.26702
ISG20	0.218345	0.17944	0.153213	0.420191	1.09582	0.618543	0.49024	0.534551	-0.864274	-0.951608	-1.00859	-0.352369	2.35101	0.262076	-0.149151	-0.0130533
ATP1B1	0.907268	1.61404	1.59319	1.667	1.60702	1.99284	1.74226	1.66873	-2.28817	-0.139728	-0.227222	0.0908496	-0.169384	1.81269	0.440259	0.0985694
ARL4C	0.244636	0.772792	0.757047	0.747904	0.99155	1.27333	1.48423	1.55515	-1.28376	-0.522165	-0.551162	-0.56779	-0.0682788	0.683603	1.40252	1.6804
PDGFA	0.417984	0.556496	0.501517	0.394415	0.629055	1.00881	1.10518	0.935987	-0.794875	-0.408936	-0.568553	-0.855389	-0.18439	1.29763	1.7721	0.968186
BHLHE40	1.07535	1.0803	1.10027	1.04667	1.30274	1.44395	1.46411	1.27382	-0.61422	-0.591619	-0.499342	-0.742952	0.548175	1.41498	1.549	0.385238
HES1	2.43819	1.99811	2.25988	2.45496	1.8984	2.35701	2.19264	1.92315	1.29934	-0.446059	0.498668	1.38224	-0.745679	0.917053	0.231895	-0.67408
BTG1	1.4631	1.72214	1.73137	1.66875	2.19675	2.12612	2.14697	2.20721	-1.09507	-0.467754	-0.442282	-0.610666	1.20187	0.900555	0.9873	1.2483
ATOX1	1.67396	2.09633	2.13874	2.53839	2.51671	2.69117	2.62155	2.83927	-1.71886	-1.03447	-0.948402	0.0698766	0.00360172	0.580124	0.337924	1.15493
PSCA	0.238693	0.482089	0.637263	0.901644	1.46953	0.998491	0.96347	0.916926	-1.43515	-1.01167	-0.682632	0.0101415	2.28998	0.313386	0.200326	0.0560636
MUC5AC	0.00258063	0.128038	0.230407	0.828338	0.223263	0.566971	0.353074	0.326998	-1.10476	-0.779409	-0.481969	2.01958	-0.503731	0.741151	-0.0830313	-0.17198
DST	1.6418	1.71569	1.53641	1.39688	1.97764	2.07663	2.36306	2.29948	-0.464658	-0.310189	-0.666152	-0.902249	0.339307	0.632559	1.6646	1.40934
LOC123388635	0.860661	1.53509	1.46447	1.72199	0.895083	1.89558	3.57482	2.77013	-0.73886	-0.566415	-0.590383	-0.494171	-0.732588	-0.413839	1.78483	0.290811
ACER2	0.402649	1.01099	1.18094	1.62674	0.831835	1.36976	1.55681	1.50977	-1.57266	-0.754706	-0.422235	0.77273	-1.04908	0.0198517	0.548352	0.405984

## Sheet: Table S6C
Table S6C. Expression viariations of the differentially expressed genes in CF PDEs at D7 of differentiation. The differentially expressed genes in CF PDEs relative to WT PDEs on D7 of differentiation are listed in this table. The average normalized counts (Log2(TPM+1) of the differentially expressed genes at D7 is shown in columns B-I. Columns J-Q list the Z-scores calculated for each gene. Heatm…
	Avg Log2(TPM+1)								Z-score
Genes	WT_D2	WT_D5	WT_D7	WT_D9	CFKO_D2	CFKO_D5	CFKO_D7	CFKO_D9	WT_D2	WT_D5	WT_D7	WT_D9	CFKO_D2	CFKO_D5	CFKO_D7	CFKO_D9
ATP6	5.34317	4.85649	5.4156	5.27909	4.99967	4.76924	4.54623	4.59818	1.20843	-0.522028	1.54575	0.929688	-0.0971212	-0.75264	-1.25831	-1.15037
BCAM	0.663362	0.78851	0.872155	0.663684	0.00594532	0.0244227	0.0309199	0.025658	0.756845	1.21755	1.55923	0.75796	-0.908146	-0.874751	-0.862861	-0.872496
COX3	5.09623	4.70749	5.31564	5.08121	4.72747	4.70744	4.53321	4.53333	0.909991	-0.554182	2.02531	0.842213	-0.492018	-0.554348	-1.04708	-1.04676
CYTB	4.72386	4.41904	4.89847	4.81852	4.3256	4.45586	4.22557	4.3101	0.719949	-0.571374	1.65762	1.20792	-0.894621	-0.435459	-1.20876	-0.94538
ICAM1	0.68968	1.13508	1.12762	1.51028	0.038448	0.0414083	0.0585927	0.0626595	-0.142053	0.697708	0.680356	1.76144	-0.858323	-0.856009	-0.842444	-0.839199
IRS2	1.17416	1.11367	1.21793	1.52265	0.153016	0.159537	0.156463	0.194629	0.539098	0.405806	0.640688	1.48585	-0.91377	-0.908419	-0.910946	-0.879017
JPT1	1.43546	2.09315	1.97243	1.91566	1.41465	1.2595	1.20229	1.3433	-0.561375	1.56829	1.06577	0.849663	-0.608514	-0.930723	-1.03747	-0.762902
LOC101678227	1.30598	1.73814	1.8971	2.11099	0.515139	0.287151	0.191559	0.132097	-0.102838	0.513216	0.815693	1.30655	-0.725677	-0.831029	-0.868536	-0.890121
LOC106003392	2.57403	3.40641	3.29377	3.54169	0.399406	0.178771	0.0969692	0.0796125	-0.16319	0.782419	0.604117	1.02486	-0.808517	-0.8249	-0.830113	-0.831165
ND1	3.62536	3.1964	3.6054	3.56387	3.36933	3.17019	2.93825	3.00033	1.3443	-0.537911	1.23766	1.02248	0.125448	-0.628793	-1.33738	-1.16353
PANK4	1.23932	1.51207	1.52338	1.53112	0.0710008	0.172477	0.153085	0.313895	0.305363	0.912468	0.941378	0.961379	-1.02881	-0.964528	-0.977322	-0.863329
PLAC8	1.95535	1.93492	2.04596	2.11643	0.568443	0.545807	0.452208	0.513478	0.453105	0.4185	0.61546	0.752299	-0.831001	-0.840573	-0.877933	-0.853874
UBC	2.48697	2.38495	2.57406	2.49038	2.17421	1.99424	1.98645	1.82041	0.995476	0.50999	1.45101	1.01259	-0.348967	-0.952022	-0.975756	-1.44001
COX2	5.22132	5.07532	5.45967	5.29589	5.04546	5.18459	4.87245	5.14813	0.134985	-0.705069	1.79946	0.613763	-0.862318	-0.0880476	-1.68637	-0.301494
ND4	4.26017	3.78019	4.24584	4.16972	3.93914	3.90693	3.69165	3.76108	1.54806	-0.885712	1.45722	0.995895	-0.205108	-0.351863	-1.22046	-0.960466
GPX1	3.36878	3.03826	3.01551	2.95385	3.18073	2.6047	2.46765	2.60975	1.43806	0.117779	0.0419374	-0.155063	0.633908	-1.06805	-1.34788	-1.057
SELENOM	0.513153	0.654313	0.622964	0.507669	0.0446718	0.0595351	0.120337	0.10077	0.698948	1.41557	1.24757	0.673097	-1.06911	-1.0248	-0.836548	-0.898386
IER3	3.63937	3.14788	3.21823	2.92524	2.86239	2.84652	2.21445	1.90743	2.10942	0.580214	0.755812	0.099373	-0.0180862	-0.0466011	-0.88162	-1.13205
LOC101672378	2.43734	1.65002	2.0165	1.91192	1.10604	0.531744	0.233848	0.257094	1.95498	0.154702	0.820163	0.604806	-0.476072	-0.857312	-0.983899	-0.97532
SOX2	0.748056	0.614814	0.586403	0.657442	0	0	0.000903695	0	1.11476	0.633947	0.539451	0.780858	-0.915353	-0.915353	-0.913704	-0.915353
LOC101685649	0.495043	0.770839	0.912268	1.15199	0.00410666	0.00751481	0.01799	0.00692944	-0.161358	0.377067	0.716427	1.41351	-0.819086	-0.815543	-0.804579	-0.816153
LOC106004832	0.579816	0.714229	0.730345	0.793337	0.0970281	0.0754603	0.0907995	0.0389661	0.478762	0.984912	1.0503	1.31621	-0.868508	-0.914829	-0.881988	-0.990968
DCXR	1.30557	1.29155	1.48437	1.38147	0.713006	0.745472	0.617796	0.630168	0.667104	0.620451	1.32314	0.931322	-0.830978	-0.769842	-0.999232	-0.978263
LOC106005570	3.43121	3.22108	3.29813	3.41521	2.88142	2.86579	2.75544	2.87219	0.965741	0.166562	0.4403	0.89882	-0.817653	-0.855397	-1.10568	-0.840014
CEBPD	1.39779	0.970013	1.13119	0.776593	0.326856	0.539174	0.510079	0.490994	2.17994	0.491074	1.04438	-0.0652818	-1.00962	-0.616287	-0.67525	-0.713005
IFNGR2	1.19037	1.32016	1.43368	1.38236	0.919262	0.855913	0.790632	0.771836	0.214703	0.757597	1.29375	1.04381	-0.715499	-0.898854	-1.07603	-1.12494
DEPP1	2.30475	2.01361	2.29295	1.99382	2.12562	1.90238	1.28223	1.14992	1.32292	0.314738	1.27609	0.256275	0.668314	0.000699049	-1.23279	-1.41072
PRDX6	1.05493	0.777184	0.933168	0.787916	0.570762	0.525867	0.481755	0.367336	1.79443	0.351142	1.11214	0.399783	-0.489656	-0.650658	-0.801961	-1.16468
PDZK1IP1	0.799271	1.35378	1.19267	1.45978	0.128427	0.322196	0.378012	0.474502	-0.204221	1.1893	0.702119	1.55538	-1.1232	-0.917636	-0.850649	-0.725655
NFKBIA	2.87364	2.64868	2.71115	2.31175	2.60201	2.3168	1.95502	1.74579	1.67961	0.811612	1.0334	-0.172578	0.654723	-0.160145	-0.909634	-1.23425
BCAS4	1.63716	1.86847	1.79046	1.9347	1.27126	1.44147	1.33208	1.4563	-0.142478	0.671067	0.375428	0.940866	-1.10043	-0.698124	-0.964472	-0.659708
GLRX	1.60798	1.21753	1.41969	1.35662	0.286335	0.247592	0.262161	0.277789	1.62185	0.504974	1.02885	0.853923	-0.91184	-0.946858	-0.933849	-0.919682
BTG2	1.58728	1.58527	1.81964	1.78735	1.51485	1.39757	1.21025	1.01277	0.393797	0.385602	1.46379	1.2998	0.108034	-0.313004	-0.891017	-1.39379
CUNH16orf74	2.02721	1.61215	1.50102	1.15858	1.576	1.29238	1.04096	0.901822	2.27955	0.640852	0.305834	-0.520615	0.527766	-0.230896	-0.745201	-0.978895
CXCL16	1.28167	1.52654	1.6524	1.64822	1.07483	1.21298	1.07067	1.23044	-0.417126	0.552113	1.15063	1.12952	-1.06983	-0.64901	-1.08162	-0.591563
TCIM	0.295098	0.541992	0.766373	1.09384	0.00275086	0.00426321	0.00728526	0.00667706	-0.358879	0.109652	0.648366	1.68687	-0.782986	-0.781096	-0.77731	-0.778073
PLEKHS1	1.39086	1.27618	1.43623	1.65634	0.649563	0.68823	0.582157	0.48383	0.463751	0.203168	0.575384	1.19501	-0.795294	-0.750114	-0.869994	-0.970316
SQOR	1.32117	0.81827	0.938377	0.724047	1.08963	0.767864	0.552574	0.460634	2.18954	0.00659749	0.432879	-0.293763	1.04791	-0.157598	-0.772785	-0.997738
LOC106005313	0.212613	0.936676	1.26036	1.52379	0.00367221	0.00315953	0.00336444	0.00134629	-0.577162	0.141849	0.675247	1.25659	-0.704725	-0.705006	-0.704894	-0.706
PROM1	0.453627	0.903715	1.26372	1.55464	0.0138275	0.0862851	0.0787265	0.0754804	-0.420488	0.193415	0.927433	1.74721	-0.804774	-0.752496	-0.758128	-0.760534
PRDX2	1.12807	0.849082	0.826896	0.68692	0.290083	0.216862	0.266926	0.285688	1.98166	0.800232	0.719675	0.250636	-0.771933	-0.92015	-0.819986	-0.781139
LDHB	0.683072	0.818944	0.644359	0.692748	0.181249	0.182133	0.216306	0.235694	0.801682	1.45938	0.630073	0.845619	-0.981479	-0.979057	-0.88386	-0.828385
LOC101673784	2.1051	2.02538	1.97899	2.14926	2.06343	1.71707	1.51743	1.64325	0.707027	0.342359	0.143171	0.921903	0.512768	-0.82353	-1.40782	-1.05328
SELENOW	1.72512	1.68432	1.75765	1.5718	1.48059	1.35473	1.35876	1.42731	1.27708	0.981855	1.52119	0.22744	-0.324742	-1.00852	-0.987936	-0.624722
WFDC2	0.771207	2.923	2.82186	4.7839	0.00407779	0.277676	0.521535	1.13541	-0.487241	-0.294265	-0.315271	0.891367	-0.500841	-0.497131	-0.492851	-0.476085
BAAT	0.313947	0.514891	0.63838	0.760134	0.11368	0.172896	0.1835	0.156121	-0.386271	0.190802	0.607457	1.07185	-0.856856	-0.727384	-0.703379	-0.764843
LOC101679831	0.283637	0.708613	0.564833	0.700827	0.00612879	0.0207261	0.0489604	0.0971063	-0.311255	1.03317	0.513119	1.00305	-0.926478	-0.898194	-0.842299	-0.743271
TMEM205	1.36236	1.37765	1.28734	1.24003	1.25913	1.03327	0.918452	0.937435	1.09177	1.19508	0.607072	0.319648	0.434064	-0.788738	-1.31216	-1.22971
ATP6V0B	1.05311	1.35742	1.40582	1.41416	1.08456	1.07988	0.987388	1.05161	-0.781751	0.769425	1.06262	1.11459	-0.642415	-0.663411	-1.05912	-0.788255
CDC42EP5	1.17672	1.02258	1.07801	1.03418	0.508666	0.686608	0.67691	0.694128	1.21386	0.452919	0.713158	0.506166	-1.38197	-0.850055	-0.881547	-0.825424
NUPR1	0.81892	0.490862	0.599412	0.455592	0.302542	0.237151	0.223874	0.16528	2.13869	0.297266	0.841062	0.132911	-0.516809	-0.765481	-0.814018	-1.02068
PRDX5	2.33796	2.2288	2.47695	2.28286	1.91087	1.89025	1.63647	1.5377	0.821622	0.436741	1.3766	0.622095	-0.472083	-0.521633	-1.05476	-1.22833
EFEMP1	0.483011	0.489735	0.399845	0.275592	0.0213498	0.0338224	0.0414602	0.0432083	1.43567	1.47926	0.920056	0.225346	-0.953461	-0.902353	-0.87074	-0.86347
GSTP1	2.1068	2.29402	2.30163	2.44227	2.02009	1.98638	1.76089	1.88304	-0.265044	0.338843	0.365852	0.904037	-0.508661	-0.597804	-1.12273	-0.853105
TGFB2	0.16304	0.425038	0.389711	0.566449	0.00149447	0.0105511	0.0329521	0.0475079	-0.363315	0.691669	0.532796	1.38694	-0.888731	-0.861467	-0.79296	-0.747616
LOC101684378	0.153898	0.396353	0.483126	0.722786	0.0110433	0.00871947	0.00682237	0.00752285	-0.41674	0.223387	0.492901	1.37107	-0.727314	-0.732009	-0.735833	-0.734422
ND3	3.36167	2.96888	3.55982	3.95268	3.17043	3.21215	3.15733	3.06098	-0.153659	-1.07919	0.470763	2.14238	-0.649614	-0.549354	-0.680241	-0.893606
CDH13	0.20375	0.549774	0.409694	0.365261	0.000962023	0.000374845	0.00336472	0.00874315	-0.0424197	1.81427	0.98457	0.74476	-0.866713	-0.868865	-0.857893	-0.838071
RNASEK	1.94292	2.29211	2.3002	2.35465	2.09038	2.06469	1.92738	2.09507	-1.20942	0.747149	0.801094	1.17556	-0.465574	-0.603141	-1.2816	-0.440044
RND3	1.70337	1.59444	1.74134	2.04568	1.23533	1.32524	1.17318	1.18303	0.463076	0.0928892	0.601918	1.92729	-0.877656	-0.666318	-1.013	-0.992105
JUN	2.45886	2.32157	2.40611	2.29116	1.73871	2.00538	1.87425	1.58617	1.44549	0.858569	1.21039	0.739089	-0.903125	-0.222604	-0.579915	-1.21814
TMPRSS11A	0.446252	0.467373	0.571922	0.544083	0.138058	0.238408	0.20634	0.150195	0.520323	0.648481	1.32429	1.13738	-1.07208	-0.60641	-0.760327	-1.01821
NCCRP1	0.956405	1.11578	1.33062	1.27063	1.0923	0.89736	0.806549	0.869206	-0.723781	0.0383513	1.27821	0.90479	-0.081667	-0.976699	-1.33768	-1.09214
PRAP1	0.12254	0.910723	0.454477	0.97592	0.000780109	0.00277825	0.00193641	0.0118144	-0.459767	0.272778	-0.219332	0.363275	-0.529784	-0.528703	-0.529159	-0.523785
CIB1	0.935105	1.1227	1.23361	1.18944	0.917058	0.905722	0.831004	0.823822	-0.464634	0.59057	1.31419	1.01635	-0.556098	-0.612707	-0.970218	-1.0032
ENPP3	0.551309	1.37731	1.4516	1.76355	0.160022	0.455862	0.359968	0.23929	-0.509326	0.835801	1.02034	1.96379	-0.848513	-0.60468	-0.691742	-0.790083
EMP3	0.961554	0.51152	0.571521	0.500388	0.615166	0.306298	0.212619	0.274489	2.23404	-0.00979532	0.234332	-0.0535007	0.421341	-0.742261	-1.0298	-0.842929
LOC101680039	3.28927	2.63621	2.70453	2.81218	2.6269	1.73917	1.346	1.13839	1.72018	0.180918	0.299042	0.502333	0.165434	-0.808425	-1.02988	-1.11607
LOC101690256	0.0588822	0.964314	1.31865	2.17715	0.0333306	0.25713	0.256117	0.265525	-0.663633	-0.0436408	0.39899	2.41602	-0.674251	-0.571343	-0.571863	-0.567017
DDIT3	0.607071	0.421524	0.520237	0.365078	0.166266	0.171341	0.170635	0.186103	1.93162	0.607724	1.28143	0.251341	-0.85518	-0.829584	-0.833154	-0.754388
PLK2	1.97882	2.21109	2.25928	2.36288	1.6134	1.93186	1.81499	2.0449	-0.501183	0.399612	0.614157	1.11197	-1.55574	-0.659228	-1.02179	-0.265813
NFKBIZ	0.830403	0.95923	0.914523	0.958559	0.601709	0.473728	0.457862	0.512974	0.504401	1.26159	0.9877	1.25739	-0.621398	-1.14772	-1.2084	-0.993418
LY96	0.436571	0.561879	0.731925	0.80344	0.323534	0.297153	0.287903	0.262909	-0.282651	0.221134	1.01401	1.3899	-0.685994	-0.773746	-0.803968	-0.884252
LOC101690213	1.48821	2.12524	2.04612	2.17977	1.44471	1.4681	1.62421	1.76692	-1.04541	0.861586	0.553678	1.08844	-1.13653	-1.08803	-0.733545	-0.357356
LOC123391553	0.454925	0.437323	0.45792	0.685452	0.163078	0.113915	0.103967	0.0932479	0.281605	0.216421	0.292809	1.25017	-0.664003	-0.797862	-0.824157	-0.852199
ZFP36	1.8275	1.73394	1.86545	1.58681	2.04906	1.81407	1.31949	1.17189	0.710843	0.364452	0.860862	-0.118816	1.67278	0.659114	-0.833966	-1.15419
LOC101680899	0.539637	1.35668	1.45791	1.7845	0.651135	0.86987	0.965582	1.28784	-1.21966	0.150658	0.412151	1.46122	-1.09177	-0.795384	-0.643861	-0.0126194
MUC13	0.136078	0.622795	0.853976	1.03515	0.0449196	0.0861377	0.111375	0.132003	-0.727158	0.350875	1.07846	1.77861	-0.876968	-0.810918	-0.769113	-0.734151
TGFBI	0.868023	1.57464	1.2196	1.07998	0.0881731	0.139129	0.306281	0.263094	0.0888414	2.10107	0.914215	0.551373	-0.97205	-0.925095	-0.753142	-0.800359
LOC101681752	0.878732	0.82438	0.935675	1.06137	0.318392	0.404012	0.533126	0.499471	0.676523	0.442656	0.935563	1.56235	-1.21994	-0.99428	-0.615276	-0.718829
MAL2	1.3231	1.54109	1.50718	1.59067	1.1553	1.0902	0.969772	1.1454	-0.154906	0.842992	0.673099	1.10191	-0.787745	-1.00605	-1.37429	-0.821871
LOC101688986	0.19271	0.516317	0.410962	0.978626	0.0391123	0.0204887	0.0085326	0.011623	-0.399871	-0.0110281	-0.151669	0.815613	-0.544765	-0.560868	-0.57105	-0.56843
ERRFI1	1.23078	1.38915	1.36321	1.48399	1.1329	1.04579	0.948617	0.967527	0.100561	0.947953	0.799761	1.52353	-0.359901	-0.73346	-1.1135	-1.04241
MED24	0.401955	0.748585	0.939745	1.22394	0.157518	0.24753	0.273221	0.323309	-0.513019	0.242134	0.785178	1.81103	-0.908291	-0.77384	-0.733192	-0.650878
CLTA	1.73464	2.04531	2.04658	1.971	1.68149	1.74949	1.69801	1.76407	-0.789533	1.24869	1.25841	0.702093	-1.07911	-0.705825	-0.990731	-0.62242
DBNDD2	2.07336	1.77441	1.82281	1.898	1.18649	1.49427	1.42051	1.35922	1.32321	0.201836	0.361407	0.625199	-1.22877	-0.584487	-0.757412	-0.891723
DUSP5	1.12279	0.927839	1.01656	1.13652	1.1467	0.868089	0.667345	0.665451	1.02492	-0.199794	0.328088	1.12051	1.19223	-0.529797	-1.50461	-1.51291
S100A4	0.0813584	0.990719	0.881535	1.35592	0.0246886	0.215864	0.0689779	0.163241	-0.714001	0.496651	0.286974	1.39024	-0.758985	-0.596449	-0.724047	-0.64433
LOC101682302	1.0651	1.15539	1.24511	1.57576	0.944661	0.926997	0.837955	0.846681	-0.313399	-0.00946746	0.320983	1.83007	-0.678376	-0.728302	-0.966979	-0.944518
MUC4	0.177522	0.455828	0.652076	0.774617	0.312162	0.242353	0.133734	0.107272	-0.753342	0.213662	1.07675	1.70819	-0.319021	-0.551503	-0.88245	-0.957776
ALDH1A1	0.967668	1.1198	1.39507	1.4531	0.734268	0.902619	0.941533	0.76966	-0.368483	0.174318	1.39309	1.69569	-1.05612	-0.57652	-0.453695	-0.961882
CFB	0.499011	0.604412	0.784536	1.0301	0.276599	0.336326	0.297375	0.225145	-0.150018	0.197781	0.883965	2.04268	-0.773968	-0.619796	-0.721381	-0.899598
SLC12A2	0.719397	0.960869	1.17299	1.55948	0.727245	0.889297	0.824266	0.889924	-0.875989	-0.378019	0.170469	1.52445	-0.861624	-0.538346	-0.6744	-0.536992
LOC101672598	1.34817	1.66441	1.70534	1.81857	1.25893	1.1985	1.19666	1.30648	-0.630418	0.573887	0.759496	1.31433	-0.906861	-1.08051	-1.08563	-0.762646
RFK	0.859549	1.07928	1.23979	1.30332	0.797399	0.764914	0.712742	0.813984	-0.637589	0.220018	0.976934	1.31172	-0.847878	-0.952704	-1.11409	-0.793033
CUNH15orf48	0.450952	0.50897	0.726764	0.588995	0.262065	0.175601	0.151354	0.136516	0.411576	0.70252	1.95849	1.13255	-0.426763	-0.760762	-0.849357	-0.902522
LOC101672663	0.695739	0.532676	0.74093	0.774277	0.230638	0.0973233	0.036095	0.0329559	0.903162	0.274551	1.0963	1.24451	-0.650708	-0.97821	-1.1146	-1.12137
MUC1	1.58906	2.0495	2.20602	2.62494	2.09043	1.96736	1.7303	1.54006	-1.0052	0.0235465	0.495937	2.1924	0.140024	-0.196303	-0.738332	-1.08933
MDM2	1.02291	1.96823	1.87445	1.90813	0.733249	0.942794	1.35168	1.70703	-1.09353	0.989921	0.684905	0.791149	-1.42648	-1.19546	-0.578157	0.20665
TKT	2.94599	2.27298	2.14223	1.76646	2.89314	2.03583	1.76631	1.49029	1.89847	0.133715	-0.0915529	-0.596747	1.71302	-0.254348	-0.596909	-0.864022
AREG	1.36523	1.51249	1.37279	1.63305	1.65028	1.47382	1.00288	1.19925	-0.281467	0.322431	-0.252567	0.887477	0.973941	0.155149	-1.43839	-0.863564
LOC101672555	1.62151	3.32138	3.09778	2.97765	1.5042	2.00447	2.51461	2.89178	-1.29674	1.54194	0.846017	0.531637	-1.36698	-1.00062	-0.381224	0.328948
LOC101685363	5.11098	5.32459	5.36933	5.62484	4.72439	4.87094	4.77089	5.04166	-0.308988	0.190968	0.309908	1.10131	-0.982157	-0.75703	-0.914259	-0.449607
CXCL17	0.694262	1.52293	1.85569	2.14555	0.991499	1.40947	1.20062	1.1546	-1.06639	-0.0905036	0.593415	1.40582	-0.804591	-0.2763	-0.56778	-0.624222
PLAU	1.00651	0.878289	0.768924	0.711977	1.19678	0.732857	0.380771	0.412755	1.04109	0.445721	-0.00513812	-0.221087	2.07794	-0.143334	-1.26011	-1.1741
DUOXA2	0.282777	0.374736	0.568432	0.439713	0.273662	0.142167	0.0679569	0.170328	-0.142237	0.401761	1.72513	0.817448	-0.193485	-0.883075	-1.23404	-0.742926
LOC101686051	0.973063	1.59056	1.39964	1.16483	0.255029	0.306733	0.673291	1.00282	-0.262686	1.48618	0.826428	0.170052	-1.31143	-1.25845	-0.792931	-0.200862
LOC101687698	1.9613	2.53813	2.6126	2.6086	1.46736	1.69879	2.09048	2.00599	-0.594893	0.782752	1.02576	1.01225	-1.28301	-1.00248	-0.351462	-0.514219
LOC101676065	0.286468	0.913062	1.03275	1.3069	0.20586	0.304544	0.167964	0.450703	-0.690211	0.665824	1.03612	2.0716	-0.810751	-0.66182	-0.864149	-0.412395
KRT4	0.549352	0.25497	0.472183	0.400648	0.355262	0.175158	0.0924915	0.0243188	0.886215	-0.315698	0.536182	0.234959	0.0547244	-0.585052	-0.842275	-1.03897
IL32	0.439375	0.988706	0.856071	0.727578	0.375995	0.435847	0.472864	0.776471	-1.03025	1.55137	0.792662	0.147646	-1.24681	-1.04267	-0.910157	0.383368
TFF3	0.00617418	0.313671	0.874856	1.55403	0.0170831	0.204404	0.419145	0.557758	-0.820866	-0.535645	0.275415	2.11153	-0.812176	-0.647172	-0.41579	-0.237773
IGFBP3	3.04799	2.53452	3.02031	2.04399	1.65784	2.50118	2.37661	2.43183	1.67681	0.243226	1.57936	-0.584981	-1.00397	0.173173	-0.0688139	0.0347536
LYPD2	0.296697	1.35945	1.96332	2.22438	0.533743	1.22491	0.934646	1.11893	-1.01907	-0.105396	1.05215	1.81388	-0.890051	-0.281131	-0.588554	-0.403837
LTB	0.599822	0.143292	0.605757	0.158142	0.0974499	0.247208	0.184439	0.497058	1.29121	-0.922431	1.32716	-0.86519	-1.09386	-0.503462	-0.761718	0.701383
ASS1	0.0208428	0.0219095	0.0235066	0.0397564	0.22004	0.388905	0.464907	0.36643	-0.796227	-0.791374	-0.7841	-0.709424	0.205854	1.22652	1.74523	1.08053
ECRG4	0.129402	0.178102	0.352035	0.59693	2.79737	3.21252	3.03902	3.12039	-0.966731	-0.961514	-0.940662	-0.904419	0.43526	1.21051	0.847067	1.00969
FAM174B	0.154325	0.212013	0.180632	0.423684	0.861066	0.995558	0.98473	1.33016	-0.965687	-0.903006	-0.937551	-0.639406	0.118704	0.426753	0.400388	1.39953
LOC101672794	0.00729808	0.00311962	0.00275901	0.00118062	1.01536	1.04058	0.879197	0.852137	-0.924166	-0.92928	-0.92972	-0.931645	1.20999	1.29583	0.78221	0.703914
LOC101674231	0.25297	0.583223	0.440425	0.470263	1.61424	1.72431	1.77889	1.75809	-1.01184	-0.797595	-0.898959	-0.878958	0.576495	0.825003	0.958779	0.906932
LOC123386996	0.000592141	0.000675618	0.00141706	0.00148526	0.955226	1.15786	1.71757	2.06761	-0.782136	-0.782105	-0.78183	-0.781805	-0.189737	0.0266108	0.911447	1.77669
LOC123388619	0.452047	0.701376	0.7734	1.22086	0.484415	0.999175	2.78764	2.04039	-0.717035	-0.641476	-0.615906	-0.40825	-0.708257	-0.522703	1.77404	0.322463
LOC123388621	0.151401	0.364759	0.333001	0.417528	0.329129	0.882001	2.29254	1.58169	-0.687732	-0.608571	-0.62145	-0.586246	-0.622993	-0.329478	1.81168	0.370694
LOC123388635	0.860661	1.53509	1.46447	1.72199	0.895083	1.89558	3.57482	2.77013	-0.73886	-0.566415	-0.590383	-0.494171	-0.732588	-0.413839	1.78483	0.290811
LOC123388636	0.0576148	0.128808	0.121185	0.144739	0.109277	0.358101	1.31218	0.808938	-0.68517	-0.611442	-0.619589	-0.594212	-0.632193	-0.33494	1.8191	0.433721
LOC123393238	0.02949	0.042991	0.0405773	0.0455304	1.15544	0.812327	0.637286	0.566812	-0.785012	-0.765417	-0.76894	-0.761702	2.21804	0.927122	0.420703	0.240561
LOC123394022	0.000297781	0.00161581	0.000793015	0	0.553735	0.558423	0.587869	0.562151	-0.948286	-0.944967	-0.947039	-0.949035	0.911511	0.932072	1.06345	0.948493
LOC123394027	0.000219102	0	0	0	0.243399	0.293866	0.406618	0.400399	-0.904233	-0.905235	-0.905235	-0.905235	0.354779	0.656672	1.38881	1.34624
LOC123394028	0.00120809	0.00027318	0.000731708	0	0.461201	0.557732	0.677599	0.639744	-0.920983	-0.923172	-0.922099	-0.923812	0.44724	0.823306	1.34376	1.17261
PXDC1	0.0189857	0.086894	0.0951163	0.230365	0.322517	0.672523	0.934047	0.980533	-0.900454	-0.785359	-0.770886	-0.514909	-0.319577	0.610288	1.55146	1.74607
LY6D	0.0106565	0.253039	0.204128	0.337663	0.289624	2.09718	1.78161	1.91496	-0.735368	-0.635317	-0.657505	-0.594269	-0.617996	1.83881	1.04345	1.34922
LOC101688776	0.0231596	0.149938	0.0414722	0.134179	0.0394672	0.205756	0.515143	0.431291	-0.924218	-0.304031	-0.839419	-0.38547	-0.84878	-0.00503337	1.99195	1.38834
DDX5	1.93917	2.17271	2.27588	2.48763	2.08963	2.48128	2.76465	2.69274	-1.3893	-0.774065	-0.453054	0.319328	-1.00959	0.293682	1.6112	1.24072
LOC123388620	0.0445936	0.130034	0.167653	0.786216	0.0901338	0.209194	1.73023	0.874506	-0.717686	-0.666136	-0.642005	-0.0823427	-0.690758	-0.614282	1.82284	0.0296476
LOC123388618	1.05365	1.64507	1.5723	1.82712	0.707251	1.56702	3.08929	2.34465	-0.804984	-0.460552	-0.514698	-0.306506	-0.930009	-0.518474	2.03792	0.320877
GATA3	0.29297	0.416866	0.431909	0.402183	0.765199	1.02606	1.12063	1.16165	-1.00351	-0.781074	-0.752142	-0.808898	0.0143474	0.820333	1.16851	1.33009
KRT7	2.5668	3.33119	3.09907	3.24539	3.12543	3.39113	3.59388	3.61181	-1.81183	0.101192	-0.640363	-0.193131	-0.564547	0.322341	1.17669	1.2609
PRDX1	1.96606	2.02306	2.0366	2.17589	3.05854	2.61659	2.63127	2.55946	-1.07395	-0.980769	-0.957856	-0.703072	2.07397	0.382028	0.427063	0.212984
LOC123388637	0.00351368	0.0143291	0.0115934	0.0305731	0.0149491	0.0296852	0.580151	0.290952	-0.606153	-0.576842	-0.584286	-0.532219	-0.575152	-0.534677	1.49646	0.291473
CD9	1.44515	1.57194	1.3352	1.39312	1.66914	1.76004	1.86944	1.77782	-0.647541	-0.0751514	-1.08843	-0.862234	0.415487	0.919556	1.59028	1.02362
LOC101672987	0.149964	0.258227	0.313536	0.338095	0.583716	0.760331	0.759271	0.812031	-1.20286	-0.924869	-0.770801	-0.69961	0.117397	0.842079	0.837336	1.07958
MAL	0.0546783	0.0863848	0.207051	0.339811	0.768531	0.965681	1.05337	1.28434	-0.923586	-0.897975	-0.792733	-0.661284	-0.0953188	0.258436	0.439626	1.00037
DUSP9	0.0172423	0.160903	0.185894	0.217214	0.235279	0.557338	0.816148	0.658172	-1.035	-0.660138	-0.58925	-0.497872	-0.443851	0.702709	1.93273	1.14449
SPARC	0.0147336	1.19279	0.923348	1.02889	0.093755	0.741384	2.25692	2.45138	-0.868322	-0.359376	-0.533057	-0.47054	-0.849706	-0.6265	1.03653	1.49402
DSC3	0.214575	0.221223	0.209588	0.180075	0.570732	0.639074	0.683309	0.477941	-0.717103	-0.691004	-0.736565	-0.849787	0.956858	1.35201	1.62255	0.461798
UPK3A	0.0584211	0.0392344	0.0443526	0.0694897	0.0689799	0.371469	0.431734	0.426631	-0.735686	-0.819727	-0.797465	-0.686465	-0.688744	0.8899	1.26558	1.23289
LOC123394294	0.0210325	0.0602155	0.0246849	0.0322086	0.0341129	0.0932839	0.485263	0.244057	-0.644848	-0.431215	-0.625287	-0.584765	-0.574461	-0.244291	2.5	0.690878
ZFP36L1	1.24772	1.64655	1.64688	1.7203	1.57094	2.04873	2.27452	2.15822	-1.29717	-0.484301	-0.483488	-0.295149	-0.664289	0.739315	1.67535	1.16688
LOC101681560	0.143881	0.610094	0.312665	0.369955	0.437929	0.546295	1.00297	1.17606	-1.07376	-0.0769514	-0.765185	-0.648035	-0.500044	-0.242288	1.2104	1.95919
TFPI	0.0345221	0.0264	0.0516891	0.0203152	0.269551	0.341259	0.401364	0.489197	-0.842805	-0.87919	-0.764922	-0.906255	0.348904	0.771882	1.15055	1.74649
BGN	0.904523	1.01141	0.95486	1.00852	1.43732	1.6135	1.72814	1.60618	-0.916472	-0.716965	-0.825171	-0.722639	0.328017	0.908509	1.34499	0.882298
HSPB1	1.36901	1.84812	1.63255	1.78032	2.38493	2.19024	2.36073	2.4367	-1.12317	-0.326346	-0.732262	-0.46357	1.16097	0.527537	1.07538	1.35122
CXXC5	0.0337437	0.204568	0.164883	0.244838	0.211868	0.417648	0.593286	0.587526	-1.23312	-0.552758	-0.721334	-0.374719	-0.521015	0.476184	1.50566	1.46895
LAMB1	0.0382117	0.266539	0.231026	0.252491	0.260444	0.433131	0.675065	0.681876	-1.28039	-0.508623	-0.640531	-0.561365	-0.531598	0.176697	1.39907	1.43794
LRP1	0.197384	0.305454	0.211106	0.252273	0.421021	0.440544	0.578583	0.60302	-1.07389	-0.502311	-1.00469	-0.7913	0.181287	0.304772	1.25017	1.43157
ADIRF	3.01224	2.65392	2.54971	2.61232	3.45301	3.30913	3.12614	2.87226	0.295081	-0.510087	-0.695003	-0.586229	1.77602	1.21928	0.617622	-0.054168
BRD9	0.364159	0.533154	0.348024	0.638979	0.533158	0.543494	0.815396	0.78638	-1.30412	-0.396746	-1.383	0.254678	-0.396724	-0.336095	1.50628	1.28495
CCND2	1.27744	1.58412	1.45404	1.7205	1.54517	1.80581	2.1252	2.01773	-1.16487	-0.626544	-0.875149	-0.328736	-0.704401	-0.120696	0.836601	0.479818
LYPD6B	0.0730967	0.168012	0.167088	0.24254	0.236896	0.432896	0.532711	0.494452	-1.36972	-0.88364	-0.888598	-0.468278	-0.500827	0.74441	1.47878	1.1886
TSPAN15	0.147981	0.336256	0.251579	0.24785	0.79001	0.833866	0.706485	0.624635	-1.10813	-0.580268	-0.830005	-0.840523	1.18594	1.40303	0.797937	0.44789
LOC101674167	1.23295	1.49828	1.46822	1.51757	1.50267	1.7931	1.88678	1.96056	-1.25926	-0.589146	-0.674311	-0.533148	-0.576509	0.396781	0.775964	1.10067
SRRM1	1.19613	1.43002	1.23407	1.35567	1.30176	1.62412	1.69638	1.72088	-1.2587	-0.214696	-1.10549	-0.573405	-0.817282	0.857647	1.31315	1.47522
EXT1	0.359197	0.332919	0.321576	0.338994	0.496571	0.660657	0.837128	0.79204	-0.648946	-0.743177	-0.783095	-0.721612	-0.113919	0.62936	1.5773	1.31897
PHLDB2	0.210427	0.319215	0.230344	0.224649	0.364408	0.466416	0.668751	0.862692	-0.810936	-0.510031	-0.758265	-0.773433	-0.37508	-0.0470932	0.711366	1.59754
KTN1	1.45838	1.60735	1.5258	1.67278	1.78258	1.85408	1.91624	1.9555	-1.39795	-0.778704	-1.12911	-0.476178	0.078167	0.473266	0.84051	1.08448
PDIA3	1.40492	1.73771	1.4804	1.5648	1.51288	1.72534	2.02064	1.98969	-1.14	0.144354	-0.884975	-0.576072	-0.769155	0.0885883	1.62805	1.44455
NCL	1.73122	1.51205	1.35095	1.3859	1.6673	1.74577	1.88504	1.6908	0.738255	-0.503392	-1.25733	-1.10394	0.347614	0.830767	1.78727	0.488327
GCLM	1.53931	1.79842	1.70545	1.60111	2.3677	2.46787	2.27113	2.19573	-1.07833	-0.631743	-0.805427	-0.982084	0.868896	1.23311	0.550639	0.322681
SET	1.39877	1.52506	1.30293	1.32089	1.51932	1.68589	1.77035	1.64604	-0.716017	-0.000520368	-1.2018	-1.11427	-0.0350522	1.05172	1.67599	0.775005
CTNNAL1	0.177142	0.351427	0.252169	0.270245	0.347048	0.534685	0.716126	0.67602	-0.993791	-0.265602	-0.695803	-0.620605	-0.285497	0.650075	1.738	1.48025
HNRNPA2B1	1.46993	1.67878	1.61314	1.49447	1.46177	1.76767	2.01745	1.91271	-0.932938	-0.0529046	-0.349563	-0.838837	-0.963731	0.381104	1.8291	1.17761
CLU	0.853838	3.44175	2.95394	3.68036	1.58953	2.64695	3.73732	4.25455	-1.18964	-0.0608623	-0.532026	0.26805	-1.08991	-0.73012	0.35887	1.46997
ADAMTS1	0.0676252	0.125743	0.107653	0.0723785	0.175598	0.363795	0.584994	0.552193	-0.841858	-0.611625	-0.684728	-0.823526	-0.403175	0.484378	1.76525	1.55697
ARRDC4	0.100744	0.216565	0.178508	0.248946	0.345217	0.420112	0.535401	0.583882	-1.14278	-0.730112	-0.871014	-0.605932	-0.212064	0.121675	0.686847	0.944671
RPL31	1.78114	1.69157	1.4382	1.49618	1.90396	1.97475	1.83576	1.68571	0.45434	-0.0224722	-1.16139	-0.925626	1.18169	1.64326	0.76679	-0.0522117
ARL4C	0.244636	0.772792	0.757047	0.747904	0.99155	1.27333	1.48423	1.55515	-1.28376	-0.522165	-0.551162	-0.56779	-0.0682788	0.683603	1.40252	1.6804
PTMA	3.2713	2.81545	2.66317	2.49557	2.91753	2.866	3.12355	2.90598	1.99412	-0.159551	-0.686314	-1.18049	0.241226	0.0338224	1.18611	0.193795
SPINK1	0	0.000513112	0.000464487	0.0213058	0.00832189	0.294589	0.502571	1.29964	-0.477572	-0.477344	-0.477366	-0.468002	-0.473858	-0.325329	-0.187389	0.708095
DKK1	0.124842	0.129597	0.151017	0.177249	0.229644	0.355647	0.524356	0.789707	-0.814249	-0.801188	-0.74158	-0.666818	-0.511492	-0.102884	0.531409	1.77302
WLS	0.409884	0.404707	0.378586	0.398202	0.675783	0.721897	0.772176	0.705118	-0.7073	-0.73256	-0.858041	-0.764117	0.782835	1.08403	1.42866	0.972829
GAS6	0.0498028	0.314867	0.294641	0.251879	0.101351	0.400659	0.707829	0.685062	-1.1674	-0.291585	-0.366897	-0.521197	-1.01475	0.0453578	1.519	1.39358
EGFR	1.04684	1.22147	1.12743	1.06613	1.28042	1.54047	1.6828	1.70667	-0.957147	-0.460594	-0.738738	-0.906463	-0.272426	0.703822	1.35592	1.47465
CASTOR2	0.135442	0.2355	0.194089	0.219424	0.262383	0.361366	0.561533	0.413097	-1.01024	-0.377495	-0.64707	-0.483474	-0.196426	0.513856	2.18405	0.914002
CST6	0.0699701	0.0943578	0.157139	0.182139	0.698564	0.667744	0.513873	0.561118	-1.14374	-1.07797	-0.90112	-0.827546	1.18695	1.03537	0.344697	0.545575
EIF4G2	1.44834	1.66058	1.58244	1.67454	1.55561	1.68775	1.95157	1.7917	-1.50379	-0.247246	-0.741167	-0.154861	-0.902031	-0.0662315	1.97206	0.673377
IQGAP2	0.172517	0.544991	0.533251	0.653253	0.69069	1.06065	1.04611	1.06808	-1.55801	-0.719737	-0.751199	-0.411517	-0.29693	1.0991	1.03395	1.13279
P4HA1	0.538485	0.813127	0.641665	0.900569	1.00649	1.04501	1.14986	1.16699	-1.394	-0.559845	-1.10714	-0.242452	0.181091	0.346634	0.830803	0.914797
COL4A5	0.212997	0.357267	0.296123	0.305633	0.326913	0.458351	0.693369	0.622406	-1.08376	-0.33687	-0.666612	-0.616642	-0.503087	0.254481	1.88402	1.35103
HNRNPA3	1.54782	1.71535	1.55757	1.48917	1.54318	1.79539	1.95129	1.79264	-0.60832	0.340944	-0.557338	-0.904837	-0.632444	0.853779	1.97855	0.835452
LTF	8.12696e-05	0.0461882	0.118557	0.761673	0.0213117	0.445334	0.896869	0.682805	-1.14428	-1.06421	-0.930851	0.792974	-1.10787	-0.192547	1.31905	0.51737
SKIL	0.701289	1.16662	1.0819	1.17819	1.38507	1.60881	1.63945	1.61533	-1.59738	-0.474287	-0.719486	-0.439168	0.262656	1.20431	1.35045	1.23503
DST	1.6418	1.71569	1.53641	1.39688	1.97764	2.07663	2.36306	2.29948	-0.464658	-0.310189	-0.666152	-0.902249	0.339307	0.632559	1.6646	1.40934
PADI1	0.135301	0.180788	0.21489	0.356898	0.649428	0.669669	0.710118	0.889933	-0.874979	-0.811396	-0.761794	-0.536047	0.0434088	0.0901251	0.186359	0.664591
SYNE2	0.979758	1.02252	0.941548	0.952075	1.06125	1.3403	1.61059	1.57819	-0.627793	-0.50916	-0.72958	-0.701926	-0.397269	0.550838	1.75925	1.5966
LOC123391896	0.396584	0.463871	0.514723	0.583611	0.0826406	0.456094	1.45398	0.821412	-0.579297	-0.503617	-0.442947	-0.355682	-0.87226	-0.512627	1.4636	-0.0037544
CRABP2	0.108527	1.60415	1.35378	1.56555	0.719832	1.64171	2.03082	2.03433	-1.29788	-0.116556	-0.453774	-0.174201	-1.01029	-0.0582882	0.693651	0.701863
ADAMTS5	0.00431426	0.0744286	0.0511916	0.0495762	0.00316882	0.13888	0.465614	0.52597	-0.791684	-0.541042	-0.626063	-0.631901	-0.795635	-0.294616	1.23101	1.57155
NRN1	0.35383	0.643109	0.552713	0.310033	1.13608	1.02567	0.920818	0.716145	-0.928382	-0.172934	-0.432864	-1.02488	1.7433	1.22861	0.789742	0.0549341
CCN2	1.03756	1.8162	1.94257	2.25068	1.49799	2.46088	2.79106	2.66588	-1.44334	-0.663376	-0.469168	0.121172	-1.05634	0.641974	1.71669	1.26702
VIM	0.134422	0.396677	0.34319	0.427118	0.161064	0.339426	1.17698	1.29464	-0.819473	-0.46809	-0.547422	-0.42101	-0.787834	-0.552847	1.33256	1.74756
SPP1	0.0257175	1.01801	0.696222	0.994603	0.0353729	0.380679	2.38794	3.04616	-0.717641	-0.465146	-0.575548	-0.474429	-0.716198	-0.654253	0.712552	2.18311
CES1	0.0153316	0.0237904	0.0793019	0.105837	0.109379	0.357209	0.430038	0.422691	-0.879661	-0.850628	-0.653887	-0.555915	-0.542638	0.513338	0.876767	0.838891
DAG1	0.508451	0.588973	0.534546	0.534985	0.641934	0.821553	1.04925	0.952821	-0.805659	-0.495114	-0.707744	-0.706075	-0.276795	0.555963	1.85115	1.26646
ST3GAL5	0.149641	0.2572	0.242595	0.268787	0.148103	0.387642	0.700473	0.646044	-0.857669	-0.431693	-0.492258	-0.383011	-0.863436	0.150318	1.89832	1.55361
GOLIM4	0.779528	0.918758	0.744213	0.669083	1.04504	1.10989	1.31524	1.30121	-0.680382	-0.219487	-0.787437	-1.00299	0.257809	0.527402	1.50597	1.43253
SRRM2	1.55597	1.76635	1.51637	1.47089	1.70484	1.90478	1.95323	2.09201	-0.820664	0.0168429	-0.95953	-1.11238	-0.246511	0.672215	0.923862	1.71607
PEBP1	1.10179	1.00966	0.921489	0.804079	1.20679	1.28762	1.45513	1.36557	-0.0914302	-0.451276	-0.765963	-1.14417	0.361231	0.743526	1.64134	1.14266
ITGB1	1.32585	2.1984	1.72332	2.09033	1.59652	1.78977	2.32779	2.4559	-1.41382	0.423891	-0.769944	0.100513	-1.00373	-0.635063	0.85996	1.35107
APBB2	0.0917161	0.327323	0.231828	0.229257	0.16106	0.367974	0.618836	0.621867	-1.131	-0.0578902	-0.523503	-0.535433	-0.840969	0.154209	1.67236	1.69313
MARCKS	1.1701	1.67722	1.53055	1.62493	1.50192	1.71061	1.88529	1.97219	-1.60138	-0.0770804	-0.599861	-0.27234	-0.693261	0.0530361	0.80927	1.23764
TFRC	0.207296	0.236971	0.237008	0.277336	0.410475	0.536336	0.617837	0.597813	-0.946937	-0.801373	-0.801189	-0.5963	0.14189	0.936144	1.50643	1.36198
F3	0.390218	1.71615	1.5181	1.68725	1.11311	1.6176	2.19929	2.21662	-1.63608	0.0830185	-0.33754	0.0163258	-0.976968	-0.136662	1.53693	1.60325
CAVIN1	0.217315	0.328151	0.242626	0.288425	0.259628	0.340541	0.662361	0.637054	-0.852936	-0.328745	-0.738295	-0.523339	-0.659646	-0.266454	1.65399	1.47959
BMPR2	0.401848	0.651558	0.543696	0.66954	0.552364	0.768994	1.05477	0.972739	-1.26401	-0.316673	-0.755021	-0.238886	-0.721518	0.217536	1.81237	1.30708
CDV3	0.689483	0.958779	0.656971	0.908592	0.922987	0.823408	1.10966	1.46435	-0.799468	-0.30198	-0.850963	-0.405126	-0.376069	-0.568777	0.0412138	1.08445
RTN4	0.893285	1.04795	0.98185	0.988461	1.14631	1.23782	1.41808	1.33731	-1.08667	-0.427715	-0.721835	-0.693286	0.0475972	0.533836	1.63211	1.11543
LAMA5	0.221671	0.344342	0.245202	0.287007	0.313111	0.344215	0.615633	0.701477	-0.89871	-0.291985	-0.78802	-0.584834	-0.453585	-0.292657	1.34592	1.96382
AFDN	0.310293	0.4145	0.30452	0.455564	0.411126	0.493043	0.658594	0.71921	-1.14484	-0.511215	-1.17805	-0.242816	-0.532782	0.0119581	1.25893	1.76965
ADGRG1	0.317934	0.506398	0.461649	0.57136	0.568731	0.648895	0.879645	0.803262	-1.38882	-0.51373	-0.736681	-0.171791	-0.186061	0.266502	1.79126	1.24711
SERPINH1	0.215225	0.429963	0.314452	0.325754	0.315102	0.40026	0.753428	0.840591	-0.930892	-0.235546	-0.628073	-0.591637	-0.62599	-0.340852	1.13864	1.5915
LOC101680117	2.762	2.44839	2.04996	1.63566	3.7826	3.14374	2.58873	2.08505	0.138052	-0.219473	-0.538428	-0.75945	2.4952	0.755387	-0.0732355	-0.515157
LOC123388638	0.0239947	0.0422243	0.0578931	0.0998851	0.0138152	0.0500777	0.46349	0.153097	-0.676915	-0.587596	-0.509513	-0.294116	-0.726087	-0.548613	2.00274	-0.00784658
PDGFA	0.417984	0.556496	0.501517	0.394415	0.629055	1.00881	1.10518	0.935987	-0.794875	-0.408936	-0.568553	-0.855389	-0.18439	1.29763	1.7721	0.968186
AHR	0.22475	0.338981	0.366873	0.418599	0.450059	0.645099	0.796463	0.644234	-1.29738	-0.7974	-0.666392	-0.413552	-0.253259	0.861413	1.88941	0.855976
PMEPA1	0.61131	1.85337	1.63442	1.72876	1.26141	1.68174	2.19662	2.24516	-1.7024	0.248287	-0.291036	-0.0730509	-0.977056	-0.184273	1.37154	1.56381
SORBS2	0.200622	0.734106	0.672783	0.977233	0.774718	1.13861	1.1714	1.17907	-1.68217	-0.6782	-0.822639	-0.00985031	-0.577552	0.532474	0.653777	0.682721
MYH9	1.23988	1.81724	1.60554	1.76751	1.40412	1.69841	2.063	2.08396	-1.52559	0.131713	-0.589179	-0.0515705	-1.14697	-0.291622	1.18434	1.28669
VWA5A	0.897967	0.94227	1.01637	1.05517	1.36434	1.28507	1.43297	1.42616	-1.12563	-0.98865	-0.745546	-0.610853	0.671148	0.30379	1.01361	0.978562
TIMP1	0.475228	0.635366	0.565281	0.507373	0.969505	1.02928	0.957431	0.949747	-1.22374	-0.645362	-0.909917	-1.11495	0.905343	1.2416	0.83982	0.798536
TMEM106B	0.356941	0.548496	0.438641	0.440318	0.597911	0.753986	0.846893	0.706855	-1.21078	-0.249909	-0.82335	-0.815061	0.0293088	1.00752	1.66658	0.695873
LOC101686001	1.02816	1.54904	1.33057	1.45593	1.22086	1.47687	1.70288	1.77563	-1.64688	0.211539	-0.686781	-0.195403	-1.06907	-0.107184	0.972791	1.37566
LOC101675078	3.98398	3.39381	3.24633	3.05136	4.15425	4.08169	3.70939	3.57637	0.957107	-0.601204	-0.866871	-1.16302	1.60603	1.31595	0.117711	-0.213137
SMAD5	0.731353	0.788395	0.675437	0.721748	0.985231	1.03986	1.11153	1.0764	-0.744981	-0.475938	-0.99423	-0.788794	0.579674	0.911372	1.37502	1.14362
COL17A1	0.918676	1.04588	0.962848	0.849472	1.06639	1.18812	1.59404	1.52052	-0.69628	-0.340171	-0.57772	-0.871814	-0.278384	0.115532	1.83639	1.47079
FNBP1L	0.524545	0.991414	0.916469	1.00035	0.687423	1.11514	1.35373	1.29531	-1.6246	-0.180209	-0.459786	-0.145466	-1.19518	0.329752	1.51047	1.19484
PRSS23	0.731729	1.20579	0.985969	0.992719	1.03096	1.35495	1.52887	1.41983	-1.24067	0.142025	-0.580709	-0.560798	-0.445415	0.731174	1.53884	1.01616
AMD1	0.597795	0.557715	0.501112	0.870413	0.606317	0.777877	0.886949	0.824013	-0.770406	-1.01808	-1.35138	1.20531	-0.716451	0.473504	1.34336	0.829899
ITGA2	0.157054	0.40548	0.319982	0.44692	0.40545	0.463791	0.693319	0.763804	-1.49936	-0.421844	-0.823246	-0.214591	-0.421993	-0.127723	1.21198	1.68903
LOC101691226	0.642737	1.03836	1.04398	1.14593	0.783218	1.18831	1.48937	1.33014	-1.64955	-0.409675	-0.388288	0.0212674	-1.26422	0.204197	1.75292	0.875979
WASF2	0.840957	1.03271	0.867949	0.916049	1.1357	1.1685	1.2222	1.26354	-1.22404	-0.147393	-1.08468	-0.826815	0.521984	0.75008	1.14002	1.45477
ISOC1	0.468443	0.614899	0.628826	0.549045	0.722032	0.944617	1.04014	1.05623	-1.09863	-0.601179	-0.549972	-0.833893	-0.188272	0.824975	1.33391	1.42451
TDG	0.254578	0.425403	0.360884	0.536057	0.545234	0.580347	0.709915	0.727774	-1.45917	-0.688843	-0.995346	-0.114848	-0.0643308	0.133295	0.925641	1.04313
LOC101679442	0.0290295	0.517819	0.704088	1.13076	0.141866	0.493686	1.30865	1.56969	-1.0298	-0.585516	-0.35024	0.386458	-0.945607	-0.612915	0.799424	1.55528
PDLIM5	0.43566	0.60296	0.545622	0.606816	0.714944	0.847186	0.966932	0.846082	-1.33009	-0.603957	-0.866614	-0.585745	-0.0454343	0.699943	1.46541	0.693302
LOC106005009	1.40718	1.29968	0.972367	0.743301	2.72436	2.09448	1.49971	1.22353	-0.209759	-0.312582	-0.565494	-0.699203	2.5	0.787341	-0.111949	-0.379018
RBMS3	0.581946	0.529492	0.521433	0.409339	0.7562	0.907088	1.03838	0.794356	-0.324504	-0.523049	-0.552639	-0.940441	0.415087	1.16832	1.92288	0.594962
PRRC2C	1.31515	1.43133	1.25299	1.22938	1.52411	1.59852	1.65399	1.64262	-0.682864	-0.0824613	-0.976583	-1.08342	0.449768	0.913717	1.28274	1.20546
LOC101683186	0.445445	0.327974	0.341669	0.527905	0.58681	0.705442	0.719793	0.602067	-0.594092	-1.32562	-1.24469	-0.0267621	0.408128	1.3657	1.48944	0.52501
LOC123394298	0.0943845	0.138148	0.132997	0.167173	0.025766	0.125185	0.578379	0.296177	-0.623926	-0.476972	-0.494605	-0.375902	-0.841775	-0.521172	1.4211	0.11057
PAWR	0.492332	0.969461	0.808981	0.781915	0.570214	0.911182	1.32798	1.3999	-1.18371	-0.0383932	-0.485925	-0.554576	-1.03199	-0.209277	1.26317	1.58535
LOC101673484	0.41134	0.405707	0.39691	0.503401	0.497424	0.622886	0.810844	0.701677	-0.792015	-0.824417	-0.87466	-0.235727	-0.273415	0.567026	2.04092	1.15134
LOC106003631	0.439382	1.18612	1.04757	1.15285	0.667427	1.18227	1.46827	1.50264	-1.75462	0.0405908	-0.400891	-0.0710808	-1.3404	0.0274729	1.15295	1.31116
SMAD7	0.204657	0.596127	0.500524	0.475443	0.39386	0.610601	0.893599	0.936479	-1.30946	0.0460428	-0.335476	-0.42967	-0.720228	0.107048	1.49575	1.74259
NEDD9	0.353483	0.913266	0.935608	1.03162	0.440718	0.987446	1.59212	1.56612	-1.26832	-0.368532	-0.321108	-0.104801	-1.159	-0.206906	1.6709	1.56472
ITM2C	1.07433	1.54181	1.46871	1.33878	1.10656	1.4375	1.91446	1.81858	-1.18112	0.126515	-0.120328	-0.516902	-1.10924	-0.220336	1.70783	1.24312
ANKRD1	0	0.647581	0.191616	0.632296	0.00173116	0.0751512	0.983841	1.08737	-1.0743	0.0942272	-0.803362	0.0570452	-1.07207	-0.974178	1.07403	1.44828
ECE1	0.300804	0.798189	0.550132	0.652675	0.371864	0.607362	1.08942	1.16903	-1.22521	0.127986	-0.630599	-0.339634	-1.07056	-0.471896	1.2954	1.67824
ARHGEF12	0.454974	0.554471	0.495924	0.59375	0.652545	0.756978	0.9029	0.832602	-1.2171	-0.736061	-1.0249	-0.532584	-0.212672	0.404072	1.38117	0.892644
CRIM1	0.192338	0.56589	0.444536	0.534248	0.330457	0.532557	0.806522	0.830145	-1.50222	-0.07844	-0.600422	-0.220705	-1.03659	-0.228183	1.16418	1.30307
CUX1	0.485266	1.12023	0.855782	0.883639	0.58297	0.924414	1.29075	1.40492	-1.40229	0.413593	-0.484105	-0.400332	-1.19216	-0.273429	1.13185	1.68593
KITLG	1.0503	1.36117	1.10648	1.07808	1.16932	1.51409	1.52679	1.50941	-1.01606	0.372967	-0.795929	-0.908772	-0.534574	1.23192	1.30936	1.2036
ITGA6	1.15269	0.979951	0.844794	0.69451	1.23813	1.14439	1.25064	1.16085	0.607387	-0.23256	-0.795719	-1.33872	1.07967	0.563621	1.15222	0.65077
KLF10	0.454928	0.51484	0.550832	0.617041	0.803082	0.891822	0.965233	0.852318	-1.17891	-0.926887	-0.768062	-0.460534	0.520978	1.0575	1.53879	0.812777
TPM1	0.569268	1.36882	1.18263	1.36685	0.543704	1.18981	1.693	1.78283	-1.42068	0.136025	-0.344398	0.13047	-1.45277	-0.327473	1.21886	1.5864
IGFBP7	1.76768	2.55798	2.41543	2.30046	2.23874	2.50743	2.80903	3.05525	-1.39916	-0.0737687	-0.396094	-0.624585	-0.736831	-0.193362	0.618614	1.48922
TAGLN	0.00136991	1.39551	0.773932	1.30189	0.0221395	0.265561	1.5988	1.96483	-1.13597	0.127681	-0.650223	-0.0225016	-1.12722	-1.00993	0.506512	1.41672
LOC101679740	0.515996	1.95484	1.96776	1.40777	1.56014	2.12369	2.43646	2.16259	-1.3444	0.369407	0.398622	-0.577267	-0.363289	0.782672	1.75944	0.88819
BACE2	0.553038	0.634838	0.614786	0.690104	0.681909	0.795454	0.98431	0.951126	-1.02898	-0.589973	-0.700931	-0.272375	-0.32058	0.38389	1.74817	1.48942
AFF4	0.514797	0.676452	0.587234	0.68472	0.754387	0.900667	0.970451	0.930376	-1.29669	-0.532741	-0.969583	-0.490245	-0.117906	0.753632	1.21652	0.946759
LOC123388639	0.0130781	0.0316744	0.0360543	0.118189	0.0123887	0.0620589	0.419128	0.14267	-0.753188	-0.640434	-0.613571	-0.087405	-0.757328	-0.451633	2.25561	0.0779675
SPIN1	0.348661	0.565196	0.435933	0.518619	0.456055	0.561628	0.794288	0.796636	-1.2513	-0.0141571	-0.784653	-0.303328	-0.67116	-0.0367878	1.62179	1.64058
PNN	0.663281	0.88869	0.691342	0.663549	0.769994	0.995209	1.05016	1.14727	-0.894131	0.225922	-0.76806	-0.892943	-0.395247	0.849742	1.19846	1.86371
UTRN	0.62227	0.714388	0.641178	0.703354	0.685155	0.890696	1.02273	0.957588	-0.990954	-0.449497	-0.883849	-0.517015	-0.62676	0.736773	1.77267	1.24449
HS6ST1	0.497805	0.825294	0.784243	0.902738	0.511484	0.82861	1.20786	1.04212	-1.40367	-0.143236	-0.324761	0.220187	-1.35887	-0.128244	1.96019	0.949574
HNRNPM	0.969179	0.941226	0.843432	1.02118	0.915844	1.01764	1.19993	1.08622	-0.208503	-0.456681	-1.27231	0.272075	-0.676095	0.23856	2.12813	0.909311
COL18A1	0.142339	1.24523	0.995622	1.04895	0.394624	0.998863	1.68724	2.01465	-1.18199	0.0118596	-0.382872	-0.306617	-1.01179	-0.378353	1.0051	2.08207
LOC101679266	0.447686	0.473012	0.468543	0.407159	0.636052	0.85016	0.831252	0.804816	-0.751674	-0.640237	-0.660107	-0.924223	0.14884	1.40113	1.27943	1.11309
PIK3R1	0.48013	0.544557	0.45933	0.36648	0.538821	0.741211	0.842585	0.693726	-0.547283	-0.178447	-0.661373	-1.1427	-0.212253	1.10621	1.87395	0.772496
BTG1	1.4631	1.72214	1.73137	1.66875	2.19675	2.12612	2.14697	2.20721	-1.09507	-0.467754	-0.442282	-0.610666	1.20187	0.900555	0.9873	1.2483
CLSTN1	0.631644	0.859565	0.684506	0.795949	0.895636	0.806023	1.04956	1.12274	-1.25107	-0.121236	-1.01148	-0.462909	0.0823695	-0.410242	1.03868	1.54763
LOC101676801	0.800016	0.762649	0.782295	0.67628	1.01438	1.17035	1.13525	0.997596	-0.494907	-0.668841	-0.578202	-1.04684	0.63884	1.6307	1.3938	0.541049
LOC123391894	0.654498	0.968993	0.792943	1.01777	0.256456	0.842563	1.85503	1.24424	-0.750607	-0.331111	-0.58206	-0.2534	-1.12334	-0.515741	1.88497	0.161471
AGRN	0.454403	0.974547	0.792205	0.819722	0.557432	0.815122	1.19375	1.23079	-1.4162	0.340601	-0.38143	-0.280726	-1.13676	-0.297751	1.40224	1.60577
BCAT1	1.08197	0.629696	0.581147	0.462101	1.06412	0.814517	1.02927	0.715676	1.39075	-0.541501	-0.701616	-1.06285	1.29679	0.1444	1.11813	-0.238139
TP63	0.630116	0.421467	0.414923	0.244998	0.611493	0.675922	0.807629	0.55468	0.667821	-0.311111	-0.338634	-0.993692	0.571914	0.911469	1.67755	0.290112
ACTR2	0.836908	1.12856	1.07871	1.25282	1.01871	1.16281	1.47541	1.23454	-1.68975	-0.354646	-0.611308	0.34363	-0.903714	-0.170741	1.83351	0.235374
DDX17	0.917003	1.2635	1.12023	1.14319	1.13737	1.35026	1.46899	1.45479	-1.55816	0.157962	-0.624286	-0.506312	-0.536487	0.689103	1.49484	1.39336
PHACTR2	0.766957	0.994942	0.836502	0.826436	0.7929	1.01253	1.22443	1.1928	-1.015	0.0753105	-0.70834	-0.754058	-0.903089	0.170197	1.45493	1.24542
CCND1	0.777675	0.49468	0.737867	0.666112	0.600829	0.890858	1.15148	1.14373	-0.374157	-1.07963	-0.485858	-0.676306	-0.838099	-0.0311571	0.923151	0.891042
WWTR1	0.691903	0.823791	0.796376	0.881036	0.62139	0.883163	1.19926	1.10013	-1.04174	-0.420023	-0.556095	-0.123586	-1.34198	-0.112239	1.87278	1.18152
EIF5B	1.14073	1.13646	1.12661	1.14364	1.06846	1.22543	1.47528	1.36865	-0.55854	-0.585414	-0.64687	-0.540188	-0.997639	-0.00186423	1.94362	1.05357
PTBP3	0.537428	0.665973	0.611587	0.676199	0.773756	0.895648	0.990284	0.869405	-1.18032	-0.599627	-0.854452	-0.550147	-0.0517667	0.643301	1.2445	0.486415
FST	0.800253	0.549361	0.592684	0.378996	0.488903	0.705376	0.957537	1.00927	0.64781	-0.33723	-0.184297	-0.878308	-0.539875	0.245988	1.40394	1.67979
TLE4	0.411449	0.618365	0.525864	0.753641	0.527981	0.647883	0.881752	0.94362	-1.31037	-0.321906	-0.789143	0.444133	-0.778926	-0.163476	1.27164	1.71086
AQP3	1.57927	0.93507	0.897043	0.486213	2.1001	1.85484	1.38503	0.879635	0.575311	-0.424551	-0.465799	-0.824337	2.01412	1.2433	0.203636	-0.484165
WNK1	0.659018	0.786065	0.710139	0.751162	0.801452	0.838867	1.06693	0.977598	-1.12823	-0.323782	-0.816776	-0.555061	-0.21923	0.0418075	1.86271	1.09962
SDC1	0.514547	0.617792	0.50664	0.598354	0.809258	0.803739	0.854423	0.653697	-0.902238	-0.237546	-0.950368	-0.367986	1.19238	1.14721	1.57149	0.0101743
RDX	0.373631	0.922388	0.728957	0.758329	0.330844	0.778233	1.13791	1.14082	-1.24015	0.3922	-0.287566	-0.192621	-1.33367	-0.126675	1.32179	1.33576
LOC123388633	0.0835356	0.116399	0.113114	0.172735	0.0323795	0.0972344	0.479904	0.189827	-0.644329	-0.480948	-0.497519	-0.188066	-0.888208	-0.576876	1.73442	-0.0958953
BHLHE40	1.07535	1.0803	1.10027	1.04667	1.30274	1.44395	1.46411	1.27382	-0.61422	-0.591619	-0.499342	-0.742952	0.548175	1.41498	1.549	0.385238
CFI	0.906578	1.41743	1.47456	1.63966	1.22413	1.7582	1.82986	1.69898	-1.86505	-0.449356	-0.241258	0.431375	-1.07142	0.987661	1.35734	0.70152
SEMA3E	0.138332	0.388717	0.302251	0.522789	0.04273	0.321522	0.658642	0.708576	-1.14553	-0.108854	-0.496536	0.562642	-1.47773	-0.413011	1.3414	1.65529
CD46	0.652994	1.01874	1.00634	1.33558	1.02791	1.22371	1.41415	1.49393	-1.44382	-0.7234	-0.752374	0.153315	-0.701724	-0.188393	0.417241	0.707286
LAMA3	0.392065	1.19776	0.746479	1.15261	0.4724	0.553228	1.11818	1.58614	-1.13076	0.10152	-0.707467	0.00317623	-1.04751	-0.956726	-0.0688741	1.15862
ATOX1	1.67396	2.09633	2.13874	2.53839	2.51671	2.69117	2.62155	2.83927	-1.71886	-1.03447	-0.948402	0.0698766	0.00360172	0.580124	0.337924	1.15493
LOC123391897	0.187294	0.301337	0.394891	0.415344	0.0724206	0.263391	1.03055	0.61287	-0.76111	-0.534588	-0.328474	-0.280787	-0.964606	-0.612845	1.72146	0.233618
unassigned-gene-2	3.80704	3.72602	3.84069	3.9649	3.53683	3.8036	4.24555	4.13318	-0.569364	-0.829417	-0.454989	0.00209845	-1.3606	-0.580841	1.26988	0.719253
FN1	0.00106799	1.63546	0.842605	1.0439	0.0392704	0.0732282	1.59494	1.99061	-1.11432	0.58285	-0.571427	-0.358652	-1.0983	-1.08354	0.499138	1.48189
GLS	0.567327	1.03924	0.795931	0.904472	0.563828	0.726153	1.18081	1.30224	-1.16056	0.52724	-0.441733	-0.0384444	-1.17034	-0.678811	1.20951	1.87688

## Sheet: Table S6D
Table S6D. Expression viariations of the differentially expressed genes in CF PDEs at D9 of differentiation. The differentially expressed genes in CF PDEs relative to WT PDEs on D9 of differentiation are listed in this table. The average normalized counts (Log2(TPM+1) of the differentially expressed genes at D9 is shown in columns B-I. Columns J-Q list the Z-scores calculated for each gene. Heatm…
	Avg Log2(TPM+1)								Z-score
Genes	WT_D2	WT_D5	WT_D7	WT_D9	CFKO_D2	CFKO_D5	CFKO_D7	CFKO_D9	WT_D2	WT_D5	WT_D7	WT_D9	CFKO_D2	CFKO_D5	CFKO_D7	CFKO_D9
ATP5ME	1.55549	1.51075	1.61807	2.17564	1.61065	1.70659	1.82223	1.73761	-0.87546	-1.03657	-0.637693	2.28804	-0.66666	-0.274872	0.25008	-0.139953
ATP6	5.34317	4.85649	5.4156	5.27909	4.99967	4.76924	4.54623	4.59818	1.20843	-0.522028	1.54575	0.929688	-0.0971212	-0.75264	-1.25831	-1.15037
BCAM	0.663362	0.78851	0.872155	0.663684	0.00594532	0.0244227	0.0309199	0.025658	0.756845	1.21755	1.55923	0.75796	-0.908146	-0.874751	-0.862861	-0.872496
BTG2	1.58728	1.58527	1.81964	1.78735	1.51485	1.39757	1.21025	1.01277	0.393797	0.385602	1.46379	1.2998	0.108034	-0.313004	-0.891017	-1.39379
COX3	5.09623	4.70749	5.31564	5.08121	4.72747	4.70744	4.53321	4.53333	0.909991	-0.554182	2.02531	0.842213	-0.492018	-0.554348	-1.04708	-1.04676
CYTB	4.72386	4.41904	4.89847	4.81852	4.3256	4.45586	4.22557	4.3101	0.719949	-0.571374	1.65762	1.20792	-0.894621	-0.435459	-1.20876	-0.94538
ENPP3	0.551309	1.37731	1.4516	1.76355	0.160022	0.455862	0.359968	0.23929	-0.509326	0.835801	1.02034	1.96379	-0.848513	-0.60468	-0.691742	-0.790083
GLRX	1.60798	1.21753	1.41969	1.35662	0.286335	0.247592	0.262161	0.277789	1.62185	0.504974	1.02885	0.853923	-0.91184	-0.946858	-0.933849	-0.919682
ICAM1	0.68968	1.13508	1.12762	1.51028	0.038448	0.0414083	0.0585927	0.0626595	-0.142053	0.697708	0.680356	1.76144	-0.858323	-0.856009	-0.842444	-0.839199
IER3	3.63937	3.14788	3.21823	2.92524	2.86239	2.84652	2.21445	1.90743	2.10942	0.580214	0.755812	0.099373	-0.0180862	-0.0466011	-0.88162	-1.13205
IRS2	1.17416	1.11367	1.21793	1.52265	0.153016	0.159537	0.156463	0.194629	0.539098	0.405806	0.640688	1.48585	-0.91377	-0.908419	-0.910946	-0.879017
JUN	2.45886	2.32157	2.40611	2.29116	1.73871	2.00538	1.87425	1.58617	1.44549	0.858569	1.21039	0.739089	-0.903125	-0.222604	-0.579915	-1.21814
LOC101672378	2.43734	1.65002	2.0165	1.91192	1.10604	0.531744	0.233848	0.257094	1.95498	0.154702	0.820163	0.604806	-0.476072	-0.857312	-0.983899	-0.97532
LOC101678227	1.30598	1.73814	1.8971	2.11099	0.515139	0.287151	0.191559	0.132097	-0.102838	0.513216	0.815693	1.30655	-0.725677	-0.831029	-0.868536	-0.890121
LOC101684378	0.153898	0.396353	0.483126	0.722786	0.0110433	0.00871947	0.00682237	0.00752285	-0.41674	0.223387	0.492901	1.37107	-0.727314	-0.732009	-0.735833	-0.734422
LOC101685649	0.495043	0.770839	0.912268	1.15199	0.00410666	0.00751481	0.01799	0.00692944	-0.161358	0.377067	0.716427	1.41351	-0.819086	-0.815543	-0.804579	-0.816153
LOC101688986	0.19271	0.516317	0.410962	0.978626	0.0391123	0.0204887	0.0085326	0.011623	-0.399871	-0.0110281	-0.151669	0.815613	-0.544765	-0.560868	-0.57105	-0.56843
LOC101690256	0.0588822	0.964314	1.31865	2.17715	0.0333306	0.25713	0.256117	0.265525	-0.663633	-0.0436408	0.39899	2.41602	-0.674251	-0.571343	-0.571863	-0.567017
LOC106003392	2.57403	3.40641	3.29377	3.54169	0.399406	0.178771	0.0969692	0.0796125	-0.16319	0.782419	0.604117	1.02486	-0.808517	-0.8249	-0.830113	-0.831165
LOC106004832	0.579816	0.714229	0.730345	0.793337	0.0970281	0.0754603	0.0907995	0.0389661	0.478762	0.984912	1.0503	1.31621	-0.868508	-0.914829	-0.881988	-0.990968
LOC106005313	0.212613	0.936676	1.26036	1.52379	0.00367221	0.00315953	0.00336444	0.00134629	-0.577162	0.141849	0.675247	1.25659	-0.704725	-0.705006	-0.704894	-0.706
LOC106005570	3.43121	3.22108	3.29813	3.41521	2.88142	2.86579	2.75544	2.87219	0.965741	0.166562	0.4403	0.89882	-0.817653	-0.855397	-1.10568	-0.840014
ND1	3.62536	3.1964	3.6054	3.56387	3.36933	3.17019	2.93825	3.00033	1.3443	-0.537911	1.23766	1.02248	0.125448	-0.628793	-1.33738	-1.16353
ND3	3.36167	2.96888	3.55982	3.95268	3.17043	3.21215	3.15733	3.06098	-0.153659	-1.07919	0.470763	2.14238	-0.649614	-0.549354	-0.680241	-0.893606
PANK4	1.23932	1.51207	1.52338	1.53112	0.0710008	0.172477	0.153085	0.313895	0.305363	0.912468	0.941378	0.961379	-1.02881	-0.964528	-0.977322	-0.863329
PDZK1IP1	0.799271	1.35378	1.19267	1.45978	0.128427	0.322196	0.378012	0.474502	-0.204221	1.1893	0.702119	1.55538	-1.1232	-0.917636	-0.850649	-0.725655
PLAC8	1.95535	1.93492	2.04596	2.11643	0.568443	0.545807	0.452208	0.513478	0.453105	0.4185	0.61546	0.752299	-0.831001	-0.840573	-0.877933	-0.853874
PLEKHS1	1.39086	1.27618	1.43623	1.65634	0.649563	0.68823	0.582157	0.48383	0.463751	0.203168	0.575384	1.19501	-0.795294	-0.750114	-0.869994	-0.970316
PRAP1	0.12254	0.910723	0.454477	0.97592	0.000780109	0.00277825	0.00193641	0.0118144	-0.459767	0.272778	-0.219332	0.363275	-0.529784	-0.528703	-0.529159	-0.523785
PROM1	0.453627	0.903715	1.26372	1.55464	0.0138275	0.0862851	0.0787265	0.0754804	-0.420488	0.193415	0.927433	1.74721	-0.804774	-0.752496	-0.758128	-0.760534
SOX2	0.748056	0.614814	0.586403	0.657442	0	0	0.000903695	0	1.11476	0.633947	0.539451	0.780858	-0.915353	-0.915353	-0.913704	-0.915353
TCIM	0.295098	0.541992	0.766373	1.09384	0.00275086	0.00426321	0.00728526	0.00667706	-0.358879	0.109652	0.648366	1.68687	-0.782986	-0.781096	-0.77731	-0.778073
UBC	2.48697	2.38495	2.57406	2.49038	2.17421	1.99424	1.98645	1.82041	0.995476	0.50999	1.45101	1.01259	-0.348967	-0.952022	-0.975756	-1.44001
WFDC2	0.771207	2.923	2.82186	4.7839	0.00407779	0.277676	0.521535	1.13541	-0.487241	-0.294265	-0.315271	0.891367	-0.500841	-0.497131	-0.492851	-0.476085
LOC101682432	0.7043	0.804347	0.885412	1.15401	0.474018	0.620972	0.719575	0.617712	-0.363169	0.113041	0.535409	2.20677	-1.29406	-0.725001	-0.293506	-0.738553
TGFB2	0.16304	0.425038	0.389711	0.566449	0.00149447	0.0105511	0.0329521	0.0475079	-0.363315	0.691669	0.532796	1.38694	-0.888731	-0.861467	-0.79296	-0.747616
BAAT	0.313947	0.514891	0.63838	0.760134	0.11368	0.172896	0.1835	0.156121	-0.386271	0.190802	0.607457	1.07185	-0.856856	-0.727384	-0.703379	-0.764843
DAPP1	0.169557	0.363444	0.42029	0.684295	0.130194	0.108178	0.0891673	0.0941938	-0.524976	0.296116	0.56862	2.05851	-0.673101	-0.75344	-0.821406	-0.803561
ND4	4.26017	3.78019	4.24584	4.16972	3.93914	3.90693	3.69165	3.76108	1.54806	-0.885712	1.45722	0.995895	-0.205108	-0.351863	-1.22046	-0.960466
ALDH1A1	0.967668	1.1198	1.39507	1.4531	0.734268	0.902619	0.941533	0.76966	-0.368483	0.174318	1.39309	1.69569	-1.05612	-0.57652	-0.453695	-0.961882
MUC1	1.58906	2.0495	2.20602	2.62494	2.09043	1.96736	1.7303	1.54006	-1.0052	0.0235465	0.495937	2.1924	0.140024	-0.196303	-0.738332	-1.08933
IFNGR2	1.19037	1.32016	1.43368	1.38236	0.919262	0.855913	0.790632	0.771836	0.214703	0.757597	1.29375	1.04381	-0.715499	-0.898854	-1.07603	-1.12494
LOC123391553	0.454925	0.437323	0.45792	0.685452	0.163078	0.113915	0.103967	0.0932479	0.281605	0.216421	0.292809	1.25017	-0.664003	-0.797862	-0.824157	-0.852199
LOC101680039	3.28927	2.63621	2.70453	2.81218	2.6269	1.73917	1.346	1.13839	1.72018	0.180918	0.299042	0.502333	0.165434	-0.808425	-1.02988	-1.11607
MUC13	0.136078	0.622795	0.853976	1.03515	0.0449196	0.0861377	0.111375	0.132003	-0.727158	0.350875	1.07846	1.77861	-0.876968	-0.810918	-0.769113	-0.734151
DCXR	1.30557	1.29155	1.48437	1.38147	0.713006	0.745472	0.617796	0.630168	0.667104	0.620451	1.32314	0.931322	-0.830978	-0.769842	-0.999232	-0.978263
RND3	1.70337	1.59444	1.74134	2.04568	1.23533	1.32524	1.17318	1.18303	0.463076	0.0928892	0.601918	1.92729	-0.877656	-0.666318	-1.013	-0.992105
NR4A1	0.131712	0.26891	0.360643	0.677953	0.0926599	0.0196059	0.0232587	0.00571599	-0.356328	0.19188	0.602693	2.35292	-0.499104	-0.751674	-0.739478	-0.797643
CFB	0.499011	0.604412	0.784536	1.0301	0.276599	0.336326	0.297375	0.225145	-0.150018	0.197781	0.883965	2.04268	-0.773968	-0.619796	-0.721381	-0.899598
MUC4	0.177522	0.455828	0.652076	0.774617	0.312162	0.242353	0.133734	0.107272	-0.753342	0.213662	1.07675	1.70819	-0.319021	-0.551503	-0.88245	-0.957776
S100A4	0.0813584	0.990719	0.881535	1.35592	0.0246886	0.215864	0.0689779	0.163241	-0.714001	0.496651	0.286974	1.39024	-0.758985	-0.596449	-0.724047	-0.64433
MED24	0.401955	0.748585	0.939745	1.22394	0.157518	0.24753	0.273221	0.323309	-0.513019	0.242134	0.785178	1.81103	-0.908291	-0.77384	-0.733192	-0.650878
DEPP1	2.30475	2.01361	2.29295	1.99382	2.12562	1.90238	1.28223	1.14992	1.32292	0.314738	1.27609	0.256275	0.668314	0.000699049	-1.23279	-1.41072
JPT1	1.43546	2.09315	1.97243	1.91566	1.41465	1.2595	1.20229	1.3433	-0.561375	1.56829	1.06577	0.849663	-0.608514	-0.930723	-1.03747	-0.762902
BCAS4	1.63716	1.86847	1.79046	1.9347	1.27126	1.44147	1.33208	1.4563	-0.142478	0.671067	0.375428	0.940866	-1.10043	-0.698124	-0.964472	-0.659708
LOC101679831	0.283637	0.708613	0.564833	0.700827	0.00612879	0.0207261	0.0489604	0.0971063	-0.311255	1.03317	0.513119	1.00305	-0.926478	-0.898194	-0.842299	-0.743271
LOC101682302	1.0651	1.15539	1.24511	1.57576	0.944661	0.926997	0.837955	0.846681	-0.313399	-0.00946746	0.320983	1.83007	-0.678376	-0.728302	-0.966979	-0.944518
CXCL17	0.694262	1.52293	1.85569	2.14555	0.991499	1.40947	1.20062	1.1546	-1.06639	-0.0905036	0.593415	1.40582	-0.804591	-0.2763	-0.56778	-0.624222
ATP8	0.364802	0.250411	0.428325	0.806907	0.206779	0.30469	0.364572	0.379472	-0.359572	-0.883066	-0.0419446	2.33308	-1.06749	-0.642121	-0.360687	-0.288
SLC12A2	0.719397	0.960869	1.17299	1.55948	0.727245	0.889297	0.824266	0.889924	-0.875989	-0.378019	0.170469	1.52445	-0.861624	-0.538346	-0.6744	-0.536992
SELENOM	0.513153	0.654313	0.622964	0.507669	0.0446718	0.0595351	0.120337	0.10077	0.698948	1.41557	1.24757	0.673097	-1.06911	-1.0248	-0.836548	-0.898386
FOSB	0.963347	0.9669	0.994845	1.39829	1.15692	0.903454	0.845828	0.565882	0.00792764	0.0219752	0.134229	2.15858	0.850937	-0.221537	-0.429714	-1.28663
LOC101673788	0.179401	0.202204	0.265395	0.543568	0	0	0	0	-0.105458	-0.0181866	0.234319	1.55679	-0.726859	-0.726859	-0.726859	-0.726859
PRDX5	2.33796	2.2288	2.47695	2.28286	1.91087	1.89025	1.63647	1.5377	0.821622	0.436741	1.3766	0.622095	-0.472083	-0.521633	-1.05476	-1.22833
CD47	1.43008	1.76007	1.75716	2.00131	1.37266	1.46322	1.46612	1.50517	-0.824196	0.443052	0.429946	1.67312	-1.00507	-0.714975	-0.70525	-0.571418
TP53INP1	0.529948	0.878284	0.88298	1.08097	0.303673	0.368066	0.59909	0.604558	-0.621792	0.687624	0.708576	1.68784	-1.25811	-1.09143	-0.39684	-0.37838
SCEL	0.343754	0.476839	0.535518	0.749656	0.120938	0.162582	0.207387	0.189603	-0.204195	0.356337	0.628191	1.76728	-0.990719	-0.856716	-0.706172	-0.766735
SFTPD	0.135403	0.176218	0.214971	0.388748	0.0198412	0.038329	0.0264846	0.013075	-0.0830516	0.189631	0.459054	1.80424	-0.797411	-0.6886	-0.758542	-0.836734
JUND	1.03556	1.14555	1.17272	1.24885	0.576116	0.742032	0.866024	0.881073	0.110033	0.697035	0.852265	1.31033	-1.74981	-1.17428	-0.677324	-0.612709
SKAP2	0.63797	0.898608	0.893665	1.14539	0.559368	0.685706	0.791765	0.774211	-1.02149	0.215374	0.188789	1.72422	-1.33549	-0.818382	-0.330889	-0.415187
PRDX6	1.05493	0.777184	0.933168	0.787916	0.570762	0.525867	0.481755	0.367336	1.79443	0.351142	1.11214	0.399783	-0.489656	-0.650658	-0.801961	-1.16468
LDHB	0.683072	0.818944	0.644359	0.692748	0.181249	0.182133	0.216306	0.235694	0.801682	1.45938	0.630073	0.845619	-0.981479	-0.979057	-0.88386	-0.828385
TMC4	0.364183	0.54631	0.664464	0.816946	0.371797	0.399939	0.448499	0.414713	-0.890389	0.0288161	0.721197	1.7446	-0.855223	-0.722888	-0.485595	-0.651908
CLDN4	1.6708	1.5978	1.58555	1.72647	1.72178	1.51027	1.2472	1.19522	0.761434	0.298257	0.223791	1.13803	1.10551	-0.214298	-1.51044	-1.72864
LOC101692051	0.0199452	0.124025	0.169235	0.386453	0	0.00260485	0.00723357	0.0168198	-0.545962	-0.133978	0.0587748	1.11673	-0.620132	-0.610529	-0.593404	-0.557682
CTSA	0.815948	1.13766	1.20925	1.37371	1.00466	0.984256	1.0105	0.953146	-1.36531	0.143983	0.551177	1.60475	-0.539274	-0.636271	-0.511141	-0.780432
MUC16	0.570267	0.944979	0.966441	1.51931	0.651791	0.746162	0.803314	0.837973	-0.959046	-0.231941	-0.181468	1.57341	-0.823184	-0.651435	-0.539262	-0.468047
CXCL16	1.28167	1.52654	1.6524	1.64822	1.07483	1.21298	1.07067	1.23044	-0.417126	0.552113	1.15063	1.12952	-1.06983	-0.64901	-1.08162	-0.591563
GSTP1	2.1068	2.29402	2.30163	2.44227	2.02009	1.98638	1.76089	1.88304	-0.265044	0.338843	0.365852	0.904037	-0.508661	-0.597804	-1.12273	-0.853105
FCMR	0.0186974	0.191358	0.173107	0.548795	0.00506446	0.0258913	0.0223513	0.0532534	-0.635632	-0.0166467	-0.0872415	1.66047	-0.680104	-0.611919	-0.623609	-0.520153
NFKBIA	2.87364	2.64868	2.71115	2.31175	2.60201	2.3168	1.95502	1.74579	1.67961	0.811612	1.0334	-0.172578	0.654723	-0.160145	-0.909634	-1.23425
LOC101673784	2.1051	2.02538	1.97899	2.14926	2.06343	1.71707	1.51743	1.64325	0.707027	0.342359	0.143171	0.921903	0.512768	-0.82353	-1.40782	-1.05328
LY96	0.436571	0.561879	0.731925	0.80344	0.323534	0.297153	0.287903	0.262909	-0.282651	0.221134	1.01401	1.3899	-0.685994	-0.773746	-0.803968	-0.884252
KCNE3	0.399367	0.320747	0.382238	0.40712	0.0486401	0.0520834	0.0646603	0.052411	0.981125	0.486596	0.870047	1.03203	-0.953736	-0.93785	-0.879357	-0.936335
LOC101681752	0.878732	0.82438	0.935675	1.06137	0.318392	0.404012	0.533126	0.499471	0.676523	0.442656	0.935563	1.56235	-1.21994	-0.99428	-0.615276	-0.718829
SCNN1A	0.459277	0.669644	0.741165	1.17248	0.660784	0.626437	0.537039	0.460747	-0.853418	-0.251601	-0.0164081	1.82114	-0.279582	-0.385746	-0.645559	-0.849638
TMPRSS11A	0.446252	0.467373	0.571922	0.544083	0.138058	0.238408	0.20634	0.150195	0.520323	0.648481	1.32429	1.13738	-1.07208	-0.60641	-0.760327	-1.01821
SPATA18	0.18078	0.251528	0.264971	0.382325	0.0392388	0.0666104	0.0613122	0.0293704	-0.043553	0.397066	0.484371	1.29849	-0.836787	-0.692017	-0.72035	-0.888017
C1GALT1	0.834849	0.743754	0.879872	1.01791	0.75177	0.60557	0.535346	0.524126	0.272239	-0.222449	0.533889	1.41361	-0.180707	-0.89188	-1.19823	-1.24522
GOT2	0.706068	0.677445	0.677207	0.84442	0.510126	0.44319	0.507912	0.480896	0.495875	0.284706	0.282977	1.6063	-0.835767	-1.23408	-0.849374	-1.01299
TMPRSS2	0.363635	0.691441	0.748849	1.12195	0.261253	0.476166	0.544162	0.529111	-0.964564	-0.0153594	0.18531	1.81191	-1.20269	-0.673119	-0.480448	-0.524231
PRDX2	1.12807	0.849082	0.826896	0.68692	0.290083	0.216862	0.266926	0.285688	1.98166	0.800232	0.719675	0.250636	-0.771933	-0.92015	-0.819986	-0.781139
SLC34A2	0.0254671	0.188443	0.103245	0.400065	0.00738974	0.0134977	0.0128269	0.0122672	-0.5764	0.394182	-0.132901	1.91523	-0.674633	-0.641641	-0.645274	-0.648303
DBNDD2	2.07336	1.77441	1.82281	1.898	1.18649	1.49427	1.42051	1.35922	1.32321	0.201836	0.361407	0.625199	-1.22877	-0.584487	-0.757412	-0.891723
CDH13	0.20375	0.549774	0.409694	0.365261	0.000962023	0.000374845	0.00336472	0.00874315	-0.0424197	1.81427	0.98457	0.74476	-0.866713	-0.868865	-0.857893	-0.838071
UTP20	0.29354	0.43469	0.54012	0.683325	0.237281	0.180055	0.193816	0.133409	-0.330314	0.331907	0.891241	1.75189	-0.569284	-0.798952	-0.744919	-0.976678
IL1A	0.225858	0.332559	0.388915	0.53746	0.145248	0.0984337	0.0954395	0.109888	-0.263716	0.303517	0.628451	1.57806	-0.653859	-0.866407	-0.879667	-0.815319
ND4L	0.518198	0.523297	0.673801	1.19936	0.471804	0.647412	0.697992	0.819356	-0.896635	-0.881183	-0.387674	2.05436	-1.03368	-0.47966	-0.301193	0.165718
CLDN7	1.06607	0.971331	0.939212	1.10319	1.03656	0.914257	0.748727	0.718205	1.04257	0.224108	-0.0362379	1.38501	0.779247	-0.232826	-1.41965	-1.61784
ELF3	1.291	1.56765	1.63105	1.83686	1.65326	1.66374	1.54378	1.41914	-1.68351	-0.40597	-0.0600141	1.227	0.0664772	0.127141	-0.530692	-1.13551
ATP6V0B	1.05311	1.35742	1.40582	1.41416	1.08456	1.07988	0.987388	1.05161	-0.781751	0.769425	1.06262	1.11459	-0.642415	-0.663411	-1.05912	-0.788255
VMP1	1.65059	1.86729	1.9083	1.98165	1.70833	1.68548	1.5834	1.60679	-0.809929	0.762449	1.10023	1.74019	-0.423677	-0.579242	-1.23223	-1.0884
ERRFI1	1.23078	1.38915	1.36321	1.48399	1.1329	1.04579	0.948617	0.967527	0.100561	0.947953	0.799761	1.52353	-0.359901	-0.73346	-1.1135	-1.04241
SLC44A4	0.343354	0.698376	0.884962	1.18219	0.581573	0.710172	0.732335	0.690922	-1.54665	-0.358529	0.457012	2.11535	-0.796813	-0.311351	-0.221198	-0.388054
KRT18	1.64635	1.9395	1.77161	1.90082	1.28333	1.26413	1.46997	1.52335	-0.20176	0.986115	0.263579	0.808733	-1.26335	-1.30947	-0.765627	-0.605357
LOC101672598	1.34817	1.66441	1.70534	1.81857	1.25893	1.1985	1.19666	1.30648	-0.630418	0.573887	0.759496	1.31433	-0.906861	-1.08051	-1.08563	-0.762646
LOC101690213	1.48821	2.12524	2.04612	2.17977	1.44471	1.4681	1.62421	1.76692	-1.04541	0.861586	0.553678	1.08844	-1.13653	-1.08803	-0.733545	-0.357356
KRT8	2.25262	2.67392	2.47377	2.77362	2.44159	2.30785	2.30115	2.37887	-0.872392	0.377861	-0.281778	0.759096	-0.376046	-0.736904	-0.753722	-0.551275
TRIB1	0.783762	0.697571	0.685598	0.955164	0.844692	0.648331	0.502376	0.50021	0.460099	-0.142491	-0.22216	1.82439	0.918529	-0.464132	-1.32957	-1.34148
NCCRP1	0.956405	1.11578	1.33062	1.27063	1.0923	0.89736	0.806549	0.869206	-0.723781	0.0383513	1.27821	0.90479	-0.081667	-0.976699	-1.33768	-1.09214
ELOVL5	0.765412	0.609176	0.689964	0.793649	0.59958	0.53076	0.518748	0.434373	1.17573	-0.163584	0.502827	1.44091	-0.239217	-0.76092	-0.848348	-1.43379
PTN	1.77467	2.31236	2.22186	2.57771	2.10345	1.94852	1.98159	2.1085	-1.2373	0.303523	-0.0170504	1.42934	-0.394938	-0.826422	-0.73984	-0.379722
NFKBIZ	0.830403	0.95923	0.914523	0.958559	0.601709	0.473728	0.457862	0.512974	0.504401	1.26159	0.9877	1.25739	-0.621398	-1.14772	-1.2084	-0.993418
GPRC5A	0.703883	1.20215	1.12606	1.50604	1.27029	1.11611	0.935704	1.07274	-1.60664	-0.0721144	-0.358651	1.31655	0.203617	-0.394523	-0.986782	-0.546811
OGFRL1	0.395888	0.510943	0.507592	0.581473	0.247416	0.273603	0.278212	0.231424	-0.0482365	0.714325	0.690851	1.22706	-0.911118	-0.768077	-0.742512	-0.996641
CIB1	0.935105	1.1227	1.23361	1.18944	0.917058	0.905722	0.831004	0.823822	-0.464634	0.59057	1.31419	1.01635	-0.556098	-0.612707	-0.970218	-1.0032
LOC101685363	5.11098	5.32459	5.36933	5.62484	4.72439	4.87094	4.77089	5.04166	-0.308988	0.190968	0.309908	1.10131	-0.982157	-0.75703	-0.914259	-0.449607
MAL2	1.3231	1.54109	1.50718	1.59067	1.1553	1.0902	0.969772	1.1454	-0.154906	0.842992	0.673099	1.10191	-0.787745	-1.00605	-1.37429	-0.821871
KLF5	2.23748	1.94949	2.09083	2.08053	1.93341	2.00099	1.82397	1.71343	1.95702	-0.270331	0.742851	0.664121	-0.376781	0.0824195	-1.05758	-1.67356
SMIM4	0.73586	0.823456	0.820319	1.05528	0.559947	0.751762	0.790163	0.688142	-0.45555	0.0312662	0.0130859	1.54561	-1.31334	-0.370311	-0.158801	-0.703339
LOC101672663	0.695739	0.532676	0.74093	0.774277	0.230638	0.0973233	0.036095	0.0329559	0.903162	0.274551	1.0963	1.24451	-0.650708	-0.97821	-1.1146	-1.12137
ITM2A	0.390501	0.637789	0.803179	0.869385	0.332515	0.461328	0.496436	0.491657	-0.949676	0.13513	1.02568	1.42556	-1.16752	-0.665872	-0.51757	-0.538063
SAT1	1.73465	2.08012	2.25906	2.50213	2.09145	2.19201	2.03205	1.93863	-1.51248	-0.334955	0.4549	1.7814	-0.289023	0.142273	-0.524139	-0.866797
ACSL1	0.355199	0.319942	0.475209	0.542134	0.31488	0.239893	0.188656	0.171026	0.126352	-0.149546	1.14185	1.76337	-0.188368	-0.741	-1.09546	-1.21328
CUNH15orf48	0.450952	0.50897	0.726764	0.588995	0.262065	0.175601	0.151354	0.136516	0.411576	0.70252	1.95849	1.13255	-0.426763	-0.760762	-0.849357	-0.902522
CMPK1	0.856346	1.1494	1.19793	1.27683	0.777624	0.862888	0.970217	0.900934	-0.92929	0.458652	0.730349	1.2012	-1.23786	-0.902537	-0.437693	-0.743436
ATF3	1.56031	2.08096	2.05718	2.36055	1.819	2.03344	2.02882	1.94942	-1.85664	0.312777	0.18713	2.03702	-0.919076	0.0646871	0.0412109	-0.34603
FAM107B	1.39488	1.40791	1.33708	1.42784	1.02626	1.17704	1.10215	0.978222	0.702195	0.773605	0.396295	0.884688	-0.977015	-0.363944	-0.680011	-1.15371
DUSP5	1.12279	0.927839	1.01656	1.13652	1.1467	0.868089	0.667345	0.665451	1.02492	-0.199794	0.328088	1.12051	1.19223	-0.529797	-1.50461	-1.51291
LOC101680899	0.539637	1.35668	1.45791	1.7845	0.651135	0.86987	0.965582	1.28784	-1.21966	0.150658	0.412151	1.46122	-1.09177	-0.795384	-0.643861	-0.0126194
ZFP36	1.8275	1.73394	1.86545	1.58681	2.04906	1.81407	1.31949	1.17189	0.710843	0.364452	0.860862	-0.118816	1.67278	0.659114	-0.833966	-1.15419
RFK	0.859549	1.07928	1.23979	1.30332	0.797399	0.764914	0.712742	0.813984	-0.637589	0.220018	0.976934	1.31172	-0.847878	-0.952704	-1.11409	-0.793033
LOC101687698	1.9613	2.53813	2.6126	2.6086	1.46736	1.69879	2.09048	2.00599	-0.594893	0.782752	1.02576	1.01225	-1.28301	-1.00248	-0.351462	-0.514219
CD74	0.0256685	0.207292	0.169696	0.725559	0.0260972	0.0979917	0.12264	0.139475	-0.768939	-0.393233	-0.476702	1.14301	-0.76813	-0.627452	-0.576847	-0.541559
LYPD2	0.296697	1.35945	1.96332	2.22438	0.533743	1.22491	0.934646	1.11893	-1.01907	-0.105396	1.05215	1.81388	-0.890051	-0.281131	-0.588554	-0.403837
HES1	2.43819	1.99811	2.25988	2.45496	1.8984	2.35701	2.19264	1.92315	1.29934	-0.446059	0.498668	1.38224	-0.745679	0.917053	0.231895	-0.67408
TGFBI	0.868023	1.57464	1.2196	1.07998	0.0881731	0.139129	0.306281	0.263094	0.0888414	2.10107	0.914215	0.551373	-0.97205	-0.925095	-0.753142	-0.800359
LOC101676319	0.0923745	0.107968	0.324247	0.376309	0.00795054	0.00432973	0.00237495	0.0016198	-0.239461	-0.143186	1.35915	1.77196	-0.735406	-0.755754	-0.766709	-0.770936
AREG	1.36523	1.51249	1.37279	1.63305	1.65028	1.47382	1.00288	1.19925	-0.281467	0.322431	-0.252567	0.887477	0.973941	0.155149	-1.43839	-0.863564
DUSP2	0.0716036	0.272699	0.331366	0.350063	0.000767922	0.00115151	0.00446776	0.00312286	-0.296792	1.06658	1.5188	1.66858	-0.715369	-0.713181	-0.694232	-0.701924
KRT4	0.549352	0.25497	0.472183	0.400648	0.355262	0.175158	0.0924915	0.0243188	0.886215	-0.315698	0.536182	0.234959	0.0547244	-0.585052	-0.842275	-1.03897
MUC5B	0.00310002	0.132431	0.355989	0.499334	0.00707139	0.112602	0.0831353	0.0584131	-0.776455	-0.113782	1.25462	2.30743	-0.757356	-0.221028	-0.376523	-0.503492
EDN1	0.267424	0.702685	0.551589	1.26528	0.137523	0.328308	0.425527	0.635255	-0.778686	-0.108197	-0.374631	1.32667	-0.928452	-0.701507	-0.5681	-0.232084
TFF3	0.00617418	0.313671	0.874856	1.55403	0.0170831	0.204404	0.419145	0.557758	-0.820866	-0.535645	0.275415	2.11153	-0.812176	-0.647172	-0.41579	-0.237773
FOS	1.60381	1.7306	1.83324	1.87494	1.71865	1.63512	1.62393	1.41596	-0.46209	0.250132	0.896618	1.17884	0.179081	-0.294528	-0.355044	-1.36443
MUC5AC	0.00258063	0.128038	0.230407	0.828338	0.223263	0.566971	0.353074	0.326998	-1.10476	-0.779409	-0.481969	2.01958	-0.503731	0.741151	-0.0830313	-0.17198
LOC101676065	0.286468	0.913062	1.03275	1.3069	0.20586	0.304544	0.167964	0.450703	-0.690211	0.665824	1.03612	2.0716	-0.810751	-0.66182	-0.864149	-0.412395
ATP6V0D2	0.0205761	0.0893268	0.105883	0.0636169	0.053327	0.165515	0.390566	0.447554	-0.882206	-0.558975	-0.477757	-0.682458	-0.730998	-0.173834	1.15122	1.53681
BGN	0.904523	1.01141	0.95486	1.00852	1.43732	1.6135	1.72814	1.60618	-0.916472	-0.716965	-0.825171	-0.722639	0.328017	0.908509	1.34499	0.882298
ECRG4	0.129402	0.178102	0.352035	0.59693	2.79737	3.21252	3.03902	3.12039	-0.966731	-0.961514	-0.940662	-0.904419	0.43526	1.21051	0.847067	1.00969
EGFR	1.04684	1.22147	1.12743	1.06613	1.28042	1.54047	1.6828	1.70667	-0.957147	-0.460594	-0.738738	-0.906463	-0.272426	0.703822	1.35592	1.47465
FAM174B	0.154325	0.212013	0.180632	0.423684	0.861066	0.995558	0.98473	1.33016	-0.965687	-0.903006	-0.937551	-0.639406	0.118704	0.426753	0.400388	1.39953
GATA3	0.29297	0.416866	0.431909	0.402183	0.765199	1.02606	1.12063	1.16165	-1.00351	-0.781074	-0.752142	-0.808898	0.0143474	0.820333	1.16851	1.33009
GNAS	1.22451	1.30024	1.40734	1.44722	1.51539	1.54882	1.71176	1.9868	-1.00607	-0.829165	-0.554964	-0.445099	-0.246882	-0.144615	0.405767	1.56465
LOC101672794	0.00729808	0.00311962	0.00275901	0.00118062	1.01536	1.04058	0.879197	0.852137	-0.924166	-0.92928	-0.92972	-0.931645	1.20999	1.29583	0.78221	0.703914
LOC101672987	0.149964	0.258227	0.313536	0.338095	0.583716	0.760331	0.759271	0.812031	-1.20286	-0.924869	-0.770801	-0.69961	0.117397	0.842079	0.837336	1.07958
LOC101674231	0.25297	0.583223	0.440425	0.470263	1.61424	1.72431	1.77889	1.75809	-1.01184	-0.797595	-0.898959	-0.878958	0.576495	0.825003	0.958779	0.906932
LOC101681560	0.143881	0.610094	0.312665	0.369955	0.437929	0.546295	1.00297	1.17606	-1.07376	-0.0769514	-0.765185	-0.648035	-0.500044	-0.242288	1.2104	1.95919
LOC101691637	0	0	0	0	0.300243	0.290162	0.307414	0.369361	-0.921412	-0.921412	-0.921412	-0.921412	0.68222	0.620202	0.726717	1.12469
LOC123386962	0.116877	0.231185	0.207098	0.284213	0.730931	0.505339	0.534656	0.68257	-1.1506	-0.80493	-0.881092	-0.630651	1.26977	0.204472	0.329711	1.02074
LOC123386996	0.000592141	0.000675618	0.00141706	0.00148526	0.955226	1.15786	1.71757	2.06761	-0.782136	-0.782105	-0.78183	-0.781805	-0.189737	0.0266108	0.911447	1.77669
LOC123388621	0.151401	0.364759	0.333001	0.417528	0.329129	0.882001	2.29254	1.58169	-0.687732	-0.608571	-0.62145	-0.586246	-0.622993	-0.329478	1.81168	0.370694
LOC123392916	0.0515243	0.0797502	0.0731886	0.0865479	0.276241	0.337165	0.346258	0.580261	-0.854435	-0.75308	-0.776898	-0.72824	0.0376342	0.316077	0.35911	1.61248
LOC123393238	0.02949	0.042991	0.0405773	0.0455304	1.15544	0.812327	0.637286	0.566812	-0.785012	-0.765417	-0.76894	-0.761702	2.21804	0.927122	0.420703	0.240561
LOC123394022	0.000297781	0.00161581	0.000793015	0	0.553735	0.558423	0.587869	0.562151	-0.948286	-0.944967	-0.947039	-0.949035	0.911511	0.932072	1.06345	0.948493
LOC123394027	0.000219102	0	0	0	0.243399	0.293866	0.406618	0.400399	-0.904233	-0.905235	-0.905235	-0.905235	0.354779	0.656672	1.38881	1.34624
LOC123394028	0.00120809	0.00027318	0.000731708	0	0.461201	0.557732	0.677599	0.639744	-0.920983	-0.923172	-0.922099	-0.923812	0.44724	0.823306	1.34376	1.17261
PHLDB2	0.210427	0.319215	0.230344	0.224649	0.364408	0.466416	0.668751	0.862692	-0.810936	-0.510031	-0.758265	-0.773433	-0.37508	-0.0470932	0.711366	1.59754
PXDC1	0.0189857	0.086894	0.0951163	0.230365	0.322517	0.672523	0.934047	0.980533	-0.900454	-0.785359	-0.770886	-0.514909	-0.319577	0.610288	1.55146	1.74607
SPP1	0.0257175	1.01801	0.696222	0.994603	0.0353729	0.380679	2.38794	3.04616	-0.717641	-0.465146	-0.575548	-0.474429	-0.716198	-0.654253	0.712552	2.18311
TFPI	0.0345221	0.0264	0.0516891	0.0203152	0.269551	0.341259	0.401364	0.489197	-0.842805	-0.87919	-0.764922	-0.906255	0.348904	0.771882	1.15055	1.74649
LY6D	0.0106565	0.253039	0.204128	0.337663	0.289624	2.09718	1.78161	1.91496	-0.735368	-0.635317	-0.657505	-0.594269	-0.617996	1.83881	1.04345	1.34922
LOC101674167	1.23295	1.49828	1.46822	1.51757	1.50267	1.7931	1.88678	1.96056	-1.25926	-0.589146	-0.674311	-0.533148	-0.576509	0.396781	0.775964	1.10067
RPL14	0.968115	0.782617	1.29117	0.802122	1.04191	1.07481	1.53908	1.3103	-0.539877	-1.07213	0.658931	-1.0207	-0.299122	-0.185926	1.88069	0.742821
S100A10	2.54925	2.66157	2.54212	2.21438	2.41254	2.67588	2.74998	2.8558	-0.118107	0.447899	-0.151918	-1.47301	-0.72647	0.524646	0.94033	1.58994
HSPB1	1.36901	1.84812	1.63255	1.78032	2.38493	2.19024	2.36073	2.4367	-1.12317	-0.326346	-0.732262	-0.46357	1.16097	0.527537	1.07538	1.35122
SRRM2	1.55597	1.76635	1.51637	1.47089	1.70484	1.90478	1.95323	2.09201	-0.820664	0.0168429	-0.95953	-1.11238	-0.246511	0.672215	0.923862	1.71607
MAL	0.0546783	0.0863848	0.207051	0.339811	0.768531	0.965681	1.05337	1.28434	-0.923586	-0.897975	-0.792733	-0.661284	-0.0953188	0.258436	0.439626	1.00037
GNG11	0.601768	0.810293	0.689351	0.49347	1.19177	1.03846	0.911995	1.00117	-0.893792	-0.179185	-0.611684	-1.21013	1.58419	0.793882	0.22726	0.619285
SPARC	0.0147336	1.19279	0.923348	1.02889	0.093755	0.741384	2.25692	2.45138	-0.868322	-0.359376	-0.533057	-0.47054	-0.849706	-0.6265	1.03653	1.49402
DKK1	0.124842	0.129597	0.151017	0.177249	0.229644	0.355647	0.524356	0.789707	-0.814249	-0.801188	-0.74158	-0.666818	-0.511492	-0.102884	0.531409	1.77302
GUCA2A	0.908729	1.45162	1.22635	0.952299	2.20612	2.12424	1.55055	1.42973	-0.804049	-0.0659583	-0.421316	-0.758459	1.91882	1.62426	0.117243	-0.104112
GOLIM4	0.779528	0.918758	0.744213	0.669083	1.04504	1.10989	1.31524	1.30121	-0.680382	-0.219487	-0.787437	-1.00299	0.257809	0.527402	1.50597	1.43253
CDV3	0.689483	0.958779	0.656971	0.908592	0.922987	0.823408	1.10966	1.46435	-0.799468	-0.30198	-0.850963	-0.405126	-0.376069	-0.568777	0.0412138	1.08445
ARL4C	0.244636	0.772792	0.757047	0.747904	0.99155	1.27333	1.48423	1.55515	-1.28376	-0.522165	-0.551162	-0.56779	-0.0682788	0.683603	1.40252	1.6804
TSPAN15	0.147981	0.336256	0.251579	0.24785	0.79001	0.833866	0.706485	0.624635	-1.10813	-0.580268	-0.830005	-0.840523	1.18594	1.40303	0.797937	0.44789
S100A14	0.987337	1.14521	1.07686	0.994451	1.33771	1.35371	1.38196	1.46487	-1.26663	-0.50367	-0.848815	-1.23478	0.605266	0.707406	0.891803	1.46402
LOC123388636	0.0576148	0.128808	0.121185	0.144739	0.109277	0.358101	1.31218	0.808938	-0.68517	-0.611442	-0.619589	-0.594212	-0.632193	-0.33494	1.8191	0.433721
NRP2	0.0475405	0.122673	0.0486874	0.0634553	0.125945	0.102328	0.251561	0.447596	-0.743828	-0.244878	-0.73649	-0.641245	-0.222284	-0.383709	0.703411	2.4017
EXT1	0.359197	0.332919	0.321576	0.338994	0.496571	0.660657	0.837128	0.79204	-0.648946	-0.743177	-0.783095	-0.721612	-0.113919	0.62936	1.5773	1.31897
ISOC1	0.468443	0.614899	0.628826	0.549045	0.722032	0.944617	1.04014	1.05623	-1.09863	-0.601179	-0.549972	-0.833893	-0.188272	0.824975	1.33391	1.42451
RPL21	3.24168	2.94475	2.91543	2.60589	3.34444	3.17272	2.97041	2.96181	1.17448	-0.0984625	-0.204835	-1.1567	1.7107	0.844298	-0.00275782	-0.0351162
SRRM1	1.19613	1.43002	1.23407	1.35567	1.30176	1.62412	1.69638	1.72088	-1.2587	-0.214696	-1.10549	-0.573405	-0.817282	0.857647	1.31315	1.47522
UPK3A	0.0584211	0.0392344	0.0443526	0.0694897	0.0689799	0.371469	0.431734	0.426631	-0.735686	-0.819727	-0.797465	-0.686465	-0.688744	0.8899	1.26558	1.23289
HNRNPA2B1	1.46993	1.67878	1.61314	1.49447	1.46177	1.76767	2.01745	1.91271	-0.932938	-0.0529046	-0.349563	-0.838837	-0.963731	0.381104	1.8291	1.17761
PEBP1	1.10179	1.00966	0.921489	0.804079	1.20679	1.28762	1.45513	1.36557	-0.0914302	-0.451276	-0.765963	-1.14417	0.361231	0.743526	1.64134	1.14266
CD9	1.44515	1.57194	1.3352	1.39312	1.66914	1.76004	1.86944	1.77782	-0.647541	-0.0751514	-1.08843	-0.862234	0.415487	0.919556	1.59028	1.02362
NRN1	0.35383	0.643109	0.552713	0.310033	1.13608	1.02567	0.920818	0.716145	-0.928382	-0.172934	-0.432864	-1.02488	1.7433	1.22861	0.789742	0.0549341
DUSP9	0.0172423	0.160903	0.185894	0.217214	0.235279	0.557338	0.816148	0.658172	-1.035	-0.660138	-0.58925	-0.497872	-0.443851	0.702709	1.93273	1.14449
TIMP1	0.475228	0.635366	0.565281	0.507373	0.969505	1.02928	0.957431	0.949747	-1.22374	-0.645362	-0.909917	-1.11495	0.905343	1.2416	0.83982	0.798536
LRP1	0.197384	0.305454	0.211106	0.252273	0.421021	0.440544	0.578583	0.60302	-1.07389	-0.502311	-1.00469	-0.7913	0.181287	0.304772	1.25017	1.43157
ADAMTS1	0.0676252	0.125743	0.107653	0.0723785	0.175598	0.363795	0.584994	0.552193	-0.841858	-0.611625	-0.684728	-0.823526	-0.403175	0.484378	1.76525	1.55697
LAMB1	0.0382117	0.266539	0.231026	0.252491	0.260444	0.433131	0.675065	0.681876	-1.28039	-0.508623	-0.640531	-0.561365	-0.531598	0.176697	1.39907	1.43794
TMEM14A	0.854408	0.936944	0.919259	0.928789	1.15199	1.13176	1.23818	1.3694	-1.20331	-0.848811	-0.927253	-0.885154	0.224788	0.11367	0.72421	1.57218
ITGB5	0.1983	0.200316	0.17608	0.128221	0.429094	0.321333	0.471562	0.504388	-0.720151	-0.708091	-0.851453	-1.12455	0.830997	0.0621271	1.15751	1.41956
DST	1.6418	1.71569	1.53641	1.39688	1.97764	2.07663	2.36306	2.29948	-0.464658	-0.310189	-0.666152	-0.902249	0.339307	0.632559	1.6646	1.40934
GCLM	1.53931	1.79842	1.70545	1.60111	2.3677	2.46787	2.27113	2.19573	-1.07833	-0.631743	-0.805427	-0.982084	0.868896	1.23311	0.550639	0.322681
MARCKS	1.1701	1.67722	1.53055	1.62493	1.50192	1.71061	1.88529	1.97219	-1.60138	-0.0770804	-0.599861	-0.27234	-0.693261	0.0530361	0.80927	1.23764
PAWR	0.492332	0.969461	0.808981	0.781915	0.570214	0.911182	1.32798	1.3999	-1.18371	-0.0383932	-0.485925	-0.554576	-1.03199	-0.209277	1.26317	1.58535
SPINK1	0	0.000513112	0.000464487	0.0213058	0.00832189	0.294589	0.502571	1.29964	-0.477572	-0.477344	-0.477366	-0.468002	-0.473858	-0.325329	-0.187389	0.708095
COL17A1	0.918676	1.04588	0.962848	0.849472	1.06639	1.18812	1.59404	1.52052	-0.69628	-0.340171	-0.57772	-0.871814	-0.278384	0.115532	1.83639	1.47079
VIM	0.134422	0.396677	0.34319	0.427118	0.161064	0.339426	1.17698	1.29464	-0.819473	-0.46809	-0.547422	-0.42101	-0.787834	-0.552847	1.33256	1.74756
CUX1	0.485266	1.12023	0.855782	0.883639	0.58297	0.924414	1.29075	1.40492	-1.40229	0.413593	-0.484105	-0.400332	-1.19216	-0.273429	1.13185	1.68593
P4HA2	0.349234	0.793636	0.520193	0.485828	0.584992	0.581578	0.831156	0.952273	-1.28411	0.614927	-0.651353	-0.787377	-0.381798	-0.396442	0.817284	1.52483
SERPINH1	0.215225	0.429963	0.314452	0.325754	0.315102	0.40026	0.753428	0.840591	-0.930892	-0.235546	-0.628073	-0.591637	-0.62599	-0.340852	1.13864	1.5915
CTNNAL1	0.177142	0.351427	0.252169	0.270245	0.347048	0.534685	0.716126	0.67602	-0.993791	-0.265602	-0.695803	-0.620605	-0.285497	0.650075	1.738	1.48025
ADAMTS5	0.00431426	0.0744286	0.0511916	0.0495762	0.00316882	0.13888	0.465614	0.52597	-0.791684	-0.541042	-0.626063	-0.631901	-0.795635	-0.294616	1.23101	1.57155
ZFP36L1	1.24772	1.64655	1.64688	1.7203	1.57094	2.04873	2.27452	2.15822	-1.29717	-0.484301	-0.483488	-0.295149	-0.664289	0.739315	1.67535	1.16688
UPK3BL2	0.869897	1.09512	1.01455	0.666258	1.94213	1.33684	1.1106	1.23475	-0.785343	-0.345267	-0.514183	-1.10633	2.5	0.251464	-0.31122	-0.0182443
PADI1	0.135301	0.180788	0.21489	0.356898	0.649428	0.669669	0.710118	0.889933	-0.874979	-0.811396	-0.761794	-0.536047	0.0434088	0.0901251	0.186359	0.664591
GAS6	0.0498028	0.314867	0.294641	0.251879	0.101351	0.400659	0.707829	0.685062	-1.1674	-0.291585	-0.366897	-0.521197	-1.01475	0.0453578	1.519	1.39358
KRT7	2.5668	3.33119	3.09907	3.24539	3.12543	3.39113	3.59388	3.61181	-1.81183	0.101192	-0.640363	-0.193131	-0.564547	0.322341	1.17669	1.2609
GUCY1A2	0.548198	0.307938	0.359386	0.170455	0.595246	0.551401	0.582967	0.548491	0.746761	-0.759205	-0.466447	-1.47149	1.08644	0.769381	0.99624	0.748826
DDX46	0.658046	0.70882	0.568261	0.504426	0.598583	0.686829	0.876304	0.952076	-0.201709	0.129222	-0.747309	-1.10648	-0.5685	-0.0161704	1.348	1.97013
PRRC2C	1.31515	1.43133	1.25299	1.22938	1.52411	1.59852	1.65399	1.64262	-0.682864	-0.0824613	-0.976583	-1.08342	0.449768	0.913717	1.28274	1.20546
CRLF1	0.00920676	0.27798	0.112807	0.237868	0.0271783	0.0487304	0.329066	0.740091	-0.878431	-0.235192	-0.650728	-0.342502	-0.840603	-0.794333	-0.0921443	1.36802
APBB2	0.0917161	0.327323	0.231828	0.229257	0.16106	0.367974	0.618836	0.621867	-1.131	-0.0578902	-0.523503	-0.535433	-0.840969	0.154209	1.67236	1.69313
SPINT2	0.299439	0.750932	0.556286	0.563216	0.450286	0.629992	0.767993	0.930005	-1.57888	0.498231	-0.512952	-0.48023	-0.986238	-0.153005	0.596602	1.61937
IGFBP7	1.76768	2.55798	2.41543	2.30046	2.23874	2.50743	2.80903	3.05525	-1.39916	-0.0737687	-0.396094	-0.624585	-0.736831	-0.193362	0.618614	1.48922
COL18A1	0.142339	1.24523	0.995622	1.04895	0.394624	0.998863	1.68724	2.01465	-1.18199	0.0118596	-0.382872	-0.306617	-1.01179	-0.378353	1.0051	2.08207
ITGA6	1.15269	0.979951	0.844794	0.69451	1.23813	1.14439	1.25064	1.16085	0.607387	-0.23256	-0.795719	-1.33872	1.07967	0.563621	1.15222	0.65077
PNN	0.663281	0.88869	0.691342	0.663549	0.769994	0.995209	1.05016	1.14727	-0.894131	0.225922	-0.76806	-0.892943	-0.395247	0.849742	1.19846	1.86371
PDGFA	0.417984	0.556496	0.501517	0.394415	0.629055	1.00881	1.10518	0.935987	-0.794875	-0.408936	-0.568553	-0.855389	-0.18439	1.29763	1.7721	0.968186
KITLG	1.0503	1.36117	1.10648	1.07808	1.16932	1.51409	1.52679	1.50941	-1.01606	0.372967	-0.795929	-0.908772	-0.534574	1.23192	1.30936	1.2036
PRDX1	1.96606	2.02306	2.0366	2.17589	3.05854	2.61659	2.63127	2.55946	-1.07395	-0.980769	-0.957856	-0.703072	2.07397	0.382028	0.427063	0.212984
SYNE2	0.979758	1.02252	0.941548	0.952075	1.06125	1.3403	1.61059	1.57819	-0.627793	-0.50916	-0.72958	-0.701926	-0.397269	0.550838	1.75925	1.5966
LOC106005009	1.40718	1.29968	0.972367	0.743301	2.72436	2.09448	1.49971	1.22353	-0.209759	-0.312582	-0.565494	-0.699203	2.5	0.787341	-0.111949	-0.379018
RTN4	0.893285	1.04795	0.98185	0.988461	1.14631	1.23782	1.41808	1.33731	-1.08667	-0.427715	-0.721835	-0.693286	0.0475972	0.533836	1.63211	1.11543
PRSS23	0.731729	1.20579	0.985969	0.992719	1.03096	1.35495	1.52887	1.41983	-1.24067	0.142025	-0.580709	-0.560798	-0.445415	0.731174	1.53884	1.01616
WASF2	0.840957	1.03271	0.867949	0.916049	1.1357	1.1685	1.2222	1.26354	-1.22404	-0.147393	-1.08468	-0.826815	0.521984	0.75008	1.14002	1.45477
LOC101679266	0.447686	0.473012	0.468543	0.407159	0.636052	0.85016	0.831252	0.804816	-0.751674	-0.640237	-0.660107	-0.924223	0.14884	1.40113	1.27943	1.11309
TINAGL1	0.189453	0.553916	0.40153	0.466399	0.354324	0.419438	0.69217	0.848939	-1.29238	0.0574913	-0.567186	-0.312858	-0.742166	-0.498615	0.712769	1.5741
CCND1	0.777675	0.49468	0.737867	0.666112	0.600829	0.890858	1.15148	1.14373	-0.374157	-1.07963	-0.485858	-0.676306	-0.838099	-0.0311571	0.923151	0.891042
SMAD7	0.204657	0.596127	0.500524	0.475443	0.39386	0.610601	0.893599	0.936479	-1.30946	0.0460428	-0.335476	-0.42967	-0.720228	0.107048	1.49575	1.74259
FERMT1	1.00928	0.817975	0.702731	0.344605	1.10577	1.0098	0.762299	0.729884	1.02786	0.25355	-0.146221	-1.1314	1.4783	1.03016	0.0546592	-0.0561351
FST	0.800253	0.549361	0.592684	0.378996	0.488903	0.705376	0.957537	1.00927	0.64781	-0.33723	-0.184297	-0.878308	-0.539875	0.245988	1.40394	1.67979
SKIL	0.701289	1.16662	1.0819	1.17819	1.38507	1.60881	1.63945	1.61533	-1.59738	-0.474287	-0.719486	-0.439168	0.262656	1.20431	1.35045	1.23503
LOC106003631	0.439382	1.18612	1.04757	1.15285	0.667427	1.18227	1.46827	1.50264	-1.75462	0.0405908	-0.400891	-0.0710808	-1.3404	0.0274729	1.15295	1.31116
DAG1	0.508451	0.588973	0.534546	0.534985	0.641934	0.821553	1.04925	0.952821	-0.805659	-0.495114	-0.707744	-0.706075	-0.276795	0.555963	1.85115	1.26646
CRABP2	0.108527	1.60415	1.35378	1.56555	0.719832	1.64171	2.03082	2.03433	-1.29788	-0.116556	-0.453774	-0.174201	-1.01029	-0.0582882	0.693651	0.701863
CST6	0.0699701	0.0943578	0.157139	0.182139	0.698564	0.667744	0.513873	0.561118	-1.14374	-1.07797	-0.90112	-0.827546	1.18695	1.03537	0.344697	0.545575
IQGAP2	0.172517	0.544991	0.533251	0.653253	0.69069	1.06065	1.04611	1.06808	-1.55801	-0.719737	-0.751199	-0.411517	-0.29693	1.0991	1.03395	1.13279
PTMA	3.2713	2.81545	2.66317	2.49557	2.91753	2.866	3.12355	2.90598	1.99412	-0.159551	-0.686314	-1.18049	0.241226	0.0338224	1.18611	0.193795
LAMA5	0.221671	0.344342	0.245202	0.287007	0.313111	0.344215	0.615633	0.701477	-0.89871	-0.291985	-0.78802	-0.584834	-0.453585	-0.292657	1.34592	1.96382
AOPEP	0.996358	0.928767	0.954275	0.820092	0.787863	1.05599	1.17684	1.2648	-0.0255555	-0.415218	-0.271251	-0.989054	-1.14758	0.340763	1.15371	1.81028
LOC101679430	0.274889	0.466502	0.452204	0.459067	0.604428	0.599017	0.784935	0.815715	-1.25643	-0.555782	-0.612825	-0.585547	0.0384536	0.013562	0.950884	1.12358
VWA5A	0.897967	0.94227	1.01637	1.05517	1.36434	1.28507	1.43297	1.42616	-1.12563	-0.98865	-0.745546	-0.610853	0.671148	0.30379	1.01361	0.978562
PDPN	0.273267	0.480383	0.374246	0.304897	0.292914	0.338316	0.633263	0.693064	-0.923466	0.149953	-0.427849	-0.773571	-0.830917	-0.609959	1.09778	1.50979
RBMS3	0.581946	0.529492	0.521433	0.409339	0.7562	0.907088	1.03838	0.794356	-0.324504	-0.523049	-0.552639	-0.940441	0.415087	1.16832	1.92288	0.594962
CGNL1	0.340657	0.659949	0.510807	0.651184	0.630746	0.708268	0.85111	1.0439	-1.32055	-0.322863	-0.828589	-0.354715	-0.427914	-0.142164	0.44604	1.38563
PMEPA1	0.61131	1.85337	1.63442	1.72876	1.26141	1.68174	2.19662	2.24516	-1.7024	0.248287	-0.291036	-0.0730509	-0.977056	-0.184273	1.37154	1.56381
RDX	0.373631	0.922388	0.728957	0.758329	0.330844	0.778233	1.13791	1.14082	-1.24015	0.3922	-0.287566	-0.192621	-1.33367	-0.126675	1.32179	1.33576
LOC101680117	2.762	2.44839	2.04996	1.63566	3.7826	3.14374	2.58873	2.08505	0.138052	-0.219473	-0.538428	-0.75945	2.4952	0.755387	-0.0732355	-0.515157
TPM1	0.569268	1.36882	1.18263	1.36685	0.543704	1.18981	1.693	1.78283	-1.42068	0.136025	-0.344398	0.13047	-1.45277	-0.327473	1.21886	1.5864
SMAD5	0.731353	0.788395	0.675437	0.721748	0.985231	1.03986	1.11153	1.0764	-0.744981	-0.475938	-0.99423	-0.788794	0.579674	0.911372	1.37502	1.14362
CAVIN1	0.217315	0.328151	0.242626	0.288425	0.259628	0.340541	0.662361	0.637054	-0.852936	-0.328745	-0.738295	-0.523339	-0.659646	-0.266454	1.65399	1.47959
PDIA3	1.40492	1.73771	1.4804	1.5648	1.51288	1.72534	2.02064	1.98969	-1.14	0.144354	-0.884975	-0.576072	-0.769155	0.0885883	1.62805	1.44455
H1-4	0.277999	0.414848	0.265728	0.240206	0.11056	0.23359	0.469341	0.731494	-0.494677	0.122155	-0.545973	-0.650669	-1.14313	-0.677374	0.392262	1.91875
BTG1	1.4631	1.72214	1.73137	1.66875	2.19675	2.12612	2.14697	2.20721	-1.09507	-0.467754	-0.442282	-0.610666	1.20187	0.900555	0.9873	1.2483
ITM2C	1.07433	1.54181	1.46871	1.33878	1.10656	1.4375	1.91446	1.81858	-1.18112	0.126515	-0.120328	-0.516902	-1.10924	-0.220336	1.70783	1.24312
LOC123388635	0.860661	1.53509	1.46447	1.72199	0.895083	1.89558	3.57482	2.77013	-0.73886	-0.566415	-0.590383	-0.494171	-0.732588	-0.413839	1.78483	0.290811
ACTN1	1.13172	1.5692	1.28627	1.29252	1.23215	1.31283	1.52023	1.66232	-1.18902	0.861382	-0.564601	-0.537255	-0.794333	-0.447213	0.584861	1.42615
WSB1	0.295678	0.637317	0.594283	0.683194	0.532119	0.757712	0.899015	1.10781	-1.48729	-0.370596	-0.533131	-0.189447	-0.755904	0.123097	0.783676	1.94764
FN1	0.00106799	1.63546	0.842605	1.0439	0.0392704	0.0732282	1.59494	1.99061	-1.11432	0.58285	-0.571427	-0.358652	-1.0983	-1.08354	0.499138	1.48189
PHACTR2	0.766957	0.994942	0.836502	0.826436	0.7929	1.01253	1.22443	1.1928	-1.015	0.0753105	-0.70834	-0.754058	-0.903089	0.170197	1.45493	1.24542
FOXQ1	1.36909	1.59705	1.49296	1.2502	1.76281	2.03702	1.71149	1.62148	-0.545113	0.145637	-0.18936	-0.847508	0.756532	2.01833	0.55647	0.22944
LOC101679740	0.515996	1.95484	1.96776	1.40777	1.56014	2.12369	2.43646	2.16259	-1.3444	0.369407	0.398622	-0.577267	-0.363289	0.782672	1.75944	0.88819
MGST3	1.78184	1.49211	1.61037	1.37345	2.01439	2.0407	1.8142	1.81051	0.191185	-0.927127	-0.509397	-1.29947	1.35521	1.50477	0.337414	0.320538
ECE1	0.300804	0.798189	0.550132	0.652675	0.371864	0.607362	1.08942	1.16903	-1.22521	0.127986	-0.630599	-0.339634	-1.07056	-0.471896	1.2954	1.67824
AGRN	0.454403	0.974547	0.792205	0.819722	0.557432	0.815122	1.19375	1.23079	-1.4162	0.340601	-0.38143	-0.280726	-1.13676	-0.297751	1.40224	1.60577
ST3GAL5	0.149641	0.2572	0.242595	0.268787	0.148103	0.387642	0.700473	0.646044	-0.857669	-0.431693	-0.492258	-0.383011	-0.863436	0.150318	1.89832	1.55361
PTHLH	0.467676	0.792265	0.718271	0.584648	0.256435	0.654908	1.02162	1.17566	-0.775522	0.249988	-0.0138973	-0.443669	-1.28477	-0.224854	1.20379	1.9788
BMP2	0.437884	0.797151	0.784014	0.758035	0.710867	0.943168	1.01767	1.11989	-1.50677	-0.05436	-0.11717	-0.238964	-0.452176	0.702208	1.13297	1.77868
ITGB4	1.49407	2.07968	1.83547	1.77023	1.6609	1.73517	2.10183	2.25421	-1.28076	0.77626	-0.229322	-0.458927	-0.811659	-0.57627	0.880206	1.66117
F3	0.390218	1.71615	1.5181	1.68725	1.11311	1.6176	2.19929	2.21662	-1.63608	0.0830185	-0.33754	0.0163258	-0.976968	-0.136662	1.53693	1.60325
LOC101675486	2.96933	3.49656	3.41205	3.23989	3.16912	3.35569	3.51535	3.59014	-1.78811	0.849785	0.328108	-0.607549	-0.947794	0.00388359	0.971911	1.48128
LOC101679442	0.0290295	0.517819	0.704088	1.13076	0.141866	0.493686	1.30865	1.56969	-1.0298	-0.585516	-0.35024	0.386458	-0.945607	-0.612915	0.799424	1.55528
CLU	0.853838	3.44175	2.95394	3.68036	1.58953	2.64695	3.73732	4.25455	-1.18964	-0.0608623	-0.532026	0.26805	-1.08991	-0.73012	0.35887	1.46997
RERE	0.399093	0.579161	0.466745	0.462501	0.365257	0.512935	0.722291	0.856485	-0.804121	0.214479	-0.44277	-0.466165	-0.975887	-0.181628	1.16566	2.19
ITGB1	1.32585	2.1984	1.72332	2.09033	1.59652	1.78977	2.32779	2.4559	-1.41382	0.423891	-0.769944	0.100513	-1.00373	-0.635063	0.85996	1.35107
VEGFA	0.823043	0.588441	0.591183	0.441237	0.831405	0.760872	0.837718	0.847377	0.817749	-0.586884	-0.5723	-1.31407	0.874152	0.41286	0.91705	0.983206
TAGLN	0.00136991	1.39551	0.773932	1.30189	0.0221395	0.265561	1.5988	1.96483	-1.13597	0.127681	-0.650223	-0.0225016	-1.12722	-1.00993	0.506512	1.41672
GPC1	0.348056	1.04261	0.77436	0.87703	0.418347	0.512302	1.01987	1.25448	-1.37628	0.705941	-0.2725	0.0713533	-1.22507	-1.00563	0.61243	1.68732
AQP3	1.57927	0.93507	0.897043	0.486213	2.1001	1.85484	1.38503	0.879635	0.575311	-0.424551	-0.465799	-0.824337	2.01412	1.2433	0.203636	-0.484165
NEDD9	0.353483	0.913266	0.935608	1.03162	0.440718	0.987446	1.59212	1.56612	-1.26832	-0.368532	-0.321108	-0.104801	-1.159	-0.206906	1.6709	1.56472
FLNA	0.20091	0.688699	0.455883	0.585678	0.203124	0.385459	0.746716	0.952589	-1.25605	0.449664	-0.468112	0.0171036	-1.25004	-0.706183	0.713609	1.78406
LOC123388619	0.452047	0.701376	0.7734	1.22086	0.484415	0.999175	2.78764	2.04039	-0.717035	-0.641476	-0.615906	-0.40825	-0.708257	-0.522703	1.77404	0.322463
CALD1	0.0268528	2.19233	1.45906	1.48504	0.037757	0.237491	1.49047	1.85889	-1.27113	1.7808	-0.0106533	0.0329257	-1.26679	-1.17842	0.0421834	0.803313
LAMC2	0.314155	0.943918	0.580241	0.95171	0.498681	0.469688	0.905541	1.32034	-1.06859	-0.0458929	-0.713168	-0.0287719	-0.832322	-0.872393	-0.128294	0.954433
S100A2	2.72427	2.99329	2.85171	2.56373	2.83341	2.78525	3.02128	3.04733	-0.323777	1.00435	0.26099	-0.961914	0.172411	-0.0532496	1.16418	1.317
SRGN	0.161916	0.469963	0.205872	0.470279	0.013453	0.0947412	0.515617	1.01878	-0.680676	-0.292329	-0.632304	-0.291867	-0.829192	-0.750611	-0.223906	0.778737
IGFBP3	3.04799	2.53452	3.02031	2.04399	1.65784	2.50118	2.37661	2.43183	1.67681	0.243226	1.57936	-0.584981	-1.00397	0.173173	-0.0688139	0.0347536
ANKRD1	0	0.647581	0.191616	0.632296	0.00173116	0.0751512	0.983841	1.08737	-1.0743	0.0942272	-0.803362	0.0570452	-1.07207	-0.974178	1.07403	1.44828
LAMA3	0.392065	1.19776	0.746479	1.15261	0.4724	0.553228	1.11818	1.58614	-1.13076	0.10152	-0.707467	0.00317623	-1.04751	-0.956726	-0.0688741	1.15862
GLS	0.567327	1.03924	0.795931	0.904472	0.563828	0.726153	1.18081	1.30224	-1.16056	0.52724	-0.441733	-0.0384444	-1.17034	-0.678811	1.20951	1.87688
LOC101675078	3.98398	3.39381	3.24633	3.05136	4.15425	4.08169	3.70939	3.57637	0.957107	-0.601204	-0.866871	-1.16302	1.60603	1.31595	0.117711	-0.213137
CCN2	1.03756	1.8162	1.94257	2.25068	1.49799	2.46088	2.79106	2.66588	-1.44334	-0.663376	-0.469168	0.121172	-1.05634	0.641974	1.71669	1.26702
LOC101679224	1.63155	1.2428	1.67179	1.48534	1.90518	2.43178	2.04784	2.21488	-0.528001	-1.18401	-0.444387	-0.805036	0.112981	1.96905	0.523573	1.08503
LOC123388618	1.05365	1.64507	1.5723	1.82712	0.707251	1.56702	3.08929	2.34465	-0.804984	-0.460552	-0.514698	-0.306506	-0.930009	-0.518474	2.03792	0.320877

## Sheet: Table S6E
Table S6E. Differentially expressed genes in CF PDE derived CAC progenitors at D9 of differentiation. The differentially expressed genes in CF PDE derived CAC progenitors relative to those derived from WT PDEs at D9 of differentiation are shown. Columns B-I show the the Z-scores calculated for each gene from the average expression values. Heatmaps in figure 5 depict the Z-scores listed.
Genes	WT_D2	WT_D5	WT_D7	WT_D9	CFKO_D2	CFKO_D5	CFKO_D7	CFKO_D9
ACAT1	-0.184472	1.12984	0.755227	1.29984	-1.22471	-0.869368	0.164496	-1.07085
ACSL1	1.37183	0.286766	0.796254	0.787655	0.0238093	-0.715767	-1.18609	-1.36446
ADORA2B	1.50677	0.876195	0.784862	0.23489	-0.553108	-0.736579	-0.732602	-1.38042
AGR2	-0.249123	-0.0777548	0.631826	1.15185	1.49261	-1.14263	-0.76158	-1.0452
ALDH1A1	0.743483	0.643931	1.34734	0.919934	-0.819233	-0.840637	-0.955427	-1.03939
ANXA1	0.193118	1.19081	1.19816	0.932688	-0.897752	-1.16826	-0.82175	-0.627009
ANXA3	-0.856903	0.992293	0.177811	1.77486	-1.14331	-0.886943	-0.0726154	0.014803
AQP4	-0.666002	0.537652	0.937513	1.88902	-0.675193	-0.676751	-0.6754	-0.670835
AREG	-0.431054	0.788385	-0.45063	0.648205	1.72548	-0.00737077	-1.20273	-1.07028
ARHGDIB	0.672977	0.604738	1.10298	1.2663	-1.04731	-0.837101	-0.809248	-0.953332
ATF3	-1.41645	1.30883	0.724677	1.25563	-0.772173	-0.390571	-0.653346	-0.0565944
ATP5ME	-0.152108	-1.01769	-0.456604	2.06393	-0.839857	-0.0826193	0.809521	-0.324578
ATP6	0.852459	-0.0695735	1.75227	0.600021	-0.501973	-0.450102	-1.10635	-1.07676
ATP8	-0.169304	-0.553007	0.596967	2.20749	-1.01859	-0.404105	-0.235191	-0.424257
BAAT	-0.426374	0.768359	1.01587	1.6478	-0.978516	-0.945445	-0.689516	-0.392178
BCAM	0.0375686	0.639051	1.25116	1.46517	-0.851863	-0.845068	-0.851863	-0.844155
BTG2	-0.274661	0.411224	1.48213	1.46703	-0.756534	-0.64977	-0.869578	-0.809844
C1GALT1	0.477987	0.864852	1.17389	1.02567	-0.323012	-0.92233	-1.16062	-1.13643
C2	-0.0584744	0.967982	1.14138	1.35767	-0.848233	-0.88326	-0.900476	-0.776584
CALM2	-0.936575	0.939093	-0.0661781	2.04503	-0.329986	-0.706111	-0.463738	-0.481532
CCN1	0.119484	0.719191	1.02299	1.57006	-0.952631	-0.806577	-0.826763	-0.845749
CCN2	-1.33213	-0.114351	0.712697	1.66547	-1.32645	-0.0501201	0.409068	0.0358153
CD47	-0.508707	1.29391	0.691109	1.51096	-0.929936	-0.816617	-0.570146	-0.670574
CD74	-0.570554	0.0433178	-0.224298	2.42259	-0.613005	-0.403131	-0.310046	-0.34487
CDH6	-0.450092	0.956084	0.0667463	2.02259	-0.813765	-0.67881	-0.382606	-0.720147
CFB	-0.612608	0.825701	1.2129	1.47628	-1.06349	-0.514774	-0.562231	-0.761778
CLCA1	-0.652752	-0.211845	0.728937	2.16712	-0.69836	-0.659081	-0.0613087	-0.612712
CLIC5	0.67152	0.806444	0.887076	1.3143	-0.918777	-0.920221	-0.917616	-0.922731
CLPS	-0.304139	0.804273	0.194556	2.00161	-0.984288	-0.5376	-0.220552	-0.953864
COX3	0.774009	-0.144856	1.94087	0.408899	-0.755793	-0.352982	-0.959912	-0.91023
CREM	-0.0993698	0.878674	1.34308	1.23709	-0.632939	-0.872274	-0.887119	-0.967138
CSF3	1.07823	0.891194	1.22393	0.451837	-1.01758	-0.928247	-0.846972	-0.85239
CTSA	-1.45782	0.963797	0.894863	1.36275	-0.290231	-0.494564	0.000572256	-0.979369
CUNH15orf48	1.34594	0.784061	1.08818	0.31144	-0.522764	-0.947841	-1.05328	-1.00573
CUNH16orf74	1.87039	0.736431	0.217115	-0.207979	0.21827	-0.653124	-1.00085	-1.18025
CXCL16	-0.139143	1.52997	1.12115	0.696628	-0.938821	-0.310691	-0.997512	-0.961576
CXCL17	-1.28263	0.798938	1.15415	1.34365	-0.988076	0.0677617	-0.549797	-0.543995
CYTB	0.659216	0.193773	1.73562	0.660429	-0.998547	-0.247167	-1.08689	-0.916425
DAPP1	0.00232269	0.924372	0.919341	1.538	-0.652138	-0.79369	-0.943285	-0.994926
DBNDD2	1.17786	1.07691	0.576204	0.768522	-1.33122	-0.91498	-0.625573	-0.727723
DCXR	0.909652	0.938836	1.16762	0.689036	-0.844213	-0.887678	-1.03907	-0.934181
DDRGK1	0.402636	1.46818	0.693009	0.765752	-0.119001	-0.802863	-1.37476	-1.03295
DUOXA2	1.40645	0.448447	0.992189	0.0317276	0.375652	-0.826722	-1.3925	-1.03524
DUSP1	-0.458658	0.158247	1.57368	1.23008	0.15426	-0.552089	-1.39172	-0.713806
DYNLL1	0.913269	0.328852	0.289607	1.48462	0.126487	-0.909614	-0.651432	-1.58179
ECHS1	0.827083	0.751711	1.26924	0.849578	-0.922749	-0.924956	-0.924956	-0.924956
EDN1	-0.504991	1.07282	0.26064	1.76986	-1.20968	-0.765468	-0.585695	-0.037485
EGR1	0.0712273	-0.0951886	1.06619	1.90603	-0.592859	-0.7547	-0.716677	-0.88402
EGR2	0.457446	0.393302	1.28889	1.32998	-0.570429	-0.742292	-1.03677	-1.12013
EMP3	2.17722	0.0824316	0.305758	0.0566892	-0.120246	-0.692338	-0.792435	-1.01708
ENPP3	0.0351159	1.52683	0.957561	0.885019	-1.00228	-0.669368	-0.784872	-0.948006
EPAS1	0.746848	0.90608	0.679067	1.27859	-0.733138	-0.572026	-1.11315	-1.19227
EREG	1.22808	1.33869	0.16057	0.0278266	0.255051	-0.496549	-0.938773	-1.57489
ERRFI1	0.0941221	0.935182	1.22774	1.22059	-0.653028	-0.792504	-1.00755	-1.02456
ETV2	1.00616	0.816824	1.01357	0.88447	-0.868887	-0.78704	-1.07789	-0.987206
EVA1C	0.268443	0.862648	0.975483	1.44083	-0.865593	-0.91345	-0.816968	-0.951392
FAM107B	0.709385	1.51891	0.640457	0.698702	-1.09152	-0.960018	-0.878925	-0.636995
FCGRT	0.291223	1.14371	1.24094	0.891254	-0.714453	-0.965545	-1.10084	-0.786299
FCMR	-0.521276	0.96075	0.381055	1.93554	-0.784974	-0.619721	-0.688878	-0.6625
FOSB	0.118019	0.958496	0.462286	1.70938	-0.369779	-1.03158	-1.03604	-0.810782
FTH1	-1.41877	1.08312	0.93269	1.32377	-0.721682	-0.164298	-0.750248	-0.284579
FUOM	0.579738	1.3786	0.757139	0.93031	-0.893202	-0.897072	-0.945482	-0.910028
FXYD5	0.41623	1.22337	0.932686	0.988716	-0.472467	-1.01527	-0.837328	-1.23594
GDE1	0.784014	0.817107	1.21083	0.881776	-0.863377	-0.746627	-1.05206	-1.03166
GLRX	1.69367	0.79738	0.678243	0.271292	-0.816596	-0.882199	-0.866958	-0.874833
GPX1	1.17286	0.808394	0.0768947	0.244472	1.0595	-1.04021	-1.21115	-1.11076
GPX2	2.39757	-0.115429	0.0994598	-0.370146	-0.263962	-0.55368	-0.560822	-0.63299
GSTP1	0.33967	1.23644	0.734293	1.15393	-0.538682	-0.852092	-1.43618	-0.637372
HES1	-0.629863	-0.581841	0.128947	2.15968	-1.2428	0.11273	0.138889	-0.0857377
HSPA5	0.16922	0.653405	0.894225	1.55015	-0.847907	-0.915875	-0.179672	-1.32354
ICAM1	0.320981	1.11533	0.79811	1.3454	-0.903103	-0.90857	-0.855078	-0.913065
IER3	0.910505	0.960603	1.07264	0.728417	-0.627675	-0.779089	-1.13994	-1.12546
IFNGR2	1.00862	1.11438	0.931877	0.437878	-0.228095	-0.867706	-1.15931	-1.23764
IL1A	0.214956	0.716331	1.11152	1.46041	-0.82074	-0.892413	-0.905813	-0.884246
IRS2	0.468306	0.983081	0.85508	1.33176	-0.898377	-0.90269	-0.918491	-0.918666
ITM2A	-0.571872	0.562453	1.44363	1.38093	-1.18702	-0.75408	-0.49157	-0.382477
JPT1	-0.367882	1.39656	1.05889	0.969047	-0.171852	-0.939136	-1.13053	-0.815094
JUN	-0.561334	0.379168	1.35544	1.62034	-0.941346	-0.650776	-0.754023	-0.447468
KCNE3	0.977731	0.969653	0.991634	0.795639	-0.921462	-0.923253	-0.943234	-0.946708
KLF4	1.18333	0.871566	0.921405	0.698635	-0.61045	-1.02627	-1.02041	-1.01781
KLF6	-0.344213	1.03756	0.927621	1.3498	-0.175891	-0.966474	-1.40714	-0.421265
KRT4	1.91096	0.0633436	0.355301	-0.000971565	0.587418	-0.905541	-0.87904	-1.13147
LDHB	0.288666	1.20329	0.955612	1.14089	-0.846835	-0.769424	-0.990949	-0.981241
LIMCH1	0.00704622	1.28338	0.933551	1.22662	-0.867929	-0.867929	-0.858483	-0.856258
LOC101670362	-0.461847	0.0283538	-0.243513	2.43593	-0.48714	-0.470931	-0.481311	-0.31954
LOC101671124	-0.553452	0.655167	0.942852	1.82216	-0.697474	-0.713154	-0.732039	-0.724063
LOC101672378	1.47401	0.562083	0.972979	0.576576	-0.781302	-0.920048	-0.946406	-0.937888
LOC101672555	-0.447749	1.54467	0.840919	1.14568	-0.779925	-0.819667	-0.662425	-0.821498
LOC101672598	0.0632929	1.54261	0.825704	0.930803	-0.475573	-1.13172	-0.980005	-0.775114
LOC101672663	1.41721	0.500914	0.896365	0.800269	-0.764139	-0.900084	-0.988695	-0.961837
LOC101673784	0.819191	0.314981	0.0519217	0.576025	1.48771	-0.795431	-1.36352	-1.09088
LOC101673788	1.19122	0.642531	0.563015	1.24164	-0.909601	-0.909601	-0.909601	-0.909601
LOC101675687	-0.142259	0.431017	0.867956	1.90457	-0.67884	-0.724236	-0.992008	-0.666201
LOC101676065	-0.139266	1.239	0.872391	1.35151	-0.76382	-0.608376	-0.987287	-0.964146
LOC101676319	-0.304618	0.0683254	1.3436	1.74856	-0.706727	-0.693845	-0.727299	-0.727994
LOC101677064	-0.600189	0.573423	1.20329	1.6216	-0.273862	-0.701426	-0.860799	-0.962032
LOC101677643	-0.530528	0.756705	1.12598	1.54937	-0.941299	-0.465106	-0.388773	-1.10636
LOC101677903	-0.0766988	1.04455	0.275739	1.84936	-0.706042	-0.719264	-0.81732	-0.850317
LOC101678227	0.0378663	0.846265	1.24465	1.31714	-0.720203	-0.864802	-0.917691	-0.943222
LOC101679032	0.0378851	1.27897	0.845029	1.27739	-0.678644	-0.957403	-0.817983	-0.985249
LOC101679831	-0.247715	0.930476	0.532466	1.85336	-0.780753	-0.767144	-0.75565	-0.765041
LOC101680039	1.99501	0.342534	-0.00630363	-0.228054	0.613524	-0.820925	-0.907786	-0.988001
LOC101681752	1.31567	0.774801	0.773348	0.815041	-0.978204	-0.878198	-0.81753	-1.00492
LOC101682302	0.456977	1.08904	0.715785	1.30288	-0.499218	-0.982013	-0.966457	-1.117
LOC101682432	-0.612725	-0.639622	0.190687	2.21768	-1.09283	-0.186303	0.172046	-0.048929
LOC101683606	0.234917	1.27876	0.938332	1.06811	-0.505975	-1.00934	-1.04629	-0.95851
LOC101684072	1.48093	0.985345	0.182715	0.374367	0.159042	-0.652303	-1.33888	-1.19122
LOC101684378	0.1219	0.917712	1.04581	1.41132	-0.854351	-0.873484	-0.884657	-0.884248
LOC101685363	0.827403	1.52908	0.571496	0.578434	-1.29891	-0.708391	-0.70779	-0.791317
LOC101685649	0.0148178	0.968255	1.13198	1.34022	-0.865159	-0.864161	-0.862088	-0.863855
LOC101687698	-0.32724	0.911628	0.912273	1.62862	-0.977163	-0.844561	-0.479414	-0.824148
LOC101688986	0.165103	0.700064	0.413047	1.93253	-0.805732	-0.81008	-0.801801	-0.793131
LOC101690213	-1.1433	1.58861	0.316519	1.23966	-0.0115314	-1.03888	-0.458581	-0.492492
LOC101690256	-0.676378	0.469741	0.737606	2.02959	-0.759857	-0.590365	-0.595639	-0.614698
LOC101692051	-0.558687	0.61491	0.905474	1.86647	-0.741763	-0.740689	-0.703432	-0.642279
LOC106003392	0.224061	1.46689	0.928926	0.90775	-0.878452	-0.876967	-0.883065	-0.889141
LOC106004832	0.287634	1.40491	0.913195	0.961456	-0.876277	-0.894391	-0.85584	-0.940692
LOC106005313	-0.386812	0.889225	1.28971	1.37454	-0.788769	-0.792098	-0.792897	-0.792897
LOC106005570	0.393088	1.08543	0.952135	1.13038	-1.11535	-0.457724	-0.830417	-1.15754
LOC106006842	-0.148052	0.787697	0.532133	1.9135	-0.845729	-0.617924	-0.787809	-0.833814
LOC123390351	0.0362984	1.44503	0.970485	0.997307	-0.86228	-0.86228	-0.86228	-0.86228
LOC123391553	0.338084	1.14121	0.744372	1.35213	-0.852435	-0.871988	-0.934664	-0.916716
LY96	-0.250828	0.750838	1.20296	1.51781	-0.714206	-0.863762	-0.729449	-0.913355
LYPD2	-0.881953	0.469461	1.4013	1.50779	-0.979484	-0.362217	-0.637495	-0.517402
MDM2	-0.595727	1.16414	0.666104	1.6298	-0.716151	-0.95119	-0.431232	-0.765741
MED24	-0.444089	0.90858	1.09701	1.52487	-0.975679	-0.768515	-0.722674	-0.619504
MMEL1	0.220976	1.18412	1.05842	1.10995	-0.924078	-0.912961	-0.83834	-0.898086
MRPL33	0.540802	1.42012	0.45825	1.07702	-0.791052	-1.19809	-0.50446	-1.00259
MUC1	-0.00848987	0.976303	0.135989	0.847765	1.16773	-0.474633	-0.987981	-1.65668
MUC13	-0.381624	1.01495	1.29248	1.26358	-0.883783	-0.803292	-0.785039	-0.717268
MUC4	-0.137725	0.908385	1.33004	0.972483	0.0166846	-0.622015	-1.1675	-1.30035
MUC5B	-0.925188	0.0694465	1.24053	1.74572	-0.917884	-0.0934195	-0.365707	-0.7535
MYO1D	-0.00941198	1.46004	0.905452	1.04965	-0.98179	-0.928081	-0.712038	-0.783813
ND1	1.36576	-0.122037	1.34525	0.568395	-0.48581	-0.392704	-1.14999	-1.12886
ND3	0.441649	-0.360241	1.17638	1.67581	-1.01207	-0.31026	-0.626303	-0.984964
ND4	1.18008	-0.339948	1.59098	0.432568	-0.727247	-0.0202756	-1.10874	-1.00742
ND4L	-0.530096	-0.423494	0.348413	2.23111	-1.15296	-0.0187697	-0.165535	-0.288665
NDUFA3	-0.708383	-0.825483	-0.340563	2.21425	-0.557459	0.029168	0.578229	-0.389762
NFIA	0.813889	0.757885	0.896479	1.20235	-0.794762	-0.736018	-0.910081	-1.22974
NFKBIZ	0.555162	1.6959	0.788072	0.356377	-0.790117	-1.21517	-0.681409	-0.70882
NR4A1	-0.455111	0.760619	0.783377	1.85186	-0.654361	-0.74391	-0.766175	-0.776301
NR4A2	0.141066	1.19333	1.03855	1.15184	-0.785633	-0.808681	-1.05518	-0.875293
NUDT14	0.592797	1.40149	0.634459	0.996272	-0.892386	-0.893651	-0.878121	-0.960862
NUPR1	0.538653	0.869422	1.46062	0.696822	-0.560716	-1.02494	-0.918691	-1.06117
OGFRL1	0.221556	1.52307	0.92537	0.808761	-0.983402	-0.928116	-0.604497	-0.962743
PANK4	0.503304	1.17894	0.991947	0.998139	-0.962962	-0.889385	-0.942064	-0.877923
PAPSS2	-0.173831	1.07689	0.886382	1.51485	-0.819477	-0.825067	-0.828534	-0.83121
PBX1	0.456047	1.12304	0.945796	1.11331	-1.11933	-0.940976	-0.706459	-0.871433
PDP1	-0.371306	1.14653	0.97256	1.42908	-0.893928	-0.872051	-0.657537	-0.753345
PDZK1IP1	0.184432	1.50548	0.745062	1.0279	-1.02521	-0.684905	-0.750686	-1.00207
PIGR	-0.683107	0.0120466	0.859061	2.10701	-0.735342	-0.520296	-0.473949	-0.56542
PLAC8	0.377148	1.23848	1.04834	0.964248	-0.953624	-0.907142	-0.905072	-0.862373
PLAT	-1.39165	-0.0757604	-0.582899	1.60869	1.35317	-0.368441	-0.183173	-0.35993
PLEKHS1	0.239931	1.12811	0.937407	1.25601	-0.999273	-0.825794	-0.75528	-0.981111
PRAP1	-0.0453047	1.27737	0.569471	1.51433	-0.8251	-0.828524	-0.829625	-0.832619
PRDX2	1.25614	0.851378	0.71178	0.868775	-0.873789	-0.98077	-0.795147	-1.03836
PRDX5	1.18613	1.10716	1.05652	0.130377	-0.732598	-0.569698	-1.11325	-1.06465
PRDX6	0.817223	0.343651	1.41884	0.922566	-0.434401	-0.902633	-1.04929	-1.11595
PROM1	0.153424	0.867976	1.29208	1.20547	-0.938413	-0.855117	-0.856837	-0.868583
PTGER4	-0.800466	0.119842	-0.300604	2.1626	0.538136	-0.137365	-0.884985	-0.697159
PTGES	1.28882	1.04264	0.414254	0.427797	0.140282	-0.731857	-1.22496	-1.35698
PTN	-1.10961	1.32449	0.582981	1.39145	-0.0470249	-1.07818	-0.593898	-0.470203
RASSF9	0.232788	0.808011	1.25062	1.15944	-1.39317	-0.60103	-0.624656	-0.832003
RFK	0.463557	1.01609	1.08556	1.05672	-0.61575	-0.954628	-1.20279	-0.848764
RND3	0.395895	0.724838	0.950289	1.49082	-0.834063	-0.833069	-1.00925	-0.885459
RPS27L	-1.2451	1.07903	0.393091	1.72614	-0.756879	-0.441871	-0.599331	-0.15508
RPS28	-0.0875218	-1.13334	-1.35885	1.65101	0.337373	0.707786	0.448726	-0.565183
RPS29	-0.130465	-1.40877	-0.893161	1.89873	0.0611844	0.616026	0.245947	-0.389495
RREB1	0.616618	1.34287	0.432896	1.17044	-0.71435	-0.872163	-1.12094	-0.855372
RUNX1	0.198832	1.45067	1.19408	0.626361	-0.956285	-0.901545	-0.880636	-0.731482
S100A4	-0.604204	1.52875	0.670005	1.30223	-0.834078	-0.528004	-0.790137	-0.74456
SAT1	-1.37643	0.737099	0.648095	1.72379	0.0596759	-0.361644	-0.7959	-0.634687
SCEL	0.583855	0.967819	0.803509	1.30291	-0.824067	-0.924296	-0.849318	-1.06041
SCNN1A	-0.380915	0.802821	0.130899	1.80407	0.360323	-0.606448	-0.728751	-1.38199
SERPINE2	1.47893	1.02879	0.652866	0.286892	-0.719249	-0.870276	-0.578893	-1.27906
SFRP1	-0.588214	1.05208	0.679204	1.69723	-0.996269	-0.730906	-0.384876	-0.728241
SFTPD	-0.269693	0.718288	0.907324	1.7684	-0.842682	-0.673046	-0.759669	-0.848919
SLC31A1	0.423892	0.766768	1.42591	0.947714	-0.648469	-0.800845	-1.02146	-1.09351
SLC34A2	-0.386158	1.40757	0.0947965	1.69645	-0.714021	-0.704435	-0.648252	-0.745944
SLURP1	-0.59628	0.652589	1.76622	0.961972	-1.01997	-0.388331	-0.554791	-0.821414
SMIM4	0.114532	0.499738	0.457627	1.95633	-1.21493	-0.628271	-0.339954	-0.845077
SORD	1.61152	0.636596	0.822565	0.338426	-0.390634	-0.915864	-1.00283	-1.09979
SOX2	0.756807	1.07833	0.673618	1.18394	-0.923172	-0.923172	-0.923172	-0.923172
SOX21	0.236336	1.00737	1.02092	1.29633	-0.915313	-0.951947	-0.727891	-0.965804
SOX4	-0.593536	0.917033	0.770511	1.69021	-1.05847	-0.977063	-0.351819	-0.396863
SPATA18	0.694863	1.29162	0.719536	0.972358	-0.925652	-0.88553	-0.906407	-0.960786
TCIM	-0.190644	0.596153	1.06925	1.711	-0.799928	-0.803887	-0.796161	-0.78578
TCN2	-0.499212	1.00727	0.83935	1.64548	-0.958416	-0.7634	-0.549181	-0.721894
TGFB2	-0.0313878	1.08283	0.891558	1.46098	-0.861402	-0.858982	-0.836426	-0.847167
TMC4	-0.256371	0.631636	1.20145	1.5985	-0.72991	-0.742999	-0.813151	-0.889155
TMC5	0.305006	0.565269	1.20254	1.42968	-0.737486	-0.94479	-0.864088	-0.956133
TMEM126B	-0.045264	0.0172702	-0.0560569	2.30484	-0.845169	-0.452538	-0.0509996	-0.872082
TMEM170A	-0.0956176	1.62044	0.660591	1.0931	-0.986117	-0.758286	-0.69785	-0.836267
TMEM205	0.403181	0.803475	0.421102	1.09756	0.783295	-0.929325	-1.23326	-1.34602
TMPRSS11A	0.783817	0.905293	1.21406	0.799356	-0.992624	-1.01873	-0.846138	-0.845035
TMPRSS2	-0.963235	1.08593	0.454199	1.61068	-1.24081	-0.677668	0.0347011	-0.303797
TP53INP1	-0.196932	1.03264	1.10204	1.37278	-0.968728	-0.86739	-0.641979	-0.832426
TRIB1	-0.028482	0.811733	0.721756	1.59163	-0.0461877	-0.860381	-1.36474	-0.825326
UAP1	-0.177265	1.17199	1.00521	1.31554	-0.57161	-0.890971	-1.01787	-0.835034
UBC	0.456254	0.215929	1.52624	0.901525	0.158601	-1.20902	-0.935654	-1.11387
UTP20	0.111799	1.06246	1.10374	1.23038	-0.771528	-0.970407	-0.761837	-1.00461
WFDC2	-0.50277	0.180546	0.0525416	2.36844	-0.543105	-0.535315	-0.522244	-0.498092
XBP1	-0.283031	0.836723	1.30267	1.36731	-1.00648	-0.735318	-0.712468	-0.769408
ABLIM1	-0.420967	-0.71943	-1.23894	-1.12044	0.579068	0.787508	1.44349	0.689711
ACER2	-1.32538	-0.399501	-0.588314	-0.388745	-0.63302	0.64554	1.62095	1.06846
ACTN1	-0.246617	-0.702835	-1.26422	-1.24523	1.28779	0.63526	0.933726	0.602128
ADIRF	0.31637	-1.19453	-1.01494	-1.02663	1.55685	0.764369	0.616898	-0.0183841
AFAP1	-1.11077	-0.814738	-0.910382	-0.869028	0.788129	0.87631	0.866068	1.17441
AFF4	-0.762941	-0.683637	-0.942109	-0.786331	-0.0478339	0.332209	1.72292	1.16772
AK3	-0.471563	-0.62077	-1.11378	-1.02744	0.322999	0.454674	0.607694	1.84819
ALDH9A1	-0.659029	-0.99521	-0.96444	-1.03263	1.27416	0.691353	0.675002	1.01079
ANGPTL4	-0.762388	-0.967981	-0.906671	-0.828148	1.28789	0.69455	0.13575	1.347
ANO6	-0.986752	-0.519808	-0.906292	-0.714728	-0.131742	0.681197	0.732657	1.84547
ANP32E	-0.478345	0.101956	-0.696442	-1.29299	-0.601704	0.239421	0.882745	1.84536
ANXA4	-1.38847	-0.130831	-0.351866	-0.681692	-0.593279	0.314658	1.47452	1.35696
AOPEP	-0.837903	-0.732498	-0.655804	-0.869297	0.624415	0.117364	0.339623	2.0141
AP1S1	-0.533596	-0.903009	-0.959574	-1.11645	1.56238	0.588215	0.775888	0.586147
AP1S3	-1.33069	-0.677736	-0.777948	-0.522365	0.170789	0.424109	1.34333	1.37051
AQP3	-0.431953	-1.05626	-0.765694	-1.12501	1.58279	0.589367	0.967443	0.239317
ARHGAP12	-1.0283	-0.679875	-0.719021	-0.719758	0.00602207	0.169906	1.44712	1.52391
ARHGEF12	-1.05367	-0.652727	-1.02759	-0.805056	0.531486	0.525741	0.99486	1.48696
ARPC1B	-1.09317	-0.365942	-0.928243	-1.19896	0.882962	0.670186	0.8213	1.21187
ARRDC4	-0.929973	-0.852311	-0.817783	-0.84474	0.370911	0.341758	1.22518	1.50696
ATOX1	-1.3009	-0.633849	-1.05574	-0.596427	0.593779	1.21711	0.998753	0.777271
ATP1B1	-1.54784	-0.450449	-0.65429	-0.599547	0.0976975	1.28381	0.614029	1.25659
B4GALT6	-0.930459	-0.571531	-0.824008	-0.775332	-0.2358	0.413041	1.34776	1.57633
BANF1	-1.01315	-0.898448	-0.792753	-0.888341	1.36301	0.698913	0.425687	1.10509
BCAS1	-1.15016	-0.633339	-0.699404	-0.524349	-0.314834	0.6747	0.847655	1.79973
BCAT1	0.679265	-0.959372	-0.986796	-1.51408	1.12791	0.335328	0.88154	0.436197
BGN	-0.741709	-0.880833	-0.879448	-0.889086	0.656858	1.20422	1.49234	0.0376609
BIRC3	-1.0054	-0.840271	-0.917452	-0.937741	1.22717	0.77106	0.929	0.773636
BMP3	-0.9522	-0.817422	-0.859049	-0.756427	-0.00277368	0.790563	1.05681	1.5405
BSPRY	-0.915417	-0.880734	-0.91618	-0.88864	1.41209	0.852147	0.936385	0.400347
CAB39	-1.14426	-0.826207	-0.874424	-0.862533	0.843267	0.77283	1.09192	0.999404
CAPG	-0.153663	-1.08717	-1.02816	-1.16729	1.06633	0.631651	1.27406	0.464241
CAPN5	-0.963778	-0.896707	-0.901119	-0.88601	0.606754	0.700208	1.3604	0.980254
CAPZA2	0.0911871	-0.657645	-0.945539	-1.40884	0.675615	0.832057	-0.16893	1.58209
CASP7	-1.10308	-0.754814	-0.825796	-0.736156	0.267188	0.555853	0.953755	1.64305
CAVIN3	0.478668	-0.891055	-1.27748	-1.30675	1.27951	0.478929	0.57276	0.665415
CCDC50	-0.947298	-0.523016	-0.908594	-1.24029	0.781531	0.78534	0.769606	1.28272
CCND1	-0.50558	-0.684967	-0.769751	-0.628864	-0.610009	0.11986	1.82221	1.2571
CCND2	-0.686947	-0.688802	-1.05412	-0.794045	0.0575974	0.359851	1.75039	1.05608
CD46	-1.34276	-0.600023	-0.834672	-0.554045	0.278477	0.373093	1.22685	1.45308
CD9	-0.801487	-0.400682	-1.32098	-0.925231	0.491754	0.554013	1.48502	0.917603
CDC42BPB	-1.06568	-0.684212	-1.0018	-0.851941	0.568056	0.585655	1.22404	1.22589
CDC42SE1	-0.921738	-0.455456	-1.23455	-0.837881	0.524292	1.04356	0.40127	1.4805
CDV3	-0.566722	-0.494259	-1.04986	-0.586491	0.0157262	-0.142908	0.712716	2.1118
CES1	-0.73724	-0.720687	-0.630781	-0.646924	-0.368412	0.321874	0.680056	2.10211
CFI	-1.29334	-0.302061	-0.287993	-0.507928	-0.848786	0.417058	1.32234	1.50071
CGNL1	-1.36653	-0.407412	-0.837093	-0.721595	0.0737952	0.740502	1.15821	1.36012
CHD4	-0.8139	-0.707047	-1.02848	-0.944263	0.466206	0.432799	1.53959	1.0551
CKB	-0.928758	-0.939453	-0.921459	-0.876601	0.587546	0.903343	0.853243	1.32214
COBL	-0.910725	-0.90816	-0.89986	-0.893765	0.664437	0.726142	0.72366	1.49827
CRABP2	-0.7797	-0.748828	-0.75117	-0.725674	-0.458933	0.562729	1.49329	1.40829
CST6	-1.09689	-0.98476	-0.852401	-0.727039	1.19727	0.904266	0.551032	1.00852
CUNH4orf3	-1.12888	-0.676538	-0.502907	-1.08675	0.334478	1.1525	0.418602	1.4895
DAG1	-0.594726	-0.833034	-0.857852	-1.07992	0.40105	0.536931	0.641675	1.78587
DEK	-0.541007	-0.990065	-1.07008	-0.755202	0.048058	0.612252	1.33766	1.35838
DKK1	-0.914996	-0.893211	-0.93557	-0.940937	0.936456	0.549987	1.03329	1.16498
DNAJA2	-1.38325	-0.130807	-0.981311	-0.815151	0.272757	0.572799	1.20454	1.26042
DPP4	-0.762144	-0.767929	-0.767734	-0.772596	-0.0623242	0.183238	1.11704	1.83244
DST	-0.407776	-0.914317	-0.77366	-0.969565	-0.0952445	0.504688	1.90609	0.749784
ECI1	-0.907032	-0.918374	-0.887412	-0.903794	1.47799	0.826008	0.630634	0.681981
ECRG4	-0.779891	-0.780481	-0.779826	-0.778925	-0.317721	0.739332	0.97331	1.7242
EFHD2	-1.0341	-0.866218	-0.941119	-0.847676	0.672507	0.760489	1.11378	1.14234
EGF	-0.699114	-0.676734	-0.673847	-0.669217	-0.54636	0.274537	1.10471	1.88602
EGFR	-0.970808	-0.755553	-0.918139	-0.80463	0.210105	0.680266	0.950947	1.60781
EIF5A	0.222955	-0.818415	-1.3889	-1.23843	1.10189	0.573447	0.576943	0.970501
ELOVL6	-0.083012	-1.00231	-1.14348	-0.984105	0.71466	0.0872639	1.58477	0.826208
ENO1	0.58131	-0.801735	-0.799814	-0.899449	2.13394	-0.10116	-0.067621	-0.0454737
EPCAM	-1.32982	-0.445377	-0.313881	-0.439718	-0.665259	0.432265	0.99477	1.76702
ETFA	-0.956773	-0.923687	-0.841059	-0.899998	0.555856	0.633859	1.06354	1.36826
ETHE1	0.380602	-0.994061	-0.806674	-1.467	1.06958	1.32719	0.383976	0.106392
FA2H	-0.837166	-0.889671	-0.835804	-0.820177	0.226192	0.375109	1.58582	1.1957
FABP5	-0.109942	-0.754533	-0.617218	-0.95309	2.03751	0.833307	0.088839	-0.524878
FAM174B	-0.894308	-0.870846	-0.914693	-0.736199	0.56203	0.623777	0.455108	1.77513
FAM3B	-1.19481	-0.504369	-0.353059	0.192924	-1.0784	0.376768	0.745658	1.81529
FDX2	-0.7593	-0.858581	-0.970888	-1.08345	1.12331	1.03855	0.544463	0.965894
FNBP1L	-1.42266	-0.141701	-0.488786	-0.483669	-0.686517	0.538867	1.5854	1.09906
FOXQ1	-0.632303	-1.11899	-0.899248	-1.01007	1.20001	0.841761	0.635817	0.983019
FXYD3	-0.882818	-0.912471	-0.714471	-0.97823	0.162899	1.45642	0.818224	1.05044
G0S2	-0.774885	-0.915652	-0.846276	-0.970798	1.42971	0.709904	0.226419	1.14158
GATA3	-0.881957	-0.887476	-0.96226	-0.921895	0.459814	0.935964	1.23472	1.02309
GCLM	-0.881875	-0.898851	-0.934377	-0.99407	1.14241	1.00787	0.686841	0.872052
GKN1	-0.761686	-0.890657	-0.617998	-1.04456	-0.121198	1.46852	1.13647	0.83111
GLIPR2	-1.05892	-0.982676	-0.772541	-0.771304	0.361897	0.85198	1.02408	1.34749
GMDS	-1.05953	-0.586452	-0.713022	-0.820523	0.255755	0.151462	0.927556	1.84475
GNAS	-1.01745	-0.602664	-0.362342	-0.447296	-0.042031	-0.491073	0.916607	2.04625
GNG11	-0.772768	-0.888445	-0.851563	-1.00972	1.5719	0.831047	0.359021	0.760532
GOLGA4	-0.792321	-0.201057	-0.952278	-1.10755	-0.100849	0.908285	0.474277	1.7715
GOLGB1	-1.46936	-0.109732	-0.789829	-0.481019	-0.226775	0.311795	1.34564	1.41928
GOLIM4	-0.653569	-0.824212	-0.994836	-1.09783	0.614761	0.491042	1.37774	1.08691
GOLM2	-1.10923	-0.645882	-0.735468	-0.79071	-0.202315	0.948859	1.13978	1.39497
GSTO1	-0.772422	-0.948328	-0.962886	-0.963427	0.520829	1.31459	0.841556	0.970087
GUCA2A	-0.81785	-0.799434	-0.804678	-0.83364	1.67552	1.21349	0.21813	0.148454
HEBP1	-0.648291	-0.83882	-0.793084	-1.28162	1.21951	1.17567	0.418028	0.748619
HIPK2	-0.798238	-0.635492	-1.20467	-1.03944	1.087	0.792394	0.917181	0.881268
HMGN3	-0.874525	-0.371956	0.367305	-1.11399	-0.908418	1.63465	0.174608	1.09233
HNRNPA2B1	-0.805205	-0.545144	-0.6536	-0.754567	-0.390662	0.0170923	1.56816	1.56392
HNRNPA3	-0.837477	0.0141097	-0.820081	-1.02103	-0.353491	0.0388148	1.39148	1.58767
HNRNPU	-0.941183	-0.41703	-0.609256	-0.689122	-0.291219	-0.189762	1.40881	1.72876
HOPX	0.727923	-0.425022	-1.06632	-1.24366	1.83559	0.0528152	-0.2772	0.395872
HSP90AA1	-0.423487	0.322061	-1.3396	-1.1714	-0.114745	0.144084	0.991465	1.59163
HSPB1	-0.974194	-0.913323	-0.906569	-0.774076	1.38944	0.696645	1.11626	0.365812
ID1	-1.19414	-0.8703	-0.296852	-0.845109	1.41241	1.39235	0.195456	0.206181
ID3	-1.20691	-0.946392	-0.469002	-0.93311	1.05347	1.29554	0.459774	0.746627
IDH2	-0.935865	-0.93822	-0.91339	-0.803957	0.333096	0.817598	1.27161	1.16913
IGFBP7	-0.931959	-0.752437	-0.672602	-0.971547	0.624294	1.74368	0.852757	0.107812
IL10RB	-1.40425	-0.0860694	-0.917683	-0.602946	0.322945	0.4053	0.455412	1.8273
IL32	-0.913484	-0.689072	-0.467048	-0.848138	-0.160342	0.620005	0.416001	2.04208
IQGAP2	-1.29457	-0.693863	-0.761835	-0.591452	-0.0674272	1.00628	1.2663	1.13656
IRF2BPL	-0.904957	-0.891129	-0.888632	-0.770791	0.245518	0.805183	0.753509	1.6513
ISG20	-0.617847	-0.682689	-0.717998	-0.4435	2.32396	0.184512	0.0219327	-0.0683692
ISOC1	-0.979776	-0.925622	-0.824216	-0.783076	0.609218	0.549114	0.704659	1.6497
ITPK1	-0.694398	-0.911018	-0.980772	-0.937103	0.764137	0.269975	1.02897	1.46021
KIAA1522	-1.02424	-0.618161	-0.765254	-0.529434	-0.370673	0.376134	1.71762	1.214
KLF10	-0.951831	-0.655026	-0.585678	-0.402521	-0.642939	0.188503	1.34966	1.69983
KRT19	-0.236389	-0.630064	-1.32362	-1.09953	1.28073	0.0369306	0.973383	0.998549
KRT7	-1.2026	-0.756472	-0.893057	-0.690346	1.00149	0.284611	1.32541	0.930959
KTN1	-1.05888	-0.76974	-1.08544	-0.705323	0.618158	0.62707	1.27929	1.09485
LAD1	-0.925824	-0.658864	-0.949755	-0.82614	0.365196	0.249509	1.09129	1.65459
LAMB1	-1.07396	-0.695151	-0.489469	-0.600408	-0.345548	0.2324	1.19187	1.78027
LGALS3	0.470839	-1.51465	-0.691106	-1.03876	1.3791	0.0385566	0.449172	0.906837
LOC101672794	-0.930789	-0.932737	-0.929566	-0.932643	1.03452	0.902049	0.744192	1.04497
LOC101672987	-0.917464	-0.887065	-0.902993	-0.899641	0.338088	1.21032	0.874119	1.18464
LOC101674167	-1.01826	-0.620427	-0.76331	-0.949613	0.0447029	0.566549	1.28055	1.45981
LOC101674231	-0.942821	-0.934625	-0.936213	-0.927042	0.93316	0.954618	0.888244	0.964679
LOC101675078	0.0397821	-1.19197	-0.994781	-1.24792	0.637528	1.16391	0.793316	0.800146
LOC101676300	-0.086053	-0.708673	-1.20237	-0.664962	-0.454	0.181746	1.2965	1.63781
LOC101676666	-0.772058	-0.76205	-0.916929	-0.872108	0.470917	0.0441894	1.57079	1.23725
LOC101676773	-0.796308	-0.79046	-0.78863	-0.77904	-0.34032	0.702875	1.3456	1.44629
LOC101676801	-0.967427	-0.955563	-0.880084	-0.825116	0.467159	0.754879	1.12321	1.28294
LOC101679224	0.491816	-0.995098	-0.817732	-1.37721	0.348523	1.69101	0.281439	0.377257
LOC101679430	-1.01828	-0.853953	-0.911332	-0.718978	0.30664	0.575376	1.42803	1.1925
LOC101680117	-0.758014	-0.951933	-0.913746	-0.792772	1.61669	1.06875	0.493431	0.237603
LOC101681560	-0.874501	-0.76199	-0.859328	-0.666945	0.0391801	0.146549	1.39638	1.58066
LOC101682451	-1.0786	-0.745204	-0.75883	-0.707047	0.000928351	0.775003	0.784929	1.72882
LOC101682454	-0.46705	-0.678208	-0.719982	-0.786284	2.02965	0.993784	-0.118704	-0.253205
LOC101683974	-0.559059	-0.864378	-0.935154	-1.15897	0.845654	0.651426	0.489703	1.53078
LOC101686513	-1.4292	0.183603	0.448384	-0.324786	-0.946726	-0.275799	0.502795	1.84173
LOC101688030	-0.956604	-0.345868	-0.612932	-0.478079	-0.804504	0.272913	1.0375	1.88757
LOC101691637	-0.930476	-0.930476	-0.930476	-0.930476	0.841461	0.762084	1.10562	1.01274
LOC101692059	-1.27717	-0.488193	-0.906066	-0.741141	0.133232	0.815846	1.37752	1.08598
LOC101694300	-0.832928	-0.804059	-0.858759	-0.824624	-0.0252027	0.663574	1.66094	1.02106
LOC106005009	-0.787787	-0.895783	-0.867196	-0.808516	1.77139	0.887873	0.356198	0.34382
LOC123386962	-0.896492	-0.893534	-0.893011	-0.87959	1.57586	0.596837	0.591888	0.798044
LOC123386996	-0.906954	-0.906563	-0.906599	-0.905684	0.63271	0.698609	0.836839	1.45764
LOC123388618	-0.583242	-0.497973	-0.500024	-0.492177	-0.599009	-0.413204	2.10383	0.981798
LOC123388619	-0.566293	-0.542542	-0.537013	-0.509451	-0.53842	-0.460394	2.00189	1.15223
LOC123388620	-0.525692	-0.516355	-0.510717	-0.476433	-0.509446	-0.478316	2.19034	0.82662
LOC123388621	-0.559502	-0.53777	-0.533009	-0.532423	-0.50885	-0.359653	2.16668	0.864526
LOC123388635	-0.584479	-0.530602	-0.535831	-0.535161	-0.560562	-0.394463	2.01791	1.12319
LOC123388636	-0.579555	-0.549445	-0.55337	-0.560938	-0.527763	-0.391832	1.97344	1.18946
LOC123388637	-0.558222	-0.544387	-0.54411	-0.539973	-0.541606	-0.49446	1.80307	1.41969
LOC123392536	0.115697	-0.769306	-0.743302	-0.816441	2.26663	0.111574	-0.160076	-0.00477711
LOC123392801	-1.00157	-0.777321	-0.87801	-0.827167	0.708431	0.949273	1.57149	0.254874
LOC123392916	-0.923035	-0.926044	-0.911398	-0.907941	1.15488	1.02339	0.476652	1.0135
LOC123393238	-0.698082	-0.71114	-0.707455	-0.704345	2.07011	0.826915	0.100466	-0.176467
LOC123394022	-0.931313	-0.930812	-0.9295	-0.932203	1.12806	0.771066	0.885508	0.939191
LOC123394028	-0.910013	-0.909511	-0.90775	-0.910013	0.545022	0.668622	1.13631	1.28733
LOC123394298	-0.551746	-0.514844	-0.509122	-0.479369	-0.571094	-0.505997	2.04257	1.0896
LRP1	-0.751275	-1.08111	-0.92075	-0.851373	0.719334	0.716036	0.689955	1.47918
LRRFIP1	-1.00437	-0.702976	-1.02736	-0.81585	0.529726	0.562974	0.947936	1.50992
LTF	-0.699008	-0.678545	-0.678935	-0.556274	-0.651559	0.383991	1.96953	0.910803
LY6D	-0.619991	-0.614933	-0.627538	-0.592731	-0.491264	0.455219	0.260572	2.23067
MAL	-0.892827	-0.897613	-0.894788	-0.892845	0.635912	0.637114	0.744836	1.56021
MALL	-0.39018	-0.950985	-0.991905	-0.951075	1.71114	0.476186	0.934882	0.161942
MARCKS	-1.34836	-0.580647	-0.796037	-0.731146	0.290596	0.660685	1.34814	1.15677
MBOAT1	-0.982351	-0.583223	-1.08308	-1.03555	0.966967	0.830494	0.79372	1.09302
MGAT4A	-0.767604	-0.555232	-0.876109	-0.802169	0.126186	0.105169	0.741184	2.02858
MGST3	-0.104316	-1.1282	-0.947795	-1.27785	0.758668	1.24649	0.718492	0.734512
MPC1	-0.169479	-0.758097	-1.06602	-1.28123	0.639761	0.433638	0.553822	1.6476
MPZL2	-1.08174	-0.524566	-0.561989	-0.610061	-0.293022	0.0224946	1.26711	1.78178
MRPL52	-0.863888	-0.821723	-0.872847	-0.812456	1.58606	1.20122	0.174145	0.409487
MX2	-1.01351	-0.818068	-0.812178	-0.819965	0.0847126	1.08954	1.42446	0.864999
MYCBP2	-0.91222	-0.556541	-1.11132	-1.02717	0.650902	0.953182	0.662862	1.3403
NAP1L1	-0.762923	-0.501631	-1.07002	-1.09258	1.46623	0.997094	0.150909	0.81292
NCOA7	-0.344537	-0.992854	-0.948937	-1.25029	0.773909	0.993739	0.50982	1.25915
NME2	-1.19624	-0.0333998	0.230157	-1.26481	-0.531293	1.51847	0.132773	1.14434
NME3	-0.94934	-0.907605	-0.854496	-0.842988	0.319095	0.880634	0.873569	1.48113
NOL7	-0.346327	-0.406561	-0.708206	-0.87073	-0.353305	-0.34788	0.964407	2.0686
NR2F6	-0.778533	-0.891847	-0.872071	-1.08529	1.12877	0.800374	1.2384	0.460206
NR5A2	-0.90972	-0.923483	-0.909631	-0.903653	1.21266	1.14991	0.812988	0.470924
NRIP1	-0.775396	-0.665742	-1.05409	-0.978769	0.785402	1.13481	0.154527	1.39926
NRN1	-0.909177	-0.917331	-0.908774	-0.911672	1.37156	0.895565	0.830815	0.549011
NT5C	0.267925	-1.13396	-0.888684	-1.35389	1.12586	0.670452	0.186339	1.12596
NUCKS1	-0.227418	-0.400637	-0.984816	-1.23367	-0.304481	0.293368	1.29828	1.55938
OAZ1	0.247306	-0.330338	-0.925564	-1.5977	0.49275	0.536039	-0.118442	1.69595
OCEL1	-1.02475	-0.661932	-1.01485	-0.928401	1.26677	1.05939	0.505308	0.798461
PABPC1	0.194033	-0.932707	-0.702993	-1.22138	-0.372499	0.34793	1.68659	1.00102
PADI1	-0.872208	-0.985497	-0.95143	-0.818753	0.827082	0.508589	0.898509	1.39371
PAX6	-0.911878	-0.940761	-0.930825	-0.910446	1.28077	0.78559	0.758477	0.869075
PAXBP1	-0.817184	-0.272201	-0.715574	-0.578352	-0.434834	0.00754129	0.607588	2.20302
PBDC1	-0.650831	-0.843208	-0.947353	-1.09647	0.63311	0.365831	1.33259	1.20633
PDIA3	-0.937917	-0.485252	-0.779687	-0.594535	-0.294344	0.0521191	1.84728	1.19234
PDLIM5	-0.960881	-0.904093	-0.888265	-0.828791	0.390389	0.911869	1.45676	0.823008
PEBP1	-0.570499	-0.887352	-1.16915	-1.00887	0.81427	0.592996	1.06734	1.16126
PFN2	-0.797325	-0.870628	-0.93142	-1.04173	0.694297	0.684411	1.3994	0.862988
PHC2	-1.09831	-0.481255	-0.70481	-0.600797	-0.223393	0.0775588	1.34971	1.68129
PHLDA2	1.12675	-0.257946	-1.03243	-1.18298	1.63785	0.365632	-0.617039	-0.0398332
PHLDB2	-0.793774	-0.85832	-0.853936	-0.874083	0.168892	0.568278	0.936799	1.70614
PHYHIPL	-0.777989	-0.777989	-0.777989	-0.777989	-0.0678857	0.698742	0.530562	1.95054
PKM	-0.140585	-0.961068	-0.95775	-0.950422	1.95944	0.296833	0.487585	0.265966
PLCE1	-0.991266	-0.658159	-0.91775	-0.737382	-0.0241558	0.533789	1.33871	1.45621
PLPP3	-0.980156	-0.957974	-0.820189	-0.918839	0.653492	1.24663	0.739293	1.03774
PNISR	-1.18962	-0.447791	-0.59645	-0.691919	-0.290253	0.469881	0.886228	1.85993
PNN	-1.09823	-0.12235	-0.923398	-0.949482	0.105914	0.701521	0.469047	1.81697
POLE3	-0.794162	-0.762621	-1.01979	-1.07013	0.600818	0.704428	1.21623	1.12523
POLR2F	-0.887683	-0.768525	-1.04376	-1.00288	0.862967	0.845502	0.799951	1.19443
POLR3GL	-0.890163	-0.664537	-0.886402	-1.15784	0.911831	0.9451	0.425065	1.31695
PPARG	-0.847853	-0.790742	-0.866498	-0.956004	0.249935	0.512294	1.45956	1.23931
PPFIBP2	-0.829125	-0.673771	-0.743278	-0.767546	-0.249337	0.230942	1.56419	1.46793
PPP2R5A	-0.99089	-0.910709	-0.884624	-0.927146	1.17882	0.800632	0.787199	0.946718
PRDX1	-0.404113	-0.692648	-0.721873	-0.646053	2.32537	0.0940649	0.047184	-0.00193608
PRRC2C	-0.636755	-0.564788	-1.1396	-1.24045	0.669675	0.642683	1.16572	1.10351
PSCA	-0.950807	-0.683887	-0.707179	-0.350514	2.16826	-0.125171	0.127823	0.521472
PSMA2	-0.838256	-0.55822	-0.783862	-0.865908	0.77698	0.638554	-0.25245	1.88316
PSMB10	-0.828496	-0.855226	-0.693496	-0.870863	0.190393	0.145782	1.60718	1.30472
PTBP3	-0.87762	-0.887921	-0.947835	-0.921824	0.424002	0.845405	1.19424	1.17156
PTGR1	-0.51664	-0.916887	-0.845966	-1.01558	1.81697	0.219351	0.67182	0.586936
PTMA	0.761649	-1.05929	-1.18525	-1.01595	1.0466	-0.299299	1.14216	0.609385
PTP4A2	-0.731699	-0.825371	-1.03095	-1.05842	1.21076	0.584479	0.726539	1.12466
RAP1A	-1.19126	-0.113441	-0.144048	-0.586806	-0.990142	0.249901	0.99573	1.78006
RBM3	-0.191606	-0.610728	-0.669502	-1.82264	0.625649	0.739125	0.863741	1.06596
RBPMS	-0.995537	-0.906084	-0.898523	-0.740758	0.262265	0.89241	0.948533	1.43769
RDH14	-0.916384	-0.764116	-0.669683	-1.24426	1.00669	0.964297	0.412607	1.21085
RETREG1	-0.928948	-0.835468	-0.85719	-0.835169	0.111593	0.844388	0.972607	1.52819
RHOV	-0.953482	-0.942846	-0.933105	-0.903652	0.809064	1.00688	0.893237	1.02391
RNASE4	-0.746709	-0.973246	-0.796581	-1.14038	0.605376	0.775087	1.16862	1.10783
RNF19A	-1.36358	-0.371101	-0.840438	-0.859982	1.03165	0.990745	0.199748	1.21295
RPL14	-0.723562	-0.952145	0.424379	-0.657916	-0.74519	-0.236959	1.73326	1.15813
RPL26	0.554223	-0.956083	-0.76344	-1.51612	0.300897	1.51625	0.173046	0.691225
RPL36AL	-0.744139	-0.558101	-0.891841	-0.894166	-0.494158	1.11987	1.16226	1.30028
RPL4	0.99028	-1.21428	-0.688551	-1.48432	0.838879	0.269985	1.00557	0.282447
RPL7A	1.08742	-0.943012	-0.626834	-1.60296	1.17339	0.758486	0.0455912	0.107919
RPS10	1.42742	-0.513365	-0.743642	-1.54719	0.511034	1.13952	-0.415246	0.141467
RSBN1L	-0.85503	-0.498619	-0.546663	-0.934676	0.14121	0.542826	0.0219246	2.12903
RTN4	-0.69667	-0.831321	-1.09045	-0.873872	1.03254	0.276305	1.50682	0.676647
S100A10	1.58149	-0.832361	-0.925788	-1.35012	0.742972	0.609849	0.392829	-0.218876
S100A14	-0.440131	-1.05995	-1.33938	-0.746415	1.02965	0.651547	1.08102	0.823667
SAMD9L	-1.40423	-0.408447	-0.776654	-0.746507	1.0513	0.842186	0.0707268	1.37162
SCP2	-1.3858	-0.627404	-0.58755	-0.890193	0.378573	0.855643	1.37976	0.876975
SDC1	-0.859472	-0.910629	-0.977251	-0.854789	0.846754	0.689025	1.49128	0.575084
SEMA4B	-0.970402	-0.842502	-0.767306	-0.937305	1.61154	0.429288	0.669181	0.80751
SEPTIN9	-0.854103	-0.702595	-0.958224	-0.83444	0.349706	0.284478	1.72709	0.988086
SFN	-0.300361	-0.819775	-1.06506	-0.895021	1.95808	0.195132	0.479296	0.447707
SGPP2	-1.0308	-0.7528	-0.988349	-0.863418	0.757876	0.958598	0.56318	1.35571
SH3BGRL2	-0.912207	-0.392964	-0.990843	-0.694636	0.0269125	0.230968	0.749504	1.98327
SH3D19	-0.766179	-0.665604	-1.08626	-0.886041	0.306925	0.477849	1.66461	0.954703
SH3KBP1	-0.820707	-0.323245	-0.829401	-0.66685	-0.219998	0.32544	0.339333	2.19543
SIDT1	-1.23634	-0.77257	-0.867823	-0.568457	0.199379	0.688687	1.19236	1.36477
SINHCAF	-0.903702	-0.950518	-0.666412	-0.964129	0.192207	0.989724	0.806319	1.49651
SKIL	-1.30988	-0.12538	-0.260015	-0.101151	-1.08205	0.0797771	1.17899	1.6197
SLC25A13	-0.932777	-0.856327	-0.88579	-0.828697	0.430128	0.635723	0.791772	1.64597
SLC9A3R2	-0.892762	-0.826238	-0.767745	-1.0904	0.814429	0.403131	0.922618	1.43697
SMCO4	-1.13177	-0.618663	-0.857954	-0.816475	0.571267	1.01094	0.255142	1.58751
SMIM14	-1.22975	-0.522335	-0.483376	-0.575912	-0.472654	0.397032	1.21864	1.66836
SNX10	-0.659373	-0.936535	-1.01365	-1.05152	1.17418	1.08684	0.786438	0.613622
SORBS2	-1.63245	-0.405334	-0.87227	-0.443773	0.33738	0.869225	0.935109	1.21211
SP140	-0.704991	-0.768247	-1.04473	-1.09526	0.795284	0.776947	0.631422	1.40958
SPAG9	-1.2235	-0.247809	-0.888075	-0.741938	0.199878	0.672194	0.364325	1.86493
SPINK1	-0.45029	-0.450206	-0.450158	-0.448567	-0.444266	-0.146688	-0.0529786	2.44315
SPINT2	-1.06494	-0.516437	-0.742358	-0.710797	0.177382	0.283177	0.539149	2.03483
SPP1	-0.580704	-0.489292	-0.512039	-0.469465	-0.556377	-0.529358	2.03224	1.10499
SPTSSB	-0.901795	-0.911061	-0.913802	-0.891014	0.801574	0.462167	0.95204	1.40189
SRRM1	-0.833182	-0.128825	-0.962213	-0.606345	-0.760723	0.366125	1.41429	1.51088
SRRM2	-0.855732	-0.454821	-0.954691	-0.952683	0.144361	0.479083	0.737873	1.85661
ST6GALNAC1	-1.03843	-0.687528	-0.674085	-0.641405	-0.347453	0.84605	1.77819	0.764659
STX7	-1.00586	-0.258344	-0.711807	-0.484711	-0.62869	0.101344	1.10029	1.88779
STYK1	-1.13142	-0.703852	-0.712356	-0.70941	0.0757292	0.368035	1.1665	1.64677
SULT2B1	-0.970523	-0.830461	-1.04708	-0.850419	1.21249	0.76079	0.786043	0.939166
SYNE2	-0.838006	-0.684232	-0.624444	-0.696347	-0.53718	0.383333	1.37885	1.61803
SYTL2	-1.08994	-0.373913	-0.780054	-0.614176	-0.304892	0.170727	1.28678	1.70547
TAF1D	-0.706712	-0.68774	-0.885628	-1.08876	0.289362	0.959932	0.424799	1.69475
TAPBPL	-1.04498	-0.742486	-0.825653	-0.749083	0.398357	0.261908	1.69475	1.00719
TAX1BP1	-1.38296	-0.272658	-0.565397	-0.363705	-0.576842	0.309302	1.24583	1.60643
TFF1	-0.609002	-0.605934	-0.598656	-0.42545	-0.599977	-0.383094	1.72247	1.49964
TFF2	-0.634671	-0.633567	-0.606652	-0.544779	-0.618557	-0.157979	1.50995	1.68625
TFRC	-0.846084	-1.0144	-1.01458	-0.702031	0.562915	0.523308	1.10405	1.38682
TIAM1	-0.785981	-0.908904	-0.950547	-0.943197	0.944468	0.933479	0.337483	1.3732
TIMP1	-0.847293	-0.97249	-0.943365	-0.945218	0.671677	1.0754	1.08558	0.875706
TINAGL1	-0.927451	-0.740948	-0.835111	-0.536976	-0.105019	0.124382	1.59713	1.42399
TM4SF1	-0.872355	-0.958098	-0.853654	-0.90197	1.19613	0.841863	1.24363	0.304453
TMEM14A	-0.766735	-1.03886	-1.06604	-0.778811	1.0791	0.697232	0.634472	1.23965
TMEM181	-0.981546	-0.663814	-0.887164	-0.783201	0.0654455	0.421934	1.49594	1.33241
TMEM92	-0.980397	-0.781448	-0.962607	-0.888658	1.36594	0.91539	0.419626	0.912156
TPM3	-0.90169	-0.202963	-1.21395	-0.973385	0.202872	0.477333	1.45573	1.15606
TPM4	-0.982488	0.478244	-0.796563	-1.0463	-0.647978	0.366964	1.12874	1.49938
TSPAN15	-0.935058	-0.937493	-0.930038	-0.924008	0.886128	0.764287	0.996934	1.07925
TST	-1.00846	-0.898412	-0.452685	-1.10287	0.299356	1.44369	0.633124	1.08625
TUT4	-1.1839	-0.349633	-0.592155	-0.595568	-0.675862	0.592682	1.27917	1.52526
UBE2L6	-0.919475	-0.857897	-1.00719	-0.88836	1.27441	0.705394	0.673464	1.01966
UGGT1	-1.12936	-0.609119	-0.744437	-0.419371	-0.395769	0.350992	1.45093	1.49614
UPK1A	-1.02113	-0.13064	-0.492284	-0.437421	-1.08756	0.463191	0.879417	1.82643
UPK3A	-0.69737	-0.695733	-0.699771	-0.693266	-0.48608	0.339358	1.01529	1.91757
UPK3BL2	-0.554566	-0.61046	-0.602375	-0.618761	2.30377	0.444827	-0.141562	-0.220878
VAMP5	-0.631669	-0.99728	-1.04885	-0.842199	1.03649	0.516844	0.472597	1.49407
VPS28	-0.593449	-0.694435	-1.02075	-1.18579	0.702161	1.28947	0.28633	1.21647
VWA5A	-1.14213	-0.990603	-0.902223	-0.383224	0.615577	0.225116	1.32086	1.25662
WIPI1	-0.790486	-0.827803	-1.0346	-1.02518	1.22091	0.632238	0.831845	0.993066
WIPI2	-1.05127	-0.733532	-1.05824	-0.851076	0.666919	0.915433	1.05549	1.05627
WLS	-0.952994	-0.948916	-0.961999	-0.782194	0.488211	0.812076	1.22212	1.12369
WNT5A	-1.09331	-0.436396	-0.651212	-0.46586	-0.788471	0.619967	1.36188	1.4534
WSB1	-1.28186	-0.596273	-0.804511	-0.797009	0.563262	0.707397	0.624212	1.58478
ZFP36L1	-1.19921	-0.897631	-0.564722	-0.739218	0.0451566	1.12196	1.37697	0.856701

## Sheet: Table S6F
Table S6F. Differentially expressed genes in CF PDE derived CAC at D9 of differentiation. The differentially expressed genes in CF PDE derived CAC relative to those derived from WT PDEs at D9 of differentiation are shown. Columns B-I show the the Z-scores calculated for each gene from the average expression values. Heatmaps in figure 5 depict the Z-scores listed.
Genes	WT_D2	WT_D5	WT_D7	WT_D9	CFKO_D2	CFKO_D5	CFKO_D7	CFKO_D9
ABHD5	-0.388339	1.0552	0.378126	1.82031	-1.08198	-0.709117	-0.657036	-0.41716
ACER2	-0.0203905	0.471385	0.639611	1.85083	-1.37587	-0.522807	-0.862471	-0.18028
ACO1	1.19594	0.673261	0.162473	1.41159	-1.05089	-0.833709	-0.983404	-0.575259
ACSL1	1.32118	0.209221	0.666121	1.3016	-0.908686	-0.775267	-0.922489	-0.891681
ADGRF1	0.699027	0.59075	0.611853	1.52729	-1.4132	-0.650242	-0.909881	-0.455602
ALDH1A1	0.561961	0.467725	0.815853	1.61239	-1.21343	-0.712037	-0.613961	-0.918507
ANXA3	-0.0917431	1.42417	-0.186468	1.49882	-1.34221	-0.824346	-0.447312	-0.0309065
AQP4	-0.707454	1.33618	0.699163	1.49457	-0.707454	-0.704984	-0.704748	-0.70527
AREG	-0.271522	1.50528	0.339935	1.38019	-0.431245	-0.517729	-1.29918	-0.70573
ARHGAP27	0.707199	0.744022	0.423654	1.62916	-1.02295	-0.865616	-0.885419	-0.730055
ARHGAP5	0.194137	0.709087	0.168674	1.87857	-1.44615	-0.361712	-0.687646	-0.454953
ARHGDIB	0.286514	1.00787	0.549579	1.57163	-0.46768	-0.887496	-1.00762	-1.05279
ATF3	-0.220668	1.5245	0.1569	1.47835	-1.05172	-0.574065	-0.412705	-0.900597
ATP13A2	-0.261138	1.12652	0.353586	1.76529	-1.01119	-0.741142	-0.829133	-0.402786
ATP5ME	-0.443555	-0.660019	-0.0487282	2.34561	-0.904216	-0.137046	0.011785	-0.163831
ATP6	1.37874	-0.276662	1.21828	0.825272	-0.291079	-0.771451	-1.10379	-0.979303
ATP6V0B	0.364062	1.61177	0.561338	0.933914	-0.800448	-0.925709	-1.04901	-0.69591
ATP6V1A	0.712846	0.523461	0.827659	1.49514	-1.16424	-0.756525	-0.93642	-0.70192
ATP8	0.388059	-0.526224	0.153759	2.26604	-0.844613	-0.5457	-0.498186	-0.393138
B4GALT5	0.136036	0.358487	0.195805	2.08139	-1.28783	-0.362452	-0.739311	-0.38212
BAAT	0.694948	0.861353	0.788192	1.3297	-0.996638	-0.858199	-0.887619	-0.931731
BCAM	0.341941	0.884204	1.62154	0.645523	-0.927364	-0.859001	-0.836064	-0.870783
BCAS4	0.298977	1.73805	0.275349	1.01086	-0.825395	-0.798727	-0.970842	-0.728268
BCL2A1	-0.102844	0.242274	-0.0732629	1.12262	1.4846	-0.050541	-1.40848	-1.21437
BPNT1	0.119097	1.05754	0.64325	1.54478	-1.16152	-0.523168	-0.968988	-0.711
BTG2	0.0751905	0.131665	1.27182	1.48414	-0.189823	-0.430597	-0.861418	-1.48098
C1GALT1	0.688819	0.973657	0.685249	1.30896	-0.75166	-0.882023	-1.06322	-0.959784
C2	0.153829	0.872561	0.603449	1.73683	-0.823835	-0.836697	-0.852585	-0.853557
CANX	1.62466	-0.208668	0.149112	1.28453	-1.38407	-0.437233	-0.446666	-0.58167
CCN1	-0.978441	0.492268	0.037927	1.94644	-1.37464	-0.305792	0.163707	0.0185326
CD47	0.811754	1.20797	0.115923	1.34058	-1.02282	-0.837299	-0.903329	-0.712773
CD74	-0.644981	0.467644	-0.118245	2.30762	-0.534606	-0.495591	-0.570965	-0.410872
CDC42EP5	0.831933	1.43439	0.661892	0.696186	-1.01621	-0.91787	-0.954462	-0.735851
CDH1	0.391548	0.775661	0.315164	1.56385	-1.75997	-0.43704	-0.58427	-0.26494
CDS1	0.5825	0.527001	0.669017	1.62924	-1.3304	-0.483193	-0.855596	-0.73857
CFB	0.502017	0.861876	0.55955	1.60418	-0.845322	-0.832226	-0.932871	-0.9172
CIB1	0.757941	1.18129	0.794421	0.963867	-1.08293	-0.88159	-0.96228	-0.770721
CISD1	0.25477	1.22258	1.13364	0.940875	-0.955979	-0.606535	-0.92602	-1.06334
CLDN4	1.25035	0.909363	0.300235	0.818134	0.0227011	-0.733524	-1.37361	-1.19365
CLDN7	1.38488	0.831433	-0.164594	1.08745	-0.17671	-0.602805	-1.21609	-1.14356
CLIC5	0.823882	0.56901	0.317234	1.71941	-0.857767	-0.858535	-0.85784	-0.855395
CLINT1	0.463859	1.19316	0.252417	1.38503	-1.44994	-0.767438	-0.770764	-0.306326
CLTC	1.26513	0.156309	0.497079	1.38677	-1.32313	-0.893402	-0.366572	-0.722192
CMPK1	0.372391	1.26046	0.491421	1.36201	-1.14496	-0.922564	-0.770539	-0.648221
COX2	1.00811	-0.0599338	1.51093	0.711252	-0.990527	-0.267399	-1.3499	-0.562532
COX3	1.2298	-0.365137	1.57517	0.620159	-0.508599	-0.651762	-0.969374	-0.930252
CPD	-0.171292	0.00811325	0.944256	1.95566	-1.028	-0.462181	-0.301545	-0.945015
CPEB4	0.955666	0.277722	0.471352	1.37424	-1.77873	-0.0953932	-0.596636	-0.60822
CREBL2	-0.291947	0.823479	0.112764	2.05212	-1.03832	-0.66075	-0.480282	-0.517072
CTSA	0.170494	1.19567	0.425431	1.58107	-0.771812	-0.871408	-0.935405	-0.79404
CTSS	-0.15928	0.783826	0.45225	1.89665	-1.134	-0.343589	-0.881426	-0.614433
CUNH15orf48	0.166603	0.673938	1.00401	1.59258	-0.976209	-0.791986	-0.854514	-0.814423
CXCL16	1.66019	0.882082	0.16985	0.670676	-0.862243	-0.837524	-1.09236	-0.590674
CXCL17	-0.0239246	0.731445	0.586371	1.88131	-0.968938	-0.657281	-0.847697	-0.701288
CYTB	1.11881	-0.192041	1.2938	1.0835	-0.827893	-0.550329	-1.06487	-0.860981
DAPP1	-0.0809557	0.866176	0.49127	1.87522	-0.816503	-0.757357	-0.801887	-0.77596
DBI	1.26391	0.488405	0.416158	1.26176	-0.943221	-0.306379	-1.22757	-0.953056
DBNDD2	1.21652	1.38904	0.320355	0.594616	-1.0075	-0.741612	-0.901046	-0.870365
DCXR	0.72287	1.16466	0.789748	1.02763	-0.911054	-0.853182	-0.98209	-0.958577
DDRGK1	0.845172	1.65172	0.196162	0.730397	-0.696157	-0.931325	-0.999956	-0.796013
DDX60	0.0323162	1.1613	0.0380808	1.70546	-1.0001	-0.72228	-1.09757	-0.117207
DEGS2	0.563531	0.853562	0.427802	1.63143	-1.10912	-0.851662	-0.809574	-0.705969
DEPP1	0.402699	0.706016	1.42214	0.552564	0.205134	-0.605503	-1.38314	-1.29991
DMXL2	0.589091	0.598803	0.277975	1.8387	-1.08715	-0.714929	-0.665966	-0.836522
DSC2	1.51188	0.641313	0.377367	1.01172	-0.887368	-0.886341	-0.882184	-0.886387
DSG2	0.22738	-0.0916718	0.195156	2.08264	-1.41937	-0.341472	0.00549346	-0.658151
DUSP4	0.443782	0.289815	0.180095	2.05753	-0.870473	-1.08433	-0.547841	-0.468575
DUSP5	1.14583	0.619595	0.467158	1.14598	-0.0718288	-0.836711	-1.32427	-1.14575
EDN1	-0.475167	1.1583	-0.0205915	1.91692	-0.826912	-0.702622	-0.645164	-0.40477
EGR1	-1.10082	-0.973333	0.200913	1.66665	-0.620923	0.497909	0.981798	-0.652189
ELF3	0.442377	0.969329	0.658181	1.40842	-0.613216	-0.48513	-1.14318	-1.23678
ELOVL5	1.03674	0.610461	0.749499	1.25473	-1.14417	-0.755244	-0.84374	-0.908289
ENPP3	0.0955344	0.819611	0.569226	1.8101	-0.86746	-0.767098	-0.835856	-0.824052
EPAS1	0.386825	0.833517	0.514731	1.65047	-0.622838	-0.709656	-0.737056	-1.31599
EREG	0.0159034	1.50804	0.214413	1.38968	-0.588739	-0.553508	-1.24157	-0.744223
ERRFI1	0.969938	1.10385	0.485043	1.06008	-0.560915	-0.83735	-1.09871	-1.12194
FAM107B	0.518404	1.29778	0.351509	1.30821	-1.09046	-0.550271	-0.782989	-1.05218
FCMR	-0.446069	0.415197	-0.113652	2.32773	-0.57922	-0.549694	-0.571577	-0.482718
FOS	-0.337192	0.482323	0.680634	1.90143	-0.911523	-0.378552	-0.185585	-1.25154
FOSB	0.089435	0.14463	-0.0159952	2.14434	0.0178133	-0.422278	-0.606662	-1.35128
FRK	0.051351	0.984916	0.60517	1.68411	-0.910601	-0.637926	-0.958563	-0.818455
FRMD4B	1.37985	0.738246	0.416056	1.03965	-0.746365	-0.737456	-1.12287	-0.967103
GABARAPL1	-0.277271	0.362038	0.114785	2.27483	-0.622106	-0.397409	-0.747165	-0.707697
GABARAPL2	-0.071609	1.17924	0.230028	1.70785	-1.04575	-0.577501	-1.02425	-0.398011
GALNT7	1.29833	-0.095513	0.0440799	1.66734	-1.06176	-0.390009	-1.02655	-0.435907
GDE1	1.07246	0.781568	0.61975	1.18022	-0.802907	-0.722881	-0.941471	-1.18675
GFPT1	-0.0387228	0.470601	0.90335	1.7098	-1.38891	-0.861143	-0.55707	-0.237909
GLO1	0.0980683	0.866848	0.680156	1.68049	-1.02701	-0.484034	-0.814984	-0.999528
GLRX	0.868272	0.86225	0.789306	1.19458	-0.966144	-0.912339	-0.945443	-0.890478
GMNN	-0.404804	1.83731	0.832945	0.526031	-0.270064	-0.399182	-1.00788	-1.11436
GOLM1	-0.126877	0.337246	0.0501693	2.23532	-1.04058	-0.654885	-0.539798	-0.260597
GOLPH3L	1.62439	0.588895	0.0902743	1.01982	-1.22206	-0.684957	-0.727576	-0.688786
GOT2	0.554251	0.941281	0.389136	1.60989	-0.919769	-0.930188	-0.81806	-0.826542
GPD1L	0.507509	0.366952	0.315033	1.90799	-1.24686	-0.29454	-0.867526	-0.688553
GPRC5A	-0.333553	0.954693	0.50893	1.80988	-0.68356	-0.562993	-1.18183	-0.51157
GPX1	0.746713	1.02451	-0.00825864	0.45035	1.13617	-1.13581	-1.3886	-0.825085
GRK3	0.184809	0.606273	0.367223	1.96687	-1.0412	-0.854422	-0.726181	-0.503374
GRSF1	0.0849422	0.344058	-0.254854	1.95673	0.201047	0.0394081	-0.933584	-1.43775
GSTP1	0.475015	1.23206	0.305282	1.44488	-0.754555	-0.829428	-1.11505	-0.758199
HCLS1	-0.407157	1.27543	0.40304	1.63662	-0.991554	-0.52917	-0.959297	-0.427905
HES1	-0.872193	-1.18497	-0.173945	0.624074	-0.0451779	1.83234	0.630936	-0.811058
HOOK1	0.184295	1.03068	0.471568	1.65853	-1.15201	-0.723447	-0.745498	-0.724127
HS3ST1	0.788245	0.363219	0.611693	1.55072	-0.704697	-0.305472	-1.4868	-0.816906
HYAL1	-0.91422	0.915257	1.22077	1.37097	-0.660813	-0.260447	-1.00185	-0.669669
ICAM1	0.192015	0.987982	0.491576	1.7026	-0.851522	-0.842903	-0.848749	-0.831002
IDH1	0.0424765	1.03442	0.71596	1.52614	-1.2537	-0.801481	-0.823905	-0.439913
IER3	1.55269	0.649169	0.535099	0.191802	0.00455079	-0.194649	-1.20116	-1.5375
IFNGR2	1.14238	1.20295	0.537487	0.775774	-0.977346	-0.91005	-0.936749	-0.834438
IKZF2	0.676014	0.75462	1.047	1.13074	-1.38585	-0.656085	-0.681054	-0.885392
IL1A	0.707682	1.07087	0.319231	1.44527	-0.757776	-0.951243	-0.936897	-0.897135
INSR	0.492706	0.551245	0.659684	1.71352	-1.13191	-0.667625	-0.96168	-0.655943
IRS2	-0.0752954	0.974325	0.770296	1.64482	-0.836342	-0.833512	-0.831595	-0.812695
ITM2A	-0.0341222	0.977118	0.612492	1.70873	-1.06014	-0.757714	-0.774004	-0.672355
JPT1	0.510401	1.90812	0.514176	0.340018	-0.733777	-0.903745	-0.932642	-0.702551
JUN	0.416163	0.0557514	1.10529	1.12239	-0.714431	0.296621	-0.385696	-1.89608
JUND	0.516048	0.893448	0.556756	1.44456	-1.47644	-0.917154	-0.496621	-0.520603
KCNE3	0.677933	0.426221	1.08497	1.39953	-0.89233	-0.915003	-0.852909	-0.928416
KLF4	1.42923	0.262995	0.491156	1.26236	-0.827483	-0.864993	-0.672391	-1.08088
KLF5	1.34092	0.36083	0.740485	1.01508	-1.09606	-0.261165	-0.95447	-1.14562
KRT4	-0.510304	0.569124	2.06087	0.57821	-0.671858	-0.58761	-0.680869	-0.757566
KRT8	0.270172	1.87868	0.103865	0.877493	-1.01036	-0.867676	-0.79802	-0.454161
LDHB	-0.46631	1.67645	0.688894	1.10049	-0.80302	-0.878512	-0.683992	-0.633999
LGMN	0.0221126	1.24539	0.487284	1.5551	-0.850523	-0.728556	-1.00811	-0.722688
LIMCH1	-0.423107	0.675512	0.457299	2.05893	-0.693454	-0.693454	-0.690546	-0.691181
LOC101671124	-0.428489	0.317641	0.463302	2.20548	-0.649796	-0.638328	-0.654644	-0.615171
LOC101672378	2.0819	0.244689	0.221725	0.471562	-0.55617	-0.790359	-0.847418	-0.825933
LOC101672598	0.830963	1.30003	0.321247	1.11388	-1.03895	-0.863811	-1.01409	-0.649264
LOC101672663	2.17555	0.0925399	0.0564772	0.498516	-0.603433	-0.728102	-0.752055	-0.739495
LOC101673784	0.874695	0.998966	-0.151283	1.4872	-0.302049	-0.88347	-1.21472	-0.809344
LOC101673788	1.46899	-0.104793	-0.00318721	1.61684	-0.744463	-0.744463	-0.744463	-0.744463
LOC101674007	-0.259817	0.786302	0.112785	2.02112	-1.20092	-0.555014	-0.621518	-0.282934
LOC101674939	0.992127	-0.240663	0.171444	1.94738	-0.745992	-0.490304	-0.862922	-0.77107
LOC101676065	-0.112057	0.303434	0.16975	2.24179	-0.818558	-0.712682	-0.746489	-0.325185
LOC101676151	-1.70829	-0.231399	0.221686	1.76337	-0.412932	0.640514	0.218189	-0.491142
LOC101676319	-0.634114	0.192645	0.850524	2.07288	-0.600522	-0.629148	-0.624964	-0.627305
LOC101678227	0.434904	1.33923	0.559324	1.23372	-0.862095	-0.896548	-0.905974	-0.902561
LOC101679831	-0.494796	1.45929	0.831345	1.24956	-0.888489	-0.83988	-0.732837	-0.584186
LOC101679955	-0.187687	0.372276	-0.0308121	2.23265	-1.03917	-0.591443	-0.628123	-0.127691
LOC101680039	1.90011	0.352692	0.0846505	0.847253	-0.840949	-0.806542	-0.790785	-0.746426
LOC101681752	0.865348	0.490598	0.466524	1.63675	-1.09368	-0.966404	-0.64948	-0.74966
LOC101682302	0.463421	0.912804	0.527878	1.60195	-0.968957	-0.760001	-0.96483	-0.812261
LOC101682432	0.314455	-0.211259	0.618562	2.01103	-1.23704	-0.528314	-0.207782	-0.759655
LOC101684072	1.62915	0.898402	-0.1504	0.601992	0.0304303	-0.754474	-1.27047	-0.984626
LOC101684378	-0.287863	0.995462	0.453161	1.85617	-0.756721	-0.752851	-0.754152	-0.753204
LOC101685363	0.363441	1.39474	0.352286	1.30255	-0.983042	-0.894981	-1.04714	-0.48786
LOC101685649	-0.256905	1.25359	0.620028	1.56456	-0.80022	-0.797591	-0.786078	-0.797382
LOC101686708	0.324398	0.782251	0.330635	1.85048	-0.991304	-0.692935	-0.821511	-0.78201
LOC101687699	0.0598323	1.30172	0.22828	1.54682	-1.19387	-0.972495	-0.572804	-0.397485
LOC101688986	0.98631	1.12131	-0.184296	1.40319	-0.811915	-0.838311	-0.841214	-0.835072
LOC101690213	0.560222	1.58722	0.364221	0.884001	-1.17653	-1.04207	-0.800523	-0.376537
LOC101690256	-0.510071	0.0782995	0.27571	2.33806	-0.564248	-0.523787	-0.553104	-0.540854
LOC101692051	-0.545162	0.641354	0.210263	2.17074	-0.634462	-0.625542	-0.624371	-0.592824
LOC101693176	0.081689	1.00534	0.54975	1.58601	-1.32647	-0.99773	-0.393368	-0.505213
LOC101693310	-0.522959	0.145183	0.647133	2.17379	-0.831993	-0.566513	-0.5577	-0.486941
LOC106003392	0.481059	1.66663	0.122286	1.08101	-0.828542	-0.839835	-0.842109	-0.840499
LOC106004832	0.558873	1.36181	0.87249	0.85796	-0.879498	-0.916556	-0.899784	-0.955296
LOC106004965	0.147066	1.23675	0.931464	1.18812	-1.13221	-0.715579	-0.777366	-0.878241
LOC106005313	0.264316	0.462178	0.47123	1.98892	-0.797073	-0.796044	-0.795934	-0.797591
LOC106005447	-0.0767011	0.359867	0.160005	2.22363	-0.754386	-0.50615	-0.90366	-0.5026
LOC106005570	0.519362	0.975899	0.627793	1.31802	-0.197722	-0.957222	-1.34058	-0.945552
LOC106006842	-0.548858	0.302051	0.241244	2.26337	-0.690923	-0.229658	-0.702493	-0.634729
LOC123388620	-0.719214	-0.535817	-0.301684	1.10767	-0.756641	-0.66502	1.96326	-0.0925476
LOC123390351	-0.011421	1.20431	0.366564	1.67381	-0.808316	-0.808316	-0.808316	-0.808316
LOC123391553	-0.272868	1.1287	0.346392	1.80218	-0.614608	-0.773859	-0.78033	-0.835604
LY96	0.863669	0.804174	0.654507	1.34498	-0.948286	-0.843896	-0.954004	-0.921143
LYN	0.25438	0.870686	0.441886	1.73005	-1.10666	-0.593544	-1.06012	-0.536677
LYPD2	-0.612318	0.102528	0.566658	2.22148	-0.743935	-0.446992	-0.627426	-0.459992
MACC1	0.98424	0.353315	0.119107	1.73539	-1.20878	-0.730135	-0.851544	-0.401592
MAFF	-0.467197	0.514746	1.30487	1.207	-0.192619	0.194133	-1.24026	-1.32068
MAGT1	0.5978	0.673642	0.517765	1.63837	-1.32236	-0.640891	-0.782303	-0.682023
MAL2	-0.0294364	1.70656	0.509081	1.04691	-0.963472	-0.788658	-0.946278	-0.534704
MED24	-0.608745	0.71739	0.527796	2.01649	-0.722489	-0.667843	-0.680748	-0.581853
MLPH	-0.231003	0.687312	0.615802	1.93447	-0.972395	-0.615558	-0.814495	-0.604135
MRPL33	-0.261893	1.60087	0.128347	1.42401	-1.09797	-0.617863	-0.739627	-0.435879
MUC1	0.520891	0.676658	0.531938	1.71448	-0.985585	-0.625444	-0.971339	-0.861599
MUC13	0.0373655	0.557048	0.794056	1.85214	-0.836141	-0.812255	-0.8174	-0.77481
MUC16	0.484982	0.927852	0.259648	1.70225	-1.03821	-0.825583	-0.893062	-0.617876
MUC4	0.251422	0.576139	0.875386	1.70794	-0.875243	-0.757603	-0.908853	-0.869183
MUC5AC	-0.662606	-0.351403	-0.0955096	2.401	-0.640631	-0.0614011	-0.489196	-0.100253
MUC5B	-0.666573	0.00324404	0.963387	2.05596	-0.666573	-0.532268	-0.620074	-0.5371
MYH14	-0.161883	0.892581	0.627004	1.7687	-1.16223	-0.72336	-0.697302	-0.543514
MYO5C	0.0921004	1.1422	0.779123	1.42084	-1.12546	-0.73735	-0.696342	-0.875114
NCCRP1	0.747407	0.681352	1.10175	1.13259	-0.913014	-0.860256	-1.19105	-0.698779
ND1	1.57761	-0.247516	0.913283	0.876411	-0.300206	-0.693823	-1.15443	-0.971329
ND3	0.462	-0.496492	0.654962	2.05571	-0.725364	-0.408995	-0.73145	-0.810368
ND4	1.57354	-0.574154	1.14857	0.730521	-0.479862	-0.464261	-1.07854	-0.85581
ND4L	-0.19006	-0.339136	0.0737005	2.35185	-0.957897	-0.445472	-0.439763	-0.0532225
NDUFA3	-0.195799	-0.8233	-0.170218	2.27667	-0.999858	-0.0153509	0.149791	-0.221934
NDUFB1	-0.790959	-0.238972	0.140727	2.23269	-1.09744	-0.266827	0.146017	-0.125233
NEBL	0.121289	1.38336	0.393696	1.40561	-1.0983	-0.761474	-0.958677	-0.485505
NEK10	0.0825064	0.678212	0.707627	1.78451	-1.08552	-0.46428	-0.807231	-0.895823
NFIA	-0.287336	0.340394	1.25473	1.44558	-0.697069	-0.173307	-0.290061	-1.59293
NFKBIZ	0.581069	1.39528	0.633624	1.00339	-0.803732	-0.89559	-1.0742	-0.839835
NMT1	-0.181172	-0.701088	-0.913347	2.19815	-0.764765	0.374589	0.199138	-0.211508
NR4A1	-0.40174	0.410853	0.402725	2.19205	-0.578667	-0.671453	-0.661022	-0.692743
NT5DC3	0.62947	1.13336	0.371825	1.41994	-0.930813	-0.845715	-0.923241	-0.854834
OGFRL1	0.0741821	1.41778	0.603214	1.30748	-0.908384	-0.748598	-0.842844	-0.902825
OXR1	-0.385567	1.15408	0.585711	1.55052	-1.40661	-0.42755	-0.397734	-0.672843
PANK4	0.759046	1.38616	0.633768	0.871412	-0.963064	-0.934595	-0.923231	-0.829499
PAPSS2	-0.289801	1.09692	0.729311	1.63359	-0.791657	-0.792652	-0.790685	-0.795028
PAQR6	0.438878	1.40307	0.679262	1.06357	-0.983573	-0.891659	-0.960721	-0.748828
PARD6B	-0.132881	1.18595	0.201702	1.72016	-0.790031	-0.543665	-1.21411	-0.427134
PDZK1IP1	-0.36787	1.67631	0.365389	1.29431	-0.861533	-0.788041	-0.741012	-0.577552
PIGR	-0.543192	-0.115015	0.438542	2.32231	-0.543192	-0.520554	-0.536486	-0.502415
PLAC8	0.780501	1.20846	0.491337	1.16587	-0.851245	-0.906579	-0.957681	-0.93066
PLAGL2	0.52154	1.14827	0.513779	1.3907	-0.976826	-0.85822	-0.805367	-0.933873
PLAT	-0.168723	0.205995	0.131293	2.30222	-0.536357	-0.729863	-0.783624	-0.420943
PLEKHS1	0.771546	0.797681	0.48398	1.52163	-0.820458	-0.812374	-0.975581	-0.966421
PLK2	0.258209	1.40276	0.735199	1.01688	-1.33522	-0.753113	-0.948369	-0.376348
PLPP2	-0.0361493	1.83094	0.615932	0.783445	-1.04672	-0.829106	-0.683258	-0.635075
PLSCR1	0.135373	0.851837	0.571461	1.74078	-1.09562	-0.655446	-0.961842	-0.586539
POLD4	0.998887	1.2864	0.464912	0.887242	-0.927275	-0.964482	-0.995868	-0.74982
PRAP1	-0.30767	2.00776	0.296086	0.862328	-0.720987	-0.71681	-0.718339	-0.702367
PRDX2	1.18155	1.33419	0.771063	0.253891	-0.80386	-1.02201	-0.901316	-0.813512
PRDX5	0.786485	0.960274	0.891425	1.07407	-0.758358	-0.853031	-1.07762	-1.02324
PRDX6	1.24209	0.235024	1.40827	0.44412	-0.459817	-0.670941	-0.832289	-1.36646
PROM1	0.148779	0.298662	0.656928	2.00854	-0.787996	-0.767215	-0.785446	-0.772256
PRSS22	0.390466	1.23473	0.619887	1.2396	-0.813345	-0.934859	-1.29186	-0.444623
PSCA	1.70079	-0.103259	0.381953	1.09471	-1.28197	-0.592069	-0.738287	-0.461862
PTGER4	-0.718505	0.412131	-0.290327	2.30104	-0.586174	-0.275034	-0.704538	-0.138593
PTN	-0.123157	1.49242	0.179017	1.508	-0.889862	-0.850434	-0.845622	-0.470361
PVR	0.210958	0.733127	0.474352	1.81083	-0.461857	-1.00876	-1.14066	-0.617993
RAB11A	0.0281407	1.43977	0.803458	1.07595	-1.25931	-0.613656	-0.929237	-0.545109
RAB11FIP1	0.15738	1.41049	0.324747	1.39226	-1.08553	-0.741428	-1.00376	-0.454167
RALBP1	-0.182498	1.13515	0.170342	1.75241	-1.31256	-0.682295	-0.472893	-0.407658
RBM47	-0.113699	0.646582	0.707586	1.79194	-1.20361	-0.224181	-0.990668	-0.613946
REEP5	-0.0355256	0.812348	0.878093	1.59207	-1.34221	-0.748204	-0.539901	-0.616669
RESF1	0.867107	0.976104	0.726735	1.10814	-0.846624	-0.63351	-1.15197	-1.04599
RFK	0.871111	0.85916	0.523483	1.37254	-1.03749	-0.880043	-0.985345	-0.723423
RNASEK	0.332076	1.232	0.547869	1.33097	-1.05588	-0.67206	-1.22022	-0.494752
RND3	0.24858	0.625415	0.434105	1.92238	-0.876734	-0.606314	-0.876613	-0.870822
RNF213	0.893433	0.479186	0.306955	1.72019	-0.865825	-0.743787	-0.81239	-0.977764
RPS27L	-0.478607	1.53005	0.456943	1.2265	-1.22568	-0.856756	-0.692018	0.0395732
RPS28	-0.893872	-1.10092	-0.744095	0.953617	1.5809	0.796028	0.0342896	-0.625948
RPS29	-0.694099	-1.31305	-0.376003	1.84688	0.0775031	1.02063	-0.146314	-0.415542
RREB1	0.7164	1.37732	0.0860016	1.2357	-1.12766	-0.914379	-0.734666	-0.638722
S100A4	-0.582142	1.02912	0.129249	1.98529	-0.6706	-0.615376	-0.669652	-0.60589
S100A6	-0.0332033	1.23815	0.239554	1.55285	-1.21577	-0.726828	-0.993506	-0.0612444
SAMD9L	0.592901	0.680803	0.666842	1.53388	-0.996168	-0.566832	-1.30721	-0.604217
SAT1	-0.245212	0.769152	0.626507	1.85021	-0.989131	-0.304975	-0.80369	-0.902866
SCEL	0.120916	0.848404	0.481475	1.82	-0.994859	-0.807525	-0.760862	-0.707547
SCNN1A	0.548897	0.5183	0.165249	1.9524	-0.916335	-0.617204	-0.884371	-0.766934
SDC4	0.185259	-0.421346	0.0887645	2.00811	-0.723465	-0.287504	0.518658	-1.36847
SELENBP1	-0.865485	0.348328	1.22946	1.69348	-1.00895	-0.269861	-0.45316	-0.673809
SELENOP	-0.434154	0.687813	0.923132	1.63257	-1.37015	-0.888982	-0.243561	-0.306664
SFTPD	0.500125	0.959134	0.193029	1.71775	-0.858183	-0.799333	-0.86659	-0.845936
SHISA5	-0.0286001	0.388696	0.595051	1.96386	-1.16711	-0.924158	-0.215796	-0.61194
SIX1	-0.0318204	1.49379	0.882183	1.04713	-0.848747	-0.764782	-0.949629	-0.828124
SKAP2	-0.289275	0.580787	0.238018	2.07358	-1.22566	-0.655063	-0.23804	-0.484353
SLC12A2	0.0829752	0.244464	0.59424	2.0627	-0.919491	-0.578504	-0.885842	-0.600543
SLC12A7	0.0448903	0.622863	-0.030106	2.1442	-0.842405	-0.796395	-0.656234	-0.486814
SLC15A2	0.074575	0.961305	0.598949	1.70488	-0.891913	-0.792964	-0.903005	-0.751831
SLC28A3	-0.0915921	0.629809	0.205187	2.10224	-0.87161	-0.668229	-0.846071	-0.459737
SLC31A1	0.385216	0.464004	0.790601	1.75899	-0.968314	-0.733002	-0.821	-0.876497
SLC34A2	-0.382737	0.955066	-0.116786	2.07882	-0.645855	-0.629066	-0.641422	-0.618021
SLC35A1	0.510633	0.694653	0.650868	1.64355	-0.931977	-0.69836	-1.05354	-0.815828
SLC44A4	0.295737	0.662148	0.693957	1.73729	-1.11506	-0.754237	-0.819752	-0.700089
SLC46A1	-0.0238919	1.30192	0.136232	1.69193	-0.807167	-0.790282	-0.82152	-0.687224
SLC4A7	0.697766	0.619428	0.31659	1.74462	-1.1437	-0.750869	-0.821847	-0.661984
SLC6A6	-1.42407	0.639035	0.374776	1.90706	-0.594784	-0.625266	-0.17897	-0.0977748
SLURP1	-0.435473	0.405885	1.01056	1.88285	-0.782275	-0.577847	-0.78972	-0.713975
SMIM4	-0.636493	0.982656	0.744564	1.64631	-1.24801	-0.48001	-0.320705	-0.688303
SOX2	0.726589	1.2878	0.647101	1.01125	-0.918706	-0.918706	-0.916626	-0.918706
SOX21	0.745732	0.82696	0.597332	1.42606	-0.98873	-1.15678	-0.695735	-0.754844
SPATA18	0.509919	0.686492	0.688215	1.63592	-0.948546	-0.798372	-0.820405	-0.953223
SQOR	0.747718	0.2416	0.740599	-0.153593	1.49217	-0.484225	-1.22068	-1.36359
STEAP4	-0.602763	0.604393	0.160362	2.20194	-0.595053	-0.590811	-0.595324	-0.582741
STOM	-0.316697	0.0529794	0.324019	2.03019	-0.16419	0.297909	-0.910866	-1.31334
SYNRG	0.492977	0.76436	0.3631	1.72365	-1.22093	-0.779503	-0.85749	-0.486165
TBCA	0.609609	0.650548	0.202223	1.71073	-1.29487	-0.137934	-0.987659	-0.752649
TC2N	0.801077	1.10023	0.3828	1.32037	-0.82357	-0.953478	-0.894751	-0.932678
TCIM	0.0254479	0.669637	0.458973	1.97353	-0.782969	-0.780197	-0.782742	-0.78168
TFF3	-0.609376	-0.39133	0.656437	2.25972	-0.60042	-0.442008	-0.462312	-0.410709
TGFB2	0.331831	1.36232	0.429177	1.35094	-0.92072	-0.896886	-0.841366	-0.815297
TJP3	0.714562	0.993359	0.765405	1.2158	-0.827596	-0.86385	-0.920993	-1.07668
TMBIM6	0.213661	0.94485	0.525848	1.65588	-1.17659	-0.921272	-0.759522	-0.482857
TMC4	0.122966	0.608627	0.573558	1.9094	-0.966424	-0.84561	-0.641575	-0.760942
TMC5	0.297365	0.22751	0.814847	1.89222	-0.835497	-0.774994	-0.843295	-0.778155
TMEM170A	-0.376903	1.5349	0.218483	1.5174	-0.91592	-0.693384	-0.701675	-0.582895
TMEM65	-0.604737	1.42681	0.368262	1.55629	-0.904455	-0.651492	-0.383762	-0.806913
TMPRSS11A	0.71253	0.941752	0.829171	1.18152	-1.07934	-0.603645	-0.871845	-1.11014
TMPRSS2	-0.0590479	0.911049	0.359747	1.88702	-0.986189	-0.711832	-0.789581	-0.611166
TP53INP1	-0.0294615	0.953873	0.770265	1.55477	-1.21496	-1.0626	-0.462517	-0.509373
TRIB1	0.434545	0.748761	0.0628504	1.79036	-0.12395	-0.617024	-1.07593	-1.21961
TSC22D1	0.0489757	0.482522	0.592455	1.94319	-1.0691	-0.593853	-0.981638	-0.422549
TSPAN1	1.52099	-0.221786	0.419627	0.444685	0.325456	0.343686	-1.29891	-1.53374
TSPAN8	0.568816	1.25355	-0.19066	1.52988	-0.526932	-0.608057	-1.13007	-0.896522
TSTD1	0.177401	1.35827	0.69986	0.966696	-0.985491	0.0614921	-1.39327	-0.884961
UBC	1.35459	0.245374	1.01502	0.836472	-0.364224	-0.943282	-0.907359	-1.2366
UPK1B	-0.382411	1.53635	-0.204934	1.56772	-1.16967	-0.356291	-0.433061	-0.557708
UTP20	0.506275	0.309821	0.573471	1.89789	-0.752429	-0.789251	-0.828665	-0.917112
VMP1	-0.396363	1.07216	0.865161	1.45478	-0.138871	-0.761897	-1.17836	-0.916609
VSIG2	-0.434756	0.700892	0.392334	1.98381	-1.06412	-0.824143	-0.636314	-0.117704
VTCN1	-0.307228	0.838695	0.457271	1.8135	-1.40917	-0.420558	-0.300777	-0.67174
WDR72	0.674549	0.629276	0.534423	1.66735	-0.955081	-0.823381	-0.892681	-0.834455
WFDC2	-0.487874	0.217677	-0.205333	2.39758	-0.48871	-0.485699	-0.485742	-0.461901
XDH	1.18505	0.447795	0.163804	1.56153	-0.921646	-0.754683	-1.06077	-0.621075
ZFP36	0.845889	-0.682214	0.858682	-0.153195	1.21284	0.476835	-1.07199	-1.48685
ZNF750	0.237928	0.956703	1.34927	0.93503	-1.16013	-0.430329	-1.04189	-0.846577
ABCA12	0.112631	-0.932315	-0.738121	-1.1111	-0.311033	0.0689915	1.44114	1.46981
ACTG1	0.312699	0.903334	0.587873	-1.27809	-1.36779	-0.838108	1.08751	0.592568
ACTN1	-0.937988	-0.646441	-0.628052	-1.05509	0.0568144	0.398547	1.20823	1.60398
ADAMTS1	-0.844611	-0.735513	-0.602222	-0.750835	-0.478219	0.465037	1.60309	1.34327
ADAMTS5	-0.655063	-0.637156	-0.586383	-0.616158	-0.639681	-0.0336712	1.50457	1.66354
ADIRF	-0.616343	-1.14526	-0.708785	-0.906678	1.4432	1.19548	0.684996	0.0533957
AGRN	-0.729686	-0.615556	-0.592936	-0.666102	-0.645313	0.135888	1.63071	1.483
AHNAK2	-0.892989	-0.955253	-0.725256	-1.12417	1.06557	0.685191	0.964095	0.982807
ALYREF	-0.344242	-0.66555	-0.422645	-1.5131	0.0235485	0.220892	1.72008	0.98102
AMOTL1	-0.631828	-0.947258	-0.534797	-0.947667	-0.142855	0.304815	1.76782	1.13177
ANKRD1	-0.650382	-0.448262	-0.542823	-0.397885	-0.649239	-0.539203	1.58637	1.64143
ANKRD11	-0.591334	-0.250323	-0.914975	-0.969989	-0.129844	-0.0940951	1.01107	1.93949
ANXA4	-0.492895	0.216188	-0.253736	-0.483263	-1.50723	-0.31283	1.53446	1.29931
AOPEP	-0.871851	-0.777864	-0.368492	-1.05918	-0.354359	0.682798	1.3152	1.43374
APBB2	-0.888384	-0.63079	-0.58133	-0.664392	-0.591159	0.344329	1.62883	1.3829
AQP3	-0.43963	-0.758218	-0.557156	-0.801448	1.92072	1.14882	0.00663235	-0.519717
ARF4	0.393009	-0.668166	-0.439442	-1.24676	-0.898182	0.117989	1.56169	1.17986
ARGLU1	-0.981169	0.589043	-0.756831	-0.855938	-0.838226	0.138324	1.30145	1.40335
ARHGAP10	-1.00875	-0.968006	-0.609093	-1.02651	1.0061	0.427975	0.926659	1.25162
ARL3	-0.955412	-1.06502	-0.577821	-1.07595	0.745055	0.820986	1.12513	0.983029
ARL4C	-1.00592	-0.925072	-0.788669	-0.918666	0.478545	0.786336	1.2219	1.15155
ARPC2	-0.00115012	-0.88693	-0.755439	-1.6241	1.18009	0.956244	0.73599	0.395303
ARPC5	-0.613289	0.251152	-0.434557	-1.1399	-1.00364	0.0938294	1.4754	1.37101
ARRDC4	-0.443087	-1.12473	-0.839062	-0.918071	-0.0192777	0.710528	1.22101	1.41269
ASS1	-0.901222	-0.894111	-0.875532	-0.862075	0.33365	1.11436	1.46202	0.622914
ATP1B3	0.1207	-0.880772	-0.645422	-1.02314	2.07715	0.529114	0.171948	-0.349581
ATP5MC3	0.803392	-0.595741	0.245324	-2.19236	0.363779	0.943806	0.307213	0.124592
ATP6V0D2	-0.630698	-0.538698	-0.232515	-0.866894	-0.7482	-0.0990638	1.35568	1.76039
B4GALT1	-0.932595	-0.560249	-0.138603	-1.62392	1.3926	0.420743	0.676473	0.76555
BACH1	-0.0205312	-0.995352	-0.342946	-1.72335	0.166006	1.04343	1.09674	0.775998
BCL2L11	-0.987271	-0.5308	-0.531538	-0.927426	-0.018311	-0.0227622	1.35813	1.65998
BGN	-0.818057	-1.18837	-0.60345	-0.98096	0.433068	0.891741	0.988264	1.27777
BHLHE40	-0.916592	-0.95724	-0.545949	-1.0299	0.665806	1.27767	1.33394	0.172267
BIRC3	0.435561	-1.02197	-0.865268	-1.45733	1.45647	0.609907	0.271221	0.571408
BLOC1S2	-0.478113	-0.0301715	0.282756	-1.3292	-0.886403	-0.27382	0.922948	1.792
BMP2	0.852888	-1.05052	-0.65955	-1.56561	-0.114737	0.617619	0.809645	1.11027
BMPR2	-0.920698	-0.692213	-0.810087	-0.57156	-0.307183	0.402616	1.78964	1.10948
BOK	-0.653898	-0.825259	-0.72991	-1.23283	1.603	0.80273	0.727764	0.308401
BPGM	-0.797982	-0.171931	-0.316143	-0.669377	-0.787123	-0.359163	1.21414	1.88758
BSG	1.02985	0.091482	-0.454178	-1.74116	-0.344152	-0.646772	0.921969	1.14295
BTF3	-0.717233	-1.15704	0.203307	-1.53121	0.716817	0.90839	1.08723	0.489734
BTG1	-0.66262	-0.943802	-0.77939	-1.20606	1.4298	0.664147	0.769385	0.728535
BZW2	-0.58137	-0.990537	-0.639678	-1.12281	1.58298	0.928661	0.801421	0.0213346
CALD1	-0.847718	0.0894509	-0.19018	-0.579382	-0.800196	-0.674221	1.11389	1.88835
CALM1	1.26276	-0.313824	-0.409525	-1.70428	-0.0575968	-0.527665	0.416032	1.3341
CALR	-0.107796	-0.781268	-0.860151	-1.19062	-0.0492161	0.100677	1.30877	1.5796
CALU	-0.298761	-0.742933	-0.622358	-0.764098	-0.851134	0.245842	1.5472	1.48624
CAPG	-0.015172	-0.905535	-0.320313	-1.51031	1.87972	0.231485	0.273527	0.366601
CAPZB	-0.649516	-0.348717	-0.56853	-1.11611	-0.654848	0.414913	1.37415	1.54865
CAV1	0.026476	-0.798355	-0.472167	-1.5731	1.73271	0.769854	0.257062	0.0575214
CAVIN1	-0.794233	-0.780173	-0.755104	-0.801342	-0.0152005	0.156894	1.66163	1.32753
CAVIN3	0.0314479	-0.852721	-0.828582	-1.58539	1.26745	0.952562	0.361499	0.653738
CCDC50	-1.01644	-0.651356	-0.687692	-1.15404	0.652396	0.415678	1.50275	0.938707
CCN2	-1.37416	-0.410277	-0.600123	0.00204783	-0.833319	0.718797	1.60524	0.891796
CCND1	-0.58703	-1.02026	-0.662193	-0.89914	-0.124976	0.411533	1.31978	1.56228
CD2BP2	0.643858	-0.514254	-0.671974	-1.61923	1.73736	0.0677043	0.461971	-0.10544
CD9	-0.796427	-0.464885	-1.25885	-1.04934	0.627307	0.852643	1.32776	0.761783
CD99	-0.576243	0.734564	-0.454863	-1.74483	0.207501	-0.45263	1.23006	1.05644
CDC42EP3	-1.29574	-0.335714	-0.923559	-0.492805	-0.278923	0.734	1.03675	1.55599
CDH3	-0.641368	-1.11221	-0.622989	-1.08176	0.390398	0.553074	1.55133	0.963529
CDK4	-1.13181	-0.715762	-0.312548	-1.32822	0.634521	0.75304	1.34066	0.760123
CDV3	-0.706487	-0.421871	-0.806869	-0.497401	-0.0146452	-0.381305	0.614782	2.2138
CGNL1	-1.0536	0.408337	-0.646774	-0.131219	-0.569676	-0.523345	0.385393	2.13089
CHD2	-0.874418	-0.449613	-0.66855	-0.756122	-0.624293	0.411733	1.66872	1.29255
CKB	-1.11324	-1.04576	-0.564237	-0.882292	0.425401	0.996233	1.01399	1.1699
CLCA2	-0.384906	-0.399209	-0.185103	-1.05641	-0.728575	-0.354803	1.39243	1.71658
CLDN1	0.142068	-0.149912	-0.503938	-1.81337	1.17384	1.39773	-0.286224	0.039805
CLSTN1	-0.640851	-1.04899	-0.934208	-0.650725	0.559086	-0.0474311	1.2076	1.55552
CLTB	-0.719191	-0.556519	-0.55968	-1.5814	0.652291	0.681461	1.42855	0.654483
CLU	-0.75325	-0.397573	-0.423995	-0.453457	-0.728411	-0.306082	0.995376	2.06739
COL12A1	-0.662252	-0.480697	-0.543075	-0.543731	-0.525713	-0.369051	1.09008	2.03443
COL17A1	-0.608247	-1.07931	-0.785527	-0.965174	0.368957	0.435976	1.56476	1.06857
COL18A1	-0.770196	-0.695908	-0.58871	-0.63019	-0.470912	0.0662945	1.24501	1.84461
COL4A1	-0.528055	-0.433139	-0.422395	-0.655827	-0.415823	-0.588552	0.900046	2.14374
COL4A4	-0.506922	-0.177524	-0.270021	-0.763995	-0.883082	-0.494167	1.20205	1.89366
COL4A5	-0.288824	-0.937033	-0.725445	-0.755638	-0.560692	0.346985	1.80776	1.11289
COL5A2	-0.841907	-0.546125	-0.400325	-0.705912	-0.333231	-0.347815	1.41297	1.76235
COL7A1	-0.539728	-0.501968	-0.505505	-0.464453	-0.432495	-0.442561	0.596004	2.29071
CRABP2	-1.188	-0.345887	0.437268	-0.422013	-1.01292	-0.217131	1.02156	1.72713
CREB3L2	-0.21862	-0.668971	-0.458466	-0.248338	-1.15898	-0.303189	1.27693	1.77963
CRIM1	-0.867682	-0.617059	-0.559774	-0.385247	-0.791235	0.139571	1.61647	1.46496
CRLF1	-0.559193	-0.502921	-0.494867	-0.478812	-0.450588	-0.398628	0.594966	2.29004
CRYAB	-1.14016	-0.643102	-0.400822	-0.959962	-0.276669	1.19083	1.44919	0.780703
CTNNAL1	-0.872015	-0.921219	-0.845654	-0.863254	0.201489	0.748533	1.46718	1.08494
CTNNB1	-0.239447	-0.722627	0.251372	-0.950706	-0.967661	-0.306633	1.70648	1.22923
CUX1	-0.765992	-0.217025	-0.484502	-0.684015	-0.925176	-0.00635977	1.37587	1.7072
CXXC5	-0.968884	-0.788627	-0.745328	-0.74032	-0.205617	0.684779	1.4305	1.3335
DAG1	-0.840185	-0.973106	-0.726876	-0.777736	0.0101709	0.699751	1.7061	0.901877
DDX17	-1.26781	-0.359008	-0.506203	-0.707312	-0.531486	0.633404	1.56172	1.17669
DDX46	-0.281016	-0.622558	-0.75918	-1.13405	-0.248618	0.0550573	1.23535	1.75502
DHRS3	-0.195443	-1.25481	-0.589198	-1.20564	0.0740679	1.10395	1.36964	0.697425
DKK1	-0.677118	-0.299494	-0.277584	-0.670191	-0.746714	-0.157737	0.595279	2.23356
DST	0.10664	-1.23596	-0.978565	-1.22617	0.745153	0.583301	1.2187	0.786907
DUSP9	-0.881632	-0.863417	-0.774766	-0.741095	-0.117004	0.802056	1.70819	0.867666
ECE1	-0.813526	-0.602645	-0.572826	-0.583937	-0.553705	-0.0344293	1.54947	1.6116
ECRG4	-0.848445	-0.935284	-0.860914	-0.932832	1.24618	1.22728	0.301579	0.802429
EEF1B2	-0.294959	-0.726048	-0.270744	-1.03374	2.1575	0.610905	0.0212596	-0.464174
EFNA1	-0.532639	-0.986425	-0.844597	-1.18884	1.36693	0.640325	1.04111	0.504135
EFNA4	-0.270111	-0.686899	-0.648497	-1.033	-0.561962	0.189271	1.70844	1.30276
EGFR	-0.486006	-0.962571	-0.858571	-1.09275	0.048458	0.80301	1.35035	1.19807
EHD1	0.428023	-0.644919	-0.533428	-1.73653	0.596096	-0.295364	0.726551	1.45957
EIF4A1	1.0926	-0.692858	-0.45655	-1.72574	1.34038	0.0194763	0.567167	-0.14448
ENO1	0.105039	-0.877451	-0.662569	-1.02618	2.15239	0.2368	0.169314	-0.0973442
EPHA1	-1.1528	-0.624283	-0.480205	-0.928476	0.48565	-0.0476706	1.07779	1.67
EPHA4	-0.843447	-0.998294	-0.753912	-0.760446	-0.125819	0.921108	1.24726	1.31355
EPHB2	-0.240799	-0.393475	-0.580987	-0.512391	-0.668476	-0.444912	0.552611	2.28843
EPM2AIP1	-0.919932	-0.460616	-0.579944	-0.702437	-0.658623	0.446046	1.02254	1.85296
ETFA	-1.07437	-0.87781	-0.585674	-0.951809	0.265575	0.982484	1.49363	0.747973
ETS1	-0.71484	-0.354055	-0.851208	-1.35147	0.277816	0.311209	1.19884	1.48371
ETS2	-0.919427	-0.737857	-0.571948	-1.04681	1.81925	0.570067	0.725768	0.160964
EXOC5	0.719071	-0.71576	-0.146745	-1.22931	-0.898086	-0.33857	1.54159	1.06781
EXT1	-0.798485	-1.01209	-0.799854	-0.8861	0.203152	0.792252	1.49183	1.00929
F3	-0.968837	0.162828	-0.486725	-0.794985	-0.810467	-0.0992351	1.55774	1.43968
FADS3	-0.55488	-0.742312	-0.271958	-1.09437	0.0517263	-0.157037	0.67416	2.09467
FAM174B	-0.900838	-0.817397	-0.823131	-0.634594	0.161798	0.462079	0.589077	1.96301
FAM20C	-0.770841	-0.579626	-0.507578	-0.583167	-0.541983	-0.21221	1.47931	1.7161
FDPS	1.63321	-0.880547	-0.677558	-1.55927	0.170898	0.457798	0.604036	0.25143
FERMT1	-0.241162	-1.0595	-0.582096	-1.20799	1.63207	1.13345	0.262516	0.0627095
FHL2	-1.08485	0.558115	0.101693	-0.779166	-0.840232	-0.642091	1.05415	1.63238
FJX1	-1.1608	-0.583517	-0.330614	-0.806604	-0.476071	0.520784	1.54193	1.29489
FKBP2	-0.419969	-0.79855	-0.770455	-1.5005	0.543817	0.669049	1.19316	1.08344
FLNA	-0.772184	-0.428199	-0.56365	-0.547229	-0.657614	-0.164893	1.22533	1.90844
FN1	-0.614281	-0.436814	-0.464508	-0.511965	-0.565095	-0.575558	1.2069	1.96132
FOXO1	-0.624742	-0.691681	-0.616987	-0.864205	-0.339474	0.0244398	1.704	1.40865
FOXQ1	-0.235232	-1.0046	-0.509627	-1.11044	0.382043	2.02151	0.458459	-0.00210771
FSCN1	0.104486	-1.06408	-0.859771	-1.14516	1.74844	0.0456036	0.76139	0.409101
FST	-0.401219	-1.12313	-0.673443	-1.21555	0.370334	0.487865	1.33652	1.21863
FSTL3	-1.04613	-0.244114	-0.449366	-0.661609	-0.566025	-0.100901	1.24334	1.8248
FTL	-0.414471	-0.511065	-0.581939	-1.56714	1.76713	0.639689	0.240359	0.427436
GADD45A	-0.854423	-0.515013	-0.245668	-1.72319	0.643974	1.16498	0.894374	0.634971
GADD45B	-1.00372	0.119908	-0.676546	-1.30533	-0.356379	1.08809	1.40514	0.728835
GAPDH	0.199752	-0.825437	-0.166387	-1.33527	2.08584	0.287757	-0.169352	-0.0768995
GAS6	-0.658024	-0.715565	-0.658039	-0.683415	-0.630374	0.313399	1.69313	1.33889
GATA3	-0.954715	-0.912524	-0.692957	-0.849326	-0.0523856	0.964364	1.21221	1.28533
GCLM	-0.698663	-1.10538	-0.652402	-0.901789	0.663329	1.78391	0.538751	0.372243
GLS	-1.10962	-0.172621	-0.389241	-0.37932	-0.722017	-0.31883	1.40189	1.68977
GNAI2	-0.401766	-0.939698	-0.771974	-1.42667	1.2506	0.823769	0.793783	0.671956
GNAS	-0.519015	-0.797902	-0.38564	-0.264928	-0.7343	0.0406257	0.383654	2.27751
GNG11	-0.8023	-0.885021	-0.574372	-1.24135	1.50119	0.8645	0.403627	0.733731
GOLIM4	-0.882076	-0.877779	-0.808759	-1.00999	0.427525	0.65123	1.40121	1.09864
GORAB	0.0605951	-0.83285	-0.851856	-0.999353	-0.487755	0.310582	0.998963	1.80167
GPC1	-0.691788	-0.596894	-0.475437	-0.567178	-0.546305	-0.28079	1.22395	1.93445
GPR68	-0.519403	-1.19646	-0.671177	-1.17228	1.27261	0.499752	0.957048	0.829912
GPX2	0.723892	-0.807892	-0.478148	-1.03399	2.01517	0.28539	-0.092326	-0.612092
GRIN3B	-0.862785	-0.930264	-0.711486	-1.08858	1.48675	0.755241	0.727527	0.623603
GSTO1	-0.404319	-1.21866	-0.549557	-1.30067	1.19487	1.11574	0.64926	0.51333
GUCA2A	-0.846273	-0.921888	-0.248037	-0.988241	1.2608	1.67354	0.0736246	-0.00353021
GUCY1A2	0.453912	-1.17208	-0.913795	-1.31519	1.39624	0.60434	0.68865	0.257918
GZMA	-0.896637	-0.967213	-0.725847	-0.93001	1.34025	1.15386	0.840817	0.184784
H1-4	-0.593434	-0.465246	-0.462476	-0.44211	-0.695236	-0.359535	0.855128	2.16291
HMGB3	-1.01353	-0.613931	-0.683989	-0.851966	-0.135325	0.409485	1.58999	1.29927
HMGCS1	-0.793558	-1.06015	-0.399865	-0.696883	-0.520215	1.04599	1.5974	0.827284
HNRNPA0	-0.565634	-0.794725	-0.928392	-1.20429	0.504042	0.814807	1.56393	0.610263
HNRNPA2B1	-0.988719	-0.402612	-0.469907	-0.85628	-0.629553	0.495857	1.74135	1.10987
HNRNPA3	-0.718963	-0.385665	-0.675486	-1.03786	-0.486933	0.773575	1.88275	0.648581
HNRNPAB	-0.715703	-0.57324	-1.05373	-1.30561	0.864548	0.965426	0.985292	0.833014
HNRNPDL	-1.08007	-0.599957	-0.644191	-1.07459	0.418594	0.336633	1.56774	1.07584
HNRNPF	-0.820926	-0.592305	-0.100489	-1.72705	0.582864	0.78755	1.3049	0.565454
HOOK3	-0.865292	-0.498758	-0.69345	-0.890853	-0.489221	0.55111	1.54102	1.34544
HP1BP3	-0.835993	-0.115785	-0.691946	-0.91395	-0.749028	0.399462	1.33748	1.56976
HR	-1.00192	-0.900408	-0.652062	-1.08105	0.972421	0.700763	1.32002	0.64223
HSBP1	-0.224734	-0.47305	-0.6564	-1.67413	0.246506	1.06113	0.218059	1.50262
HSD17B11	-0.290912	-0.624884	-0.324823	-1.77559	0.158404	0.585802	1.53438	0.737627
HSP90B1	-0.500692	-0.971869	-0.78095	-1.14518	0.10895	0.691078	1.39276	1.20591
HSPA5	0.224695	-1.02711	-0.829715	-1.17737	0.109135	-0.0573776	1.41166	1.34609
HSPB1	-0.980726	-0.981031	-0.843475	-0.844331	1.36174	0.578328	0.828012	0.881487
HTRA1	-0.757345	-0.388761	0.128463	-0.864432	-0.302902	-0.646323	0.710691	2.12061
ID1	-0.771942	-1.11172	0.245802	-1.1985	0.889947	1.6046	0.521759	-0.179942
ID2	-0.518389	-1.07512	-0.174466	-1.15415	0.662168	1.73687	0.818729	-0.295634
ID3	-1.05389	-0.799701	0.167057	-1.4843	0.824003	1.30872	0.729018	0.309091
IER5L	-0.777076	-0.987388	-0.580443	-1.26854	0.919884	0.621484	0.817044	1.25504
IFI6	0.866199	-0.982876	-0.305589	-1.10611	1.90266	0.270333	-0.140883	-0.503734
IGFBP2	-0.671928	-0.671928	-0.656157	-0.66728	-0.522302	0.202915	1.02052	1.96616
IGFBP3	0.41658	-0.941441	1.38445	-1.54973	-0.815083	0.863124	0.377127	0.264966
IGFBP7	-0.816675	-0.789251	-0.498999	-1.02808	0.00520318	0.234918	1.15956	1.73332
IL32	-0.444685	-0.434394	0.492709	-0.806624	-0.517363	-0.506605	-0.061643	2.2786
IQGAP2	-1.22449	-0.927181	-0.614015	-0.197082	-0.474043	1.29327	0.948376	1.19517
IRF2BPL	-0.876209	-1.01106	-0.470623	-1.26411	0.828442	1.12857	0.981633	0.683353
ISOC1	-1.02784	-0.868671	-0.541079	-0.947398	-0.0169695	0.836471	1.34509	1.2204
ITGA2	-0.791388	-0.821745	-0.824008	-0.723349	0.0956944	0.0896359	1.32442	1.65074
ITGA6	-0.38461	-1.13104	-0.828584	-1.21893	1.12833	0.683815	1.12724	0.62377
ITGB1	-0.714826	-0.616261	-0.846349	-0.642828	-0.256826	-0.0489864	1.45085	1.67523
ITGB3	-0.800388	-0.398623	-0.534766	-0.446861	-0.288441	-0.413983	0.633997	2.24906
ITGB4	0.0484102	-1.15163	-0.717576	-1.24733	0.320538	0.118387	1.19726	1.43194
ITGB5	-0.66437	-0.991657	-0.897596	-1.0143	1.14264	0.246236	1.10303	1.07602
ITGB6	0.24129	0.266627	-0.185598	-0.13726	-1.71506	-0.861071	0.824088	1.56698
ITM2C	-1.03369	-0.306824	-0.394353	-1.03026	-0.357107	0.197208	1.75922	1.16581
JAG1	-0.766787	-0.661195	-0.37489	-0.626669	-0.41723	-0.256502	1.11199	1.99128
JAG2	-0.409066	-1.12953	-0.904461	-1.10627	0.967862	0.612375	1.34821	0.620882
JAK1	-0.782294	-0.255193	-0.839275	-0.795222	-0.610328	0.518953	0.868728	1.89463
JUNB	-0.596604	-1.26273	-0.0944947	-1.12263	1.25015	1.23995	0.797206	-0.210856
KCNN4	-0.164163	-1.14133	-0.777293	-1.34346	1.29465	0.592186	0.927251	0.612156
KDM5B	0.363	-0.326904	-0.423161	-1.22163	-0.909495	-0.224706	0.896846	1.84605
KIAA1217	-1.17085	-0.283015	-0.386783	-0.739689	-0.265892	-0.15507	1.14452	1.85677
KIFAP3	-0.803174	-0.469819	-0.54467	-0.76054	-0.495748	0.161183	0.845958	2.06681
KITLG	-0.89153	-0.714796	-0.851318	-0.925322	-0.0874438	1.30853	1.24904	0.912834
KLF7	-0.608058	-0.718618	-0.752206	-1.24971	0.368354	0.235889	1.15737	1.56698
KRT5	-0.545118	-0.954075	-0.368679	-0.984685	2.02833	0.40822	0.607861	-0.191851
KRT7	-1.03126	0.137994	-0.8887	-0.805917	-0.650838	0.482938	1.26788	1.4879
LAMA3	-0.549415	-0.261081	-0.679218	-0.00103591	-0.693851	-0.667712	0.66015	2.19216
LAMA5	-0.653323	-0.74225	-0.819232	-0.67569	-0.149869	-0.0714907	1.4438	1.66805
LAMB1	-0.965154	-0.727318	-0.548134	-0.682444	-0.38936	0.309029	1.59131	1.41207
LAMB3	-0.444346	-0.743002	-0.982974	-0.220003	-0.0748593	-0.523328	0.998887	1.98963
LAMC1	-0.932933	-0.424633	-0.653219	-0.425858	-0.631011	-0.0515462	1.36501	1.75419
LAMC2	-0.55176	-0.449245	-0.556502	-0.0354042	-0.625143	-0.637343	0.618645	2.23675
LCP1	-0.97592	0.387615	-0.493444	-0.0761965	-1.22709	-0.397608	1.15398	1.62866
LFNG	-0.929986	-0.937221	-0.861824	-0.924236	0.654385	0.856485	1.38985	0.752551
LOC101671789	-1.39984	-0.159478	-0.679252	-0.869117	-0.159	0.718759	1.20189	1.34604
LOC101671838	-0.975918	-0.741252	-0.281482	-0.637331	-0.537942	0.132606	1.72182	1.3195
LOC101672794	-0.915909	-0.914339	-0.914017	-0.915294	1.20882	1.17129	0.650808	0.628644
LOC101672987	-1.10063	-1.0284	-0.574734	-0.862421	0.452256	0.728538	0.996983	1.3884
LOC101674167	-1.27579	-0.334074	-0.515959	-0.57402	-0.7229	0.815105	1.10612	1.50152
LOC101674231	-0.909493	-0.975218	-0.85038	-0.896865	0.369348	1.02766	1.07133	1.16362
LOC101675486	-0.667665	-0.514151	-0.444414	-1.43285	-0.156245	0.467422	1.27163	1.47627
LOC101676103	-1.0875	-0.38328	-0.21829	-0.536746	-0.364765	-0.473102	1.15453	1.90915
LOC101676666	-1.21651	-0.59281	-0.912462	-0.829881	0.525087	0.808709	0.749616	1.46825
LOC101676801	-0.534308	-1.05773	-0.837766	-1.10385	0.722385	1.32971	1.1202	0.361365
LOC101678249	-0.387361	-0.797708	-0.511248	-1.58102	0.114098	0.977524	1.31122	0.874496
LOC101679266	-0.524494	-0.811902	-0.903191	-1.26279	0.30526	1.25781	1.19283	0.746481
LOC101679430	-0.406167	-1.0958	-0.5554	-0.756131	-0.228383	0.0602506	1.135	1.84663
LOC101679442	-0.734898	-0.645659	-0.542055	-0.446626	-0.603871	-0.19421	1.32732	1.84
LOC101679740	-0.995535	-0.952028	-0.716441	-0.915732	0.530849	0.967941	1.46874	0.612209
LOC101680117	-0.691448	-0.632765	-0.502131	-0.637575	2.20359	0.67032	-0.0130703	-0.396924
LOC101681560	-0.823519	-0.72191	-0.743605	-0.697655	-0.130585	0.0664326	1.3184	1.73244
LOC101682008	-0.417035	-0.580688	-0.71617	-0.498968	-0.813596	-0.101039	1.27717	1.85033
LOC101683974	-1.06748	-0.726226	-0.47115	-1.2346	0.931292	1.4234	0.710655	0.434106
LOC101686001	-1.02407	0.215754	-0.696847	-0.317792	-1.08873	0.0526834	1.28271	1.57629
LOC101686051	-1.14466	-0.0849161	1.11069	-0.811285	-0.618886	-0.61582	0.497153	1.66773
LOC101686513	-0.918831	0.232371	-0.0720834	-0.831171	-1.40957	0.470455	1.26564	1.26319
LOC101686987	-0.344153	0.802745	-0.186565	-1.09433	-1.46466	-0.0968107	1.12489	1.25889
LOC101687332	-0.653859	-0.896577	-0.498095	-1.02044	-0.107554	0.209232	1.58722	1.38007
LOC101687358	-0.659681	-0.490535	-0.484304	-0.579385	-0.643232	-0.356551	1.76367	1.45002
LOC101688396	-0.922713	-0.978587	-0.469252	-1.15952	0.632472	0.862083	1.4713	0.564216
LOC101688776	-0.815961	-0.246281	-0.776212	-0.509759	-0.74208	0.0720594	1.8967	1.12153
LOC101689027	-0.825749	-0.870576	-0.695099	-0.860736	-0.160905	0.673923	1.59837	1.14078
LOC101691570	-0.744391	-0.877629	-0.601308	-0.961576	0.0162727	0.234249	1.34675	1.58764
LOC101691886	-0.337764	-0.182516	-0.808593	-1.28858	-0.266481	-0.0922059	1.61084	1.3653
LOC101692091	-0.671736	-1.14584	-0.163152	-1.29239	1.08042	0.588199	1.40988	0.19463
LOC106003631	-1.28882	0.277204	-0.382849	-0.492249	-1.0448	0.198743	1.43006	1.3027
LOC106005009	-0.645308	-0.616442	-0.515089	-0.613471	2.24446	0.618336	-0.11304	-0.359445
LOC123386962	-0.718346	-1.01756	-0.803361	-0.909935	1.36715	0.304368	0.423354	1.35433
LOC123386996	-0.734855	-0.734722	-0.734681	-0.734279	-0.173547	0.0997953	1.14267	1.86962
LOC123387238	-0.728023	0.25611	-0.786349	-0.674816	-0.951079	-0.0495869	1.22169	1.71206
LOC123388618	-0.121204	-0.48229	-0.20886	-0.22649	-1.00741	-0.535141	2.29686	0.284541
LOC123388619	-0.400781	-0.576387	-0.447898	-0.144864	-0.709706	-0.476661	2.31519	0.441109
LOC123388621	-0.620827	-0.559931	-0.479657	-0.497377	-0.532194	-0.183978	2.26665	0.60732
LOC123388635	-0.352543	-0.51815	-0.413121	-0.395677	-0.729197	-0.335365	2.33921	0.40484
LOC123388636	-0.51143	-0.524176	-0.48713	-0.529854	-0.582001	-0.211442	2.29257	0.55346
LOC123389978	-0.624375	-0.581528	-0.560109	-0.425402	-0.549585	-0.461325	1.34136	1.86096
LOC123392916	-0.739547	-0.833002	-0.758115	-0.69864	0.242592	0.229194	0.468047	2.08947
LOC123393238	-0.778495	-0.987922	-0.972647	-0.96189	0.750344	1.21514	0.843537	0.89193
LOC123394022	-0.938165	-0.914362	-0.938165	-0.938165	0.790035	0.926026	1.0962	0.916601
LOC123394027	-0.893823	-0.893823	-0.893823	-0.893823	0.378838	0.656471	1.2248	1.31519
LOC123394028	-0.908508	-0.90715	-0.908508	-0.908508	0.472424	0.765879	1.30821	1.08616
LRP1	-0.630125	-1.0655	-0.886576	-0.811769	0.24944	0.382643	1.38264	1.37925
LRPAP1	-1.49914	-0.383559	-0.630581	-0.775985	0.354007	0.34243	1.26729	1.32554
LTB	2.2883	-0.655628	-0.353278	-0.739219	-0.472985	-0.222299	-0.356852	0.51196
LUZP1	-0.432498	-0.807361	-0.629913	-1.25628	0.0178273	0.255995	1.26395	1.58829
LY6D	-0.746029	-0.739221	-0.732374	-0.724558	-0.620438	1.56882	1.02755	0.966251
MAFB	-1.08615	0.509239	1.08706	-1.03948	-0.818296	-0.712208	1.01494	1.04489
MAL	-0.417883	-0.652045	0.0936903	-0.504158	-0.926999	0.00930777	0.103043	2.29504
MALT1	0.779769	-0.788557	-0.618561	-1.67246	0.191777	0.0413028	0.577159	1.48957
MAP1LC3B	0.283577	0.624641	0.643684	-1.17124	-1.40255	-0.843306	0.529185	1.33601
MAP4	-0.99678	-0.646681	-0.733743	-0.445751	-0.270762	0.00256437	1.53486	1.5563
MAP4K4	-0.938816	0.276169	-0.407479	-0.668074	-0.499949	-0.661554	0.931079	1.96862
MARCKS	-0.383329	-0.15648	-0.886858	-0.810195	-0.99445	0.382385	1.11438	1.73454
MDK	-1.00216	0.637445	0.0157906	-0.493102	-1.25404	-0.518913	1.10133	1.51365
MEGF6	-0.999785	-0.707974	-0.665892	-0.866262	-0.14142	0.566541	1.44539	1.3694
MFGE8	-0.706382	-0.883897	-0.553712	-0.907996	2.05992	0.271535	0.438081	0.282451
MGST3	1.0546	-1.27652	0.275423	-1.50246	0.966922	0.636919	-0.612442	0.457561
MICAL2	-0.522702	-0.515568	-0.717775	-0.803847	-0.47006	-0.0468647	1.12425	1.95256
MICOS10	-0.254205	-0.559849	-0.495626	-1.60015	-0.359772	1.26943	1.19322	0.806958
MNDA	-0.0408918	-0.517582	-0.907546	-1.68103	1.41614	0.492217	0.437672	0.801019
MPZL1	-0.658096	-0.881269	-0.764314	-1.04541	0.103082	0.456338	1.43495	1.35472
MRPL52	-0.216388	-1.14831	-0.894434	-1.2296	1.06777	1.12458	0.451364	0.845022
MVB12A	-0.544113	-0.757674	-0.84866	-1.14711	1.39854	1.35217	0.556252	-0.00940518
MYH9	-0.92866	-0.505493	-0.726502	-0.43465	-0.671472	0.21578	1.60801	1.44299
MYL9	-0.806058	-0.327708	-0.450196	-0.490638	-0.910715	-0.156943	1.50574	1.63652
NAV2	-0.170123	-0.386626	-0.435103	-0.742929	-0.80241	-0.586214	1.23384	1.88956
NBL1	-0.695965	-0.463775	-0.203643	-0.863462	-0.812161	0.0218386	1.89703	1.12014
NCKAP5	-0.858321	-0.649133	-0.490145	-0.583771	-0.42607	-0.122336	1.27624	1.85353
NDUFB11	0.126195	0.171158	0.100849	-1.69397	-1.06878	0.0611326	0.780118	1.5233
NEDD9	-0.826871	-0.509229	-0.570761	-0.456069	-0.787987	0.0569498	1.78439	1.30958
NFAT5	-0.96696	-0.83209	-0.534648	-0.821879	0.0929614	0.111952	1.33951	1.61116
NINJ1	-0.288403	-0.825012	-0.981201	-1.26692	1.55629	0.774283	0.755621	0.275336
NRN1	-0.413624	-1.16174	-0.597133	-1.15051	1.26796	1.315	0.676827	0.063212
NRP2	-0.706459	-0.758579	-0.726871	-0.694376	0.173909	-0.153946	0.819514	2.04681
NSMCE4A	-0.551818	-0.607416	-0.220911	-1.7793	0.74466	0.499533	0.470977	1.44428
NT5C	-0.43891	-0.899634	-0.143585	-1.40775	1.7786	0.874084	0.260135	-0.0229374
NUAK1	-0.377853	-0.298749	0.324018	-0.857761	-1.17503	-0.532949	1.50494	1.41338
NUCKS1	-0.845473	0.153514	-0.0927962	-1.31599	-0.922818	0.470874	1.58437	0.968315
ODC1	-0.700225	-0.903519	-0.700937	-1.12655	1.64812	0.544455	0.895942	0.342711
P3H2	-0.839706	-0.836964	-0.823122	-0.828947	0.206583	0.290158	1.20067	1.63133
P4HA1	-1.34267	-0.841778	-0.959289	-0.485374	0.952734	0.734172	0.968034	0.974175
P4HA2	-0.668817	-0.729511	-0.807022	-0.946586	0.207464	-0.00478611	1.2733	1.67596
PADI1	0.0211174	-1.09432	-0.877764	-0.462249	-0.188348	0.4915	-0.0207528	2.13082
PAK1	-1.13541	-0.44719	-0.57305	-0.766685	-0.286658	0.221567	1.47084	1.51659
PALLD	-0.906766	1.00441	0.256035	-0.358675	-1.14826	-1.0483	0.842068	1.35949
PALMD	-0.481415	-0.540125	-0.363866	-0.696834	-0.958434	-0.0874478	1.70497	1.42315
PAPPA	-0.759509	-0.199344	0.00749916	-0.227542	-0.901891	-0.75908	0.745568	2.0943
PARM1	-0.681276	-0.615838	-0.348961	-0.602159	-0.873543	-0.0105914	1.60608	1.52629
PAWR	-0.63418	-0.596251	-0.563415	-0.871081	-0.593832	0.165855	1.5083	1.5846
PAXBP1	-0.795203	-0.433338	-0.731233	-0.543479	-0.628568	0.0478662	1.22811	1.85584
PBDC1	-0.318661	-0.8531	-0.546478	-1.32747	-0.238641	0.587452	1.53711	1.15978
PDGFA	-0.87557	-0.864958	-0.803457	-0.908469	0.160233	1.22372	1.45368	0.614814
PDGFB	-0.740988	-0.685402	-0.606435	-0.570698	-0.549803	0.0514674	1.25767	1.84419
PDGFD	-1.28007	-0.710826	-0.88876	-0.770147	0.977371	0.724614	1.19278	0.755039
PDIA3	-0.648353	-0.705047	-0.937462	-0.873497	-0.12014	0.36224	1.57353	1.34873
PDIA4	-0.991842	-0.746779	-0.780093	-0.780395	0.0931881	0.335898	1.45722	1.41281
PDIA6	-0.60067	-0.647788	-0.641016	-1.01217	-0.338131	0.218249	1.34132	1.68021
PDLIM7	-0.919251	-0.595308	-0.623648	-0.892211	0.0410989	-0.0298093	1.34303	1.67609
PDPN	-0.763649	-0.918307	-0.659234	-0.883536	0.118514	0.168825	1.49748	1.43991
PEBP1	-0.769059	-0.873174	-0.78725	-1.10858	0.365409	0.791803	1.50878	0.872077
PFN1	-0.35377	0.357935	-0.71193	-1.99395	0.868834	0.3649	0.347646	1.12034
PHACTR2	-0.934017	-0.448532	-0.778111	-0.796858	-0.460888	0.575229	1.64615	1.19702
PHC2	-0.798683	-0.464959	-0.795747	-0.971301	-0.242317	0.299675	1.50095	1.47238
PHLDB2	-0.888028	-0.816016	-0.680926	-0.802943	0.0569581	0.25987	1.08568	1.7854
PIK3R1	-0.859309	-0.856637	-0.678207	-0.978171	0.119044	1.0556	1.63158	0.566105
PKM	0.123387	-1.10838	-0.534399	-1.11184	1.96735	0.574241	0.167841	-0.0782039
PKP1	0.0911537	-1.12256	-0.74598	-1.36781	1.00357	0.424234	1.42541	0.29198
PLOD2	-0.986125	-0.013838	-0.323759	-0.816714	-0.705797	-0.204041	1.34674	1.70353
PLP2	-0.665777	-0.566159	-0.232783	-1.79692	1.19288	0.765877	0.869182	0.433703
PLSCR3	-0.307542	-0.524423	-0.75798	-1.1754	-0.0614369	-0.211606	1.44898	1.5894
PMEPA1	-0.974564	-0.544437	-0.484933	-0.914444	-0.327162	0.246349	1.5922	1.40699
PNISR	-1.29001	-0.702758	-0.541198	-0.736335	-0.128288	0.853596	1.38056	1.16444
PNN	-1.13032	-0.370691	-0.833209	-0.883445	-0.142542	0.705572	1.14217	1.51246
POFUT2	0.282958	-0.526765	-0.891217	-0.846604	-0.76469	-0.227074	1.29356	1.67983
PON2	-0.900087	-0.230957	-0.688792	-0.801446	-0.467002	-0.0104813	1.56314	1.53562
PPARG	0.411046	-0.498198	-0.273429	-1.39214	-1.19797	0.661903	1.34127	0.947519
PPDPF	-0.0476303	0.127506	-0.21448	-2.31214	0.446892	0.727109	0.476416	0.796323
PPIA	-0.0505295	-0.562123	-0.13099	-1.76883	1.62036	0.931332	0.125053	-0.164275
PPIB	-0.772667	-0.611138	-0.415056	-1.61071	0.58384	0.525439	1.13979	1.1605
PPIC	-0.0990713	-0.602395	-0.444029	-1.33444	-0.477094	-0.0113098	1.39436	1.57398
PPP1R14B	-0.12799	-0.334829	-0.779203	-1.67081	1.68459	0.38096	0.679394	0.167895
PRDX1	0.438914	-1.21917	-1.3871	-0.952746	0.75979	0.600806	0.840767	0.918736
PRRC2C	-0.899405	-0.647173	-0.965043	-1.16863	0.740598	0.82155	1.12465	0.993452
PRRX2	-0.81413	-0.774719	-0.723633	-0.784212	-0.494609	1.35362	1.02441	1.21328
PRSS23	-1.07778	-0.841022	-0.707091	-0.936839	0.326765	1.03841	1.37604	0.821512
PSMB1	1.11523	-0.516093	-0.570161	-1.91392	1.1381	0.366006	0.188304	0.192536
PSMB10	-1.14065	-0.789381	-0.433904	-1.21314	0.727425	0.956814	1.2462	0.646637
PTHLH	-0.312012	-0.602359	-0.297964	-1.07007	-0.837549	0.112442	1.31763	1.68988
PTMA	-0.497973	-0.949894	-0.603763	-1.2894	0.559863	0.522759	1.71474	0.543673
PTMS	-0.828308	-0.669694	-0.481602	-1.39022	0.742189	0.199321	1.4986	0.929719
PXDC1	-0.870452	-0.858812	-0.842262	-0.790829	-0.0397514	0.681483	1.39933	1.3213
PYCR1	-0.792794	-0.525212	-0.521247	-1.01909	-0.0416883	-0.177959	1.45249	1.6255
PYCR2	-0.774176	-0.879329	-0.744647	-1.25553	1.0389	0.744909	1.17385	0.696027
QKI	-0.591705	-0.619081	-0.680262	-1.07452	-0.223928	0.272544	1.82628	1.09067
R3HCC1L	-0.895108	-0.64939	-0.697207	-0.526849	-0.581738	0.458703	1.06901	1.82258
RABAC1	0.0627091	0.64043	-0.539141	-1.99698	-0.390703	0.210545	0.801698	1.21145
RACK1	0.02399	-0.68797	-0.20744	-1.11564	2.18253	0.409966	-0.0540757	-0.551359
RAI14	-0.0253379	-0.822636	-0.368504	-0.924793	-0.669445	-0.137977	0.965917	1.98278
RBM17	-0.178678	-0.14024	-1.20867	-1.46256	0.0962516	0.372337	1.15732	1.36424
RBM25	-0.567674	-0.597553	-0.55437	-1.19208	-0.248753	0.161985	1.43281	1.56564
RBM3	-0.670995	-0.47638	-0.491674	-1.59296	0.102377	0.840375	1.46596	0.823294
RBMS1	-1.14172	-0.695193	-0.307515	-0.963346	-0.110037	0.394954	1.54971	1.27314
RBMS3	-0.91975	-0.946382	-0.668574	-0.916078	0.432635	1.11341	1.55708	0.347655
RCN2	-0.757726	-0.484832	-0.647911	-0.916375	-0.532037	0.356347	1.68292	1.29962
RDX	-0.803242	-0.529604	-0.425434	-0.83441	-0.786568	0.416145	1.56874	1.39438
RERE	-0.418596	-0.318253	-0.514094	-0.745845	-0.849343	-0.272813	1.21076	1.90818
RETREG1	-0.375621	-1.02144	-0.961573	-0.99238	0.0894885	0.66689	1.08838	1.50626
RGS12	-0.271098	-0.914104	-0.533678	-1.55005	1.31434	0.148752	0.794947	1.01089
RPL10A	-0.400304	-0.735872	-0.164855	-1.16079	2.00247	0.832156	0.0890784	-0.461885
RPL11	-0.145585	-0.580855	-0.0111831	-1.61309	1.59998	1.08201	0.190501	-0.521787
RPL12	-0.388618	-0.713025	-0.264334	-1.0694	2.01275	0.9337	-0.0637797	-0.447291
RPL13	0.214657	-0.489645	-0.22298	-1.19971	2.21594	0.196296	-0.25501	-0.459546
RPL14	-1.05827	-1.03049	0.557115	-0.904235	0.0220729	-0.0388469	1.8096	0.643053
RPL18	0.0787174	-0.0722137	-0.249826	-1.23592	2.17736	0.341664	-0.504622	-0.535165
RPL21	-0.348341	-0.891513	-0.272092	-1.33463	1.75074	1.05765	0.167672	-0.129482
RPL22L1	-0.247912	-1.1154	-0.0273129	-1.59219	1.07141	1.21867	0.724258	-0.0315331
RPL26	-0.406279	-0.760432	-0.161531	-1.3179	1.83987	1.02226	0.0338945	-0.249876
RPL3	-0.0184039	-0.77387	-0.0911501	-1.32944	1.98889	0.519331	0.274266	-0.569625
RPL5	-0.262606	-0.840738	-0.136925	-1.29853	1.9023	0.78473	0.295848	-0.444083
RPL7	-0.343476	-0.556734	-0.296425	-1.25856	1.93422	0.908014	0.166784	-0.553818
RPL7A	0.204698	-0.575095	-0.267348	-1.09206	2.19749	0.352506	-0.218098	-0.602092
RPL8	0.304083	-0.507269	-0.256098	-1.18891	2.167	0.296026	-0.240663	-0.574172
RPL9	-0.0733383	-0.643637	-0.00803464	-1.37982	1.90891	0.880514	-0.2355	-0.449097
RPLP0	-0.113803	-0.729683	-0.244566	-1.10138	2.15682	0.526037	0.00963901	-0.503069
RPS10	-0.109331	-0.512871	-0.103447	-1.60589	1.67138	1.09257	-0.0508422	-0.38157
RPS18	-0.261072	-0.672157	-0.148361	-1.24457	1.96728	0.905688	-0.0875048	-0.459297
RPS2	0.0495349	-0.8097	-0.207499	-1.46718	1.84402	0.781581	0.146285	-0.337044
RPS24	-0.670528	-1.10822	0.566671	-1.25875	1.80124	0.11287	0.325788	0.230923
RPS3	0.172719	-0.648862	-0.306621	-1.25515	1.9832	0.772444	-0.143934	-0.573798
RPS4X	-0.104757	-0.823291	-0.224836	-1.24164	1.96728	0.797296	0.0838986	-0.453957
RPS6	-0.424102	-0.728954	-0.0705061	-1.44184	1.7849	0.91577	0.282178	-0.317447
RPS7	0.297006	-0.528437	-0.159706	-1.50901	1.93584	0.585933	-0.159286	-0.462335
RPS8	0.122593	-0.601729	-0.173272	-1.2896	2.05388	0.609167	-0.160096	-0.560939
RTN4	-0.526307	-0.936315	-0.90056	-1.01061	0.0571	0.725009	1.54749	1.04419
RUNX1	-0.526765	0.950157	-0.120976	-0.695019	-0.994367	-0.964194	0.61007	1.7411
S100A10	-0.587403	-0.904563	-0.389051	-1.33089	-0.119807	0.765369	1.18096	1.38538
S100A11	-0.394594	-0.524503	-1.04352	-1.35741	0.260659	0.554343	1.50237	1.00266
S100A14	-0.986949	-0.632505	-0.627372	-1.19291	0.395019	0.650974	0.769989	1.62375
S100A2	0.531478	-1.04979	-0.847853	-1.54149	1.10157	0.23583	0.881281	0.688981
SCAND1	-0.259244	-0.249526	-0.548507	-1.62466	-0.218569	0.120742	1.43607	1.34369
SDF4	-1.0015	-0.615358	-0.856667	-1.13135	0.687719	0.540718	1.27598	1.10047
SEM1	-1.43149	-0.831911	0.0374336	-0.544499	-0.432156	0.649241	1.49202	1.06136
SEMA3E	-0.668075	-0.61361	-0.650864	-0.0198281	-1.08449	0.0133861	1.56718	1.4563
SEPTIN7	-1.06034	-0.425599	-0.401674	-0.993644	-0.489637	0.60025	1.15338	1.61727
SERPINE1	-0.655633	-0.0487225	-0.459738	-0.333569	-0.715166	-0.516108	0.430722	2.29822
SERPINH1	-0.770078	-0.854083	-0.734686	-0.778381	0.0056976	0.131343	1.41632	1.58387
SERTAD1	-0.942235	-0.839029	-0.585902	-1.24506	1.16857	1.13425	0.706703	0.602708
SESN1	-0.889264	-0.107785	0.116105	-0.377032	-1.16932	-0.450325	1.03167	1.84595
SET	-0.84728	-0.667515	-0.918838	-1.05817	0.199729	1.05584	1.44788	0.788354
SFN	-0.112518	-0.760268	-0.707134	-0.933596	2.2328	0.0456395	0.0112691	0.223809
SFPQ	-0.42379	-1.00079	-0.804021	-1.11421	0.435608	0.234097	1.57489	1.09821
SFRP1	0.0174345	0.186051	-0.163843	-1.62011	1.06744	-1.23886	0.647103	1.10479
SGK1	0.297172	-1.44965	-1.03533	-0.990929	0.43182	0.777781	1.09896	0.870179
SH3KBP1	-1.0442	-0.552935	-0.766309	-0.740994	-0.34098	0.669856	1.22846	1.5471
SIAH1	-0.79753	-0.797492	-0.575165	-0.810685	-0.348029	0.365689	1.69928	1.26393
SINHCAF	-0.799227	-1.04988	-0.535279	-1.12279	0.52932	1.21834	1.3266	0.432911
SKIL	-1.25123	-0.73262	-0.794786	-0.846336	0.573698	1.19027	1.12045	0.74055
SMAD5	-0.96286	-0.94659	-0.83149	-0.922472	0.548756	0.966252	1.28861	0.859795
SMAD7	-0.972878	-0.726503	-0.549911	-0.840531	-0.236574	0.393255	1.51414	1.419
SMC5	-0.26582	-0.952573	-0.852898	-0.905472	-0.260196	0.305352	1.37489	1.55672
SNAI2	-0.597182	-1.03754	-0.586634	-1.11486	0.105976	0.56989	1.55941	1.10094
SNRPD2	-0.622835	-0.50537	-0.293624	-1.50335	1.82651	0.777181	0.257078	0.0644074
SPARC	-0.630394	-0.6079	-0.541194	-0.558223	-0.566395	-0.31712	1.51303	1.70819
SPIN1	-0.880172	-0.637923	-0.695212	-0.69745	-0.399558	0.295517	1.6764	1.3384
SPINT2	-0.744505	-0.00118567	-0.552583	-0.902097	-0.774464	0.0458954	0.997919	1.93102
SPP1	-0.573953	-0.417186	-0.45456	-0.524969	-0.581592	-0.509163	0.926288	2.13514
SRGAP3	-0.753545	-0.914814	-0.613235	-1.25254	0.472489	0.611604	1.06418	1.38585
SRGN	-0.456941	-0.346918	-0.438066	-0.340246	-0.724393	-0.541563	0.561152	2.28698
SRRM2	-0.955152	-0.299201	-0.924887	-1.11802	0.198429	0.608792	0.807629	1.68241
SRSF11	-1.15664	-0.483608	-0.380893	-1.08103	-0.022064	0.348133	1.6522	1.1239
SSBP2	-1.15074	-0.842017	-0.538344	-0.961519	0.165419	0.997868	1.25538	1.07395
ST3GAL5	-0.90634	-0.691079	-0.60162	-0.643069	-0.501593	0.380633	1.74527	1.2178
STARD13	-0.91984	-0.716257	-0.683159	-0.595591	-0.248526	0.237927	1.00341	1.92204
STARD5	-0.744752	-0.662344	-0.683324	-1.14678	0.0451567	0.392022	1.67281	1.12721
SUMO2	-0.34999	-0.301571	-0.199517	-2.10729	0.540094	0.989154	0.800546	0.62857
SVIL	-1.25493	-0.140033	-0.521193	-0.496037	-0.894938	0.634377	1.57376	1.099
SYNE2	-0.568168	-0.855667	-0.802723	-0.804181	-0.27334	0.31564	1.57855	1.40988
TAGLN	-0.627449	-0.500176	-0.510834	-0.481931	-0.598463	-0.463345	1.25428	1.92791
TAGLN2	-0.128589	-0.413605	-0.865454	-1.2081	2.04552	0.0428037	0.637086	-0.109662
TCP1	-0.268715	-0.859226	-0.721376	-1.59343	0.815958	0.699251	1.20632	0.721219
TFPI	-0.911786	-0.950803	-0.863718	-0.956803	0.651357	0.767075	1.01813	1.24654
TFRC	-1.10459	-1.00416	-0.720718	-0.666111	0.150696	0.968665	1.29799	1.07823
TGFB1	-1.46299	-0.0263829	0.348896	-1.15551	-0.0244954	-0.261295	1.27685	1.30492
TGFBR1	-0.684778	-0.726819	-0.677978	-0.802091	-0.333381	0.19581	1.79939	1.22985
TIAM1	-1.19013	-0.924976	-0.650341	-0.935679	0.887454	0.908977	0.982493	0.922204
TIMP1	-0.872184	-1.01125	-0.77864	-0.977871	1.34302	1.00151	0.71239	0.58302
TINAGL1	-0.312773	-0.50067	-0.814806	-0.992903	-0.208539	-0.178503	1.0559	1.9523
TLE4	-1.03766	-0.717417	-0.747134	-0.118817	-0.439228	0.0258388	1.37786	1.65655
TLN1	-0.590207	-0.236904	-0.824845	-1.13001	-0.279524	0.0824103	1.24888	1.7302
TMEM132A	-0.674416	-0.561526	-0.744608	-0.781126	-0.060959	-0.325167	1.54673	1.60107
TMEM14A	-0.952288	-0.932136	-0.70699	-1.00032	0.621946	0.533434	1.01261	1.42374
TMEM97	-0.618778	-0.901253	-0.58159	-1.09387	1.72832	0.976062	0.569343	-0.0782355
TMSB10	-0.64663	0.426352	-0.357032	-0.305458	-1.1329	-0.76974	0.932227	1.85319
TNNI2	-0.890369	-0.464313	-0.541406	-0.837916	-0.340652	-0.046833	1.5044	1.61708
TNS4	-0.697941	-0.952072	-0.74963	-0.929292	1.63829	1.10416	0.523193	0.0632887
TP63	-0.350277	-1.13281	-0.834095	-1.09148	0.909091	0.917664	1.41834	0.163566
TPM1	-0.882019	0.143512	-0.458732	-0.541533	-1.18245	-0.0106045	1.4372	1.49463
TPM4	-0.467326	0.215152	-0.569307	-0.989957	-0.939707	-0.231047	1.33614	1.64605
TRAM2	-0.787656	-0.737833	-0.625625	-0.735465	-0.420452	0.254544	1.56144	1.49105
TRIM29	0.185361	-1.1265	-0.344984	-1.5177	0.622149	-0.19922	1.27147	1.10943
TRMT112	-0.924383	-0.576393	-0.508677	-1.43107	1.31432	1.11363	0.620987	0.391588
TTC3	-0.0938113	-0.553886	-0.761566	-1.17713	-0.679845	0.409015	1.48971	1.36751
TUBB	0.110861	-0.548899	-0.821386	-1.1343	-0.734469	0.758919	1.81827	0.551004
TXNDC17	-0.615893	-0.928103	-0.470195	-1.52884	0.853219	0.905927	1.06666	0.717227
U2AF1	-0.130621	-0.704264	-0.668424	-1.7951	1.04578	0.784073	0.858801	0.609756
UBB	-0.206604	-0.867006	-0.549221	-1.53117	0.0436607	0.568216	1.22914	1.31299
unassigned-gene-2	0.352204	-1.07501	-0.685907	-0.434859	-0.562728	-0.49067	1.84035	1.05662
UPK3BL2	-0.400448	-0.894551	-0.59048	-0.947909	2.14546	0.317672	0.0856926	0.284567
VAMP5	0.0113291	-0.947621	-0.685567	-1.37006	1.67627	0.925883	0.271412	0.118348
VEGFA	-0.303198	-1.15212	-0.797793	-1.20804	1.44437	0.560941	0.838095	0.617738
VIM	-0.623848	-0.596119	-0.583507	-0.594942	-0.508072	-0.317017	1.55305	1.67045
VWA5A	-0.502632	-1.50055	-0.647482	-0.885057	0.910292	0.544877	1.08086	0.999693
WASF2	-0.64077	-0.545085	-1.15222	-1.14633	0.372152	0.603135	1.2385	1.27062
WLS	-0.994363	-1.01548	-0.916196	-0.780656	0.89058	0.946961	1.15191	0.717246
WNT5B	-0.763535	-0.786159	-0.195339	-0.803025	-0.492112	-0.0219461	1.22689	1.83522
WSB1	-0.873832	-0.321409	-0.381409	-0.314048	-0.937058	-0.0695777	0.812731	2.0846
YBX1	-0.64739	-0.345753	-0.3614	-1.40768	-0.320999	0.417841	1.84229	0.823095
YBX3	-0.408827	-0.861451	-0.724271	-1.07551	1.89845	0.740642	0.501771	-0.0708071
YWHAB	0.143074	-0.387822	-0.900662	-1.7344	-0.0818932	0.875533	1.21696	0.869208
ZFP36L1	-1.23005	-0.673175	-0.195371	-0.638827	-0.648572	0.845701	1.60568	0.934611
