# Supplementary material for: CFTR represses a PDX1 axis to govern pancreatic ductal cell fate
Source: iScience. 2024 Nov 15;27(12):111393. doi: 10.1016/j.isci.2024.111393 (PMC11647141; doi:10.1016/j.isci.2024.111393)
Supplement: Table S7. Upstream regulator analysis and pathway analysis of DEGs during WT and CF PDE differentiation — (A) Upstream regulator analysis for DEGs at D2 of differentiation using IPA. (B) Upstream regulator analysis for DEGs at D5 of differentiation using IPA. (C) Upstream regulator analysis for DEGs at D7 of differentiation using IPA. (D) Upstream regulator analysis for DEGs at D9 of differentiation using IPA. (E) Pathway analysis for CF PDE DEGs at D2 of differentiation. (F) Pathway analysis for CF PDE DEG at D5 of differentiation. (G) Pathway analysis for CF PDE DEGs at D7 of differentiation. (H) Pathway analysis for CF PDE DEGs at D9 of differentiation. [file mmc8.xlsx]

## Sheet: Table S7A
Table S7A. Upstream regulator analysis of DEGs at D2. The results of upstream regulator analysis using IPA are shown for DEGs at D2 of differentiation. Column A and B lists the putative regulator and description of the type of molecule respectively. Column C and D show the predicted activation status and Z-score respectively. Column E gives the p-value and column F lists the molecules from the da…
Upstream Regulator	Molecule Type	Predicted Activation State	Activation z-score	p-value of overlap	Target Molecules in Dataset
TGFB1	growth factor		0.779	1.93e-19	ATP1B1,B2M,BGN,BTG1,CAB39,CCL20,CCN2,CD46,CDH1,CEBPD,CLU,DDIT3,ELF3,F3,FABP5,FTL,GADD45B,GATA3,GLUL,GPRC5A,HES1,HPGD,HSPB1,ICAM1,ID1,IER3,IGFBP3,IGFBP7,IRS2,JUN,JUND,KLF10,KRT18,KRT7,MMP13,MMP7,NME1,NT5E,NUPR1,P4HA1,PDZK1IP1,PHLDA2,PLK2,PMEPA1,PPP2R5A,PROM1,PTGES,SERPINE2,SKIL,SOD2,SOX2,TGFBI,TIMP1,TUBB4B
CTNNB1	transcription regulator		0.267	2.13e-10	BGN,CCN2,CDH1,CLU,CRABP2,DDIT3,ECRG4,FOXQ1,GADD45B,GATA3,GLUL,GPX2,HES1,ID1,JUN,KRT7,MFGE8,MMP13,MMP7,PHLDA2,PLIN2,PROM1,SERPINE2,SFN,SOX2,SQSTM1,TCF4,TIMP1
PI3K (complex)	complex	Activated	2.164	1.79e-09	BCL2A1,BIRC3,CCN2,CDH1,DDIT3,FABP5,GATA3,GCLM,ICAM1,JUN,MMP13,NME1,PRDX2,RND3,SKIL
PDX1	transcription regulator	Inhibited	-2.333	8.37e-09	F3,GCLM,GRN,ID1,IER3,IGFBP3,IRS2,JUN,KLF10,KRT18,PAX6,PDZK1IP1
PTEN	phosphatase		1.287	3.69e-08	BTG1,CDH1,CST6,DNPH1,F3,G0S2,GATA3,IGFBP3,IRS2,JUN,JUND,LDHB,MAL,MKRN1,MT-CYB,NME1,PPP2R5A,PSCA,SAT1,STOM,VAV3
Akt	group		0.639	6.91e-07	AQP3,BCAM,BCL2A1,CCN2,CDH1,F3,HES1,HPGD,IER3,JUN,MUC1,NT5E,SOD2,SOX2
TWIST1	transcription regulator		-1.596	1.91e-05	CDH1,CLU,ENPP3,MFGE8,NT5E,PROM1,SOX2,TGFBI
SOX9	transcription regulator		-1.744	0.000229	CCN2,GUCA2A,HES1,KRT15,MMP7,SOX2
HDAC6	transcription regulator		-1.982	0.000301	CDH1,ICAM1,JUN,TGFBI
TNF	cytokine		-0.244	3.6e-26	AQP3,B2M,BCL2A1,BGN,BIRC3,BTG1,BUD23,CCL20,CCN2,CDC42EP5,CDH1,CEBPD,CLU,DDIT3,DSC3,EFHD2,ELF3,ENPP3,F3,FABP5,G0S2,GADD45B,GATA3,GCLM,GRN,HES1,HPGD,ICAM1,ID1,IER3,IFI6,IFNGR1,IGFBP3,IRS2,JUN,JUND,KLF10,KRT15,KRT18,LTB,MIF,MMP13,MMP7,MT-CO3,MT-CYB,MUC1,NME1,PAX6,PLIN2,PLK2,PTGES,RND3,RNF125,S100A9,SAT1,SERPINE2,SOD2,SOX2,SQSTM1,TIMP1,TXN,VAV3
dexamethasone	chemical drug		0.41	1.21e-25	ARL4C,ATP1B1,B2M,BCL2A1,BGN,BIRC3,BTG1,CCL20,CCN2,CD46,CDH1,CEBPD,CLU,CRABP2,DDIT3,F3,FABP5,FOXQ1,FTL,G0S2,GADD45B,GATA3,GCLM,GLUL,GNG11,GRN,HERPUD1,HES1,HPGD,ICAM1,ID1,IER3,IFI6,IFNGR1,IGFBP3,IRS2,ISG20,JUN,JUND,KRT7,LDHB,LTB,MFGE8,MIF,MMP13,MT-CO3,MUC1,P4HA1,PAX6,PHLDA2,PLIN2,PLK2,PRDX2,PRDX6,PTGES,S100A9,SAT1,SERPINE2,SOD2,SQSTM1,STOM,TCF4,TGFBI,TIMP1,TXN
beta-estradiol	chemical - endogenous mammalian		1.183	6.77e-25	ABLIM1,ACER2,ADIRF,ATP1B1,BCL2A1,BGN,BIRC3,BTG1,CCL20,CCN2,CDH1,CEBPD,CLU,CRABP2,DDIT3,DNPH1,ELF3,F3,FABP5,GADD45B,GATA3,GLUL,GPRC5A,GPX2,HERPUD1,HES1,HPGD,HSPB1,ICAM1,ID1,IER3,IFNGR1,IGFBP3,IGFBP7,IQGAP2,IRS2,JUN,JUND,KLF10,KRT18,KRT7,LTB,MAL,MMP13,MMP7,MRPL52,MUC1,NME1,NUPR1,P4HA1,PADI1,PDZK1IP1,PLIN2,PLK2,PROM1,PTGES,PTMA,RND3,S100A9,SAT1,SFN,SQSTM1,TCF4,TIMP1,TUBB4B,TXN,VAV3,WFDC2
lipopolysaccharide	chemical drug		0.465	3.8e-19	ANXA5,AQP3,ARL4C,B2M,BCL2A1,BGN,BIRC3,BTG1,CCL20,CCN2,CD46,CDH1,CEBPD,DDIT3,ELF3,F3,FABP5,G0S2,GADD45B,GCLM,GLRX,HERPUD1,HES1,HPGD,HSPB1,ICAM1,IER3,IFI6,IGFBP3,IL10RB,ISG20,JUN,JUND,KLF10,LTB,MIF,MMP13,MMP7,MT-CO3,NUPR1,P4HA1,PLAC8,PLIN2,PLK2,PMEPA1,PRDX1,PRDX5,PTGES,RND3,S100A9,SAT1,SERPINE2,SOD2,SQSTM1,TCF4,TIMP1,TNIP3,TUBB,TUBB4B,TXN
NFKBIA	transcription regulator		0.191	5.11e-19	BCL2A1,BIRC3,CCL20,CDH1,CEBPD,CLU,DDIT3,F3,GADD45B,GRN,HES1,ICAM1,ID1,IER3,IFI6,JUN,KRT18,MFGE8,MMP13,MT-CO3,MT-CYB,PMEPA1,PTGES,S100A9,SAT1,SERPINE2,SOD2,TIMP1
tretinoin	chemical drug		1.947	1.27e-18	ABLIM1,ANXA5,BCL2A1,BIRC3,BTG1,CCL20,CCN2,CDH1,CRABP2,DDIT3,ELF3,F3,FABP5,G0S2,GATA3,GPRC5A,GPX2,HES1,HS3ST1,HSPB1,ICAM1,ID1,IER3,IFI6,IFNGR1,IGFBP3,IGFBP7,JUN,JUND,KLF10,KRT15,KRT18,KRT7,MMP13,MMP7,NME1,PAX6,PLIN2,PLK2,PRDX2,PROM1,PTGES,PTMA,S100A9,SERPINE2,SOX2,TCF4,TGFBI,TIMP1
TP53	transcription regulator		0.363	1.69e-18	ACER2,AQP3,BCL2A1,BIRC3,BTG1,CCN2,CDH1,CEBPD,CLU,DDIT3,DSC3,F3,FABP5,G0S2,GADD45B,GLRX,GLUL,HES1,HS3ST1,HSPB1,ICAM1,ID1,IER3,IGFBP3,IGFBP7,JUN,JUND,KRT15,KRT18,LDHB,MMP13,MT-CYB,NME1,NUPR1,P4HA1,PLK2,PMEPA1,PRDX2,PRDX6,PROM1,RND3,SAT1,SERPINE2,SFN,SOD2,SOX2,SQSTM1,STOM,TCF4,TGFBI,TIMP1,TUBB
RELA	transcription regulator		0.232	2e-17	B2M,BCL2A1,BIRC3,CCL20,CCN2,CDH1,DDIT3,ELF3,F3,HES1,ICAM1,ID1,IER3,ISG20,JUN,KLF10,KRT15,KRT18,LTB,MIF,MMP7,MT-CYB,MUC1,PRDX6,PTGES,SERPINE2,SOD2
IL1B	cytokine		-0.538	2.81e-17	B2M,BCL2A1,BGN,BIRC3,CCL20,CCN2,CDH1,CEBPD,CLU,DDIT3,ELF3,F3,FABP5,G0S2,GADD45B,GATA3,GRN,HES1,HSPB1,ICAM1,IER3,IFNGR1,IGFBP3,IRS2,ISG20,JUN,JUND,KLF10,MIF,MMP13,MMP7,MUC1,PAX6,PTGES,S100A9,SAT1,SOD2,SOX2,TIMP1
MYC	transcription regulator		-0.178	5.13e-17	ANXA5,BCL2A1,CDH1,CEBPD,CLU,CRABP2,CST6,DDIT3,DNPH1,EFEMP1,F3,FABP5,GADD45B,GCLM,GLUL,HES1,HSPB1,ICAM1,ID1,IER3,IFI6,IQGAP2,ISG20,JUN,KLF10,KRT7,LDHB,MIF,MMP7,NME1,PLAC8,PMEPA1,PRDX2,PROM1,PTMA,SAT1,SERPINE2,SOD2,SOX2,TIMP1,TXN
EGF	growth factor		0.312	6.2e-17	AQP3,CCL20,CCN2,CDH1,CEBPD,CLU,CRABP2,DDIT3,ELF3,F3,GLUL,HES1,HPGD,ICAM1,ID1,IER3,IGFBP3,JUN,JUND,KLF10,KRT15,MMP13,MUC1,PAX6,PHLDA2,PROM1,PTGES,S100A9,SOX2,TIMP1
IFNG	cytokine		-0.365	1.05e-16	ATP1B1,B2M,BCL2A1,BIRC3,BTG1,BUD23,CCL20,CCN2,CDH1,CEBPD,DDIT3,F3,FABP5,FTL,GADD45B,GATA3,GLUL,GNG11,HES1,HSPB1,ICAM1,ID1,IER3,IFI6,IFNGR1,IRS2,ISG20,JUN,JUND,KLF10,KRT15,LTB,MIF,MMP13,MUC1,NUPR1,PAX6,PRDX2,PROM1,PTGES,S100A9,SOD2,SQSTM1,TIMP1
EGFR	kinase		0.035	1.61e-16	BCAM,BTG1,CCN2,CDH1,DDIT3,EFEMP1,F3,GCLM,GRN,HERPUD1,HSPB1,ICAM1,ID1,IER3,IGFBP3,IQGAP2,JUN,JUND,MMP13,MUC1,NT5E,PROM1,PTGES,RASSF9,RND3,SERPINE2,SOX2,TUBB4B
JUN	transcription regulator		-0.779	6.66e-16	BCL2A1,BIRC3,BTG1,CCL20,CCN2,CDH1,CLU,F3,HES1,HPGD,ICAM1,IGFBP3,IGFBP7,IRS2,JUN,KRT15,MMP13,MMP7,NUPR1,PRDX1,PTGES,SOD2,SOX2,TIMP1,TXN,VAV3
U0126	chemical drug		-0.537	2.04e-15	AQP3,BIRC3,CCN2,CDH1,CEBPD,DDIT3,F3,G0S2,GADD45B,GRN,HERPUD1,HPGD,ICAM1,IER3,JUN,JUND,KLF10,MMP13,MUC1,NRN1,PAX6,PLK2,RND3,S100A9,SOD2,SOX2,TXN
progesterone	chemical - endogenous mammalian		-0.126	2.14e-15	ATP1B1,BIRC3,CCL20,CDH1,CEBPD,DDIT3,F3,ICAM1,ID1,IGFBP3,IRS2,ISG20,JUN,KLF10,KRT15,KRT7,MMP13,MMP7,MUC1,NUPR1,PDZK1IP1,PLEKHS1,PLK2,PPP2R5A,SFN,SOD2,TGFBI,TIMP1,WFDC2
forskolin	chemical toxicant		-1.009	2.64e-15	ACER2,AQP3,ARL4C,ATP1B1,CCN2,CEBPD,CLU,DDIT3,GADD45B,GRN,HPGD,ICAM1,ID1,IER3,IGFBP3,IRS2,JUN,JUND,KRT18,MFGE8,MIF,NT5E,PLK2,PRDX1,PRDX2,PTGES,SAT1,SOD2,STOM,TIMP1
NR3C1	ligand-dependent nuclear receptor		0.755	4.31e-15	ATP1B1,B2M,BIRC3,BTG1,CCL20,CCN2,CEBPD,CRABP2,F3,GADD45B,GATA3,GCLM,GLUL,HERPUD1,ICAM1,IER3,IFI6,JUN,JUND,KRT15,LTB,MAL,MMP13,PHLDA2,PLIN2,PLK2,S100A9,STOM,TIMP1,TXN
HIF1A	transcription regulator		-0.018	1.07e-14	BGN,CCN2,CDH1,ELF3,GADD45B,HSPB1,ICAM1,ID1,IGFBP3,IRS2,JUN,KRT18,MIF,MMP13,MMP7,MRPL52,MT-CO3,MUC1,NRN1,NT5E,P4HA1,PLAC8,PROM1,SOD2,TIMP1,TXN
APP	other		-1.674	1.78e-14	ANXA5,ATOX1,ATP1B1,CCL20,CCN2,CDH1,CLU,CRABP2,DDIT3,HERPUD1,HES1,HSPB1,ICAM1,IRS2,ISG20,JUN,JUND,KCNE3,LDHB,MMP13,MT-CO3,MT-CYB,NME1,PAX6,PRDX2,PRDX5,PRDX6,SOD2,SQSTM1,TCF4,TUBB,TUBB4B,TXN
STAT3	transcription regulator		-1.477	1.83e-14	CCL20,CCN2,CD46,CDH1,CEBPD,DDIT3,F3,GATA3,ICAM1,ID1,IFI6,ISG20,LDHB,MMP13,MMP7,MT-CO3,MT-CYB,MUC1,NT5E,PAX6,PHLDA2,PROM1,S100A9,SERPINE2,SOD2,SOX2,TCF4,TIMP1,WFDC2
trichostatin A	chemical drug		1.428	1.89e-14	B2M,BCL2A1,BTG1,CCL20,CDH1,CLU,CRABP2,ELF3,F3,FTL,GATA3,GCLM,GLRX,GPX2,HES1,ICAM1,ID1,IGFBP3,IGFBP7,JUND,MMP13,MMP7,MUC1,PLK2,PRDX1,PRDX6,RND3,SAT1,SERPINE2,SOD2,SQSTM1,TIMP1,TXN
FOS	transcription regulator		-0.264	2.04e-14	AQP3,CCL20,CCN2,CDH1,CLU,CRABP2,DSG3,F3,HPGD,ICAM1,IRS2,JUN,KRT15,MMP13,MMP7,NUPR1,PLK2,PMEPA1,PRDX1,S100A9,SERPINE2,TGFBI,TIMP1,TUBB,TXN,VAV3
ERBB2	kinase		0.534	2.86e-14	BCAM,BIRC3,CCL20,CCN2,CDH1,CLU,DDIT3,ELF3,F3,GATA3,HES1,HSPB1,ICAM1,ID1,IGFBP3,JUN,KRT7,MIF,MMP13,MMP7,MUC1,NT5E,PHLDA2,PLAC8,PLIN2,PMEPA1,PPP2R5A,PRDX2,PROM1,PTGES,RAB34,TGFBI
ERK1/2	group		-0.481	2.89e-14	B2M,BCL2A1,BIRC3,CCL20,CCN2,CDC42EP5,DDIT3,F3,HPGD,ICAM1,ID1,IGFBP3,IRS2,JUN,JUND,MMP13,PTGES,SKIL,SOX2,TIMP1
IL6	cytokine		0.177	3.13e-14	ACER2,ARL4C,BGN,CCL20,CCN2,CD46,CDH1,CEBPD,CLU,F3,GADD45B,GLRX,HPGD,ICAM1,ID1,IGFBP3,JUN,JUND,KRT18,MMP13,MMP7,MUC1,PLK2,PROM1,PTGES,S100A9,SOD2,SOX2,STOM,TIMP1
PRL	cytokine		0.597	5.56e-14	ANXA5,B2M,BTG1,CCL20,CDH1,CEBPD,CLU,HERPUD1,HES1,ICAM1,ID1,IER3,IFI6,IGFBP3,JUN,KRT15,MFGE8,NUPR1,PHLDA2,TIMP1
IgG	complex		-0.91	1.24e-13	ATP1B1,B2M,BIRC3,CEBPD,CRABP2,DDIT3,DSG3,FABP5,GADD45B,GPRC5A,HSPB1,ICAM1,IRS2,JUND,KRT15,KRT18,NT5E,PHLDA2,PMEPA1,RND3
PD98059	chemical - kinase inhibitor		0.369	1.71e-13	BGN,CCL20,CCN2,CDH1,CEBPD,CLU,DDIT3,F3,GRN,HPGD,ICAM1,IER3,IGFBP3,JUN,JUND,MIF,MMP13,MMP7,MUC1,PHLDA2,PTGES,SOX2,STOM,TIMP1,TXN
doxorubicin	chemical drug		0.436	1.73e-13	BCL2A1,BIRC3,BTG1,CCN2,CLU,DCXR,DDIT3,ELF3,F3,GPX2,ID1,IER3,IGFBP7,JUN,KRT18,NT5E,PMEPA1,PRDX1,S100A9,SFN,SOD2,TIMP1,TUBB,TXN
GLI1	transcription regulator		-1.909	2.11e-13	ARL4C,BCL2A1,BIRC3,CDH1,CLU,CST6,EFHD2,FOXQ1,GADD45B,GPRC5A,HES1,HPGD,ID1,IER3,IGFBP7,IQGAP2,KRT15,PHLDA2,RAB34,S100A14,S100A9,SAT1,SOX2,TIMP1
PGR	ligand-dependent nuclear receptor		-0.458	2.21e-13	ATP1B1,BIRC3,BTG1,CEBPD,F3,GATA3,GLUL,GPRC5A,HES1,HPGD,ICAM1,ID1,IER3,IRS2,KRT18,MUC1,PLK2,PTGES,TGFBI
dihydrotestosterone	chemical - endogenous mammalian		1.47	2.41e-13	B2M,BGN,CCN2,CDH1,CLU,CST6,FOXQ1,FTL,G0S2,GLUL,GRN,HPGD,HSPB1,IGFBP3,IGFBP7,IQGAP2,IRS2,JUN,MMP13,MMP7,MT-CO3,MT-CYB,MUC1,PMEPA1,RASSF9,SERPINE2
KRAS	enzyme		-0.007	3.8e-13	ATP1B1,B2M,BCAM,BCL2A1,BGN,BIRC3,CCN2,CDH1,CLU,DDIT3,EFEMP1,F3,GCLM,GLUL,GRN,HES1,HSPB1,ID1,IER3,IFI6,IQGAP2,JUN,MMP7,NRN1,NT5E,S100A14,SERPINE2,SQSTM1,STOM
CEBPA	transcription regulator		-0.161	4.73e-13	ARL4C,BCL2A1,BTG1,CCL20,CDH1,CEBPD,CRABP2,G0S2,GLRX,HPGD,ICAM1,ID1,IER3,IFI6,IGFBP3,IRS2,JUN,KRT7,MMP13,PLIN2,S100A9,SOD2
HGF	growth factor		0.568	5.62e-13	BCL2A1,BIRC3,CCN2,CD46,CDH1,DDIT3,ELF3,F3,HES1,ICAM1,ID1,IER3,IGFBP3,ISG20,JUN,KRT18,MMP13,PHLDA2,S100A9,SKIL,SOD2,SOX2,TIMP1
tetrachlorodibenzodioxin	chemical toxicant		-0.217	5.85e-13	ACER2,AQP3,BTG1,CCN2,CDH1,F3,GADD45B,GLRX,GNG11,GRN,HES1,JUN,JUND,KCNE3,KRT7,MMP13,NME1,S100A9,SAT1,SFN,SOD2,SOX2,TXN
ESR1	ligand-dependent nuclear receptor		-1.001	7.54e-13	ABLIM1,AQP3,ATOX1,ATP1B1,BIRC3,CCL20,CDH1,CEBPD,CRABP2,EFEMP1,F3,GADD45B,GATA3,GLRX,GPX2,HES1,ICAM1,ID1,IER3,IFI6,IGFBP3,IRS2,ISG20,JUN,JUND,KRT15,KRT7,LTB,MRPL52,NME1,PLIN2,PROM1,PTMA,RND3,S100A9,SQSTM1,VAV3
Tgf beta	group		0.507	1.11e-12	ATP1B1,BGN,CCN2,CDH1,CLU,GADD45B,GATA3,HES1,ID1,IGFBP3,JUN,KLF10,MIF,MMP13,MMP7,MUC1,PMEPA1,PROM1,SKIL,TCF4,TGFBI,TIMP1
cigarette smoke	chemical toxicant		-0.499	1.57e-12	CCN2,CLU,DDIT3,FABP5,FTL,GCLM,GPX2,ICAM1,JUN,MUC1,PRDX1,PRDX5,PTGES,SOD2,SQSTM1,TIMP1
FOXC1	transcription regulator	Activated	2.182	1.83e-12	B2M,CLU,DSG3,ELF3,ICAM1,IFI6,IFNGR1,IGFBP3,ISG20,MMP13,MMP7,MUC1,PAX6,SFN
cisplatin	chemical drug		-1.12	2.01e-12	ANXA5,AQP3,BCL2A1,BIRC3,CCN2,CDH1,CLU,DDIT3,ELF3,F3,G0S2,GPX2,ICAM1,IER3,IFI6,IGFBP3,JUN,JUND,LDHB,MKRN1,PLK2,PROM1,PTGES,S100A9,SAT1,SOX2,TIMP1,TUBB
OSM	cytokine		-0.416	4.41e-12	ARL4C,B2M,CCL20,CDH1,CEBPD,CST6,DSG3,F3,GLUL,ICAM1,ID1,IER3,IFNGR1,IGFBP3,ISG20,JUN,KLF10,MMP13,PDZK1IP1,PRDX2,PTGES,S100A9,TIMP1
APOE	transporter	Inhibited	-2.19	5.58e-12	BCAM,BGN,CCN2,CLU,DDIT3,F3,FABP5,GATA3,GLUL,HERPUD1,ICAM1,IL10RB,JUN,PLIN2,PMEPA1,PTGES,S100A9,SOD2,TIMP1
paclitaxel	chemical drug		-1.664	6.1e-12	ANXA5,BIRC3,CCN2,CLU,DDIT3,G0S2,GADD45B,ICAM1,IER3,IGFBP3,JUN,JUND,MUC1,NT5E,S100A9,SAT1,SOD2,SOX2
Z-LLL-CHO	chemical - protease inhibitor		-0.051	6.14e-12	BCL2A1,BIRC3,CCN2,CDH1,CLU,DDIT3,G0S2,HSPB1,ICAM1,IER3,IRS2,JUN,MMP13,PAX6,SOD2,SOX2,SQSTM1,TIMP1,TXN
INS	other		-0.209	6.71e-12	AQP3,CCN2,CDH1,CRABP2,DDIT3,F3,ICAM1,IER3,IGFBP3,IRS2,JUN,JUND,PLIN2,PLK2
camptothecin	chemical drug		-0.791	8.35e-12	BCL2A1,BIRC3,CCL20,CD46,CLU,F3,GADD45B,HSPB1,ICAM1,ID1,IGFBP3,IQGAP2,JUN,PHLDA2,PLAC8,PLIN2,PTGES,SAT1,SFN,SKIL,SOD2,TGFBI,TUBB,VAV3
HRAS	enzyme		-1.83	8.63e-12	B2M,BIRC3,CCL20,CCN2,CDH1,CEBPD,CLU,CRABP2,DDIT3,EFEMP1,GRN,HES1,HSPB1,ICAM1,IGFBP3,IQGAP2,JUN,KRT18,MFGE8,MMP13,PMEPA1,PRDX2,PRDX6,SERPINE2,TIMP1
FAS	transmembrane receptor		0.396	9.8e-12	BCL2A1,BGN,BIRC3,CCL20,CCN2,CEBPD,F3,ICAM1,IER3,IQGAP2,JUN,JUND,LTB,MIF,MMP13,PHLDA2,PLIN2,SKIL,SOD2
IL33	cytokine		0.257	1.01e-11	BCL2A1,BIRC3,FTL,G0S2,GADD45B,GATA3,ICAM1,IER3,IFNGR1,MIF,NME1,NT5E,P4HA1,PLIN2,PRDX1,S100A9,SKIL,SOD2,SOX2,TIMP1
NFkB (complex)	complex		-0.241	1.19e-11	BCL2A1,BIRC3,CCL20,CCN2,CDH1,CEBPD,CLU,DDIT3,ELF3,F3,FABP5,G0S2,GADD45B,GATA3,HSPB1,ICAM1,IER3,JUN,LTB,MMP13,PLK2,PTGES,SOD2,TIMP1
ERK	group		0.24	1.35e-11	BGN,CCN2,CDH1,CEBPD,CLU,ICAM1,IER3,JUN,KLF10,KRT18,MAL,MMP13,MUC1,PTGES,SFN,TIMP1
EPAS1	transcription regulator		-0.713	1.82e-11	BIRC3,CCN2,CDC42EP5,DDIT3,GADD45B,ICAM1,IFNGR1,IGFBP3,IRS2,MIF,MMP13,NRN1,NT5E,PLIN2,SOD2,SOX2
LY294002	chemical drug		-1.029	1.82e-11	AQP3,BIRC3,CCN2,CDH1,DDIT3,F3,GRN,HERPUD1,HES1,ICAM1,IER3,IGFBP3,IRS2,ISG20,JUN,KLF10,MMP13,NRN1,PLK2,PRDX1,RND3,SFN
SB203580	chemical drug		0.48	2.12e-11	CCL20,CCN2,CDH1,CEBPD,DDIT3,EFEMP1,F3,FOXQ1,GLRX,ICAM1,IER3,IGFBP3,ISG20,JUN,JUND,MMP13,P4HA1,PRDX1,PTGES,SOD2,TIMP1
IGF1	growth factor		-0.307	2.14e-11	BCL2A1,BGN,BIRC3,CCN2,CDH1,CEBPD,CLU,DDIT3,F3,ICAM1,ID1,IER3,IGFBP3,IRS2,JUN,MIF,MMP13,NUPR1,PLIN2,PLK2,SFN,SOX2,TGFBI
SP600125	chemical drug		0.942	2.22e-11	CCL20,CCN2,CDH1,DDIT3,F3,FABP5,FOXQ1,ICAM1,JUN,MMP13,NUPR1,PLK2,PRDX1,PROM1,PTGES,SOD2,SOX2,SQSTM1
Immunoglobulin	complex		0.52	2.38e-11	B2M,BCL2A1,BIRC3,CCL20,CCN2,CD46,CDH1,CEBPD,CLU,CRABP2,ENPP3,F3,GATA3,ICAM1,IER3,IL10RB,ISG20,MMP13,NT5E,PLAC8,PRDX1,PRDX5,S100A9,SAT1,SOD2,SOX2,SQSTM1,TIMP1,TXN
Jnk	group		-0.269	2.47e-11	ANXA5,BIRC3,BTG1,CCN2,CDH1,DDIT3,F3,HES1,ICAM1,JUN,JUND,MMP13,PTGES,SOD2,TIMP1
MAPK14	kinase		0	2.63e-11	CDH1,CEBPD,EFEMP1,F3,ICAM1,JUN,JUND,MMP13,PRDX1,PTGES,S100A9,SOD2,SOX2,TIMP1,TXN
FOXO3	transcription regulator		-0.9	2.94e-11	BTG1,CCN2,CDH1,DDIT3,FABP5,GADD45B,GLUL,ID1,IER3,IGFBP7,IL10RB,IRS2,MMP13,NT5E,NUPR1,PRDX5,SOD2,SOX2
cyclosporin A	biologic drug		1.382	3.05e-11	ABLIM1,BGN,BIRC3,CCN2,CDH1,CLU,ELF3,F3,GPX2,HERPUD1,ICAM1,IER3,IFNGR1,IQGAP2,JUN,MIF,NME1,S100A9,TIMP1,TUBB
FGF2	growth factor		-0.396	3.19e-11	ACER2,AQP3,B2M,BGN,CCL20,CDH1,CRABP2,DDIT3,F3,HES1,ICAM1,IGFBP3,JUN,MIF,MMP13,PAX6,PLK2,SOX2,SQSTM1,STOM,TIMP1
CG	complex		-1.03	3.29e-11	B2M,BTG1,CCL20,CDH1,CEBPD,CLU,EFEMP1,ENPP3,F3,FABP5,G0S2,GADD45B,HPGD,ICAM1,IER3,IFNGR1,IGFBP3,IRS2,JUN,JUND,PTGES,TIMP1
sirolimus	chemical drug		-1.34	4.06e-11	ANXA5,AQP3,B2M,BCL2A1,CCL20,CCN2,DDIT3,F3,GATA3,ICAM1,ID1,IRS2,JUN,LDHB,MMP13,PLIN2,PRDX5,PROM1,PTMA,SFN,SKIL,SQSTM1,TIMP1
calcitriol	chemical drug		-0.117	5.64e-11	ABLIM1,CCL20,CD46,CDH1,CEBPD,F3,FTL,GATA3,GLRX,HES1,HPGD,ID1,IER3,IGFBP3,JUN,MAL,NUPR1,PADI1,PAX6,PMEPA1,PRDX5,PTGES,S100A9,TXN
BHLHE40	transcription regulator		-1.308	6.59e-11	ATP1B1,B2M,BTG1,CRABP2,DDIT3,GLRX,ID1,IER3,KRT18,LTB,P4HA1,PLAC8,PLIN2,PRDX5,RND3,SOD2,SORBS2
LDL	complex		-0.152	6.97e-11	BCL2A1,CCL20,CCN2,DDIT3,F3,G0S2,GCLM,ICAM1,ID1,IGFBP3,JUN,NME1,PLIN2,RND3,SOD2,SQSTM1
ESR2	ligand-dependent nuclear receptor		-0.545	1.01e-10	ABLIM1,AQP3,BANF1,CCL20,CCN2,CDH1,CEBPD,CLU,ENPP3,FOXQ1,GADD45B,GATA3,GLRX,HPGD,IGFBP3,IQGAP2,IRS2,MMP13,MUC1,PLIN2,PMEPA1,PROM1,S100A9,TIMP1,VAV3
resiquimod	chemical drug		-1.019	1.24e-10	BCL2A1,CCL20,DDIT3,ELF3,GATA3,HERPUD1,HES1,HSPB1,ICAM1,IER3,ISG20,JUN,PRDX1,PRDX6,SOD2,TNIP3
hydrogen peroxide	chemical - endogenous mammalian		0.086	1.68e-10	BCL2A1,BIRC3,CCN2,CDH1,CLU,DDIT3,GADD45B,GCLM,GLRX,ICAM1,IFI6,IL10RB,JUN,MIF,MMP13,MUC1,PRDX1,PRDX2,PTMA,SOD2,TXN
TGFBR2	kinase		1.138	1.77e-10	BGN,CCN2,CDH1,CLU,GADD45B,HPGD,HSPB1,ICAM1,ID1,JUN,KRT18,KRT7,MMP13,PTGES,S100A9,SKIL,TIMP1,WFDC2
thioacetamide	chemical toxicant		1.307	1.88e-10	BGN,BIRC3,CCN2,CLU,ELF3,GNG11,GPX2,IER3,IGFBP3,JUN,MMP13,PROM1,SOX2,TCF4,TIMP1
SMARCA4	transcription regulator		0.867	3.4e-10	ARL4C,BCL2A1,CCN2,CDH1,F3,GADD45B,HPGD,HS3ST1,ICAM1,IER3,IGFBP7,JUN,KRT15,KRT18,MFGE8,MMP7,MUC1,PHLDA2,PLIN2,SERPINE2,SOX2,TUBB
Ap1	complex		-0.183	3.58e-10	BCL2A1,CCN2,CLU,DDIT3,F3,HPGD,ICAM1,IGFBP3,JUN,KRT18,MMP13,MMP7,TIMP1
butyric acid	chemical - endogenous mammalian		0.827	3.9e-10	ANXA5,BCL2A1,CCL20,CCN2,CDH1,CLU,G0S2,GATA3,GPRC5A,GRN,ICAM1,IGFBP3,MMP7,MUC1,NME1,PRDX1,SAT1,TGFBI,TIMP1
LIF	cytokine		-0.558	3.93e-10	CDH1,CEBPD,ELF3,GLUL,HES1,JUN,KLF10,MMP13,MT-CO3,MT-CYB,PAX6,SOD2,SOX2,TIMP1
bucladesine	chemical toxicant		0.65	4.36e-10	ACER2,CDH1,CLU,F3,GADD45B,GLUL,HS3ST1,ICAM1,ID1,IGFBP3,IRS2,JUN,MMP13,PLK2,SOD2,STOM,TIMP1
Vegf	group		-0.596	4.51e-10	BCL2A1,CCL20,CD46,CDH1,DDIT3,F3,HERPUD1,HES1,ICAM1,ID1,IGFBP3,ISG20,JUN,MIF,PADI1,PHLDA2,RNF125,SFN,TIMP1,VAV3
prostaglandin E2	chemical - endogenous mammalian		-1.359	5.59e-10	AQP3,BIRC3,BTG1,CCL20,CCN2,CD46,CDH1,CEBPD,ENPP3,ICAM1,IER3,IGFBP7,JUN,MMP13,NT5E,PLK2,PTGES
EGR1	transcription regulator		-0.662	7.34e-10	CDH1,CLU,F3,FTL,GADD45B,HPGD,ICAM1,ID1,JUN,JUND,PTGES,SOD2,TIMP1
TERT	enzyme		-1.268	8.85e-10	B2M,CCN2,EFEMP1,ICAM1,IQGAP2,ISG20,KRT18,MFGE8,PAX6,PROM1,PSCA,SOD2,TIMP1
15-deoxy-delta-12,14 -PGJ 2	chemical - endogenous mammalian		0.327	1.02e-09	BIRC3,CCN2,CEBPD,DDIT3,GCLM,HSPB1,ICAM1,JUN,MMP13,MUC1,P4HA1,PAX6,PRDX1,PTGES
curcumin	chemical drug		0.293	1.02e-09	ATOX1,BIRC3,CCN2,CDH1,DDIT3,F3,FTL,GCLM,GLUL,ICAM1,IL10RB,JUN,JUND,MIF,MMP13,MMP7,PTGES
nitrofurantoin	chemical drug		0.616	1.35e-09	ANXA5,CLU,DDIT3,GPX2,ID1,IER3,IGFBP3,PRDX1,PRDX2,TIMP1,TUBB,TXN
SMAD4	transcription regulator		1.71	1.42e-09	BGN,CAB39,CCL20,CCN2,CDH1,GADD45B,ICAM1,ID1,IER3,MMP13,PAX6,SERPINE2,SKIL,SOX2,TIMP1
TNFRSF1A	transmembrane receptor		-0.307	1.54e-09	BIRC3,CCL20,CCN2,GATA3,GCLM,ICAM1,IER3,JUN,MMP13,MMP7,SOD2,SQSTM1
CD40LG	cytokine		-0.959	1.82e-09	B2M,BCL2A1,BIRC3,BTG1,CCL20,CCN2,CLU,F3,G0S2,ICAM1,IFI6,JUN,JUND,LTB,MIF,SOD2,TUBB
RB1	transcription regulator		0.773	1.91e-09	ATP1B1,CCL20,CCN2,CDH1,DDIT3,F3,GADD45B,GPRC5A,HES1,ID1,IFNGR1,IRS2,JUN,KLF10,KRT18,NME1,PMEPA1,PROM1,SOD2
Ca2+	chemical - endogenous mammalian		-0.646	1.96e-09	CDH1,CEBPD,DDIT3,ELF3,FABP5,ICAM1,ID1,IRS2,JUN,JUND,MMP13,MMP7,PADI1,PRDX6,S100A9
raloxifene	chemical drug	Inhibited	-2.111	2.02e-09	ADIRF,CLU,GPRC5A,HES1,IER3,JUN,KRT7,MIF,MMP13,MUC1,PLK2,TIMP1
PPARG	ligand-dependent nuclear receptor		0.839	2.03e-09	AQP3,CCN2,CDH1,CRABP2,FABP5,HES1,ICAM1,IGFBP3,IGFBP7,IRS2,JUN,KRT18,MMP13,MUC1,PLIN2,PTGES,SAT1,TCF4,TUBB
PDGF BB	complex		-0.72	2.08e-09	CCL20,CCN2,CEBPD,DDIT3,F3,GLUL,HES1,IER3,JUN,KLF10,PLK2,RND3,SAT1,SKIL,SOD2,TIMP1
estrogen receptor	group		0.389	2.11e-09	CCN2,CDH1,GATA3,ICAM1,JUN,KLF10,KRT15,KRT18,KRT7,MMP13,MUC1,NT5E,SAT1,TIMP1
IKBKB	kinase		-0.315	2.24e-09	BIRC3,CCL20,CCN2,CDH1,CEBPD,CLU,F3,GRN,ICAM1,IGFBP7,KRT18,LTB,MMP13,SERPINE2,SOD2
cerivastatin	chemical drug		0	2.67e-09	CCN2,ENPP3,F3,HSPB1,ICAM1,JUN,MAL,PTMA,S100A9
deferoxamine	chemical drug		0.932	2.71e-09	CCL20,CDH1,DDIT3,F3,GADD45B,ICAM1,IFI6,IGFBP3,ISG20,JUN,MT-CYB,PROM1,SERPINE2
MET	kinase	Inhibited	-2.368	2.78e-09	AQP3,CDH1,GATA3,HSPB1,JUN,MAL,MMP13,MUC1,PLK2,SOD2,SOX2
carboplatin	chemical drug		-0.853	3.18e-09	CLU,ELF3,GPX2,IER3,NT5E,SOX2,TIMP1,TUBB
homocysteine	chemical - endogenous mammalian		-0.43	4.32e-09	CLU,DDIT3,F3,HERPUD1,ID1,MMP13,MT-CO3,PRDX1,PRDX2,TIMP1
4-hydroxytamoxifen	chemical drug		0.012	4.63e-09	AQP3,CCN2,CDH1,CEBPD,CLU,DDIT3,EFEMP1,GLRX,IER3,IGFBP3,JUN,S100A9
methyl methanesulfonate	chemical toxicant		-0.351	4.92e-09	BTG1,CDH1,DDIT3,GADD45B,HERPUD1,ISG20,JUN,NUPR1
decitabine	chemical drug		1.628	4.99e-09	B2M,BIRC3,BTG1,CCN2,CDH1,CLU,CRABP2,GADD45B,GLRX,HPGD,ICAM1,ID1,IGFBP3,IGFBP7,KRT15,KRT18,KRT7,MMP13,MMP7,NME1,PLK2,SAT1,SFN,TGFBI
bisindolylmaleimide I	chemical drug		-0.985	5.14e-09	AQP3,BCL2A1,BIRC3,CCN2,CLU,ICAM1,JUND,MMP13,MMP7,SOD2
JUND	transcription regulator		0.917	5.21e-09	CDH1,CLU,F3,HPGD,JUND,MMP13,MMP7,SAT1,TIMP1
5-O-mycolyl-beta-araf-(1->2)-5-O-mycolyl-alpha-araf-(1->1')-glycerol	chemical - endogenous non-mammalian	Inhibited	-2.339	5.79e-09	BCL2A1,CCL20,ICAM1,IER3,NT5E,RND3,SERPINE2,SOD2,TNIP3
P38 MAPK	group		-0.312	6.18e-09	ANXA5,BCL2A1,BGN,CCN2,CD46,CEBPD,DDIT3,F3,ICAM1,IER3,JUN,MAL,MIF,MMP13,RND3,TIMP1
CEBPB	transcription regulator		0	6.28e-09	BCL2A1,CEBPD,CLU,DDIT3,FTL,ICAM1,ID1,IER3,IGFBP3,IRS2,JUN,KLF10,KRT15,KRT18,MMP13,NUPR1,PTGES,SAT1,SOD2,TUBB
BMP7	growth factor		0.254	7.08e-09	CDH1,CEBPD,F3,GLUL,GNG11,HSPB1,ICAM1,ID1,IGFBP3,MMP13,PAX6,PMEPA1,TIMP1
SMAD3	transcription regulator		0.902	7.38e-09	BGN,CCL20,CCN2,CDH1,DDIT3,GADD45B,GATA3,ID1,JUN,JUND,MMP13,PMEPA1,SKIL,SOX2,TIMP1
LEP	growth factor		-0.331	7.91e-09	AQP3,BCL2A1,CDH1,F3,HES1,ICAM1,IGFBP3,IRS2,JUN,JUND,MMP13,MMP7,MT-CO3,MT-CYB,PLIN2,PRDX1,SOD2,TIMP1
SMAD7	transcription regulator		-0.563	8.14e-09	BGN,CCN2,EFEMP1,ICAM1,ID1,PMEPA1,PROM1,SOX2,TGFBI,TIMP1,TXN
cycloheximide	chemical reagent		-0.722	8.61e-09	B2M,BIRC3,CCL20,CCN2,CEBPD,GADD45B,GCLM,ICAM1,IRS2,ISG20,JUN,JUND,MMP13,MMP7,PSCA,TIMP1
RNA polymerase II	complex			8.72e-09	B2M,CDH1,DDIT3,GADD45B,ICAM1,ID1,IFNGR1,IGFBP3,JUN,MAL,RND3,SFN,SOD2,TXN
tetradecanoylphorbol acetate	chemical drug		0.027	9.21e-09	BCL2A1,BIRC3,CCL20,CCN2,CDH1,DDIT3,DSG3,F3,GADD45B,GATA3,GPRC5A,HES1,ICAM1,ID1,IER3,IFNGR1,IGFBP3,JUN,JUND,LTB,MMP13,MMP7,PRDX1,PTGES,S100A14,S100A9,SOD2,TIMP1
D-glucose	chemical - endogenous mammalian		0.62	9.28e-09	CCL20,CCN2,CLU,DDIT3,ELF3,FABP5,GLUL,GRN,HERPUD1,HSPB1,ICAM1,ID1,IRS2,JUN,KLF10,MIF,MMP13,PAX6,PRDX6,SOD2,SQSTM1,TIMP1
acetaminophen	chemical drug		-0.739	9.58e-09	DDIT3,FTL,GCLM,GLRX,GLUL,GPX2,ICAM1,IGFBP3,JUN,PRDX1,PRDX6,TUBB,TXN
HSPA9	other		0.378	9.89e-09	CDH1,CRABP2,HES1,KRT18,MMP13,SOD2,TIMP1
Growth hormone	group	Inhibited	-2.58	1.17e-08	CDH1,CEBPD,CLU,DDIT3,HES1,ICAM1,ID1,IER3,IGFBP3,JUN,KLF10,MT-CYB,PLK2
TP63	transcription regulator		1.424	1.24e-08	CCN2,CDH1,F3,FOXQ1,GPX2,HES1,ICAM1,ID1,IER3,IGFBP3,IGFBP7,JUN,KRT7,MFGE8,MMP13,NT5E,SFN,SOX2,WFDC2
methylprednisolone	chemical drug		0.728	1.25e-08	ATP1B1,B2M,BTG1,CCN2,CDH1,DNPH1,DSG3,F3,FABP5,G0S2,GCLM,ID1,IFNGR1,JUN,KRT15,NME1,PHLDA2,PLIN2,RND3,TNIP3
Mek	group		0.139	1.28e-08	BCAM,CCN2,CDH1,CLU,F3,HSPB1,ICAM1,ID1,IER3,JUN,MMP13,NT5E,PAX6,PHLDA2,RND3
PRKN	enzyme		0	1.29e-08	CCL20,ICAM1,IGFBP3,MIF,MMP7,PLK2,PRDX1,PRDX2,PRDX6
carbon tetrachloride	chemical toxicant		0.474	1.41e-08	BIRC3,CCN2,DDIT3,GADD45B,HSPB1,ICAM1,JUN,JUND,MMP13,PROM1,SKIL,SOD2,TIMP1
RASSF1	other		0.213	1.42e-08	CLU,CRABP2,EFEMP1,HES1,IGFBP3,KLF10,PLK2,PROM1,TUBB
IL12 (complex)	complex		0.569	1.82e-08	CCL20,CDH1,GADD45B,GATA3,ICAM1,IFNGR1,ISG20,JUN,LTB,MIF,PLAC8,TIMP1
CD44	other		1.4	1.92e-08	BCAM,BGN,BIRC3,CDH1,CLU,CRABP2,DDIT3,JUN,MMP13,MMP7,PMEPA1,SOX2
GPX1	enzyme		0.13	1.95e-08	CCN2,GLRX,GPX2,ICAM1,PRDX6,SOD2,TXN
Salmonella enterica serotype abortus equi lipopolysaccharide	chemical toxicant		0.777	2.01e-08	ATP1B1,BIRC3,CCL20,F3,G0S2,GADD45B,GPRC5A,HES1,PHLDA2,PLAC8,TNIP3
NFKB1	transcription regulator		0.196	2.31e-08	B2M,BCL2A1,BIRC3,CCL20,CCN2,ELF3,GATA3,ICAM1,IER3,IGFBP3,LTB,MMP13,MMP7,SOD2
prexasertib	chemical drug		0	2.54e-08	BIRC3,DDIT3,GADD45B,ICAM1,IER3,PHLDA2,PLK2,SKIL
fluticasone propionate	chemical drug		0.194	2.55e-08	BGN,CCL20,GADD45B,HPGD,IRS2,MFGE8,MMP7,MUC1,PLAC8,PLIN2,TIMP1
EZH2	transcription regulator		-0.847	2.69e-08	BIRC3,CDH1,GATA3,ICAM1,ID1,IGFBP3,LTB,MMP7,NME1,PAX6,PROM1,PTGES,RASSF9,S100A9,SFN,TGFBI
wortmannin	chemical drug		0.857	2.76e-08	AQP3,CCN2,CDH1,CEBPD,DDIT3,F3,ICAM1,IRS2,JUN,NT5E,P4HA1,SQSTM1
FOXO1	transcription regulator	Inhibited	-2.432	2.77e-08	BCL2A1,BIRC3,CCL20,CCN2,CEBPD,FABP5,GADD45B,GRN,ICAM1,IER3,IGFBP7,IL10RB,IRS2,JUN,SFN,SOD2,SOX2
TP73	transcription regulator		-0.934	2.78e-08	B2M,CDH1,DDIT3,G0S2,GRN,HES1,IER3,IGFBP3,MMP13,NUPR1,PLK2,PTGES,SAT1,SERPINE2,SFN,TIMP1
MAPK9	kinase		0.338	3.05e-08	BIRC3,CCN2,F3,GADD45B,ISG20,JUN,JUND,MIF,PLIN2,PTGES,SOD2
resveratrol	chemical drug		-1.228	3.18e-08	BCL2A1,BIRC3,CD46,CDH1,DDIT3,F3,GATA3,ICAM1,IGFBP3,JUN,JUND,MMP13,SOD2,SQSTM1
MAPK8	kinase		-0.532	4.31e-08	BIRC3,CCN2,CDH1,DDIT3,JUN,JUND,MIF,MMP13,MMP7,PTGES,SOD2
TCR	complex		0.732	4.43e-08	ABLIM1,BCL2A1,BIRC3,CDH1,GADD45B,GATA3,IFI6,IFNGR1,ISG20,JUN,LDHB,NME1,PRDX6,SKIL,TNIP3
SOX2	transcription regulator		-0.167	5.44e-08	CCL20,CCN2,CDH1,CRABP2,CST6,EFEMP1,ELF3,FAM107B,GADD45B,GATA3,JUN,KRT18,KRT7,PAX6,PROM1,SOX2,TSPAN15
IL2	cytokine		-0.148	5.74e-08	BCL2A1,BIRC3,CD46,CDH1,CRABP2,GADD45B,GATA3,GRN,ICAM1,IER3,IFI6,IFNGR1,ISG20,JUN,JUND,LTB,NME1,NT5E,PHLDA2,PLAC8,TIMP1
mifepristone	chemical drug		0.314	5.87e-08	CCN2,CEBPD,CLU,F3,HPGD,ICAM1,IGFBP3,IRS2,JUN,MT-CO3,MUC1,PLK2,TCF4,TIMP1
fenretinide	chemical drug		0.499	5.95e-08	ACER2,BCL2A1,DDIT3,ELF3,IGFBP7,JUN,MT-CO3,MUC1
MAPK1	kinase		-0.281	6.01e-08	ATP1B1,CCN2,CDH1,CRABP2,GATA3,IFI6,IGFBP7,IRS2,ISG20,JUN,JUND,MMP13,NRN1,NT5E,NUPR1
HMG20A	transcription regulator		0.333	6.13e-08	CCN2,CDH1,CLU,F3,IGFBP3,JUN,KRT18,NT5E,TIMP1
quercetin	chemical drug		-1	6.33e-08	BIRC3,ICAM1,IER3,IRS2,JUN,KLF10,KRT18,MMP13,MUC1,NT5E,PLAC8,PRDX5
SPHK1	kinase		0.602	6.34e-08	BIRC3,CCN2,DDIT3,ICAM1,JUN,PTGES,TIMP1
CCN5	growth factor		0.816	6.34e-08	CCN2,CDH1,GATA3,IGFBP7,JUN,KRT18,MUC1
Insulin	group		-1.617	6.4e-08	CCN2,CEBPD,CRABP2,DDIT3,ECI1,FTL,GATA3,HES1,ICAM1,IGFBP3,IRS2,JUN,LDHB,MIF,MMP13,PLIN2,PRDX6,SOD2,TGFBI,TIMP1
testosterone	chemical - endogenous mammalian		1.175	6.65e-08	ATP1B1,BGN,CDH1,CLU,DDIT3,ID1,IGFBP3,IRS2,JUN,JUND,MAL,MMP7,MT-CO3,MT-CYB,SOD2
PPARGC1A	transcription regulator		-1.037	6.72e-08	CCN2,CEBPD,GADD45B,ICAM1,IGFBP3,IGFBP7,IRS2,LDHB,MAL,PLIN2,PRDX5,SERPINE2,SOD2,SOX2,TCF4,TIMP1
NOTCH1	transcription regulator		-0.579	6.93e-08	AQP3,BIRC3,CCN2,CDH1,CEBPD,GATA3,GRN,HES1,ICAM1,ID1,IGFBP3,RND3,SOX2
AGT	growth factor		0.951	7.01e-08	ATP1B1,BGN,CCN2,CRABP2,ECRG4,EFEMP1,F3,GRN,HES1,HSPB1,ICAM1,IGFBP3,IGFBP7,IRS2,JUN,MIF,MMP13,PLAC8,PROM1,S100A9,SERPINE2,SOD2,TIMP1
fulvestrant	chemical drug		-0.905	7.22e-08	CDH1,CEBPD,HES1,ICAM1,ID1,IER3,JUN,KLF10,MUC1,NME1,PLK2,PTGES,SQSTM1
SERPINC1	enzyme		0.391	7.38e-08	BCL2A1,CCL20,F3,MIF,MMP7
MMP9	peptidase		-1.092	9.68e-08	CDH1,DDIT3,HPGD,ICAM1,MMP13,SERPINE2,SOD2,TCF4,TIMP1
CHD1	enzyme		-1.342	1.02e-07	BCL2A1,CCL20,ICAM1,IER3,SOD2
SMAD2	transcription regulator		1.49	1.04e-07	BGN,CCL20,CCN2,CDH1,GADD45B,HES1,MMP13,SKIL,SOX2
EFNA2	kinase		1.134	1.06e-07	CCN2,CRABP2,FABP5,FOXQ1,KRT18,KRT7,NT5E
TREM1	transmembrane receptor		1.508	1.07e-07	ATP1B1,CCL20,F3,GADD45B,GCLM,GPRC5A,HES1,NT5E,PHLDA2,PLAC8,TNIP3
1-palmitoyl-2-(5-oxovaleroyl)-sn-glycero-3-phosphorylcholine	chemical reagent		0	1.14e-07	BCL2A1,BIRC3,CCL20,ICAM1,IGFBP3,PMEPA1
enalapril	biologic drug		-1.118	1.27e-07	CCN2,CLU,GPX2,HSPB1,IER3,MFGE8,SOD2,TIMP1
AKT1	kinase		0	1.36e-07	BCL2A1,BIRC3,CDH1,CEBPD,CLU,FABP5,GCLM,IRS2,JUND,LDHB,PROM1,SOX2,TIMP1
SEL1L	other		1.067	1.37e-07	DDIT3,HERPUD1,PAX6,SOX2,TIMP1
methylselenic acid	chemical reagent			1.42e-07	BCL2A1,BIRC3,CLU,DDIT3,ELF3,ID1,JUN,PPP2R5A,PTGES,RND3,SAT1,TUBB4B
NPM1	transcription regulator		-0.8	1.48e-07	CCN2,F3,ICAM1,IGFBP3,JUN,KLF10,PMEPA1,SERPINE2,SOD2,TGFBI
pyrrolidine dithiocarbamate	chemical reagent		-0.263	1.49e-07	BCL2A1,BIRC3,CCL20,CCN2,GCLM,ICAM1,MMP13,MMP7,SOD2
IL1A	cytokine		-1.25	1.55e-07	BIRC3,CCL20,ICAM1,IER3,IFNGR1,JUN,MMP13,PDZK1IP1,PTGES,S100A9,SOD2,TIMP1
indomethacin	chemical drug		1.192	1.61e-07	BIRC3,CDH1,CLU,ELF3,GPX2,ICAM1,IER3,PLIN2,PROM1,PTGES,TIMP1,TUBB
STAT5B	transcription regulator		-1.257	1.69e-07	BIRC3,CDH1,DDIT3,G0S2,GADD45B,GLUL,JUN,JUND,KRT18,LDHB,LTB,NT5E,PDZK1IP1,PROM1
PRKCA	kinase		-0.707	1.71e-07	ARL4C,CCN2,HES1,ICAM1,ID1,IGFBP3,JUN,PHLDA2,S100A9
VCAN	other		0.784	1.86e-07	CCL20,CLU,F3,FABP5,ICAM1,IFI6,MIF,PRDX5,SOD2,TIMP1
diethylstilbestrol	chemical drug		1.424	1.9e-07	AQP3,CCN2,CLU,CRABP2,F3,GLRX,IGFBP3,KRT15,MFGE8,PROM1,SFN,TGFBI,WFDC2
N-acetyl-L-cysteine	chemical drug		1.286	1.91e-07	BCL2A1,BIRC3,CCL20,CCN2,CDH1,DDIT3,GCLM,ICAM1,JUN,PRDX2,SOD2,TXN
KRT14	other			1.91e-07	DSC3,DSG3,KRT15,KRT18,MMP13,MMP7
FOXM1	transcription regulator		-1.57	2.08e-07	CDH1,GATA3,JUN,MFGE8,MMP7,PRDX2,PROM1,SOD2,SOX2,SQSTM1
rosiglitazone	chemical drug		-0.571	2.19e-07	AQP3,CCN2,CDH1,F3,FABP5,GATA3,HPGD,ICAM1,IRS2,KRT18,MUC1,PLIN2,PTGES,S100A9,SOD2,TIMP1
FN1	enzyme		0.182	2.34e-07	BIRC3,CCN2,CDH1,F3,JUND,KRT7,MMP13,RNF125,SOX2,SQSTM1,TCF4
gentamicin C	chemical drug		0.378	2.4e-07	BIRC3,CLU,ELF3,GPX2,IER3,TIMP1,TUBB
SIGLEC8	transmembrane receptor		0.896	2.63e-07	BCL2A1,FTL,MIF,NME1,P4HA1,PRDX1
VDR	transcription regulator		-0.085	2.65e-07	CDH1,F3,GATA3,ICAM1,ID1,IER3,IGFBP3,JUN,NUPR1,PLIN2,S100A9,TXN
tributyrin	chemical drug		0.956	2.68e-07	BCL2A1,BIRC3,CCL20,CCN2,CD46,MMP13,SOD2
lomustine	chemical drug		1.134	2.68e-07	BIRC3,CLU,ELF3,ID1,IER3,TIMP1,TUBB
tamoxifen	chemical drug		-1.202	2.93e-07	CDH1,CEBPD,CLU,G0S2,HES1,IER3,IGFBP3,ISG20,JUN,MIF,SOD2,SQSTM1,TXN
MAPT	other		0.391	3.03e-07	ANXA5,ATOX1,ATP1B1,HSPB1,ICAM1,JUN,LDHB,MMP13,MT-CO3,NME1,PRDX5,PRDX6,SQSTM1,TIMP1,TUBB,TUBB4B,TXN
F7	peptidase		1.192	3.06e-07	CCN2,F3,ICAM1,MMP13,MMP7,RND3
APC	enzyme		0.879	3.21e-07	B2M,CDH1,CLU,GLUL,HES1,ICAM1,ID1,JUN,MMP7,TIMP1
allopurinol	chemical drug		-0.113	3.49e-07	BIRC3,CLU,ELF3,F3,GPX2,IER3,TIMP1,TUBB
TSC1	other		-0.431	3.49e-07	CCN2,DDIT3,GLRX,GLUL,GPX2,IRS2,LDHB,NME1
KLF6	transcription regulator		1.145	3.49e-07	ANXA5,ATOX1,BIRC3,CDH1,GADD45B,ICAM1,KLF10,MMP13,SOD2,SQSTM1,TIMP1,VAV3
EFNA4	kinase		0.816	3.55e-07	CCN2,CRABP2,FABP5,KRT18,KRT7,NT5E
phenacetin	chemical drug		0.728	3.55e-07	BIRC3,CLU,ELF3,GPX2,IER3,TIMP1
triamterene	chemical drug		0.239	3.67e-07	BIRC3,CLU,ELF3,GPX2,IER3,TIMP1,TUBB
cyclophosphamide	chemical drug		-0.726	3.77e-07	B2M,CLU,ELF3,GPX2,ICAM1,IER3,PTGES,TIMP1
Interferon alpha	group		-0.029	3.78e-07	ANXA5,AQP3,B2M,BCL2A1,CDH1,F3,GATA3,ICAM1,IFI6,IFNGR1,ISG20,MT-CYB,NT5E,PTGES,S100A9,SAT1,TUBB
troglitazone	chemical drug		0.035	3.91e-07	AQP3,BIRC3,CDH1,CEBPD,DDIT3,FABP5,G0S2,ICAM1,JUN,MUC1,P4HA1,PLIN2,PPP2R5A,PTGES
MBIP	other		0.927	3.96e-07	JUN,MMP13,MMP7,PAX6
fenamic acid	chemical reagent		0.436	4.06e-07	BIRC3,CLU,ELF3,GPX2,IER3,TIMP1,TUBB
AHSG	other		-0.816	4.1e-07	CDH1,FOXQ1,KRT18,MAL,PSCA,WFDC2
EFNA3	kinase		0.816	4.1e-07	CCN2,CRABP2,FABP5,KRT18,KRT7,NT5E
EIF2AK2	kinase		-1.062	4.39e-07	BCL2A1,CEBPD,DDIT3,IFI6,IRS2,ISG20,JUN,SOD2
mibolerone	chemical drug		-0.707	4.5e-07	CLU,F3,IFNGR1,IGFBP3,JUN,KLF10,MAL,NME1,TGFBI
RNF138	enzyme		-0.447	4.88e-07	BIRC3,CCL20,GADD45B,ICAM1,IER3
SP1	transcription regulator		-0.756	5.39e-07	CCL20,CCN2,CDH1,CEBPD,CRABP2,F3,ICAM1,IFNGR1,IGFBP3,JUN,KRT18,LTB,PADI1,PROM1,SERPINE2,SOD2,TIMP1
SHC1	other		1.132	5.45e-07	FTL,HS3ST1,ICAM1,KRT7,SOD2,SQSTM1,TXN
SNAI2	transcription regulator		-1.358	5.45e-07	CCN2,CDH1,HPGD,KRT18,MUC1,PROM1,SOX2
vorinostat	chemical drug		1.07	5.51e-07	BIRC3,CDH1,CLU,DDIT3,GRN,HPGD,ICAM1,JUN,MFGE8,PTGES,S100A9,TXN
POU5F1	transcription regulator		-1.997	5.62e-07	BCL2A1,BIRC3,BTG1,CCL20,CDH1,CRABP2,CST6,EFEMP1,GATA3,KRT18,PAX6,PMEPA1,PROM1,SOX2
arachidonic acid	chemical - endogenous mammalian		-0.294	5.9e-07	AQP3,BCL2A1,CLU,DDIT3,F3,JUN,MMP13,PTGES
isotretinoin	biologic drug		0.2	6.58e-07	CRABP2,ELF3,GATA3,HPGD,IGFBP3,MMP13,S100A9
IL13	cytokine		1.434	6.59e-07	BCL2A1,CCL20,CCN2,F3,G0S2,GATA3,HS3ST1,ICAM1,IFNGR1,JUN,MMP13,PLIN2,PTGES,SOX2,TIMP1
TCF7L2	transcription regulator		-0.632	6.71e-07	AQP3,CCN2,DBNDD2,GCLM,GLUL,ID1,IRS2,JUN,MAL,MMP13,MMP7,SOX2,SQSTM1,TSPAN15
BMP4	growth factor		0.774	6.71e-07	CDH1,ELF3,GATA3,HES1,ID1,JUN,KLF10,KRT7,MMP13,NUPR1,SOX2
IL10	cytokine		1.047	7.14e-07	BCL2A1,CCL20,F3,HPGD,ICAM1,JUN,LTB,MMP7,MUC1,NT5E,RAB34,S100A9,TIMP1,TNIP3,TUBB4B
PRKCD	kinase		0.099	7.15e-07	BCL2A1,BIRC3,CCL20,DDIT3,GPRC5A,ICAM1,JUN,MMP13,PROM1,SOX2
oleic acid	chemical - endogenous mammalian		0.404	7.2e-07	AQP3,CLU,DDIT3,FABP5,GADD45B,ICAM1,IGFBP3,PLIN2,SOD2
N-[N-(3,5-difluorophenacetyl-L-Ala)]-S-phenylglycine t-butyl ester	chemical - protease inhibitor		1.452	7.84e-07	GADD45B,HES1,ICAM1,IER3,RND3,SKIL,SOX2,TGFBI
ID1	transcription regulator		-1.246	7.91e-07	CCN2,GATA3,ICAM1,IGFBP3,MMP13,PROM1,SOX2
CCN2	growth factor		-0.985	8.4e-07	BCL2A1,CCN2,HES1,JUN,MMP13,P4HA1,SOX2,TIMP1
halofuginone	chemical drug			8.52e-07	BGN,CCN2,GNG11,HES1,IGFBP3,MMP13,PROM1,TCF4,TIMP1
REL	transcription regulator		-1.541	8.57e-07	B2M,BCL2A1,CCL20,CDH1,F3,GADD45B,ICAM1,IER3,JUN,PLK2,SOD2
IL11	cytokine		0.497	8.65e-07	BCL2A1,CEBPD,ICAM1,JUN,MMP13,MUC1,TIMP1
SB-431542	chemical reagent		0.045	9.01e-07	BGN,CCN2,CDH1,GADD45B,ID1,IGFBP7,KRT18,PAX6,TIMP1
2-bromoethylamine	chemical reagent		0.128	9.11e-07	CLU,ELF3,GPX2,IER3,TIMP1,TUBB
EPCAM	other		0.391	9.12e-07	CDH1,FABP5,ID1,JUN,SOX2
NFE2L2	transcription regulator		1.683	9.28e-07	CCL20,CCN2,CDH1,DDIT3,FTL,GCLM,GPX2,HERPUD1,ICAM1,PLIN2,PRDX1,SAT1,SOD2,SQSTM1,TXN
GNA15	enzyme			9.63e-07	CCL20,CEBPD,DDIT3,GLUL,HES1,SOD2,SORBS2,TIMP1
OGA	enzyme		0	1.03e-06	ABLIM1,CCL20,CDH1,GLUL,HPGD,IGFBP3,IGFBP7,JUN,PLIN2,PROM1,SERPINE2,SOX2,TGFBI,TIMP1
STAT1	transcription regulator		-0.179	1.09e-06	B2M,BCL2A1,BTG1,CCL20,CCN2,CEBPD,GATA3,HES1,ICAM1,IFI6,JUN,MUC1,PAX6,PLIN2
EFNA5	kinase		0.816	1.16e-06	CCN2,CRABP2,FABP5,KRT18,KRT7,NT5E
MTOR	kinase		0.73	1.2e-06	ARL4C,BCL2A1,CDH1,CEBPD,DDIT3,FABP5,GATA3,HSPB1,IRS2,LDHB,MUC1,PRDX5,SQSTM1
poly rI:rC-RNA	biologic drug		0.417	1.24e-06	B2M,BIRC3,CCL20,CDH1,CEBPD,ELF3,GADD45B,ICAM1,IFI6,IFNGR1,IQGAP2,ISG20,JUN,LTB,SAT1,SOD2,SOX2,TNIP3
budesonide	chemical drug		-1.732	1.24e-06	ABLIM1,B2M,CAB39,CST6,IGFBP3,JUN,KRT7,PADI1,PSCA,S100A14,S100A9,SERPINE2
CAV1	transmembrane receptor		-1.426	1.24e-06	CDH1,ICAM1,ID1,KRT18,KRT7,PROM1,SKIL,SOX2,WFDC2
ABCB4	transporter		-1.362	1.3e-06	CCL20,CCN2,ELF3,MMP13,PROM1,TIMP1
LUCAT1	other		-1.342	1.33e-06	GLRX,GPX2,IER3,SAT1,SOD2
trypsin	group		-1.067	1.33e-06	CDH1,F3,ICAM1,MIF
EDN1	cytokine		0.087	1.42e-06	ANXA5,BCL2A1,CCN2,CDH1,GRN,ICAM1,JUN,MMP13,MMP7,TIMP1
IL17A	cytokine		-1.225	1.42e-06	B2M,BCL2A1,CCL20,CCN2,CDH1,CEBPD,ELF3,ICAM1,JUN,MMP13,S100A9,TIMP1
TGFB3	growth factor		-0.931	1.43e-06	CCN2,CD46,CDH1,GATA3,JUN,JUND,SERPINE2,SKIL
triamcinolone acetonide	chemical drug		-0.713	1.48e-06	AQP3,ARL4C,BCL2A1,DDIT3,IGFBP3,JUN,KLF10,MMP13,PLK2,SOD2
nitric oxide	chemical - endogenous mammalian		0	1.61e-06	CCN2,DDIT3,GCLM,IER3,JUN,MMP13,PRDX5,SFN,SQSTM1
MAP3K1	kinase		1.115	1.64e-06	BIRC3,HSPB1,JUN,MMP13,PRDX1,TIMP1
PP2/AG1879 tyrosine kinase inhibitor	chemical drug		-0.272	1.7e-06	BIRC3,CCN2,CDH1,ICAM1,ID1,MMP13,SOD2
mycophenolic acid	chemical drug		1.134	1.7e-06	BIRC3,CCL20,CCN2,CD46,CLU,MMP13,SOD2
CDK19	kinase		-1.342	1.72e-06	CDH1,CLU,DCXR,JUN,PLK2,SAT1,SFN,STOM
filgrastim	biologic drug		-1.237	1.73e-06	B2M,BIRC3,CD46,CLU,FABP5,G0S2,GNG11,HPGD,IFI6,JUN,LDHB,PHLDA2,PRDX2,SQSTM1
SAFB	other		0	1.83e-06	B2M,CDH1,ISG20,JUN,LTB,NUPR1
CLDN7	other		0.216	1.83e-06	ABLIM1,CCL20,CCN2,F3,FOXQ1,IFI6,IGFBP7,MUC1
FOXL2	transcription regulator		-0.883	1.84e-06	BCL2A1,CCL20,CLU,ICAM1,IER3,SERPINE2,SOD2
F10	peptidase		-0.287	1.85e-06	CCN2,F3,ICAM1,MIF
TLR3	transmembrane receptor		-0.314	1.98e-06	CCL20,CLU,GADD45B,ICAM1,ID1,IER3,IFI6,ISG20,PLK2,PTGES,TIMP1
CHUK	kinase		-0.923	2e-06	CEBPD,CLU,F3,GADD45B,GRN,ICAM1,KLF10,MMP13,SERPINE2,SQSTM1
ATP	chemical - endogenous mammalian		0.506	2.2e-06	CDH1,F3,GCLM,ICAM1,MMP13,PAX6,SAT1,TXN
luteolin	chemical drug		0.152	2.26e-06	CDH1,GCLM,ICAM1,JUN,MMP13,SOD2
pirinixic acid	chemical toxicant		1.974	2.3e-06	AQP3,CLU,ECI1,F3,FABP5,G0S2,GADD45B,GLUL,HSPB1,KLF10,LDHB,MMP13,PLIN2,TXN
palbociclib	chemical drug		-0.547	2.32e-06	B2M,GADD45B,HES1,IGFBP3,IRS2,JUN,KLF10
RAF1	kinase		0.748	2.36e-06	BTG1,GRN,HSPB1,IER3,IGFBP3,JUN,MMP13,PHLDA2,RND3,TIMP1
diclofenac	chemical drug		-1.038	2.5e-06	DDIT3,HERPUD1,HPGD,JUN,JUND,SOD2,SQSTM1
RBM5-AS1	other		-0.956	2.51e-06	JUN,MMP7,PROM1,SOX2
KLF4	transcription regulator		1.171	2.62e-06	CDH1,CRABP2,CST6,EFEMP1,HES1,HSPB1,KRT7,MMP13,PROM1,S100A14,SOD2,SOX2
NRG1	growth factor		0.892	2.64e-06	CCN2,CDH1,DDIT3,ELF3,FABP5,HES1,ID1,IER3,JUN,JUND,SOX2
SALL4	transcription regulator		-0.426	2.64e-06	ATP1B1,IFI6,ISG20,JUN,MMP13,PTGES,RND3,SOX2,VAV3
FGF1	growth factor		-0.137	2.78e-06	CCN2,CDH1,GCLM,ICAM1,JUN,LTB,PMEPA1,SOX2
IL4	cytokine		0.855	2.83e-06	ABLIM1,BANF1,CCL20,EFHD2,F3,GADD45B,GATA3,HPGD,ICAM1,IER3,ISG20,JUN,JUND,KRT7,LTB,MAL,MUC1,PLIN2,S100A9,SOX2,SQSTM1,TGFBI,TIMP1,WFDC2
CST5	other		0.302	2.83e-06	ABLIM1,ANXA5,CDH1,EVA1C,GPRC5A,IQGAP2,NT5E,PPP2R5A,PRDX1,PRDX2,TXN
DGKE	kinase			2.93e-06	CD46,F3,ICAM1
bardoxolone	chemical drug		-0.492	3.03e-06	DDIT3,GCLM,HERPUD1,MMP13,SQSTM1
CCND1	transcription regulator		-0.378	3.15e-06	AQP3,CDH1,GPRC5A,HSPB1,ID1,IER3,NT5E,PMEPA1,SOX2,STOM,TCF4,TUBB
tanespimycin	chemical drug		0	3.29e-06	BCL2A1,BIRC3,DDIT3,JUN,KRT18,MIF,PTMA,SOD2
H1-2	other		-0.225	3.33e-06	DDIT3,IER3,LTB,PHLDA2
PNN	other		1	3.33e-06	CDH1,JUN,MMP7,TIMP1
rebamipide	chemical drug		-0.152	3.33e-06	MMP13,MUC1,SOD2,TIMP1
BMP10	growth factor		0.895	3.35e-06	HPGD,ICAM1,ID1,IGFBP7,SERPINE2,SKIL,TIMP1
BMP2	growth factor		-0.049	3.38e-06	CDH1,F3,GADD45B,ID1,IGFBP3,JUN,KLF10,MMP13,SOX2,TIMP1
TNFSF11	cytokine		-0.403	3.47e-06	BCL2A1,F3,GADD45B,GLRX,GRN,ICAM1,IER3,JUN,MT-CO3,MT-CYB,SOD2
SOD1	enzyme			3.47e-06	B2M,CLU,DCXR,DSG3,GCLM,HSPB1,ICAM1,JUN,PRDX6,SOD2,SQSTM1
mir-126	microRNA		0.919	3.51e-06	CDH1,GATA3,MMP7,PLK2,SOX2
tunicamycin	chemical - endogenous non-mammalian		0.629	3.59e-06	BIRC3,CCL20,CDH1,CEBPD,DDIT3,GADD45B,GRN,HERPUD1,ICAM1,PLIN2,PROM1
cadmium chloride	chemical toxicant		-1.131	3.59e-06	ANXA5,CDH1,DDIT3,HSPB1,JUN,SQSTM1,TXN
L-methionine	chemical - endogenous mammalian		0.703	3.73e-06	BTG1,CLU,DDIT3,F3,GADD45B,SOD2
trans-hydroxytamoxifen	chemical drug		-1	3.82e-06	ADIRF,BTG1,CLU,GPRC5A,IER3,KRT7,MUC1,PLK2,RND3
TNFSF14	cytokine		-1.561	4.06e-06	BIRC3,CCL20,CDH1,ICAM1,NT5E
mercuric chloride	chemical toxicant			4.06e-06	CDH1,DDIT3,HSPB1,JUN,TXN
CASR	G-protein coupled receptor		0.788	4.11e-06	CDH1,GATA3,ID1,IER3,IGFBP3,NUPR1,S100A9,TXN
PC-SPES	chemical drug			4.13e-06	B2M,CLU,FTL,HERPUD1,ID1,PRDX6,TXN
ATF3	transcription regulator		-0.461	4.34e-06	BIRC3,DDIT3,HSPB1,ICAM1,ID1,JUN,MMP13,PTGES
Sn50 peptide	chemical toxicant		0.081	4.49e-06	BCL2A1,BIRC3,CCN2,ICAM1,MIF,MMP7
gentamicin	chemical drug		0.489	4.63e-06	CLU,DDIT3,GUCA2A,HSPB1,ICAM1,IGFBP3,JUN,NME1,PLIN2,SQSTM1,TIMP1,TUBB
TLR4	transmembrane receptor		-1.861	4.76e-06	CCL20,CDH1,CEBPD,DDIT3,F3,ICAM1,ISG20,MIF,PLK2,PTGES,SOD2,SQSTM1,TCF4
epigallocatechin-gallate	chemical drug		0.013	4.76e-06	CCN2,CDH1,F3,GADD45B,HES1,ICAM1,JUN,JUND,MMP13,TIMP1
HMGA1	transcription regulator		-0.404	4.99e-06	B2M,CDH1,DDIT3,HS3ST1,IER3,IGFBP3,IGFBP7,PHLDA2,SOX2
valproic acid	chemical drug		0.262	5.06e-06	CDH1,DDIT3,GADD45B,GCLM,GLUL,HERPUD1,ICAM1,JUN,JUND,MMP13,NME1,PDZK1IP1,SOX2,SQSTM1
SP110	transcription regulator		-1.414	5.09e-06	ANXA5,AQP3,CLU,F3,GRN,IFI6,SQSTM1,TIMP1
NR4A1	ligand-dependent nuclear receptor		0.821	5.16e-06	CCN2,CRABP2,DDIT3,G0S2,ICAM1,ID1,KRT18,MMP13,MMP7,NT5E,SAT1
medroxyprogesterone acetate	chemical drug	Activated	2.557	5.18e-06	BIRC3,F3,GLUL,ICAM1,ID1,IFNGR1,IGFBP7,IQGAP2,JUN,KRT18,LTB,MMP7,P4HA1,SAT1
WNT3A	cytokine		0.449	5.35e-06	AQP3,ATP1B1,BGN,CCN2,CDH1,ECRG4,FOXQ1,ID1,IRS2,JUN,MMP13,PMEPA1
SOCS1	other		0.516	5.36e-06	BCL2A1,ICAM1,IRS2,ISG20,JUN,MMP13,MUC1,TXN
eicosapentenoic acid	chemical drug		0.173	5.41e-06	CEBPD,DDIT3,JUN,MMP13,PLIN2,PROM1,PTGES
mannitol	chemical - endogenous mammalian		-0.391	5.54e-06	CCN2,ICAM1,JUN,SOD2
superoxide	chemical - endogenous mammalian		-0.152	5.54e-06	CLU,ICAM1,SOD2,TIMP1
triptolide	chemical drug		0.707	5.94e-06	CDH1,GCLM,HPGD,ICAM1,IER3,IGFBP3,JUN,MMP7
F2R	G-protein coupled receptor		0.022	6.16e-06	CCN2,CDH1,F3,ICAM1,IGFBP7,LDHB,MIF
tyrphostin AG490	chemical drug		0.206	6.16e-06	BIRC3,CCN2,HPGD,ICAM1,SOD2,SQSTM1,TIMP1
Histone h3	group			6.39e-06	B2M,CDH1,DDIT3,GATA3,HES1,ICAM1,ID1,IFI6,IGFBP3,JUN,PTGES,S100A9,SOD2,STOM
ursodeoxycholic acid	chemical - endogenous mammalian		1.387	6.42e-06	CCL20,CCN2,DDIT3,ELF3,GCLM,TIMP1
trovafloxacin	chemical drug		0.816	6.42e-06	B2M,BIRC3,ICAM1,ISG20,MMP13,SOD2
CD3	complex		-1.621	6.55e-06	AQP3,BCL2A1,BIRC3,BTG1,CCL20,FTL,GATA3,GPRC5A,ICAM1,IFNGR1,IL10RB,JUN,NME1,PLIN2,PTMA,STOM
KLF5	transcription regulator		-0.088	6.57e-06	CDH1,CEBPD,JUN,KRT18,PTGES,S100A9,SOX2
BRAF	kinase			6.61e-06	BCAM,BIRC3,CDH1,DDIT3,F3,ICAM1,JUN,NT5E,RND3,SERPINE2
NUMB	other		0	6.98e-06	BIRC3,HES1,PROM1,PSCA
S1PR2	G-protein coupled receptor		-0.103	6.98e-06	F3,ICAM1,JUN,TIMP1
SMURF2	enzyme		-1.067	6.98e-06	CCN2,CDH1,JUN,SKIL
FANCC	other			6.99e-06	ATP1B1,HES1,IGFBP3,MMP7,PHLDA2,RND3
LEPR	transmembrane receptor		0	7.01e-06	ANXA5,BTG1,DDIT3,GADD45B,IGFBP3,IRS2,MMP13,MMP7,TIMP1
bexarotene	chemical drug		0.426	7.01e-06	ADIRF,HERPUD1,ICAM1,ID1,KLF10,KRT15,PAX6,S100A9,SELENOM
prednisolone	chemical drug		-0.632	7.35e-06	BIRC3,BTG1,CEBPD,HES1,IRS2,ISG20,PRDX1,PRDX2,SOD2,SQSTM1
AHR	ligand-dependent nuclear receptor		-1.519	7.66e-06	ATP1B1,CCL20,CDH1,EFEMP1,GPX2,HES1,JUN,MT-CO3,MT-CYB,NT5E,SOD2,SOX2,TGFBI,TXN
NORAD	other		-0.555	7.85e-06	CCN2,DDIT3,GADD45B,IGFBP3,JUN
IL18	cytokine		-0.074	8.6e-06	AQP3,CCL20,CDH1,GADD45B,ICAM1,JUN,LTB,MMP13,TIMP1
DUSP1	phosphatase		0.563	8.85e-06	CCL20,ICAM1,IER3,ISG20,JUN,PLIN2,S100A9,SOD2
DACH1	transcription regulator		0.218	8.86e-06	EFEMP1,ID1,IGFBP3,JUN,SOX2
lactacystin	chemical - protease inhibitor		0.629	8.95e-06	DDIT3,FTL,GATA3,HSPB1,IRS2,SAT1,SQSTM1,TXN,VAV3
RHOA	enzyme		-1.561	8.96e-06	CCN2,CDH1,GATA3,ICAM1,JUN,MMP13,RND3
puromycin aminonucleoside	chemical reagent		0.61	9.51e-06	CLU,ELF3,GPX2,IER3,SOD2,TIMP1,TUBB
plicamycin	chemical drug		0.416	1.01e-05	CCN2,F3,ID1,MIF,PROM1,SERPINE2,TIMP1
gliotoxin	chemical toxicant			1.02e-05	BIRC3,CCL20,IER3
ETV6-RUNX1	fusion gene/product		0.278	1.02e-05	ABLIM1,FABP5,GATA3,ICAM1,IER3,IFI6,ISG20,JUND,LTB,PROM1,SORBS2
cytokine	group		-0.303	1.02e-05	CLU,DDIT3,F3,ICAM1,JUN,MMP13,SOD2,TIMP1
miR-145-5p (and other miRNAs w/seed UCCAGUU)	mature microRNA		0.166	1.05e-05	KRT7,MUC1,PADI1,PROM1,SOD2,SOX2
SIN3B	transcription regulator			1.07e-05	DDIT3,GADD45B,HES1,KLF10
INSIG1	other		-0.896	1.07e-05	DDIT3,FABP5,IRS2,JUN,PLIN2,PTGES,S100A9
fasudil	chemical drug		0.447	1.12e-05	CCN2,F3,ICAM1,JUN,MIF
17-alpha-ethinylestradiol	chemical drug		1.195	1.12e-05	AQP3,CDH1,F3,JUN,KRT7,MUC1,NME1,SFN
BRD4	kinase		-0.344	1.12e-05	ABLIM1,DDIT3,ICAM1,MAL,NME1,RNF125,TIMP1,TUBB
ETS2	transcription regulator		-0.156	1.14e-05	HPGD,ICAM1,JUN,KRT18,MMP13,SOX2
GRN	growth factor		0.535	1.2e-05	B2M,CLU,DDIT3,GRN,ICAM1,MMP13,SQSTM1
MEF2D	transcription regulator		-0.972	1.23e-05	CCN2,CDH1,GCLM,JUN,JUND,SOD2
8-bromo-cAMP	chemical reagent		1.174	1.24e-05	BIRC3,CCN2,CLU,GLUL,HPGD,ID1,IFNGR1,IQGAP2,JUN,KRT18,MMP7,P4HA1,SAT1,TIMP1
baicalein	chemical drug		1	1.25e-05	DDIT3,ICAM1,JUN,MT-CO3,PRDX6
D-galactosamine	chemical - endogenous mammalian		-1.387	1.25e-05	ICAM1,JUN,JUND,SOD2,TIMP1
FOXO4	transcription regulator		-0.933	1.27e-05	CCN2,FABP5,GADD45B,IER3,IGFBP7,IL10RB,SOD2
TRIM2	enzyme		1.067	1.3e-05	FTL,GCLM,PRDX2,TXN
MAPK12	kinase		-0.147	1.3e-05	EFEMP1,JUN,MMP13,PRDX1
5-N-ethylcarboxamido adenosine	chemical reagent		-1.947	1.35e-05	CCL20,CCN2,CEBPD,NT5E,PLK2,PROM1,SOX2
arsenite	chemical toxicant			1.35e-05	CDH1,DDIT3,GCLM,HSPB1,IER3,JUN,SQSTM1
S100A4	other		-0.747	1.4e-05	CDH1,ICAM1,MMP13,S100A9,TIMP1
hydrocortisone	chemical - endogenous mammalian		0.768	1.41e-05	CCN2,CEBPD,GADD45B,GLUL,ICAM1,IGFBP3,IGFBP7,TUBB
SNAI1	transcription regulator		0.163	1.41e-05	CCN2,CD46,CDH1,HPGD,ID1,KRT18,MUC1,SOX2
RELB	transcription regulator			1.43e-05	ANXA5,B2M,BIRC3,CCL20,LTB,SOD2
calcimycin	chemical reagent		-1.987	1.43e-05	CCL20,CD46,DDIT3,HERPUD1,ICAM1,JUN,MMP13
etoposide	chemical drug		0.588	1.48e-05	BCL2A1,BIRC3,ICAM1,ID1,IER3,JUN,SFN,SOD2,SQSTM1
MAP2K1/2	group		-1.577	1.53e-05	CCN2,CDH1,DDIT3,HERPUD1,HSPB1,JUN
captopril	chemical drug		-0.277	1.53e-05	BGN,CLU,F3,GPX2,IER3,TIMP1
Pkg	group		-1.067	1.56e-05	JUN,PRDX2,SOD2,TXN
Fibrin	complex		-1	1.56e-05	CDH1,F3,ICAM1,KRT18
ETS	group			1.56e-05	HPGD,ICAM1,LTB,TIMP1
TWNK	enzyme		0.152	1.56e-05	DDIT3,MMP13,MT-CYB,SQSTM1
RAC1	enzyme		-0.537	1.59e-05	CCN2,CDH1,HSPB1,ICAM1,JUN,MMP13,SOD2
CSF2	cytokine		-0.978	1.6e-05	BCL2A1,BIRC3,CDH1,DDIT3,F3,GCLM,ICAM1,IER3,JUN,LTB,SOD2,SQSTM1,TCF4,TGFBI
PSEN1	peptidase			1.63e-05	ATOX1,ATP1B1,GADD45B,HES1,NME1,NUPR1,PRDX5,PRDX6,SQSTM1,TUBB,TUBB4B,TXN
rottlerin	chemical drug		-1.104	1.65e-05	BIRC3,DDIT3,ICAM1,JUN,MMP13,PRDX1
isobutylmethylxanthine	chemical toxicant		-0.376	1.71e-05	CCN2,CEBPD,CRABP2,JUN,MMP13,PLIN2,SOD2,TIMP1,TUBB
ANGPT2	growth factor		-1.215	1.71e-05	ARL4C,DDIT3,ICAM1,MFGE8,MIF,MMP7,NME1,PTGES,SOD2
lysophosphatidylinositol	chemical - endogenous mammalian		-1.342	1.73e-05	F3,GLUL,ICAM1,LTB,SOD2
herbimycin	chemical drug		-0.318	1.73e-05	CCN2,CDH1,ICAM1,MMP13,SOD2
Hdac	group		0.966	1.76e-05	CRABP2,DDIT3,GADD45B,GATA3,HPGD,IGFBP3,JUN,KLF10
GH1	growth factor		-0.463	1.78e-05	CEBPD,CLU,DDIT3,IGFBP3,JUN,PRDX1,PTMA
F2	peptidase		-0.579	1.85e-05	BIRC3,CCL20,CCN2,CLU,F3,ICAM1,IER3,JUN,MIF,SOD2
zerumbone	chemical - endogenous non-mammalian		-1.413	1.86e-05	BCL2A1,BIRC3,DDIT3,ICAM1
UBA1	enzyme		0	1.86e-05	ANXA5,BIRC3,DDIT3,HSPB1
Ni2+	chemical reagent		-1	1.86e-05	BIRC3,CCL20,ICAM1,LTB
Pkc(s)	group		1.019	1.91e-05	AQP3,CCN2,DDIT3,F3,GADD45B,HPGD,JUN,MMP13,PSCA
LTBR	transmembrane receptor		0.447	1.91e-05	CCL20,CLU,DSC3,ICAM1,MFGE8
chloroquine	chemical drug		0.558	2.04e-05	GRN,MMP13,NT5E,SOX2,SQSTM1,TXN
LATS1	kinase		-1.109	2.11e-05	CCN2,CDH1,GATA3,KRT18,MUC1
BAPTA-AM	chemical reagent		0.447	2.11e-05	CDH1,DDIT3,ICAM1,JUN,MMP13
simvastatin	chemical drug		0.25	2.12e-05	CCL20,CCN2,CDH1,F3,HS3ST1,ICAM1,IGFBP3,SOD2,TIMP1
FSH	complex		-0.089	2.14e-05	AQP3,ARL4C,CCN2,GPRC5A,ID1,IGFBP3,ISG20,JUN,KLF10,KRT18,PLK2,TIMP1
PD173074	chemical reagent		0	2.18e-05	ELF3,F3,GATA3,KRT7,LTB,NUPR1
atorvastatin	chemical drug		0.518	2.2e-05	CCN2,DDIT3,ELF3,ENPP3,F3,GADD45B,ICAM1,IER3,JUN
LRPAP1	other		0.762	2.21e-05	CDH1,DDIT3,F3,PTGES
ECM1	transporter			2.21e-05	CDH1,GRN,MUC1,SOX2
genistein	chemical drug		-0.317	2.24e-05	CCN2,CLU,DNPH1,F3,HPGD,ICAM1,ID1,JUN,JUND,MMP13,SOD2,SQSTM1
ID2	transcription regulator		0.788	2.28e-05	BIRC3,CDH1,GADD45B,GATA3,ICAM1,IFNGR1,LTB,PROM1,TCF4
AGN194204	chemical drug		1.129	2.28e-05	ARL4C,BCL2A1,CRABP2,GATA3,GPRC5A,IRS2,PLAC8,PLIN2,TIMP1
ITGB2	transmembrane receptor		0.277	2.33e-05	BCL2A1,GADD45B,GATA3,HES1,TNIP3
IL11RA	transmembrane receptor			2.33e-05	CCL20,ICAM1,MMP7,SOX2,TIMP1
RTKN	other			2.41e-05	BCL2A1,BIRC3,CDH1
STAT5A	transcription regulator		1.671	2.59e-05	BCL2A1,BIRC3,CDH1,FOXQ1,ICAM1,ID1,KLF10,LTB,MMP7,TGFBI
INSR	kinase		0.928	2.59e-05	ATP1B1,BCL2A1,CCN2,CRABP2,ECI1,GRN,HPGD,IER3,KLF10,LRP10,PAX6,PHLDA2,SAT1,SOX2
1-palmitoyl-2-arachidonyl-sn-glycero-3-phosphorylcholine	chemical - endogenous mammalian		1.965	2.6e-05	CLU,F3,GCLM,ICAM1
TAF4B	transcription regulator			2.6e-05	CCN2,IER3,JUN,MMP13
ARID1A	transcription regulator		1.664	2.61e-05	CDH1,GATA3,HES1,IGFBP3,IRS2,KRT18,KRT7,P4HA1,SOX2
reactive oxygen species	chemical toxicant		0.314	2.69e-05	CCN2,DDIT3,F3,GLRX,JUN,PRDX5,SOD2
TMPRSS2-ERG	fusion gene/product		0.239	2.69e-05	CDH1,DDIT3,GNG11,ID1,LTB,NUPR1,TGFBI
HTT	transcription regulator			2.79e-05	B2M,CCN2,DDIT3,ECI1,ECRG4,GCLM,GLUL,JUN,LDHB,MT-CO3,MT-CYB,PROM1,SOD2,SQSTM1,TGFBI,TUBB
dimethyl sulfoxide	chemical drug		-1.937	2.82e-05	DDIT3,IRS2,JUN,JUND,MMP13,NUPR1,SQSTM1
IL1	group		-0.542	2.83e-05	CCL20,CEBPD,ELF3,F3,ICAM1,JUN,MMP13,MMP7,S100A9,SOD2,TIMP1
CDH1	other		-0.372	2.85e-05	CDH1,IGFBP3,JUN,KRT15,KRT18,KRT7
topotecan	chemical drug		-0.659	2.9e-05	BCL2A1,BIRC3,BTG1,CEBPD,GADD45B,HS3ST1,ICAM1,JUN,MT-CO3,PLK2,TUBB
MYB	transcription regulator		1.138	3.01e-05	BIRC3,CDH1,GATA3,ICAM1,IGFBP3,JUN,PAX6,SOX2
chrysin	chemical - endogenous non-mammalian			3.03e-05	AQP3,GCLM,ICAM1,NT5E
NEDD9	other		0.64	3.04e-05	CDH1,ELF3,NRN1,PLAC8,PLIN2,RSPH4A
carbamazepine	chemical drug		-1.27	3.09e-05	DDIT3,HERPUD1,JUND,SOD2,SQSTM1
Am 580	chemical reagent		-0.506	3.09e-05	F3,HES1,IFNGR1,PLIN2,TIMP1
thapsigargin	chemical toxicant		-0.585	3.09e-05	BIRC3,CCL20,CLU,DDIT3,GADD45B,HERPUD1,ICAM1,JUN,SFN
IRS1	enzyme			3.12e-05	CDH1,CEBPD,CRABP2,DDIT3,GATA3,IRS2,TGFBI
docosahexaenoic acid	chemical drug		0.931	3.26e-05	BCL2A1,CCN2,CDH1,DDIT3,HPGD,MMP13,PTGES,TIMP1
RAS	group		0.867	3.27e-05	CCN2,JUN,MMP13,PRDX1,PTGES,SERPINE2,SOD2
DCN	other			3.38e-05	BGN,CCN2,CDH1,ICAM1,MMP13
iron	chemical - endogenous mammalian		0.398	3.38e-05	DDIT3,FTL,GADD45B,ID1,SOD2
TFAP2A	transcription regulator		-0.128	3.43e-05	BIRC3,CDH1,EFEMP1,PRDX1,S100A9,SOD2,TIMP1
CBR-470-1	chemical drug			3.43e-05	GCLM,PRDX1,TXN
N-chlorotaurine	chemical - kinase inhibitor			3.43e-05	MMP13,PRDX1,TXN
promegestone	chemical drug		0.868	3.44e-05	BIRC3,CCN2,F3,IER3,IRS2,MUC1
Pam3-Cys-Ser-Lys4	chemical reagent		0.094	3.52e-05	BCL2A1,CCN2,F3,ICAM1,IER3,JUN,LTB,PTGES
ADCYAP1	other		-0.333	3.53e-05	BCAM,CEBPD,GATA3,GCLM,IER3,PRDX6,SERPINE2,TCF4,TGFBI
phorbol esters	chemical - other		0.842	3.66e-05	B2M,JUN,PSCA,SOD2,TIMP1,TXN
STEAP3	transporter		-1.387	3.69e-05	ACER2,CCN2,NUPR1,P4HA1,SORBS2
IGF1R	transmembrane receptor		-0.98	3.98e-05	CDH1,CLU,DDIT3,IGFBP3,IRS2,NME1,PHLDA2,PROM1,TGFBI,TXN
hexachlorobenzene	chemical toxicant		0.447	4.02e-05	CLU,ELF3,GPX2,IER3,TIMP1
Smad2/3-Smad4	complex		-1.067	4.06e-05	CCN2,CDH1,IGFBP3,MMP13
MAP3K12	kinase		-1.941	4.06e-05	JUN,NRN1,TUBB,TUBB4B
ATF2	transcription regulator		-1.199	4.14e-05	BCL2A1,DDIT3,JUN,MMP13,NUPR1,SOD2
SCD	enzyme		1.34	4.26e-05	CRABP2,DDIT3,FABP5,G0S2,GATA3,HERPUD1,JUN,S100A9
glucocorticoid	chemical drug		-1.013	4.32e-05	CCN2,CEBPD,CLU,DDIT3,GLUL,GRN,ICAM1,IGFBP3,MIF,MMP13
EPO	cytokine	Inhibited	-2.219	4.32e-05	B2M,BTG1,DDIT3,FABP5,GATA3,GLUL,ID1,JUN,NUPR1,PAX6
L-glutamic acid	chemical - endogenous mammalian		0.14	4.34e-05	B2M,GADD45B,JUN,MAL,PLIN2,PTMA,TIMP1
IL-1R	group		-0.2	4.38e-05	CCL20,ICAM1,IGFBP3,MMP13,TIMP1
MNT	transcription regulator		-1.342	4.38e-05	ATP1B1,DDIT3,GADD45B,ID1,KLF10
MAX	transcription regulator		-0.447	4.39e-05	DDIT3,GADD45B,ID1,IRS2,KLF10,PTMA
SPP1	cytokine		-0.266	4.42e-05	CCL20,CDH1,ICAM1,JUN,KRT18,MMP13,MMP7,TIMP1
KRT18	other			4.47e-05	KRT18,KRT7
EHF	transcription regulator		0	4.66e-05	CCL20,CRABP2,MUC1,S100A9,TCF4,TIMP1
tert-butyl-hydroquinone	chemical reagent		-0.057	4.66e-05	FTL,GCLM,GPX2,HERPUD1,ICAM1,JUN
pevonedistat	chemical drug			4.66e-05	DDIT3,ICAM1,IRS2,SOX2
LIMA1	other			4.7e-05	CDH1,KRT18,MMP7
ST3-Hel2A-2	chemical reagent			4.7e-05	DDIT3,HERPUD1,IER3
cardiotoxin	chemical - other		1.633	4.7e-05	B2M,BGN,IGFBP3,IGFBP7,IL10RB,MMP13,MMP7,S100A9,TIMP1
CX3CL1	cytokine		0.223	4.75e-05	CRABP2,FABP5,ICAM1,MFGE8,PAX6,PROM1,TIMP1
IKBKG	kinase		1.276	4.75e-05	BIRC3,CCL20,CEBPD,CLU,GRN,ICAM1,SERPINE2
LRP6	transmembrane receptor		1.387	4.76e-05	CCN2,GATA3,KRT18,MMP13,MMP7
LRP1	transmembrane receptor		0.651	4.76e-05	CDH1,DDIT3,PLIN2,PRDX5,SQSTM1
RXRA	ligand-dependent nuclear receptor			4.82e-05	ARL4C,CCL20,CEBPD,CRABP2,FABP5,FTL,IER3,NME1,SAT1,TXN
ACSL4	enzyme		-0.277	5.16e-05	ICAM1,KRT18,NT5E,SAT1,SELENOM
phenylbutazone	chemical drug		-0.391	5.16e-05	CLU,GPX2,IER3,TIMP1,TUBB
nickel chloride	chemical toxicant		1.342	5.16e-05	GCLM,GLRX,JUN,P4HA1,SQSTM1
Bay 11-7082	chemical - kinase inhibitor		-0.533	5.23e-05	BCL2A1,F3,ICAM1,MMP13,MMP7,SOD2
PTX3	other		0.924	5.32e-05	CCN2,F3,GATA3,JUN
crocidolite asbestos	chemical toxicant		-0.119	5.32e-05	GCLM,JUN,JUND,MMP13
stearic acid	chemical - endogenous mammalian		-1.192	5.32e-05	CLU,DDIT3,ICAM1,PLIN2
LATS2	kinase		-0.762	5.59e-05	CCN2,CDH1,GATA3,KRT18,MUC1
SYVN1	transporter		1.134	5.68e-05	CD46,F3,GPRC5A,HSPB1,LDHB,RAB34,STOM
MAP2K1	kinase		0.314	5.71e-05	BCL2A1,BIRC3,CCN2,F3,JUN,JUND,MMP13,SERPINE2
ZEB1	transcription regulator		-0.339	5.86e-05	CCN2,CDH1,GATA3,KRT18,MUC1,TGFBI
collagenase	group	Inhibited	-2	6.05e-05	CEBPD,ICAM1,IER3,JUN
ALDH1A2	enzyme		-0.762	6.05e-05	BGN,CCN2,TGFBI,TIMP1
NCOA4	transcription regulator		-0.283	6.05e-05	CCN2,CDH1,FABP5,FTL
NPC1	transporter	Inhibited	-2.425	6.19e-05	B2M,DDIT3,FABP5,GRN,PRDX1,S100A9,SQSTM1
ADIPOQ	other		-0.099	6.19e-05	CCL20,CCN2,F3,ICAM1,MMP13,PRDX5,SOD2,TIMP1,TNIP3
SOX2-OT	other			6.23e-05	CDH1,PROM1,SOX2
LINC00324	other			6.23e-05	CDH1,PROM1,SOX2
DEPTOR	other			6.23e-05	CCL20,CDH1,ICAM1
MBNL1	other			6.23e-05	ABLIM1,PROM1,SOX2
ethanol	chemical - endogenous mammalian		-1.163	6.26e-05	CCN2,CEBPD,CLU,DDIT3,ICAM1,ID1,JUN,MMP13,PHLDA2,SOD2,SOX2,TIMP1
Notch	group		-0.042	6.46e-05	ABLIM1,CDH1,GADD45B,GATA3,HES1,ID1,SOX2
VHL	transcription regulator			6.46e-05	CCN2,CDH1,F3,FTL,IER3,MIF,SOD2
sulforafan	chemical drug		1.195	6.46e-05	FTL,GATA3,GCLM,GPX2,ICAM1,PTGES,SQSTM1
PLX5622	chemical drug		-0.478	6.46e-05	B2M,CCL20,GRN,IL10RB,LTB,MFGE8,MIF
KL	enzyme		-0.924	6.54e-05	CCN2,DDIT3,ICAM1,MMP7,SOD2
BCL3	transcription regulator		1.498	6.54e-05	CCL20,GATA3,ICAM1,ID1,JUN
pioglitazone	chemical drug		0.346	6.58e-05	CCN2,CEBPD,HPGD,ICAM1,IRS2,MUC1,PLIN2,SOD2
IL27	cytokine		-0.609	6.74e-05	B2M,CCL20,CEBPD,GATA3,HPGD,ICAM1,IL10RB
fluoromethyl 2,2-difluoro-1-(trifluoromethyl)vinyl ether	chemical toxicant		1.067	6.85e-05	CLU,GPX2,HSPB1,TIMP1
ARHGAP31	other		-1.934	6.85e-05	CCN2,CDH1,GADD45B,JUN
TAB1	enzyme		0	6.85e-05	BIRC3,CCL20,JUN,MMP13
SIN3A	transcription regulator			7.05e-05	CDH1,DDIT3,GADD45B,KLF10,S100A9
ATP5IF1	other			7.05e-05	DDIT3,ECI1,LDHB,PRDX2,SOD2
SOD2	enzyme			7.3e-05	BCAS4,DDIT3,MMP13,MMP7,SOD2,SOX2
E. coli B5 lipopolysaccharide	chemical - endogenous non-mammalian		0.05	7.39e-05	B2M,BIRC3,CCL20,F3,GCLM,ICAM1,ISG20,MMP13,SOD2
bortezomib	chemical drug		-0.063	7.39e-05	BCL2A1,BIRC3,CEBPD,DDIT3,GADD45B,ICAM1,IGFBP3,IL10RB,SQSTM1
PTK2	kinase		0.849	7.6e-05	BIRC3,KRT18,MMP7,P4HA1,TIMP1
EIF2AK3	kinase		-1.274	7.65e-05	BIRC3,CCL20,DDIT3,HERPUD1,JUN,NUPR1,SQSTM1
IL15	cytokine		0.436	7.69e-05	AQP3,BTG1,CCN2,CD46,CDH1,GATA3,GPRC5A,IFI6,JUN,MIF,NME1,TIMP1
NGF	growth factor		0.721	7.83e-05	ACER2,CDH1,ID1,IER3,JUN,PLK2,SQSTM1,STOM,TXN
GATA4	transcription regulator		-1.387	7.83e-05	CCN2,CRABP2,GATA3,HES1,ID1,JUN,KRT7,TGFBI,TIMP1
MED16	transcription regulator			8.06e-05	CCN2,CDH1,MMP13
CXCL12	cytokine		0.109	8.35e-05	CDH1,HES1,ICAM1,ID1,IGFBP7,JUN,MMP13,TIMP1
fenofibrate	chemical drug		-0.236	8.54e-05	CLU,DDIT3,GLUL,GPX2,ICAM1,JUN,LDHB,SOD2,TIMP1
leucine	chemical - endogenous mammalian		0.911	8.67e-05	BTG1,DDIT3,HERPUD1,SOD2
IL17RA	transmembrane receptor		1.103	8.67e-05	CCL20,MMP13,S100A9,TIMP1
green tea polyphenol	chemical drug		0.152	8.67e-05	CDH1,ICAM1,IGFBP3,JUN
SIRT3	enzyme		0.343	8.79e-05	DDIT3,MT-CO3,MT-CYB,SOD2,SOX2
CXCR4	G-protein coupled receptor		1.474	8.79e-05	CDH1,F3,ID1,IGFBP7,MMP13
MAP3K8	kinase		-1.011	9e-05	BIRC3,CCL20,CEBPD,FAM107B,IER3,IFNGR1,JUN
PPARA	ligand-dependent nuclear receptor		1.782	9.21e-05	AQP3,CEBPD,ECI1,FABP5,G0S2,GLUL,IGFBP3,PLIN2,PRDX6,S100A9,SAT1,TXN
cyclic AMP	chemical - endogenous mammalian		0.866	9.29e-05	CCN2,CEBPD,DDIT3,F3,GATA3,IGFBP3,JUN,SOD2,TIMP1
CEBPD	transcription regulator		-0.184	9.48e-05	BCL2A1,CCL20,CEBPD,CLU,DDIT3,MMP13
caffeic acid phenethyl ester	chemical drug		0.294	9.48e-05	BIRC3,DDIT3,F3,FTL,HSPB1,ICAM1
FTO	enzyme			9.71e-05	ICAM1,JUN,KRT7,SOX2
TRIB3	kinase		1.982	9.71e-05	DDIT3,HERPUD1,ID1,SQSTM1
PARK7	enzyme		-0.686	9.71e-05	ICAM1,SOD2,SOX2,TXN
amiodarone	chemical drug			9.71e-05	F3,GRN,ICAM1,SOD2
andrographolide	chemical drug			9.71e-05	CDH1,GATA3,ICAM1,TIMP1
Raf	group			0.000101	IER3,JUN,KRT18,PHLDA2,RND3
F3	transmembrane receptor		-0.512	0.000101	CCN2,EFEMP1,F3,ICAM1,MMP7
EFNA1	other		1.342	0.000101	CCN2,CRABP2,FABP5,KRT18,NT5E
glycochenodeoxycholate	chemical - endogenous mammalian			0.000102	BCL2A1,BIRC3,HPGD
MGAT3	enzyme			0.000102	CDH1,HES1,PROM1
PEMT	enzyme			0.000102	DDIT3,HERPUD1,TIMP1
JTE-013	chemical reagent			0.000102	CCN2,F3,ICAM1
metribolone	chemical reagent		-0.117	0.000104	ATP1B1,B2M,CLU,IQGAP2,IRS2,ISG20,KRT18,MIF,MMP7,PMEPA1,PRDX6,SAT1
glutamine	chemical - endogenous mammalian	Activated	2.219	0.000105	DDIT3,FABP5,ICAM1,JUN,PROM1,SOX2
peptidoglycan	chemical - endogenous non-mammalian		-1.097	0.000105	BCL2A1,CCL20,ICAM1,MMP13,S100A9,SOD2
FOSB	transcription regulator		1.176	0.000108	F3,HPGD,MMP13,TIMP1
exenatide	biologic drug			0.000108	CCN2,ICAM1,IRS2,PAX6
Pro-inflammatory Cytokine	group			0.000108	CLU,F3,GLUL,ICAM1,TIMP1
TSLP	cytokine			0.000108	ICAM1,NME1,SOX2,SQSTM1,TIMP1
bromobenzene	chemical toxicant			0.000108	DDIT3,HSPB1,JUN,JUND,TIMP1
CDX2	transcription regulator		-0.284	0.00011	CDH1,CLU,DSC3,FOXQ1,JUN,KRT18,SOX2
vancomycin	biologic drug		0.726	0.000112	BIRC3,CLU,ELF3,GPX2,IER3,SOD2,TIMP1,TUBB
HDAC2	transcription regulator		-1.342	0.000114	CDH1,F3,KRT15,MMP13,MMP7,S100A9,SQSTM1
MAP2K3	kinase		-1.41	0.000116	DDIT3,ICAM1,MMP13,PRDX6,RAB34
silibinin	chemical drug		0.019	0.000116	CCN2,CDH1,IGFBP3,KRT18,PROM1
HSF2	transcription regulator			0.00012	CLU,HSPB1,JUN,TXN
SN-38	biologic drug			0.00012	BIRC3,CCL20,CLU,GNG11
TCF3	transcription regulator		0.213	0.000125	CDH1,GADD45B,GATA3,GLUL,HS3ST1,JUN,JUND,MAL,NUPR1,PLAC8,PRDX2
THRB	ligand-dependent nuclear receptor		-0.152	0.000126	BIRC3,ID1,IGFBP3,JUN,MMP13,MMP7,NME1,PROM1,TGFBI
palmitic acid	chemical - endogenous mammalian		0.895	0.000126	BIRC3,CCN2,DDIT3,ICAM1,IRS2,JUN,PAX6,PLIN2,SQSTM1
1'-acetoxychavicol acetate	chemical reagent			0.000127	BCL2A1,BIRC3,ICAM1
SPTLC2	enzyme			0.000127	CCN2,DDIT3,TIMP1
CAPN3	peptidase			0.000127	GCLM,GPX2,SOD2
EHMT1	transcription regulator		1.664	0.000127	CDH1,CEBPD,MUC1,PLIN2,SAT1,SOD2
PML	transcription regulator		-1.976	0.000133	FTL,GCLM,HSPB1,ISG20,PRDX1,SQSTM1,TXN
IMMT	other		1	0.000133	CCL20,IGFBP3,MIF,MMP13
MEOX2	transcription regulator		0.218	0.000133	CCL20,F3,ICAM1,ID1
silvestrol	chemical - endogenous non-mammalian			0.000134	JUN,MUC1
EIF4A1	translation regulator			0.000134	DDIT3,MUC1
linoleic acid	chemical - endogenous mammalian		-1.387	0.000141	CLU,DDIT3,ICAM1,PLIN2,S100A9
sulindac sulfide	chemical drug		-0.152	0.000141	BCAM,CCN2,DDIT3,MMP7,PTGES
CITED2	transcription regulator		-1.267	0.000144	B2M,F3,GADD45B,GNG11,ICAM1,MMP13,PLAC8,SAT1
CREB1	transcription regulator		-0.443	0.000146	CEBPD,GADD45B,HERPUD1,HPGD,ID1,IER3,IRS2,JUN,MMP13,SAT1,SOD2,SQSTM1,TXN
CARM1	transcription regulator		0.152	0.000147	FTL,ICAM1,MMP13,PTGES
ethionine	chemical toxicant		0	0.000147	CLU,GPX2,IER3,TIMP1
STAT4	transcription regulator		-0.728	0.000148	GATA3,IER3,ISG20,KRT18,PLAC8,PRDX6,SAT1,TIMP1
TRAF6	enzyme		0.246	0.000151	BIRC3,CCL20,ICAM1,MMP13,SOD2
YAP1	transcription regulator		-0.272	0.000151	CCN2,CDH1,ICAM1,ID1,NUPR1,P4HA1,SFN,SOX2,TIMP1,TUBB
bleomycin	biologic drug		1.856	0.000151	CCN2,ICAM1,ID1,IRS2,MIF,PLK2,SQSTM1,STOM,TIMP1
IGF2	growth factor			0.000154	CCN2,DDIT3,GRN,IER3,IGFBP3,SAT1,TGFBI
lonafarnib	chemical drug			0.000156	BCL2A1,BIRC3,DDIT3
ATXN2	other			0.000156	DDIT3,FAM107B,SQSTM1
Smad2/3/4	group			0.000156	CCN2,ID1,TIMP1
PRDX2	enzyme			0.000156	CDH1,ICAM1,PRDX2
ETS1	transcription regulator		1.043	0.000158	ARL4C,CCN2,HPGD,ICAM1,LTB,MMP13,MMP7,PHLDA2
NOD2	other		-1.984	0.00016	BCL2A1,ICAM1,IER3,PTGES,SOD2
diphenyleneiodonium	chemical reagent		-0.322	0.00016	DDIT3,F3,MMP13,SOD2,TIMP1
TGFBR1	kinase		0.958	0.000168	BGN,CCN2,CDH1,LTB,MMP13,TGFBI
miR-199a-5p (and other miRNAs w/seed CCAGUGU)	mature microRNA		-1.342	0.00017	BCAM,BGN,CDH1,GPRC5A,MMP7
MAP2K6	kinase			0.00017	BGN,IRS2,JUN,MMP13,PRDX1
TFAP2C	transcription regulator		-0.152	0.00017	CCN2,CDH1,MAL,SOD2,TIMP1
CDKN2A	transcription regulator	Activated	2.353	0.000173	CCN2,CEBPD,GATA3,GLUL,GPRC5A,ID1,JUN,PMEPA1,SOX2,TGFBI
Alpha catenin	group		-1.423	0.000176	BGN,BIRC3,IGFBP7,MMP13,S100A9,TIMP1
1,2-dimethylhydrazine	chemical toxicant			0.000179	MMP13,MMP7,PRDX6,S100A9
SAHM1	chemical reagent		-1	0.000179	ABLIM1,HES1,ID1,P4HA1
AZ-1	chemical - protease inhibitor		-0.156	0.000181	EFEMP1,GCLM,JUN,RASSF9,RND3
HNF1B	transcription regulator		-0.44	0.000184	BGN,CDH1,ID1,IGFBP3,MMP7,PDZK1IP1
PPP2R5C	other			0.000188	BCL2A1,BIRC3,TNIP3
ABCC8	transporter			0.000188	GPX2,MT-CO3,SOD2
THY1	other			0.000188	CDH1,CLU,MMP13
KLK5	peptidase			0.000188	CCL20,ICAM1,S100A9
glutamyl-Se-methylselenocysteine	chemical - endogenous mammalian			0.000188	CLU,ID1,JUN
folic acid	chemical - endogenous mammalian		1.954	0.000192	CDH1,CLU,DDIT3,IFI6,JUN
PRKAA1	kinase		-1.134	0.000197	BIRC3,BTG1,CLU,DDIT3,PMEPA1,RND3,SOD2
RARB	ligand-dependent nuclear receptor		0.063	0.000197	BCL2A1,ICAM1,ID1,IGFBP3,JUN,MMP7,SOX2
5-fluorouracil	chemical drug		0.454	0.000197	CDH1,CLU,DCXR,JUN,MIF,PLK2,SAT1,SFN,SQSTM1,STOM
LONP1	peptidase			0.000204	ECI1,HSPB1,MT-CO3,MT-CYB,SOD2
celecoxib	chemical drug		-0.045	0.00021	BCL2A1,CDH1,DDIT3,F3,ICAM1,MMP13
ELAVL1	other		1.8	0.000211	B2M,CCN2,CDH1,GATA3,PROM1,PTMA,SAT1,SQSTM1
EPHA2	kinase		-0.882	0.000215	GRN,IER3,JUN,SOX2
PTTG1	transcription regulator		-0.447	0.000216	CDH1,CEBPD,CLU,MIF,SOX2
actinomycin D	biologic drug		0.186	0.000223	BCL2A1,BIRC3,CCN2,F3,IFNGR1,IRS2,JUN,SKIL
Sox2ot	other			0.000224	CDH1,PROM1,SOX2
HK2	kinase			0.000224	CDH1,KRT18,SOX2
MAML1	transcription regulator			0.000224	CDH1,HES1,RND3
APOC1	transporter			0.000224	CDH1,MMP7,TIMP1
SRC	kinase		-0.452	0.000229	CDH1,F3,ICAM1,ID1,JUN,KRT18
FBXW7	enzyme		-0.156	0.000229	CEBPD,HSPB1,JUN,MT-CO3,MT-CYB
VEGFA	growth factor		0.636	0.000231	BCL2A1,CCN2,F3,HES1,ICAM1,ID1,NME1,SOD2,TIMP1
2-methoxyestradiol	chemical - endogenous mammalian		-1.114	0.000234	F3,ID1,MUC1,SERPINE2
HOXA10	transcription regulator		-0.378	0.000242	ID1,IGFBP3,KLF10,KRT15,KRT18,PROM1,SAT1
BRCA1	transcription regulator		0.861	0.000242	DDIT3,GADD45B,HSPB1,IFI6,SAT1,SERPINE2,SFN
TGFA	growth factor			0.000243	BIRC3,CCL20,CCN2,ICAM1,MMP13
PF4	cytokine		0.958	0.000243	BIRC3,F3,ICAM1,SOD2,SOX2
LDLR	transporter			0.000243	BGN,DDIT3,F3,FABP5,ICAM1,IER3,MFGE8,MIF
5-azacytidine	chemical drug		-0.174	0.00025	CDH1,F3,IFI6,IRS2,KRT18,LDHB,TUBB
RUVBL1	transcription regulator		-1.067	0.000255	GADD45B,IGFBP3,PLAC8,TCF4
C3	peptidase			0.000257	BCL2A1,CD46,CDH1,JUN,TIMP1
PTGIS	enzyme			0.000265	DDIT3,ICAM1,PTGES
PTK2B	kinase			0.000265	CDH1,JUN,MMP13
peroxynitrite	chemical toxicant			0.000265	DDIT3,ICAM1,MMP13
cloprostenol	chemical drug			0.000266	MMP13,TIMP1
CC8490	chemical drug			0.000266	IER3,SOD2
AGAP2-AS1	other			0.000266	PROM1,SOX2
proanthocyanidin derivative	chemical - other			0.000266	JUN,MFGE8
nintedanib	chemical drug			0.000266	DDIT3,RND3
TIAM1	other			0.000266	JUN,TIMP1
CFL1	other			0.000266	ICAM1,JUN
HMGN2	other			0.000266	IER3,PHLDA2
1-(2-hydroxy-5-methylphenyl)-3-phenyl-1,3-propanedione	chemical reagent			0.000266	CEBPD,DDIT3
HNF4A	transcription regulator		1.215	0.00027	ANXA5,AQP3,ARL4C,ATOX1,B2M,BTG1,BUD23,CCL20,CD46,CDH1,CEBPD,CRABP2,DNPH1,ELF3,FAM107B,G0S2,GADD45B,GPX2,IFNGR1,JUN,KRT7,MKRN1,NME1,PRDX5,PROM1,RSPH4A,S100A9,STOM,TXN
TFAM	transcription regulator	Activated	2	0.000271	BCL2A1,FABP5,LDHB,MT-CO3,MT-CYB
kainic acid	chemical toxicant		-0.434	0.000276	CDH1,GADD45B,JUN,JUND,MMP7,PTGES,TIMP1
SMAD1	transcription regulator		0.882	0.000278	CCN2,GADD45B,ICAM1,ID1
IL1RN	cytokine		0.186	0.000281	CCL20,ICAM1,IFI6,ISG20,S100A9,TIMP1
LEF1	transcription regulator		0.365	0.000285	CDH1,GATA3,HES1,MMP13,MMP7,NRN1,TNIP3
GATA3	transcription regulator		0.222	0.000286	CDH1,CRABP2,CST6,GATA3,GLUL,ICAM1,LTB,S100A9
aldosterone	chemical - endogenous mammalian		1.685	0.000294	ATP1B1,BGN,CCN2,ICAM1,IRS2,PSCA,TIMP1
dimethylnitrosamine	chemical toxicant			0.000301	CDH1,ICAM1,SOD2,TIMP1
HSF1	transcription regulator		1.091	0.000302	B2M,CCN2,CDH1,CLU,EFEMP1,HSPB1,ICAM1,JUN
MUC1	other		0.151	0.000302	CDH1,DDIT3,MMP13,MUC1,SOD2
IRF4	transcription regulator		1.664	0.000304	B2M,BIRC3,CCL20,DDIT3,GATA3,ISG20,PTMA
HGS	other			0.00031	CDH1,JUN,SOX2
PLA2G4A	enzyme			0.00031	ANXA5,ICAM1,KRT18
TP53COR1	other			0.00031	BIRC3,PLK2,SOD2
antimycin A	chemical - endogenous non-mammalian			0.00031	MMP13,SOD2,TIMP1
sulfasalazine	chemical drug			0.00031	ICAM1,IER3,MMP7
NCD-38	chemical reagent			0.00031	DDIT3,HERPUD1,SOX2
(1S,2R)-NCL-1	chemical reagent			0.00031	DDIT3,HERPUD1,SOX2
SBDS	other			0.000319	CCN2,DDIT3,GADD45B,ID1,IGFBP7
cinnamaldehyde	chemical toxicant		0.492	0.000319	CCN2,GCLM,JUND,SOD2,SQSTM1
STAT6	transcription regulator		1.055	0.000325	ABLIM1,CCL20,EFHD2,GADD45B,GATA3,IRS2,ISG20,LTB,MMP13,SQSTM1,TIMP1
TXN	enzyme			0.000326	ICAM1,MIF,SOD2,TXN
PTGS2	enzyme		0.179	0.000334	BIRC3,CDH1,CLU,ICAM1,IGFBP3,MMP7,PTMA
gefitinib	chemical drug			0.000334	CDH1,CEBPD,GADD45B,HSPB1,ID1,S100A14,S100A9
obeticholic acid	chemical drug		-0.277	0.000353	CCN2,CDH1,ICAM1,TIMP1
NOS3	enzyme		0	0.000353	CCN2,F3,ICAM1,MMP13
zVAD-FMK	chemical - protease inhibitor		0.943	0.000353	ANXA5,BCL2A1,BIRC3,GATA3
PELP1	other			0.000356	CDC42EP5,FOXQ1,G0S2,KRT15,PTGES,S100A9
A-Fos	chemical reagent			0.00036	CCL20,CCN2,IER3
Usp17la (includes others)	peptidase			0.00036	CCL20,PROM1,SOX2
KITLG	growth factor			0.000363	B2M,BTG1,CCN2,CDC42EP5,CLU,FABP5,IGFBP3,PAX6
ADRB	group		-0.816	0.000399	ANXA5,DDIT3,GCLM,ICAM1,JUN,SQSTM1
bisphenol A	chemical - endogenous mammalian	Activated	2	0.000401	CCN2,CDH1,CLU,PAX6,SKIL,SOX2,SQSTM1
tacrolimus	chemical drug		0.956	0.000402	ABLIM1,ID1,JUN,NME1,NT5E,PLIN2,PROM1,SOD2
DGCR8	enzyme		1.964	0.000411	CDH1,HES1,SOX2,TCF4
SRC (family)	group			0.000411	ICAM1,ID1,PROM1,SOX2
ADRA1A	G-protein coupled receptor			0.000411	CEBPD,FABP5,JUN,MMP7
carrageenan	chemical drug		-1.953	0.000411	ICAM1,JUN,JUND,PTGES
Tnf (family)	group		0.342	0.000414	BCL2A1,BIRC3,F3,ICAM1,JUN,MMP13,NT5E
PARPBP	other			0.000415	KRT18,KRT7,TIMP1
salinosporamide A	chemical drug			0.000415	BIRC3,CDH1,ICAM1
cis-urocanic acid	chemical drug			0.000415	GADD45B,GLRX,IGFBP3
EIF4G2	translation regulator			0.000415	JUN,SERPINE2,SOX2
MAT1A	enzyme			0.000415	ATP1B1,KRT18,PRDX6
IND S1	chemical - kinase inhibitor			0.000415	PRDX1,PRDX2,TUBB
ITGA11	other			0.000415	CCN2,MMP13,TIMP1
V-PYRRO/NO	chemical reagent			0.000415	DDIT3,ICAM1,JUN
farnesol	chemical reagent			0.000415	DDIT3,HERPUD1,PHLDA2
RARG	ligand-dependent nuclear receptor			0.000432	CCL20,CCN2,CRABP2,JUN,SOX2
HMGB1	transcription regulator		-1.457	0.000432	CCL20,GLUL,ICAM1,PTGES,SQSTM1
SREBF2	transcription regulator			0.000432	CCN2,FABP5,ICAM1,IRS2,PLIN2
doxycycline	chemical drug			0.000432	CDH1,CEBPD,MMP7,SOD2,TIMP1
1,2-dioctanoyl-sn-glycerol	chemical reagent			0.000441	JUN,MMP13
CPT1	group			0.000441	PROM1,SOX2
BBOX1	enzyme			0.000441	PROM1,SOX2
MPC1	transporter			0.000441	CDH1,MMP7
7S NGF	complex			0.000441	CLU,GCLM
ERN2	kinase			0.000441	DDIT3,ICAM1
Tmsb4x (includes others)	other			0.000441	CDH1,ICAM1
TMPRSS4	peptidase			0.000441	PROM1,SOX2
PPP2R5B	phosphatase			0.000441	SAT1,SERPINE2
GCLM	enzyme			0.000441	GCLM,JUN
butylated hydroxytoluene	chemical toxicant			0.000441	JUN,PTGES
bromodeoxyuridine	chemical drug		0	0.000442	F3,IFI6,IGFBP3,TGFBI
PLK1	kinase			0.000442	CDH1,IER3,SFN,TGFBI
ACOX1	enzyme		-0.816	0.000446	ACER2,DDIT3,MFGE8,NUPR1,PLIN2,SQSTM1
ZFP36	transcription regulator		1.067	0.000454	BIRC3,ICAM1,IER3,JUN,S100A9
okadaic acid	chemical toxicant		-0.492	0.000454	CCN2,CRABP2,JUN,JUND,SQSTM1
IL22	cytokine		-1.528	0.000463	CCL20,HSPB1,MUC1,PRDX5,S100A9,SOD2
deoxycholate	chemical - endogenous mammalian		-0.911	0.000475	CDH1,DDIT3,GLUL,HPGD
ROCK	group		0.132	0.000475	CCN2,CDH1,F3,ICAM1
3-nitropropionic acid	chemical toxicant			0.000475	ATP1B1,JUN,LDHB,SQSTM1
IL17R	complex			0.000475	CCL20,MMP13,S100A9
Pde4	group			0.000475	CDH1,ICAM1,KRT18
MPZ	other			0.000475	DDIT3,JUN,SOX2
mir-218	microRNA			0.000475	CDH1,NT5E,VAV3
CETP	enzyme			0.000475	DDIT3,HERPUD1,PLIN2
Ro41-5253	chemical reagent			0.000475	CRABP2,F3,IFNGR1
evodiamine	chemical - endogenous non-mammalian			0.000475	BCL2A1,BIRC3,ICAM1
TAF4	transcription regulator			0.000476	CCN2,CDH1,DDIT3,MMP13,VAV3
NCOA3	transcription regulator		0.061	0.000476	CCN2,DDIT3,HES1,IGFBP3,PLIN2
hydroxyurea	chemical drug		0.97	0.000476	BCAM,IFI6,ISG20,KRT18,MMP13
PITX2	transcription regulator		-0.808	0.00048	ATP1B1,CDH1,HPGD,PRDX2,SOD2,SOX2
ATF4	transcription regulator		-0.83	0.000494	BTG1,DDIT3,HERPUD1,IGFBP7,JUN,NUPR1,SOD2
oblimersen	biologic drug		1	0.000509	CEBPD,GADD45B,IFI6,KLF10
salicylic acid	chemical drug		-0.686	0.000509	BGN,CCN2,DDIT3,F3
TNFSF13B	cytokine		0.928	0.000516	BCL2A1,F3,HPGD,ICAM1,ID1,JUN
NFKB2	transcription regulator		-0.243	0.000516	ANXA5,BIRC3,CCL20,KRT7,PHLDA2,SOD2
sphingosine-1-phosphate	chemical - endogenous mammalian		-0.342	0.000516	ACER2,CCN2,CDH1,ICAM1,JUN,TIMP1
bee venom	chemical - endogenous non-mammalian			0.000523	DDIT3,HSPB1,ICAM1,JUN,NUPR1
SOCS3	phosphatase		0.714	0.000523	F3,ICAM1,IRS2,ISG20,JUN
MIF	cytokine		-0.471	0.000534	ICAM1,JUN,MMP13,SQSTM1,TGFBI,TIMP1
bosentan	chemical drug			0.00054	F3,ICAM1,MMP13
Tnf receptor	group			0.00054	CCL20,CCN2,TIMP1
EIF2A	translation regulator			0.00054	DDIT3,ICAM1,JUN
TINCR	other			0.00054	DDIT3,FTL,PADI1
BMPER	other			0.00054	CDH1,ICAM1,ID1
HOXA5	transcription regulator			0.00054	GADD45B,KLF10,SAT1
bisindolylmaleimide iv	chemical drug			0.00054	CCN2,MMP13,PRDX1
nickel	chemical toxicant			0.00054	ICAM1,JUN,NUPR1
platelet activating factor	chemical - endogenous mammalian		-0.283	0.000545	CDH1,F3,ICAM1,TIMP1
ITGAV	transmembrane receptor		0	0.000545	CDH1,ICAM1,MMP13,TIMP1
VEGFB	growth factor		-0.97	0.000545	GPX2,PRDX1,PRDX5,SOD2
IGFBP2	other			0.000545	CDH1,EFEMP1,IGFBP3,MMP13
carbonyl cyanide m-chlorophenyl hydrazone	chemical toxicant		-1.186	0.000545	CCL20,DDIT3,GNG11,RND3
26s Proteasome	complex		-0.415	0.000573	BIRC3,DDIT3,ICAM1,SKIL,SOX2,SQSTM1
lysophosphatidic acid	chemical - other		0.578	0.000574	CCN2,F3,GRN,ICAM1,JUN
Creb	group			0.000576	CEBPD,HES1,HPGD,IER3,IRS2,JUN,MIF,NRN1,SKIL
FOSL2	transcription regulator			0.000584	F3,HPGD,MMP13,TIMP1
DETA-NONOate	chemical reagent		1.154	0.000584	BGN,BIRC3,ICAM1,TIMP1
GATA6	transcription regulator		-1.026	0.000586	BCAM,CRABP2,HES1,KRT7,LDHB,PTGES,SOX2
Pdgf (complex)	complex		0.971	0.000601	F3,ICAM1,IRS2,JUN,TIMP1
VIM	other			0.000611	CDH1,F3,SOX2
vanillin	chemical - endogenous non-mammalian			0.000611	CCN2,GCLM,JUND
SERPINF1	other			0.000624	BCL2A1,CCN2,G0S2,SOD2
JUNB	transcription regulator			0.000635	CCL20,CLU,HES1,HPGD,MMP13,TIMP1
JAK2	kinase			0.000635	ACER2,CDH1,DCXR,ICAM1,PLK2,SKIL
GABA	chemical - endogenous mammalian		-0.632	0.000646	ATP1B1,BTG1,GCLM,HERPUD1,IL10RB,MMP7,P4HA1,PAX6,PRDX1,PRDX6
mir-21	microRNA		1.348	0.000651	CCL20,CDH1,CLU,GATA3,ICAM1,LTB,NME1,SOD2,SOX2
SP3	transcription regulator			0.000654	CCL20,F3,IGFBP3,JUN,PADI1,SOD2,TIMP1
origanum majorana extract	chemical reagent			0.000659	CDH1,ICAM1
DOHH	enzyme			0.000659	NME1,PRDX2
CCN6	growth factor			0.000659	CDH1,ICAM1
TUT1	enzyme			0.000659	CDH1,NME1
CRIP1	other			0.000659	PROM1,SOX2
SLC7A11-AS1	other			0.000659	GCLM,JUN
EGFL7	other			0.000659	HES1,ICAM1
EMP3	other			0.000659	PROM1,SOX2
PPP2R2A	phosphatase			0.000659	SAT1,SERPINE2
EFEMP2	other			0.000659	CCN2,EFEMP1
BTG1	transcription regulator			0.000659	DDIT3,JUN
CBLC	enzyme			0.000659	DDIT3,SQSTM1
4-aminophenol	chemical - endogenous mammalian			0.000659	CLU,GCLM
MAPKAPK2	kinase		-1.054	0.000665	CEBPD,DDIT3,HSPB1,ICAM1
miR-30c-5p (and other miRNAs w/seed GUAAACA)	mature microRNA		0.485	0.000679	CCN2,HES1,IRS2,JUN,KRT7,NT5E
BMP6	growth factor		1.524	0.000686	CCN2,ID1,MMP13,PMEPA1,TIMP1
GW9662	chemical reagent		0.115	0.000686	CCN2,IRS2,MUC1,PLIN2,PTGES
ascorbic acid	chemical - endogenous mammalian		1.501	0.000686	DDIT3,FTL,IGFBP3,MMP13,NUPR1
leukotriene B4	chemical - endogenous mammalian			0.000687	ENPP3,F3,JUN
PLD1	enzyme			0.000687	DDIT3,ICAM1,PROM1
mir-140	microRNA			0.000687	CCN2,CDH1,SOX2
P2RY2	G-protein coupled receptor			0.000687	F3,ICAM1,JUN
TUG1	other			0.000687	CDH1,DDIT3,SOX2
alpha-tocopherol	chemical drug			0.000687	CCN2,JUND,SQSTM1
CD36	transmembrane receptor		-0.243	0.000717	CCL20,DDIT3,ICAM1,IGFBP7,MMP13
erlotinib	chemical drug		-1.067	0.000717	CCL20,F3,ICAM1,IGFBP7,MMP13
ERG	transcription regulator		-0.728	0.000748	BIRC3,CDH1,FAM174B,HERPUD1,HPGD,ICAM1,IRS2
TNFRSF1B	transmembrane receptor		-0.277	0.000748	ICAM1,JUN,MMP13,SOD2,TIMP1
FGFR1	kinase		0.277	0.000748	DDIT3,HES1,JUN,MMP13,SFN
Z36	chemical reagent			0.00077	DDIT3,HERPUD1,NUPR1
MEIS2	transcription regulator			0.00077	CDH1,ID1,PAX6
mir-154	other			0.00077	KLF10,MMP13,MMP7
K-252	chemical drug			0.00077	JUN,NRN1,SOD2
GW501516	chemical drug		0.9	0.000781	F3,ICAM1,IGFBP3,PLIN2,S100A9
NS-398	chemical reagent		1.103	0.000781	F3,ICAM1,PRDX1,PTGES,S100A9
HDAC1	transcription regulator		-1.067	0.000783	CDH1,GLUL,HES1,ID1,KRT15,S100A9,SOX2,SQSTM1
GPER1	G-protein coupled receptor		-0.655	0.000803	CCN2,CEBPD,DDIT3,JUN
PTGES	enzyme			0.000803	CCN2,CDH1,PTGES,PTMA
Mapk	group		1.154	0.000814	F3,HPGD,JUN,MMP13,MMP7
HAVCR1	other		1	0.000814	B2M,GATA3,IFI6,JUN,PLIN2
estrogen	chemical drug		-0.271	0.000837	CCN2,CLU,ICAM1,JUN,MUC1,NME1,PTMA,SERPINE2
uranyl nitrate	chemical toxicant		0.692	0.000849	FTL,IGFBP7,PRDX1,PRDX2,SQSTM1
potassium chloride	chemical drug			0.000849	ATP1B1,DDIT3,HERPUD1,ID1,JUN
carbon monoxide	chemical - endogenous mammalian		1.181	0.000853	DDIT3,F3,ICAM1,PRDX1
sodium selenite	chemical drug			0.000858	GPX2,HPGD,PTGES
ZNF503	other			0.000858	CDH1,GATA3,KRT18
dimethyl itaconate	chemical reagent			0.000858	GCLM,PRDX1,S100A9
REN	peptidase			0.000858	CCN2,F3,ICAM1
SFN	other			0.000858	CDH1,F3,KRT18
SPRY2	other		0.447	0.000885	CCL20,G0S2,GLRX,GNG11,IGFBP3
LIN28B	other		-0.958	0.000905	CCN2,CDH1,PROM1,SOX2
ST6GALNAC1	enzyme			0.000919	B2M,CDH1
ATE1	enzyme			0.000919	CDH1,JUN
MACC1-AS1	other			0.000919	PROM1,SOX2
RAD51AP1	other			0.000919	CDH1,SOX2
P2RY4	G-protein coupled receptor			0.000919	ICAM1,TIMP1
GJA8	transporter			0.000919	DDIT3,IRS2
SHCBP1	other			0.000919	PROM1,SOX2
MAP1LC3B	other			0.000919	DDIT3,SQSTM1
ABCB7	transporter			0.000919	FTL,TXN
KLKB1	peptidase			0.000919	F3,ICAM1
Brd4	kinase			0.000919	CCN2,MMP13
CB-5083	chemical drug			0.000919	DDIT3,GCLM
15-E2-isoketal modified phosphatidylethanolamine	chemical reagent			0.000919	DDIT3,ICAM1
iCRT3	chemical reagent			0.000919	PROM1,SOX2
anethole	chemical - endogenous non-mammalian			0.000919	CDH1,TIMP1
L-cystine	chemical - endogenous mammalian			0.000919	BTG1,DDIT3
corticosterone	chemical - endogenous mammalian		1.498	0.000937	ATP1B1,CCN2,DDIT3,GLUL,JUN,TIMP1
melatonin	chemical - endogenous mammalian		-0.186	0.000937	HPGD,ICAM1,IGFBP3,IRS2,SOD2,SQSTM1
S100A6	transporter			0.000952	CCL20,CDH1,HS3ST1
NFKBIZ	transcription regulator			0.000952	CCL20,CEBPD,S100A9
VE-821	chemical reagent			0.000952	IFI6,ISG20,MMP13
epoxomicin	chemical - protease inhibitor			0.000952	DDIT3,IRS2,SQSTM1
CCL2	cytokine		-0.97	0.000959	CEBPD,F3,ICAM1,SOX2,TIMP1
NRG2	growth factor			0.00096	CCN2,HES1,IER3,SOX2
SATB1	transcription regulator		1.406	0.000966	BCL2A1,CDH1,GADD45B,GATA3,GLRX,MAL
TSC2	other		0.323	0.000997	CST6,DDIT3,HSPB1,IRS2,LDHB,SOD2
PI3K (family)	group		0.44	0.000998	BIRC3,CDH1,DDIT3,GCLM,SKIL
CpG ODN 2006	chemical reagent		1.282	0.000998	BCL2A1,BIRC3,ICAM1,IFI6,ISG20
dactolisib	chemical drug		-0.068	0.00102	CDH1,IGFBP3,P4HA1,SQSTM1
MBD2	transcription regulator			0.00102	BIRC3,CDH1,NUPR1,PROM1
rotenone	chemical toxicant			0.00102	BIRC3,DDIT3,SOD2,TIMP1
CCR2	G-protein coupled receptor		0.2	0.00104	BGN,MMP13,P4HA1,TGFBI,TIMP1
IRAK3	kinase			0.00105	BCL2A1,CCN2,SOD2
MST1R	kinase			0.00105	CDH1,ICAM1,JUN
pirfenidone	chemical drug			0.00105	CCN2,CDH1,RND3
S100A9	other		0	0.00106	GPRC5A,ICAM1,MMP13,MMP7,PTGES,S100A9
NR1H4	ligand-dependent nuclear receptor		-0.522	0.00107	BGN,CCN2,FABP5,GCLM,SQSTM1,TGFBI,TIMP1
CIP2A	other		0	0.00108	IER3,LDHB,SAT1,SERPINE2
SOX7	transcription regulator		-1	0.00108	CRABP2,KRT7,MFGE8,TGFBI
EGLN1	enzyme		-1.067	0.00108	CCL20,HES1,ICAM1,MMP13
BMI1	transcription regulator			0.00108	CDH1,P4HA1,RASSF9,SFN
T-5224	chemical reagent		-1.342	0.00108	F3,GADD45B,IRS2,JUN,PTGES
EOMES	transcription regulator	Activated	2.219	0.00108	IGFBP3,RND3,SOX2,TCF4,TGFBI
ERBB3	kinase		-0.277	0.00108	BGN,CCN2,CDH1,CLU,F3
phytohemagglutinin	chemical drug		0.647	0.00111	BTG1,CD46,GATA3,HPGD,ICAM1,NME1,NT5E,TIMP1
calcipotriene	chemical drug			0.00116	JUN,KRT15,MMP13
caspase	group			0.00116	ACER2,GLUL,HERPUD1
Focal adhesion kinase	group			0.00116	ICAM1,KRT18,MMP13
arsenic	chemical toxicant			0.00116	BIRC3,DDIT3,FTL
HOXD10	transcription regulator		1	0.0012	ICAM1,NME1,PDZK1IP1,TIMP1
PRKCB	kinase			0.0012	ICAM1,IRS2,JUN,SOD2
ANXA7	ion channel	Inhibited	-2	0.0012	CRABP2,DDIT3,GATA3,PAX6
calphostin C	chemical drug		0.247	0.0012	CLU,ICAM1,MMP13,SOD2
Retinoic acid-RAR-RXR	complex			0.00122	CRABP2,IGFBP3
PDS5B	other			0.00122	CDH1,SOX2
dinaciclib	chemical drug			0.00122	BCL2A1,DDIT3
SLC25A4	transporter			0.00122	BIRC3,SOD2
LY2109761	chemical drug			0.00122	CDH1,MMP13
EMX2	transcription regulator			0.00122	PAX6,SOX2
MAD2L2	enzyme			0.00122	CDH1,SKIL
UACA	other			0.00122	CEBPD,DDIT3
TSPO	transmembrane receptor			0.00122	ICAM1,SOD2
ACTA2	other			0.00122	CCN2,CDH1
RHOC	enzyme			0.00122	DDIT3,GLUL
ONO 1301	chemical reagent			0.00122	CDH1,ICAM1
CHS-828	chemical drug			0.00122	PROM1,SOX2
carnosol	chemical - endogenous non-mammalian			0.00122	GCLM,ICAM1
tyrphostin	chemical drug			0.00122	CDH1,DDIT3
aplidine	biologic drug			0.00122	JUN,JUND
Collagen type VI	complex			0.00122	MMP13,TIMP1
AR	ligand-dependent nuclear receptor		1.864	0.00123	AQP3,CCN2,CDH1,FABP5,FAM174B,ICAM1,IGFBP3,MMP13,MUC1,NUPR1,P4HA1,PMEPA1,PSCA
hyaluronic acid	chemical - endogenous mammalian		-1.015	0.00126	ICAM1,JUN,MMP13,PTGES,TIMP1
PTP4A1	phosphatase		0.692	0.00126	ANXA5,IGFBP7,NME1,PRDX1,PRDX2
aspirin	chemical drug		0.963	0.00126	DDIT3,HPGD,ICAM1,IER3,IGFBP3,MMP13
3-deazaneplanocin	chemical drug		-0.068	0.00127	IGFBP3,KRT7,NUPR1,SQSTM1
USF2	transcription regulator			0.00127	B2M,GATA3,IGFBP3,P4HA1
napabucasin	chemical drug		-1	0.00127	B2M,ID1,MUC1,SOX2
sodium arsenite	chemical drug		-0.339	0.00127	DDIT3,GADD45B,GCLM,JUN
Fc gamma receptor	group			0.00127	HES1,ICAM1,TNIP3
UXT	transcription regulator			0.00127	HPGD,KRT18,PMEPA1
SMAD5	transcription regulator			0.00127	CCN2,ICAM1,ID1
cholesterol	chemical - endogenous mammalian		-0.285	0.00133	DDIT3,F3,FABP5,ICAM1,IL10RB,PLIN2,TIMP1
NRF1	transcription regulator		1.103	0.00134	ATP1B1,CCL20,CDH1,GCLM
RHO	G-protein coupled receptor			0.00134	B2M,CEBPD,DDIT3,NT5E
5-hydroxytryptamine	chemical - endogenous mammalian		1.295	0.00135	CCN2,F3,ICAM1,MMP13,TUBB
HLX	transcription regulator			0.00139	HES1,ICAM1,JUN
AHCY	enzyme			0.00139	ICAM1,KRT18,PAX6
berberine	chemical drug		0.243	0.00141	BIRC3,ICAM1,ID1,SAT1,TIMP1
clopidogrel	chemical drug		-1.925	0.00141	DDIT3,F3,HERPUD1,NUPR1
GnRH-A	other		-0.152	0.00141	ANXA5,GADD45B,JUN,SKIL
CpG oligonucleotide	chemical drug		0.08	0.00142	BCL2A1,ICAM1,IFI6,MMP13,PTGES,SOD2
POU2F1	transcription regulator			0.00146	GCLM,ICAM1,JUND,PRDX2,PTGES
staurosporine	chemical drug		-0.556	0.00146	ANXA5,ICAM1,KLF10,MMP13,PRDX1
torkinib	chemical drug		-1	0.00146	BTG1,CCN2,CDH1,ID1,PMEPA1,SOD2
S100A8	other		0	0.00146	CCL20,GPRC5A,ICAM1,MMP13,MMP7,PTGES
L-triiodothyronine	chemical - endogenous mammalian		-0.756	0.00148	ATP1B1,CCN2,CLU,F3,ID1,IGFBP3,MT-CO3,NME1,NT5E,PRDX2,RAB34
LCK	kinase			0.00148	GADD45B,JUN,KRT18,SOX2
TRAF3IP2	enzyme			0.00148	CCN2,CEBPD,GATA3,ICAM1
tyrphostin AG 1478	chemical drug		-1	0.00148	F3,ICAM1,MMP13,MUC1
interferon beta-1a	biologic drug			0.00151	GADD45B,IFI6,LTB,MAL,S100A9
Calcineurin A	group			0.00152	CCN2,JUN,TIMP1
OSCAR	other			0.00152	CCL20,ICAM1,MMP7
MAOA	enzyme			0.00152	CCN2,CEBPD,IGFBP3
SND1	enzyme			0.00152	ADIRF,CDH1,ID1
THBS4	other			0.00152	CDH1,ICAM1,MMP13
abemaciclib	chemical drug			0.00152	IGFBP3,MFGE8,TGFBI
4-(2-aminoethyl)benzenesulfonylfluoride	chemical - protease inhibitor			0.00152	DDIT3,ENPP3,SOD2
E. coli serotype 0127B8 lipopolysaccharide	chemical - endogenous non-mammalian		-1.633	0.00154	CCN2,DDIT3,GLUL,PRDX5,PTGES,SOD2
ATM	kinase			0.00156	CCN2,CLU,GADD45B,JUN
Map3k7	kinase			0.00156	ISG20,JUN,PROM1,S100A9
sphingosylphosphocholine	chemical - endogenous mammalian			0.00156	ICAM1,JUN
Agtr1b	G-protein coupled receptor			0.00156	CCN2,F3
A-443654	chemical drug			0.00156	DDIT3,SQSTM1
FA2H	enzyme			0.00156	CCN2,CDH1
SETD1A	ion channel			0.00156	PROM1,SOX2
STK17A	kinase			0.00156	ATOX1,SOD2
IL26	cytokine			0.00156	CCL20,ICAM1
HMMR	transmembrane receptor			0.00156	CDH1,SOX2
ASF1A	other			0.00156	PAX6,SOX2
IL22RA1	transmembrane receptor			0.00156	CCL20,SOD2
MCAM	other			0.00156	CDH1,ID1
CCL7	cytokine			0.00156	F3,ICAM1
USP17L2 (includes others)	peptidase			0.00156	PROM1,SOX2
JNK-IN-8	chemical drug			0.00156	PROM1,SOX2
ADAM17	peptidase			0.00164	HES1,MMP13,MMP7,SOX2
ADAM12	peptidase		0.132	0.00164	CCN2,IGFBP3,SERPINE2,TGFBI
oxaliplatin	chemical drug			0.00164	CDH1,MMP7,SAT1,SQSTM1
25-hydroxycholesterol	chemical reagent		-1.925	0.00164	CCN2,DDIT3,JUN,JUND
Ap2	group			0.00166	CDH1,ICAM1,IFNGR1
indican	chemical - endogenous mammalian			0.00166	CDH1,GATA3,ICAM1
TERC	other			0.00166	CLU,NUPR1,S100A9
PAK1	kinase			0.00166	CDH1,F3,HES1
SU6656	chemical toxicant			0.00166	CCN2,DDIT3,IER3
methylnitrosourea	chemical toxicant			0.00166	CLU,ID1,JUN
MRTFA	transcription regulator		0.567	0.00167	CCN2,G0S2,HPGD,ICAM1,ID1,S100A9
RUNX2	transcription regulator		0.138	0.00168	CDH1,CEBPD,GADD45B,MMP13,TIMP1
ELK1	transcription regulator			0.00172	CCL20,JUN,MMP13,NUPR1
CDKN1B	kinase			0.00174	B2M,CDH1,S100A9,SOD2,SOX2
asoprisnil	chemical drug			0.0018	AQP3,G0S2,SFN
Stat3-Stat3	complex			0.0018	FTL,ICAM1,SOD2
ETV4	transcription regulator			0.0018	CDH1,HPGD,MMP7
NCSTN	peptidase			0.0018	CEBPD,GRN,HES1
ACVRL1	kinase			0.0018	ICAM1,ID1,MMP13
UPF1	enzyme			0.0018	BIRC3,CDH1,GRN
SMARCA5	transcription regulator		0.447	0.0018	B2M,CDH1,HES1,PLAC8,PLK2
PLCG2	enzyme		0.689	0.0018	BCL2A1,ICAM1,MFGE8,MMP13
NOTCH3	transcription regulator		-1.015	0.0018	CDH1,HES1,ID1,PROM1
ZNF217	transcription regulator			0.0018	GPRC5A,IGFBP3,KRT18,PAX6
GSK3B	kinase	Activated	2	0.00186	BCL2A1,BIRC3,DDIT3,IRS2,SQSTM1
ZFPM1	transcription regulator			0.00189	ANXA5,GATA3,IFNGR1,IL10RB
ESRP1	other			0.00194	CDH1,SOX2
LY6K	other			0.00194	CCN2,PSCA
LINC01234	other			0.00194	NUPR1,VAV3
PDGFA	growth factor			0.00194	PROM1,SOX2
FRMD6	other			0.00194	CCN2,IGFBP3
TP53BP2	other			0.00194	CCN2,CDH1
MAP3K4	kinase			0.00194	CDH1,ICAM1
sodium dodecyl sulfate	chemical drug			0.00194	FABP5,SERPINE2
ELF3	transcription regulator			0.00195	CCL20,ELF3,MMP13
crizotinib	chemical drug			0.00195	CDH1,ID1,SOD2
PLP1	other			0.00195	CCL20,DDIT3,TIMP1
DLL1	enzyme			0.00195	CCN2,GATA3,HES1
ADGRE2	other			0.00195	GLUL,JUN,SFN
alvocidib	chemical drug			0.00195	BIRC3,DDIT3,TXN
Ige	complex		0	0.00196	AQP3,BCL2A1,CDC42EP5,GADD45B,ICAM1,IER3,MIF,PRDX1
NR5A2	ligand-dependent nuclear receptor	Inhibited	-2.2	0.00199	CEBPD,ICAM1,JUN,KRT18,MMP7
MYCN	transcription regulator	Inhibited	-2.18	0.00199	B2M,CCN2,CLU,IGFBP7,NME1,PROM1,PTMA,TUBB
WT1	transcription regulator		0.51	0.00199	BCL2A1,CCN2,CDH1,JUND,MMP13,NME1,SQSTM1
cocaine	chemical drug		0.074	0.00207	GADD45B,ICAM1,IRS2,JUN,PRDX2,TUBB
Gsk3	group		0.147	0.00207	CDH1,DDIT3,ICAM1,JUN
RNF187	enzyme			0.00207	ID1,ISG20,JUN,SOD2
FGF21	growth factor		0	0.00207	CDH1,DDIT3,IRS2,SOD2
IRAK4	kinase			0.00207	BIRC3,CCL20,IFNGR1,JUN
MAP3K7	kinase		0.577	0.00207	BIRC3,CCL20,JUN,MMP13
AKT inhibitor VIII	chemical reagent			0.0021	CDH1,F3,ICAM1
arginine	chemical - endogenous mammalian			0.0021	DDIT3,MMP13,SOD2
CYBB	enzyme			0.0021	CCN2,DDIT3,ICAM1
BDNF	growth factor		-1.188	0.00211	ANXA5,FTL,GLUL,JUN,KLF10,P4HA1,S100A9,SOD2
lysophosphatidylcholine	chemical - other		-1.981	0.00217	F3,FABP5,ICAM1,JUN
RETNLB	other		1.964	0.00217	CCN2,IRS2,STOM,TIMP1
PIK3CA	kinase			0.00217	CDH1,CEBPD,IRS2,JUN
(+)-MK-801	chemical drug		0.252	0.00217	ICAM1,JUN,JUND,TIMP1
SLC15A4	transporter		1.342	0.00219	BCL2A1,IFNGR1,ISG20,SAT1,TUBB
MAVS	other		-1.109	0.00219	CCL20,HERPUD1,ICAM1,ISG20,SOX2
FGFR2	kinase			0.00219	CDH1,FOXQ1,HES1,ICAM1,SOX2
DNMT3A	enzyme		1.387	0.00223	CDH1,EFEMP1,JUN,PLK2,S100A9,SKIL
WWTR1	transcription regulator			0.00226	CCN2,HES1,ICAM1,IQGAP2,MRPL52
SUZ12	enzyme			0.00226	CDH1,IGFBP3,JUND,MMP7,PAX6
etanercept	biologic drug			0.00227	CCL20,ICAM1,PTGES
CAMK4	kinase			0.00227	F3,JUN,MT-CYB
FGFR3	kinase			0.00227	CDH1,HES1,LTB
JAG2	growth factor			0.00227	CCL20,HES1,MIF
KRT17	other			0.00227	CCL20,CDH1,MMP13
BTG2	transcription regulator			0.00227	CCL20,SOD2,TIMP1
thalidomide	chemical drug			0.00227	BIRC3,GADD45B,ICAM1
PIN1	enzyme		0	0.00227	BCL2A1,DDIT3,HES1,TIMP1
ZBTB17	transcription regulator			0.00227	CD46,DDIT3,IER3,JUN
entinostat	chemical drug		-0.152	0.00227	CDH1,IGFBP3,MMP13,TXN
fingolimod	chemical drug			0.00227	CCL20,CCN2,CDH1,ICAM1
2-chloro-N(6)cyclopentyladenosine	chemical reagent			0.00236	F3,SOD2
PIP5K1A	kinase			0.00236	CDH1,NME1
PPP1R15B	phosphatase			0.00236	DDIT3,NUPR1
2-(p-hydroxyanilino)-4-(p-chlorophenyl) thiazole	chemical drug			0.00236	GCLM,HERPUD1
RLIM	enzyme			0.00236	CCN2,SKIL
DAB2IP	other			0.00236	CDH1,CLU
SART1	other			0.00236	PROM1,SOX2
GADD45B	other			0.00236	BGN,MMP13
TBC1D1	other			0.00236	FABP5,PLIN2
HIVEP3	transcription regulator			0.00236	GATA3,JUN
CNB-001	chemical reagent			0.00236	DDIT3,HERPUD1
orlistat	chemical drug			0.00236	DDIT3,ICAM1
tyrphostin AG 1296	chemical drug			0.00236	ICAM1,JUN
MYO6	other		0	0.00237	B2M,GLRX,IER3,IGFBP7
WNT1	cytokine		-1.387	0.00241	CDH1,GRN,HES1,JUN,SERPINE2
TNFSF10	cytokine		1	0.00241	BIRC3,GATA3,IFI6,JUN,TIMP1
Sb202190	chemical drug		-1.109	0.00241	CCN2,ICAM1,MMP13,P4HA1,PRDX1
NfkB1-RelA	complex			0.00244	CCL20,ICAM1,MMP13
SAA	group			0.00244	F3,ICAM1,MMP13
GPR15LG	cytokine			0.00244	CCN2,JUN,S100A9
WNT4	cytokine			0.00244	CDH1,ID1,PLIN2
pimagedine	chemical drug			0.00244	CCN2,GADD45B,ICAM1
tempol	chemical drug			0.00244	F3,ICAM1,SOD2
laminaran	chemical drug			0.00244	CCL20,G0S2,TNIP3
Sos	group			0.00246	AQP3,CRABP2,DSG3,IRS2,PLK2,PMEPA1
FBXO32	enzyme		0.152	0.00248	CCL20,HERPUD1,PTGES,SOD2
dehydroisoandrosterone	chemical - endogenous mammalian			0.00248	AQP3,B2M,ICAM1,PRDX6
CDKN1A	kinase	Inhibited	-2.219	0.00251	CCN2,GRN,IFNGR1,KRT18,P4HA1,PLK2,SOD2
INHBA	growth factor		-0.271	0.00252	CCN2,CDH1,S100A9,SOX2,TIMP1,VAV3
PARP1	enzyme		-0.428	0.00257	CDH1,HES1,ICAM1,JUN,TIMP1
USF1	transcription regulator			0.00259	B2M,GATA3,IGFBP3,P4HA1
RCE1	peptidase			0.00262	B2M,PLIN2,TGFBI
TNIP1	other			0.00262	CCL20,KRT15,S100A9
PCGF2	transcription regulator			0.00262	CDH1,GATA3,HES1
plerixafor	chemical drug			0.00262	CCN2,MMP13,SOX2
KIN001-043	chemical drug			0.00262	CRABP2,ID1,SOX2
ciglitazone	chemical drug		1.342	0.00265	AQP3,CRABP2,ICAM1,MUC1,PAX6
CD 437	chemical drug		-1.673	0.00265	BANF1,F3,FTL,JUN,NME1,TXN
LGALS1	other		1.067	0.0027	F3,ICAM1,IFNGR1,MMP13
NFYA	transcription regulator		-1	0.0027	GADD45B,ICAM1,JUN,JUND
GAST	other			0.0027	HERPUD1,HES1,JUN,MMP7
amphetamine	chemical drug			0.0027	DSG3,F3,ICAM1,JUN
WNT5A	cytokine		0.79	0.00272	CDH1,MMP13,MMP7,NT5E,PROM1,TCF4
SRF	transcription regulator		0.557	0.00275	CCN2,CEBPD,FOXQ1,G0S2,JUN,RND3,S100A9,TUBB4B
SAA1	transporter			0.00281	BGN,MMP13,S100A9
IL17F	cytokine			0.00281	CCL20,ICAM1,MMP13
paricalcitol	chemical drug			0.00281	F3,ICAM1,TIMP1
S-nitrosoglutathione	chemical toxicant			0.00281	BIRC3,ICAM1,IRS2
fisetin	chemical drug			0.00281	BIRC3,CDH1,ICAM1
pentoxifylline	chemical drug			0.00281	CCN2,ICAM1,TIMP1
CCN1	other			0.00282	IL10RB,JUN,MIF,TIMP1
histamine	chemical - endogenous mammalian		0.307	0.00282	F3,ICAM1,JUN,PTGES
romidepsin	biologic drug			0.00282	BCL2A1,DDIT3,ICAM1,JUN
L-lysine	chemical - endogenous mammalian			0.00282	DDIT3,SOD2
clobetasol propionate	chemical drug			0.00282	FABP5,ICAM1
niclosamide	chemical drug			0.00282	CCN2,CDH1
tectorigenin	chemical - endogenous non-mammalian			0.00282	DDIT3,ICAM1
WWC1	transcription regulator			0.00282	CCN2,CDH1
NELFB	other			0.00282	CCN2,GADD45B
ACVR2A	kinase			0.00282	ICAM1,ID1
SH3KBP1	other			0.00282	BCL2A1,CDH1
IL1R2	transmembrane receptor			0.00282	CCL20,ICAM1
FOXD3	transcription regulator			0.00282	RND3,SOX2
KRIT1	other			0.00282	JUN,SOD2
CACNA1A	ion channel			0.00282	BTG1,GRN
sapanisertib	chemical drug			0.00282	CDH1,DDIT3
pentylenetetrazol	chemical drug			0.00282	JUN,TIMP1
azetidyl-2-carboxylic acid	chemical reagent			0.00282	CLU,DDIT3
bisphenol A diglycidyl ether	chemical reagent			0.00282	CDH1,ICAM1
mesalamine	chemical drug			0.00282	HPGD,SOD2
NFATC2	transcription regulator		-0.447	0.00285	GATA3,IER3,ISG20,JUN,PLK2,TCF4
IRF3	transcription regulator		0.239	0.00292	B2M,BIRC3,ICAM1,IFI6,ISG20,PLAC8
SCAP	other			0.00293	DDIT3,FABP5,ID1,SQSTM1
PIK3R1	kinase		-1.982	0.00293	DDIT3,F3,ICAM1,SOD2
FADD	other	Inhibited	-2	0.00293	BIRC3,GADD45B,ICAM1,JUN
CD28	transmembrane receptor		-0.653	0.00294	BCL2A1,BTG1,GATA3,IFNGR1,IL10RB,JUN,PTMA,STOM
SREBF1	transcription regulator		0.092	0.00295	ATOX1,CEBPD,FABP5,IRS2,MT-CO3,MT-CYB,NUPR1
daporinad	chemical drug			0.003	ID1,PROM1,SOX2
pituitary adenylate cyclase-activating polypeptide	biologic drug			0.003	ACER2,PLK2,STOM
AREG	growth factor		-1	0.00306	CCL20,ELF3,IFI6,JUN
CBFB	transcription regulator		0.9	0.00306	ARL4C,CDH1,ICAM1,MMP13
COL18A1	other		-0.152	0.00306	F3,ICAM1,ID1,JUN
TFRC	transporter		1.941	0.00306	DDIT3,FTL,HERPUD1,JUN
FGF19	growth factor			0.00306	FABP5,G0S2,ID1,PROM1
FOSL1	transcription regulator		1.091	0.00306	HPGD,JUN,MMP13,SERPINE2
PAX3-FOXO1	fusion gene/product	Activated	2.611	0.00312	ANXA5,BANF1,FABP5,GPRC5A,GRN,IER3,TUBB4B
NR3C2	ligand-dependent nuclear receptor			0.00317	ATP1B1,BCL2A1,CCN2,ICAM1,TGFBI
IL6R	transmembrane receptor		0.529	0.00318	CCL20,ICAM1,MMP13,TIMP1
ERBB4	kinase		1	0.00318	CDH1,DDIT3,JUN,SERPINE2
2-deoxyglucose	chemical drug		-1.953	0.00318	DDIT3,JUN,MMP13,SOD2
IDH2	enzyme			0.00321	CDH1,JUN,JUND
ZNF106	other			0.00321	GLRX,HSPB1,PRDX2
POSTN	other			0.00321	CDH1,HES1,MMP13
ELANE	peptidase			0.00321	CEBPD,DDIT3,MMP7
estradiol-17beta-benzoate	chemical reagent		0	0.00328	ATOX1,BGN,GLUL,IGFBP3,MFGE8,MRPL52
meldonium	chemical drug			0.00332	PROM1,SOX2
FOXD2-AS1	other			0.00332	CDH1,HES1
MFN1	enzyme			0.00332	CDH1,LDHB
KIF26A	other			0.00332	CDH1,VAV3
TCF21	transcription regulator			0.00332	MMP13,TIMP1
TLE1	transcription regulator			0.00332	BCL2A1,NUPR1
USP4	peptidase			0.00332	CDH1,ID1
CD163	transmembrane receptor			0.00332	ICAM1,PROM1
FRS2	other			0.00332	PAX6,PROM1
DAP3	other			0.00332	MT-CO3,MT-CYB
FZD4	G-protein coupled receptor			0.00332	CDH1,PROM1
ACO1	enzyme			0.00332	FTL,IGFBP3
AC0072782	other			0.00332	SKIL,TNIP3
HULC	other			0.00332	CDH1,SQSTM1
meloxicam	chemical drug			0.00332	HPGD,PTGES
hydroquinone	chemical - endogenous mammalian			0.00332	JUN,SFN
oxonic acid	chemical drug			0.00332	CCN2,ICAM1
Complement	complex			0.00332	CLU,F3
LMO2	transcription regulator		-1.134	0.00337	GATA3,IRS2,MFGE8,NT5E,SERPINE2,SOD2,SQSTM1
conjugated linoleic acid	chemical drug			0.00342	IL10RB,PRDX1,TXN
ZMPSTE24	peptidase			0.00342	GADD45B,ICAM1,IGFBP3
Collagen(s)	complex			0.00342	DDIT3,HERPUD1,MMP13
SKIC2	enzyme			0.00342	GLRX,P4HA1,S100A9
A2M	transporter			0.00342	CDH1,DDIT3,GADD45B
HBEGF	growth factor			0.00342	CDH1,IGFBP3,MUC1
DRD2	G-protein coupled receptor			0.00342	IGFBP3,JUN,PMEPA1
SLC13A1	transporter		0	0.00344	G0S2,HSPB1,MAL,NRN1
LCN2	transporter		0.762	0.00344	CCL20,CDH1,MIF,SOD2
TET2	enzyme		0	0.00345	KCNE3,MMP13,RND3,SOX2,TIMP1
diethylnitrosamine	chemical toxicant			0.00345	BIRC3,CCL20,JUN,PROM1,TIMP1
NRAS	enzyme		-0.555	0.00351	B2M,CRABP2,DDIT3,MMP13,PRDX2,SERPINE2
ERN1	kinase		-0.459	0.00355	CDH1,CEBPD,DDIT3,JUN,PLIN2
PPP3CA	phosphatase			0.00358	FTL,GRN,KRT18,PRDX5
TLR7	transmembrane receptor		-0.883	0.00359	BCL2A1,CCL20,ICAM1,IER3,ISG20,SOD2
RORA	ligand-dependent nuclear receptor			0.00359	ATP1B1,GADD45B,HPGD,PLIN2,PRDX6,S100A9
SMARCB1	transcription regulator			0.00359	ATP1B1,BTG1,CDH1,HES1,PAX6,RND3
PPRC1	transcription regulator			0.00364	CCL20,GNG11,RND3
CUL4B	other			0.00364	IGFBP3,NME1,SOX2
temozolomide	chemical drug			0.00364	DDIT3,ID1,SOD2
Ro31-8220	chemical drug			0.00364	CCL20,DDIT3,ICAM1
GFI1	transcription regulator			0.00366	GATA3,ICAM1,JUN,MMP7,NT5E
THRA	ligand-dependent nuclear receptor			0.00366	JUN,MMP7,NME1,PROM1,SQSTM1
PRDM1	transcription regulator		-0.478	0.00378	AQP3,BCL2A1,CCL20,ICAM1,IFNGR1,PLAC8,S100A9
exisulind	chemical - endogenous mammalian			0.00386	PTGES,SAT1
Ginkgo biloba	chemical drug			0.00386	JUN,MT-CO3
MEG3	other			0.00386	CDH1,JUN
doramapimod	chemical drug			0.00386	CCN2,MMP13
Adaptor protein 1	complex			0.00386	MMP13,SOD2
COL9A1	other			0.00386	MFGE8,TGFBI
LCOR	transcription regulator			0.00386	CDH1,MUC1
DDR2	kinase			0.00386	MMP13,MMP7
ST14	peptidase			0.00386	ICAM1,MMP13
ferric ammonium citrate	chemical drug			0.00386	FTL,MMP13
pentobarbital	chemical drug			0.00386	JUN,JUND
anti-benzo(a)pyrene-diol-epoxide	chemical toxicant			0.00386	GADD45B,JUN
noscapine	chemical drug			0.00386	BIRC3,ICAM1
N,N-dimethylarginine	chemical - endogenous mammalian			0.00386	CCN2,ICAM1
growth factor	group			0.00386	CLU,GLUL
isoprenaline	chemical drug			0.00387	ABLIM1,CCN2,PLK2
streptozocin	chemical drug		-0.301	0.00399	ATP1B1,CCN2,CLU,ICAM1,IRS2,NT5E,SOD2
CSF3	cytokine		1.408	0.00401	BIRC3,CEBPD,GADD45B,ICAM1,JUN,LTB
DYSF	other			0.00401	B2M,FTL,HSPB1,TIMP1
NFAT5	transcription regulator		1.117	0.00408	BCL2A1,F3,IGFBP7,PLIN2,PTGES
TAL1	transcription regulator		-1.067	0.0041	DSC3,GATA3,ICAM1,JUN,MUC1,TUBB4B
benzo(a)pyrene	chemical toxicant			0.0041	ELF3,GCLM,HSPB1,IER3,JUN,SQSTM1
PROC	peptidase			0.00411	BCL2A1,CLU,ICAM1
MLX	transcription regulator			0.00411	IGFBP3,PROM1,TIMP1
ADRA1B	G-protein coupled receptor			0.00411	CEBPD,FABP5,JUN
ADRA1D	G-protein coupled receptor			0.00411	CEBPD,FABP5,JUN
quinolinic acid	chemical - endogenous mammalian			0.00411	JUN,JUND,SQSTM1
acetovanillone	chemical drug			0.00411	F3,SOD2,TXN
DMRT1	transcription regulator			0.00416	CDH1,IGFBP3,P4HA1,SOX2
SERPINE1	other		-0.762	0.00416	CCL20,CCN2,CDH1,IER3
PTGER4	G-protein coupled receptor		1	0.00419	CCL20,HERPUD1,ICAM1,ISG20,MMP13
methamphetamine	chemical drug		-1.41	0.00419	ICAM1,JUN,JUND,SFN,TXN
GDF2	growth factor		0.088	0.00432	GADD45B,ICAM1,ID1,SERPINE2
adavosertib	chemical drug		-0.247	0.00432	CCL20,ICAM1,IL10RB,ISG20
Irgm1	other		-1	0.00432	B2M,ISG20,NUPR1,SQSTM1
6-hydroxydopamine	chemical toxicant		-1.982	0.00432	DDIT3,HERPUD1,JUN,SOD2
PAF1	other			0.00435	BIRC3,ISG20,SOD2
baicalin	chemical - endogenous non-mammalian			0.00435	CCL20,HES1,MIF
TWIST2	transcription regulator			0.00435	CDH1,DDIT3,SOX2
CALR	transcription regulator			0.00435	CRABP2,DDIT3,ICAM1
TCF7	transcription regulator			0.00435	CEBPD,GATA3,SOX2
EP300	transcription regulator		-0.277	0.00436	B2M,CRABP2,GATA3,ID1,JUN,MMP7,SOD2,SOX2,STOM
PPARD	ligand-dependent nuclear receptor		0.747	0.00437	AQP3,CCL20,ICAM1,LDHB,MFGE8,PLIN2,SAT1
SPI1	transcription regulator		1.964	0.00437	HES1,IFI6,ISG20,JUN,LTB,PRDX2,PRDX5
nystatin	chemical drug			0.00443	ICAM1,TIMP1
CLCN5	ion channel			0.00443	B2M,TXN
Betacatenin/TCF	complex			0.00443	JUN,MMP7
ZBTB33	transcription regulator			0.00443	CDH1,MMP7
miR-10a-5p (and other miRNAs w/seed ACCCUGU)	mature microRNA			0.00443	CDH1,SOX2
N'-((4-oxo-4H-chromen-3-yl)methylene)nicotinohydrazide	chemical reagent			0.00443	IER3,PHLDA2
LPAR1	G-protein coupled receptor			0.00443	CCN2,F3
SDHB	enzyme			0.00443	ATOX1,SOD2
OGG1	enzyme			0.00443	CCL20,CDH1
BDKRB2	G-protein coupled receptor			0.00443	CCN2,ICAM1
ST6GAL1	enzyme			0.00443	BIRC3,CDH1
EDNRA	transmembrane receptor			0.00443	ICAM1,TIMP1
BTC	growth factor			0.00443	CCL20,IRS2
KLK1	peptidase			0.00443	CCN2,SOD2
DEK	transcription regulator			0.00443	BIRC3,PRDX6
intralipid	chemical drug			0.00443	DDIT3,PLIN2
Ifnar	group		0.594	0.00448	B2M,DDIT3,IFNGR1,ISG20
RGS2	enzyme	Inhibited	-2	0.00448	AQP3,CEBPD,F3,IGFBP3
miR-291a-3p (and other miRNAs w/seed AAGUGCU)	mature microRNA		-1.005	0.00448	CD46,CDH1,HERPUD1,MKRN1
HDAC3	transcription regulator			0.00448	BIRC3,CDH1,ICAM1,PLIN2
cobalt chloride	chemical reagent		0.152	0.00448	CLU,HES1,PLIN2,PROM1
ASPSCR1-TFE3	fusion gene/product		1	0.00448	G0S2,GRN,SOD2,STOM
ALB	transporter			0.00461	CCN2,DDIT3,SQSTM1
MYBL2	transcription regulator			0.00461	BIRC3,CLU,ID1
FASLG	cytokine			0.00461	CDH1,PROM1,SOX2
bafilomycin A1	chemical drug			0.00461	DDIT3,GRN,SQSTM1
PF543	chemical drug			0.00461	CCN2,ECRG4,PLAC8
METTL3	enzyme		-0.655	0.00464	DCXR,ICAM1,SERPINE2,TIMP1
IFNAR1	transmembrane receptor			0.00466	B2M,CCL20,IFI6,IFNGR1,SOD2
EGLN	group		-0.555	0.00479	FTL,GATA3,MIF,MMP13,S100A9
F2RL1	G-protein coupled receptor			0.00481	CCN2,F3,NT5E,TSPAN15
POMC	other		0.104	0.00481	ICAM1,JUN,SOD2,TCF4
8-chlorophenylthio-adenosine 3',5'-cyclic monophosphate	chemical reagent			0.00487	BIRC3,CEBPD,DDIT3
LIN28A	other			0.00487	CCN2,CDH1,SOX2
HSPA5	enzyme			0.00487	CDH1,CLU,DDIT3
4-hydroxynonenal	chemical toxicant			0.00487	CCN2,ICAM1,JUN
pristane	chemical toxicant			0.00487	CCL20,ICAM1,TCF4
10E,12Z-octadecadienoic acid	chemical - endogenous mammalian		-0.391	0.00491	DDIT3,IGFBP3,PLIN2,PLK2,TNIP3
N-cor	group			0.00498	HES1,IGFBP3,MMP13,PLIN2
NLRP3	other			0.00498	CCL20,CDH1,GATA3,MMP13
N-nitro-L-arginine methyl ester	chemical drug		0.714	0.00498	BGN,CCN2,ICAM1,TIMP1
JQ1	chemical reagent		-1.503	0.00504	BIRC3,DDIT3,MMP13,SQSTM1,TUBB
AMP	chemical - endogenous mammalian			0.00505	IRS2,NT5E
Nos	group			0.00505	CDH1,TIMP1
2500002B13Rik	other			0.00505	MT-CO3,MT-CYB
GAS2L3	other			0.00505	PLK2,SAT1
AZD8055	chemical drug			0.00505	CDH1,SQSTM1
PMP22	other			0.00505	JUN,SOX2
CBLB	enzyme			0.00505	DDIT3,SQSTM1
ATG16L1	enzyme			0.00505	SOD2,SQSTM1
TBX3	transcription regulator			0.00505	CDH1,SOX2
10-nitrooleate	chemical - endogenous mammalian			0.00505	ICAM1,MFGE8
SCH772984	chemical drug			0.00505	JUN,MMP7
L-685,458	chemical - protease inhibitor			0.00505	HES1,ID1
cyclopiazonic acid	chemical - endogenous non-mammalian			0.00505	BCL2A1,DDIT3
concanamycin A	chemical drug			0.00505	GRN,ICAM1
hydrogen sulfide	chemical - endogenous mammalian			0.00505	DDIT3,TXN
spermidine	chemical - endogenous mammalian			0.00505	KRT15,SAT1
morin	chemical - endogenous non-mammalian			0.00505	MMP13,TIMP1
YY1	transcription regulator			0.00512	CDH1,CLU,MMP13,RND3,TCF4,TGFBI,TIMP1
inosine	chemical - endogenous mammalian			0.00515	ANXA5,FTL,TIMP1
HOTAIR	other			0.00515	CDH1,ICAM1,SOX2
methimazole	chemical drug			0.00515	IGFBP3,JUN,PRDX1
SB 216763	chemical drug			0.00515	CCN2,RND3,SOX2
THPO	cytokine		0.152	0.00515	BIRC3,ICAM1,SOD2,SOX2
CGA	other		1.982	0.00533	DDIT3,HERPUD1,ID1,NUPR1
miR-124-3p (and other miRNAs w/seed AAGGCAC)	mature microRNA		-0.808	0.00537	CCN2,DDIT3,HES1,SQSTM1,STOM,TSPAN15
CLIC4	ion channel			0.00543	EFEMP1,IER3,SOD2
advanced glycation end-products	chemical - endogenous mammalian			0.00543	CCN2,MMP13,PTGES
bicalutamide	chemical drug			0.00543	CDH1,CLU,PMEPA1
ARNT	transcription regulator			0.00544	ACER2,GADD45B,IRS2,SOD2,SOX2
CD38	enzyme	Activated	2.213	0.00544	ATP1B1,ICAM1,NT5E,P4HA1,SOD2
nicotine	chemical drug		1.731	0.00559	CCN2,DDIT3,GATA3,ICAM1,ID1,MMP7
adenine	chemical - endogenous mammalian			0.00569	CCN2,ICAM1
triclosan	chemical drug			0.00569	JUN,TIMP1
MAFA	transcription regulator			0.00569	DDIT3,PAX6
SLC30A7	transporter			0.00569	IRS2,NT5E
PXDN	enzyme			0.00569	IRS2,JUN
ARG1	enzyme			0.00569	DDIT3,SQSTM1
ACSL5	enzyme			0.00569	GPRC5A,PHLDA2
CCAT2	other			0.00569	CDH1,MMP7
S1PR3	G-protein coupled receptor			0.00569	ICAM1,JUN
KRT8	other			0.00569	KRT18,KRT7
CAMK2D	kinase			0.00569	MMP13,PPP2R5A
Go6983	chemical drug			0.00569	CCN2,PRDX1
actinonin	chemical reagent			0.00569	MT-CO3,MT-CYB
D609	chemical reagent			0.00569	JUN,MMP13
polyamines	chemical - other			0.00569	DDIT3,SAT1
bombesin	chemical - endogenous mammalian			0.00569	IGFBP3,PMEPA1
2-arachidonoylglycerol	chemical - endogenous mammalian			0.00569	F3,PLIN2
ethidium	chemical drug			0.00569	CCN2,TIMP1
manganese	chemical - endogenous mammalian			0.00569	DDIT3,SOD2
NAMPT	cytokine		-0.117	0.0057	CCL20,HPGD,ID1,JUN
RAG2	enzyme			0.0057	ID1,MAL,MIF,NT5E
miR-125b-5p (and other miRNAs w/seed CCCUGAG)	mature microRNA		1.154	0.0057	ID1,IGFBP3,JUN,PROM1
MMP3	peptidase		-1.067	0.0057	MMP13,MMP7,PTGES,SQSTM1
MAPK3	kinase		-1	0.0057	JUN,JUND,PTGES,TIMP1
1-methyl-4-phenyl-1,2,3,6-tetrahydropyridine	chemical toxicant			0.0057	HSPB1,JUN,SOD2,SQSTM1
GRB2	other			0.00572	CRABP2,KRT7,LTB
mir-183	microRNA			0.00572	CDH1,IFI6,SERPINE2
LMNB1	other			0.00572	B2M,PLIN2,TGFBI
alitretinoin	chemical drug		-0.447	0.00585	ANXA5,BCL2A1,CCL20,IFNGR1,MUC1
TNFSF12	cytokine		-0.313	0.00589	ICAM1,MMP13,S100A9,TIMP1
ICAM1	transmembrane receptor			0.00602	HES1,ICAM1,PROM1
TNFAIP3	enzyme			0.00602	BIRC3,CCL20,ICAM1
SFRP1	transmembrane receptor			0.00602	CDH1,GATA3,KRT18
colchicine	chemical drug			0.00602	CCN2,JUN,JUND
XBP1	transcription regulator		0.532	0.00605	DDIT3,HERPUD1,ICAM1,PHLDA2,SELENOM,TXN
TEAD4	transcription regulator			0.00609	CCN2,GATA3,JUN,PLK2
CD24	other			0.00609	ICAM1,ISG20,JUN,PRDX2
Brd4	kinase			0.00609	CDH1,SOX2,TIMP1,WFDC2
cuprizone	chemical toxicant		1	0.00609	FABP5,GLUL,MT-CYB,PRDX6
MRTFB	transcription regulator		1.408	0.00615	CCN2,G0S2,HPGD,ID1,S100A9
NR1I3	ligand-dependent nuclear receptor		0.391	0.00628	FAM107B,GADD45B,ICAM1,SAT1
FOXA2	transcription regulator	Activated	2.166	0.00629	CDH1,EFHD2,FABP5,HPGD,PAX6,TUBB4B
15(S)-HETE	chemical - endogenous mammalian			0.00638	F3,JUN
Ren2	peptidase			0.00638	MMP13,TIMP1
VGLL3	other			0.00638	CCN2,GADD45B
FZD8	G-protein coupled receptor			0.00638	CCN2,CDH1
C-21	chemical drug			0.00638	CCN2,TIMP1
miR-100-5p (and other miRNAs w/seed ACCCGUA)	mature microRNA			0.00638	ID1,MMP13
MXI1	transcription regulator			0.00638	ID1,IRS2
RAB2A	enzyme			0.00638	FABP5,PLIN2
EPHX2	enzyme			0.00638	HES1,ICAM1
HAS2	enzyme			0.00638	MMP13,TIMP1
ITGAL	transmembrane receptor			0.00638	GATA3,HES1
XPO1	transporter			0.00638	ICAM1,IGFBP3
BHLHA15	transcription regulator			0.00638	CLU,NUPR1
IFITM1	transmembrane receptor			0.00638	MMP13,SERPINE2
indirubin	chemical drug			0.00638	BIRC3,JUN
pterostilbene	chemical drug			0.00638	CDH1,HES1
glycyrrhetinic acid	chemical drug			0.00638	ATP1B1,ICAM1
protectin D1	chemical - endogenous mammalian			0.00638	BCL2A1,CCL20
isoproterenol	chemical drug		0.277	0.00645	JUN,PLIN2,SOD2,TIMP1,TUBB
IFNA2	cytokine		1.592	0.00654	B2M,IFI6,IL10RB,ISG20,MAL,NT5E
NKX3-1	transcription regulator			0.00665	CDH1,IGFBP3,VAV3
OGT	enzyme		-0.747	0.0067	CDH1,JUN,KRT18,SQSTM1
5,8,11-eicosatriynoic acid	chemical reagent			0.00671	DDIT3
atractyloside	chemical toxicant			0.00671	MT-CO3
anti-miR-27b-3p inhibitor	chemical reagent			0.00671	VAV3
anti-miR-340-5p inhibitor	chemical reagent			0.00671	VAV3
ALG10	enzyme			0.00671	PROM1
RA414	chemical reagent			0.00671	DDIT3
RA413S	chemical reagent			0.00671	DDIT3
bromodichloromethane	chemical toxicant			0.00671	CDH1
G-Actin	group			0.00671	JUN
3-iodothyronamine	chemical - endogenous mammalian			0.00671	IRS2
WSX1-gp130	complex			0.00671	GATA3
PMM2	enzyme			0.00671	ICAM1
MOGS	enzyme			0.00671	PROM1
DELE1	other			0.00671	DDIT3
CMTM8	cytokine			0.00671	CDH1
ALG8	enzyme			0.00671	PROM1
MYEOV	other			0.00671	HES1
WFDC1	other			0.00671	ICAM1
SNAI3	transcription regulator			0.00671	CDH1
MYADM	other			0.00671	ICAM1
CCDC22	other			0.00671	BIRC3
ALG6	enzyme			0.00671	PROM1
RBM27	other			0.00671	DDIT3
RETREG1	other			0.00671	DDIT3
LOXL3	enzyme			0.00671	CDH1
PHF20L1	other			0.00671	SOX2
ALG5	enzyme			0.00671	PROM1
MAN2C1	enzyme			0.00671	DDIT3
GPR87	G-protein coupled receptor			0.00671	PROM1
SLC25A27	transporter			0.00671	DDIT3
CLK1	kinase			0.00671	F3
PFKP	kinase			0.00671	F3
SNHG5	other			0.00671	ICAM1
FANK1	transcription regulator			0.00671	JUN
FERD3L	transcription regulator			0.00671	HES1
9530018H14Rik	other			0.00671	CDH1
MBNL2	other			0.00671	ABLIM1
MGAT4C	enzyme			0.00671	PROM1
tandutinib	chemical drug			0.00671	ID1
AZD5438	chemical drug			0.00671	DDIT3
lymphokine	group			0.00671	F3
Mannosidase2	group			0.00671	PROM1
Lectin	group			0.00671	F3
PMF1/PMF1-BGLAP	transcription regulator			0.00671	SAT1
CDKI AT7519	chemical drug			0.00671	DDIT3
FANCL	enzyme			0.00671	HES1
GSK1059615	chemical drug			0.00671	DDIT3
EXOC8	other			0.00671	CDH1
ADD3	other			0.00671	DSG3
UBE2E3	enzyme			0.00671	CDH1
SLK	kinase			0.00671	DDIT3
LINC01013	other			0.00671	CCN2
TUNAR	other			0.00671	SOX2
CLK4	kinase			0.00671	F3
miR-377-5p (and other miRNAs w/seed GAGGUUG)	mature microRNA			0.00671	PRDX6
mir-433	microRNA			0.00671	GATA3
miR-659-3p (miRNAs w/seed UUGGUUC)	mature microRNA			0.00671	GRN
IQSEC1	other			0.00671	CDH1
MLK	group			0.00671	MMP7
Cdk9 inhibitor II	chemical reagent			0.00671	DDIT3
RBBP9	other			0.00671	CDH1
LLGL1	other			0.00671	CD46
BORCS8-MEF2B	transcription regulator			0.00671	JUN
CAMK2	group			0.00671	BIRC3
TPI1	enzyme			0.00671	DDIT3
ASCL5	transcription regulator			0.00671	CDH1
CKAP4	other			0.00671	CCN2
TLL1	peptidase			0.00671	IGFBP3
RNF7	enzyme			0.00671	JUN
TUBB3	other			0.00671	ANXA5
BANF1	other			0.00671	S100A9
NOTCH2NLA/NOTCH2NLB	other			0.00671	HES1
archazolid B	chemical - endogenous non-mammalian			0.00671	GRN
RRAS2	enzyme			0.00671	CDH1
ZNF184	transcription regulator			0.00671	S100A9
CRABP1	transporter			0.00671	CRABP2
FANCE	other			0.00671	HES1
FDCSP	other			0.00671	CDH1
holothurian glycosaminoglycan	chemical - endogenous non-mammalian			0.00671	F3
CR-1-31-B	chemical reagent			0.00671	MUC1
ZC3H8	transcription regulator			0.00671	GATA3
WASF3	other			0.00671	CDH1
PHA-767491	chemical drug			0.00671	DDIT3
RPL39	other			0.00671	CDH1
PRSS1	peptidase			0.00671	DDIT3
SYT7	transporter			0.00671	DDIT3
CP-673451	chemical reagent			0.00671	SOX2
RBP2	transporter			0.00671	CDH1
(R)-PFI-2	chemical reagent			0.00671	CCN2
KH-CB19	chemical drug			0.00671	F3
KRT7-AS	other			0.00671	KRT7
nitroaspirin	chemical drug			0.00671	F3
BW A868C	chemical reagent			0.00671	ENPP3
BW-755C	chemical drug			0.00671	JUND
SC-19220	chemical reagent			0.00671	ICAM1
mifobate	chemical drug			0.00671	CDH1
2,4-dichlorobenzamil	chemical reagent			0.00671	CCN2
C3a receptor agonist peptide	chemical reagent			0.00671	CDH1
SU9597	chemical drug			0.00671	PAX6
boric acid	chemical drug			0.00671	MUC1
anti-miR-185-5p	chemical reagent			0.00671	DDIT3
ETV6-PDGFRB	fusion gene/product			0.00671	ID1
LDC067	chemical drug			0.00671	DDIT3
takinib	chemical drug			0.00671	MIF
anti-miR-222 inhibitor	chemical reagent			0.00671	CCN2
anti-miR-221 inhibitor	chemical reagent			0.00671	CCN2
MIND4-17	chemical reagent			0.00671	GCLM
(des-Arg10,Leu9)-kallidin	chemical reagent			0.00671	CCN2
NCB-0846	chemical drug			0.00671	JUN
alpha-tocotrienol/beta-tocotrienol/delta-tocotrienol/gamma-tocotrienol	chemical drug			0.00671	F3
2-methoxy-5-(2',3',4'-trimethoxyphenyl)-2,4,6-cycloheptatrien-1-one	chemical reagent			0.00671	JUN
podophyllotoxin	chemical drug			0.00671	CCN2
NADP	chemical - endogenous mammalian			0.00671	F3
2'-fucosyllactose	chemical - endogenous mammalian			0.00671	ICAM1
glycan	chemical - other			0.00671	F3
beta-tocopherol	chemical - endogenous mammalian			0.00671	CCN2
RO5256390	chemical reagent			0.00671	IRS2
SNCA	enzyme		-1	0.00677	B2M,DDIT3,HES1,KLF10,LDHB,PLAC8,SFN,SOD2
IFN Beta	group		-0.271	0.00679	CEBPD,ICAM1,IFI6,IFNGR1,ISG20,MAL
PTH	other			0.00692	CCN2,DDIT3,IGFBP3,JUN,MMP13
trichloroethylene	chemical toxicant			0.00698	IGFBP3,MFGE8,STOM
MAP2K4	kinase			0.00698	BIRC3,JUN,PRDX1
CD14	transmembrane receptor			0.00698	BCL2A1,F3,ICAM1
brefeldin A	chemical - endogenous non-mammalian			0.00698	DDIT3,GADD45B,TIMP1
9,10-dimethyl-1,2-benzanthracene	chemical toxicant			0.00698	CDH1,JUN,S100A9
benzene	chemical toxicant			0.00698	IGFBP3,MFGE8,STOM
Ctbp	group			0.0071	CDH1,GATA3
FGFR	group			0.0071	PAX6,SOX2
OPA1	enzyme			0.0071	DDIT3,S100A9
CREBZF	transcription regulator			0.0071	DDIT3,HERPUD1
PDCD4	other			0.0071	CDH1,JUN
MAPKAPK3	kinase			0.0071	DDIT3,HSPB1
ANGPTL4	other			0.0071	DDIT3,PLIN2
MUC4	other			0.0071	CDH1,KRT18
SCP2	transporter			0.0071	PDZK1IP1,PLIN2
DPP-23	chemical reagent			0.0071	DDIT3,PADI1
phencyclidine	chemical drug			0.0071	CCN2,IER3
riboflavin	chemical - endogenous mammalian			0.0071	JUN,TIMP1
SPARC	other		-0.159	0.00713	CDH1,CEBPD,FOXQ1,HES1
TRIM24	transcription regulator		0	0.00713	GLUL,IFNGR1,PLAC8,TGFBI
GNAS	enzyme		-0.447	0.00725	GPRC5A,GRN,PLK2,PMEPA1,PRDX6
3-methyladenine	chemical toxicant			0.00731	MMP13,SOX2,SQSTM1
AKT2	kinase			0.00731	CDH1,GCLM,TIMP1
YBX1	transcription regulator			0.00757	EFEMP1,F3,ID1,IGFBP3
ROCK2	kinase			0.00766	DSG3,FABP5,ICAM1
IDH1	enzyme			0.00766	CDH1,DDIT3,HERPUD1
IL12B	cytokine			0.00766	CEBPD,ICAM1,S100A9
thioctic acid	chemical drug			0.00766	ICAM1,JUN,SOD2
arsenic trioxide	chemical drug		0.307	0.0077	ATP1B1,BCL2A1,DDIT3,GCLM,GLRX,PPP2R5A,SKIL
FOXP3	transcription regulator			0.00776	GATA3,JUN,NRN1,NT5E,TXN
DDX25	enzyme		-1.154	0.0078	FABP5,GADD45B,GLUL,IGFBP3
AICAR	chemical - endogenous mammalian		1.117	0.0078	GATA3,PRDX1,SOD2,SQSTM1
puromycin	chemical - endogenous non-mammalian			0.00785	F3,SKIL
8-pCPT-2-O-Me-cAMP	chemical reagent			0.00785	GRN,ID1
dacinostat	chemical drug			0.00785	CEBPD,ELF3
IMD-0354	chemical reagent			0.00785	SOD2,SOX2
MSI2	other			0.00785	CDH1,SOX2
HOXD13	transcription regulator			0.00785	NT5E,SERPINE2
KCNJ10	ion channel			0.00785	ICAM1,TIMP1
LY6E	other			0.00785	CCN2,PSCA
HOXD3	transcription regulator			0.00785	IGFBP3,TGFBI
S1PR1	G-protein coupled receptor			0.00785	GATA3,ICAM1
TMBIM6	other			0.00785	DDIT3,HERPUD1
HRG	other			0.00785	MUC1,TIMP1
EMD	other			0.00785	IER3,SOX2
YM-58483	chemical reagent			0.00785	DDIT3,JUN
WWTR1-CAMTA1	fusion gene/product			0.00785	CCN2,CEBPD
elovanoid N32	chemical - endogenous mammalian			0.00785	ICAM1,MMP13
lycopene	chemical drug			0.00785	CDH1,MMP7
betaine	chemical - endogenous mammalian			0.00785	B2M,DDIT3
FKBP10	enzyme			0.00802	BGN,MMP13,TIMP1
TFE3	transcription regulator			0.00802	CDH1,IRS2,MT-CYB
valsartan	chemical drug			0.00802	F3,ICAM1,TIMP1
CLOCK	transcription regulator			0.00817	CCN2,DDIT3,GADD45B,ICAM1,ID1,MMP7
ETV5	transcription regulator			0.00828	CDH1,ICAM1,KRT7,S100A14
BTK	kinase			0.00852	BCL2A1,FABP5,ISG20,JUN
1,4-bis[2-(3,5-dichloropyridyloxy)]benzene	chemical toxicant		0.254	0.00852	FAM107B,GADD45B,ICAM1,SAT1
11,12-epoxyeicosatrienoic acid	chemical - endogenous mammalian			0.00864	ICAM1,NME1
DT-061	chemical reagent			0.00864	NME1,PTMA
Fibrinogen	complex			0.00864	F3,ICAM1
SRA1	transcription regulator			0.00864	CCL20,HES1
COL2A1	other			0.00864	DDIT3,MMP13
SPZ1	transcription regulator			0.00864	CDH1,PROM1
SP100	transcription regulator			0.00864	CCN2,ICAM1
ACKR1	G-protein coupled receptor			0.00864	ICAM1,PRDX6
MVP	other			0.00864	ICAM1,JUN
RND3	enzyme			0.00864	CDH1,HES1
DLX3	transcription regulator			0.00864	ELF3,S100A9
DSP	other			0.00864	DSC3,MMP7
YAP/TAZ	group			0.00864	CCN2,HSPB1
acetaldehyde	chemical - endogenous mammalian			0.00864	JUN,TIMP1
elovanoid N34	chemical - endogenous mammalian			0.00864	ICAM1,MMP13
butaprost	chemical drug			0.00864	CCN2,CDH1
NKX2-1	transcription regulator			0.00866	BCL2A1,CLU,FOXQ1,IER3,SOX2
KLF2	transcription regulator			0.00866	CCN2,F3,ID1,TCF4,TIMP1
HES1	transcription regulator			0.00876	HES1,MMP13,PAX6
OSMR	transmembrane receptor			0.00876	BIRC3,MMP13,TIMP1
RETN	other			0.00876	CCN2,FABP5,ICAM1
N-ethyl-N-nitrosourea	chemical toxicant			0.00876	ICAM1,ISG20,TIMP1
GLI2	transcription regulator			0.00877	CDH1,CLU,GATA3,MMP13
paraquat	chemical toxicant		1.98	0.00877	CCN2,CEBPD,TIMP1,TXN
E2F1	transcription regulator			0.00891	CDH1,CRABP2,DDIT3,HES1,ICAM1,IRS2,PLK2,RND3,SOD2
salmonella minnesota R595 lipopolysaccharides	chemical - endogenous non-mammalian		-1.945	0.00902	CCL20,CEBPD,ICAM1,JUN
SIX1	transcription regulator			0.00902	ABLIM1,CDH1,CLU,GATA3
HFE	transmembrane receptor			0.00902	B2M,DDIT3,HSPB1,WFDC2
LMNA	other			0.00909	CCN2,ECRG4,ISG20,JUN,JUND,KRT18
miR-182-5p (and other miRNAs w/seed UUGGCAA)	mature microRNA			0.00915	CDH1,IFI6,SERPINE2
ATF6	transcription regulator			0.00915	DDIT3,PLIN2,PRDX2
emodin	chemical drug			0.00915	CDH1,ICAM1,SOD2
MAPK13	kinase			0.00946	EFEMP1,PRDX1
PRRX1	transcription regulator			0.00946	PROM1,SOX2
MAP3K5	kinase			0.00946	CCN2,JUN
GADD45A	other			0.00946	JUN,MMP7
CCN3	growth factor			0.00946	CCN2,HES1
RPS6KA5	kinase			0.00946	CCL20,JUN
ASIP	other			0.00946	ICAM1,TCF4
TERF2IP	other			0.00946	CCN2,HS3ST1
HMGA2	enzyme			0.00946	BCL2A1,SOX2
2-mercaptoacetate	chemical drug			0.00946	ICAM1,MFGE8
3-aminobenzamide	chemical toxicant			0.00946	ICAM1,TIMP1
edaravone	chemical drug			0.00946	DDIT3,PRDX2
coenzyme Q10	chemical drug			0.00946	MMP13,MT-CYB
BAPTA	chemical reagent			0.00946	GRN,JUN
selenomethylselenocysteine	chemical - endogenous mammalian			0.00946	CLU,JUN
sunitinib	chemical drug			0.00955	CCN2,ICAM1,TGFBI
BSCL2	other			0.00955	IER3,MMP13,TIMP1
TRIM28	transcription regulator			0.00955	EFEMP1,S100A9,SOX2
CD200R1	transmembrane receptor			0.00955	GATA3,JUN,JUND
GSTO1	enzyme			0.00955	F3,IFI6,SAT1
metformin	chemical drug	Inhibited	-2.376	0.00974	CCN2,DDIT3,F3,GADD45B,PLIN2,SOD2
infliximab	biologic drug			0.00995	CCL20,G0S2,PTGES
methylmercury	chemical toxicant			0.00995	IGFBP3,MFGE8,STOM
ESRRA	transcription regulator		-0.277	0.0102	CCL20,KRT15,LDHB,MFGE8,PLK2,VAV3
betamethasone	chemical drug			0.0103	CCN2,GCLM
NADPH oxidase	complex			0.0103	F3,JUN
FAM3B	cytokine			0.0103	IER3,IGFBP3
SEMA7A	transmembrane receptor			0.0103	CCN2,TIMP1
SOX2-OCT4-NANOG	complex			0.0103	PAX6,SKIL
AURKA	kinase			0.0103	CDH1,SOX2
HTATIP2	transcription regulator			0.0103	CDH1,SOX2
4-O-carboxymethylascochlorin	chemical reagent			0.0103	DDIT3,PRDX1
BAP1	peptidase			0.0103	CCN2,DDIT3
MGAT5	enzyme			0.0103	CDH1,PROM1
Mir200	group			0.0103	JUN,SOX2
MBD1	transcription regulator			0.0103	CDH1,PROM1
FSHB	other			0.0103	CCN2,FABP5
SUPT20H	other			0.0103	BCL2A1,BIRC3
silicon dioxide	chemical drug			0.0103	JUN,SQSTM1
retinol	chemical drug			0.0103	JUN,PLIN2
1-chloro-2,4-dinitrobenzene	chemical drug			0.0103	CCL20,GCLM
lipoarabinomannan	chemical - endogenous non-mammalian			0.0103	ICAM1,IER3
diallyl trisulfide	chemical - endogenous non-mammalian			0.0103	FOXQ1,JUN
tauroursodeoxycholic acid	chemical - endogenous mammalian			0.0103	CCN2,DDIT3
GW3965	chemical reagent		1.982	0.0104	FABP5,GNG11,IER3,PLIN2
ATP-gamma-S	chemical reagent			0.0104	BTG1,PRDX2,SOD2
BACH1	transcription regulator			0.0104	FTL,GCLM,SQSTM1
BACH2	transcription regulator			0.0104	GATA3,JUN,S100A9
RUNX1	transcription regulator		-0.469	0.0108	DDIT3,GATA3,IGFBP3,MMP13,S100A9,TIMP1
SIRT1	transcription regulator		-0.329	0.0109	BIRC3,CDH1,DDIT3,ICAM1,ID1,MMP13,NT5E,SOD2
TLR2	transmembrane receptor		-0.18	0.0109	CEBPD,GATA3,ICAM1,MMP13,SQSTM1
CBX5	transcription regulator		0	0.0109	FOXQ1,LTB,MMP7,TGFBI
IKZF1	transcription regulator		-0.836	0.011	B2M,GATA3,GRN,HES1,IFI6,SELENOM
ID3	transcription regulator		-0.555	0.0111	GADD45B,ICAM1,IFNGR1,LTB,TCF4
RORC	ligand-dependent nuclear receptor			0.0111	ATP1B1,CCL20,GADD45B,HPGD,S100A9
Ikb	group			0.0112	ICAM1,MMP13
Cbp/p300	group			0.0112	BCL2A1,ID1
CD81	other			0.0112	ICAM1,ID1
PCSK9	peptidase			0.0112	ICAM1,SQSTM1
UCN	other			0.0112	HPGD,ICAM1
RLN2	other			0.0112	MMP13,TIMP1
SAFB2	other			0.0112	B2M,JUN
TGFB1I1	transcription regulator			0.0112	ID1,KRT18
NT5E	phosphatase			0.0112	MMP13,TIMP1
MAFK	transcription regulator			0.0112	GCLM,TXN
LCAT	enzyme			0.0112	CLU,DDIT3
NLRC5	transcription regulator			0.0112	B2M,TIMP1
MLN120B	chemical drug			0.0112	ICAM1,MMP13
CYP2J2	enzyme			0.0112	ICAM1,NME1
THZ1	chemical drug			0.0112	ARL4C,BIRC3
7-ketocholesterol	chemical - endogenous mammalian			0.0112	DDIT3,ICAM1
cannabidiol	chemical drug			0.0112	DDIT3,ID1
STAT5a/b	group		1.067	0.0112	BCL2A1,CDC42EP5,CLU,GATA3
DLX1	transcription regulator			0.0112	CDH1,SOX2,TGFBI
MAF	transcription regulator			0.0112	GCLM,NT5E,TXN
mir-8	microRNA	Activated	2.187	0.0116	CDH1,PROM1,SERPINE2,SOX2,SQSTM1
mir-142	microRNA			0.0117	IFNGR1,PROM1,SOX2
CTLA4	transmembrane receptor			0.0117	GATA3,ICAM1,SOD2
caffeine	chemical drug			0.0117	CCN2,CDH1,F3
2-aminopurine	chemical reagent			0.0121	DDIT3,IFI6
BIRC3	enzyme			0.0121	BIRC3,ICAM1
plumbagin	chemical drug			0.0121	BCL2A1,BIRC3
Smad	complex			0.0121	CCN2,ID1
TASL	enzyme			0.0121	BCL2A1,ISG20
FUT8	enzyme			0.0121	MMP13,PROM1
Relaxin	group			0.0121	AQP3,TIMP1
CDH2	other			0.0121	CDH1,JUN
SLPI	other			0.0121	ICAM1,IGFBP3
IREB2	translation regulator			0.0121	FTL,LDHB
ochratoxin A	chemical toxicant			0.0121	CDH1,TIMP1
ammonium chloride	chemical drug			0.0121	GRN,SQSTM1
kaempferol	chemical toxicant			0.0121	ICAM1,JUN
tosylphenylalanyl chloromethyl ketone	chemical - protease inhibitor			0.0121	BIRC3,ICAM1
RIPK2	kinase			0.0121	ICAM1,PTGES,SOD2
SMARCA2	transcription regulator			0.0121	CDH1,HES1,NME1
KLF11	transcription regulator		0.2	0.0121	CCN2,MMP13,SOD2,TIMP1
miR-34a-5p (and other miRNAs w/seed GGCAGUG)	mature microRNA		1.131	0.0124	EFEMP1,ICAM1,MVB12A,SOX2
Smad2/3	group			0.0126	GATA3,ID1,SKIL
PLAU	peptidase			0.0126	F3,ICAM1,S100A9
GDNF	growth factor			0.0126	MMP13,NRN1,PAX6
E. coli B4 lipopolysaccharide	chemical toxicant		-0.907	0.0129	CCL20,ECRG4,F3,ICAM1,PTGES,SOD2
KDM8	enzyme			0.0131	HERPUD1,ID1,IGFBP3
CDC73	other			0.0131	CDH1,PTGES
PALMD	other			0.0131	CCL20,ICAM1
TNFRSF4	transmembrane receptor			0.0131	BCL2A1,CCL20
CDK1	kinase			0.0131	JUN,TIMP1
BTRC	enzyme			0.0131	BCL2A1,GLUL
IGFBP5	other			0.0131	F3,SFN
Saa3	other			0.0131	MMP13,S100A9
USP19	peptidase			0.0131	BIRC3,DDIT3
PSMD10	transcription regulator			0.0131	CDH1,ICAM1
ADAMTS12	peptidase			0.0131	MMP13,S100A9
SRD5A1	enzyme			0.0131	FABP5,IRS2
FOXF2	transcription regulator			0.0131	CDH1,FOXQ1
IOX2	chemical reagent			0.0131	JUN,P4HA1
dimethyl fumarate	chemical drug			0.0131	F3,JUN
aristolochic acid I	chemical toxicant			0.0131	MT-CO3,MT-CYB
linolenic acid	chemical - endogenous mammalian			0.0131	CLU,ICAM1
LDB1	transcription regulator		-0.816	0.0131	IRS2,MFGE8,NT5E,SERPINE2,SOD2,SQSTM1
geldanamycin	chemical drug		0.44	0.0131	BGN,CEBPD,CLU,DBNDD2,IRS2,JUN
concanavalin a	chemical drug		-0.83	0.0131	BCL2A1,GATA3,ICAM1,MIF
cholecalciferol	chemical - endogenous mammalian		-1.231	0.0131	CDH1,CEBPD,IGFBP3,JUN
KDM1A	enzyme		-0.165	0.0133	CDH1,GATA3,IQGAP2,KRT18,MT-CO3,PROM1,SOX2
AZ5576	chemical drug			0.0134	BCL2A1
loganin	chemical - endogenous non-mammalian			0.0134	CCN2
MS049	chemical reagent			0.0134	CDH1
Cop9 Signalosome	complex			0.0134	JUN
Steroid 5 alpha-Reductase	group			0.0134	CDH1
KCN1	chemical reagent			0.0134	P4HA1
B7-33	chemical reagent			0.0134	TIMP1
opioid receptor	group			0.0134	TXN
clofazimine	chemical drug			0.0134	PLIN2
ticagrelor	chemical drug			0.0134	ICAM1
2,2,2-trichloroethanol	chemical toxicant			0.0134	TIMP1
EGFR ligand	group			0.0134	MUC1
Pdgfra-Pdgfrb	complex			0.0134	TIMP1
eculizumab	biologic drug			0.0134	F3
GNAS-AS1	other			0.0134	GATA3
polytef	chemical drug			0.0134	F3
sPla2	group			0.0134	PTGES
MBNL3	other			0.0134	ABLIM1
OR51E2	G-protein coupled receptor			0.0134	CDH1
PLEKHM1	other			0.0134	SQSTM1
TCHP	other			0.0134	SQSTM1
ZIC5	transcription regulator			0.0134	CDH1
ZFAT	transcription regulator			0.0134	SQSTM1
NLRP2	other			0.0134	ICAM1
RBM15	other			0.0134	HES1
SGF29	other			0.0134	DDIT3
SGMS2	enzyme			0.0134	ICAM1
MDC1	other			0.0134	CLU
GPR4	G-protein coupled receptor			0.0134	ICAM1
BATF2	transcription regulator			0.0134	JUN
CTDSPL2	phosphatase			0.0134	ID1
NCEH1	enzyme			0.0134	DDIT3
TMEM106B	other			0.0134	SQSTM1
ACER3	enzyme			0.0134	ACER2
Par	group			0.0134	CCL20
BCL6 peptide inhibitor	chemical reagent			0.0134	BCL2A1
PROTEASE	group			0.0134	F3
CLK	group			0.0134	F3
clusterin antisense oligonucleotide	biologic drug			0.0134	CLU
SH3GLB1	enzyme			0.0134	SQSTM1
LEFTY2	growth factor			0.0134	MMP7
APC2	enzyme			0.0134	CDH1
FANCF	other			0.0134	HES1
FGF20	growth factor			0.0134	SOX2
F11R	other			0.0134	CDH1
cyproconazole	chemical toxicant			0.0134	GADD45B
SLC52A1	transporter			0.0134	ICAM1
PLA2G2F	enzyme			0.0134	PTGES
miR-675-3p (miRNAs w/seed UGUAUGC)	mature microRNA			0.0134	CDH1
miR-637 (and other miRNAs w/seed CUGGGGG)	mature microRNA			0.0134	NUPR1
IKKbeta inhibitor	chemical drug			0.0134	CDH1
BAZ1A	other			0.0134	IGFBP3
MIR5590	microRNA			0.0134	CDH1
CDC14A	phosphatase			0.0134	CDH1
CBLL1	enzyme			0.0134	CDH1
NOXO1	other			0.0134	SOD2
CST7	other			0.0134	SQSTM1
ULK2	kinase			0.0134	SQSTM1
PNKP	kinase			0.0134	MT-CO3
KCNE2	ion channel			0.0134	KCNE3
TGFBI	other			0.0134	CDH1
FGB	other			0.0134	ICAM1
CIDEB	other			0.0134	PLIN2
DST	other			0.0134	DDIT3
ME1	enzyme			0.0134	IRS2
VANGL1	other			0.0134	JUN
MAML3	transcription regulator			0.0134	HES1
HES7	transcription regulator			0.0134	HES1
CCNT2	transcription regulator			0.0134	DDIT3
IBTK	other			0.0134	SQSTM1
IMPACT	other			0.0134	DDIT3
ACSS1	enzyme			0.0134	CDH1
CBR1	enzyme			0.0134	CDH1
ADAMTS5	peptidase			0.0134	BGN
FRAT1	other			0.0134	JUN
ST8SIA2	enzyme			0.0134	PAX6
GJD2	other			0.0134	DDIT3
TFA-12	chemical reagent			0.0134	HES1
imidazolo-oxindole PKR inhibitor C16	chemical reagent			0.0134	DDIT3
FXYD5	ion channel			0.0134	CDH1
nitrosonifedipine	chemical reagent			0.0134	ICAM1
parsatuzumab	biologic drug			0.0134	HES1
CLDN3	transmembrane receptor			0.0134	CDH1
ADD1	other			0.0134	DSG3
MAML2	transcription regulator			0.0134	HES1
COPS6	other			0.0134	SFN
LPCAT1	enzyme			0.0134	DDIT3
RP11_598D141	other			0.0134	DDIT3
RP11_469A152	other			0.0134	SOX2
RPS19	other			0.0134	MIF
E-c-HDMAPP	chemical reagent			0.0134	BCL2A1
gamitrinib-TPP-OH	chemical reagent			0.0134	SOX2
crenigacestat	chemical drug			0.0134	PROM1
Mia2	other			0.0134	DDIT3
amsacrine	chemical drug			0.0134	JUN
canertinib	chemical drug			0.0134	F3
ephedrine	chemical drug			0.0134	TXN
sarpogrelate	chemical drug			0.0134	F3
methiothepin	chemical drug			0.0134	F3
milrinone	chemical drug			0.0134	F3
malolactomycin D	chemical - endogenous non-mammalian			0.0134	MMP13
bepridil	chemical drug			0.0134	GRN
dilazep	chemical drug			0.0134	F3
bivalirudin	biologic drug			0.0134	F3
oxazepam	chemical drug			0.0134	GADD45B
chalcone-24	chemical reagent			0.0134	BIRC3
methylprednisolone acetate	chemical drug			0.0134	MMP13
SF 6847	chemical toxicant			0.0134	MMP13
AGI-1095	chemical reagent			0.0134	F3
sodium fluoride	chemical drug			0.0134	ICAM1
procaterol	chemical drug			0.0134	ICAM1
lanreotide	biologic drug			0.0134	IGFBP3
fertirelin	chemical reagent			0.0134	ANXA5
tyrphostin B56	chemical drug			0.0134	ICAM1
1,10-Bis(carboxymethylthiodecane)	chemical reagent			0.0134	ECI1
5-oxo-6-8-11-14-(e,z,z,z)-eicosatetraenoic acid	chemical - endogenous mammalian			0.0134	ENPP3
tetrahydrouridine	chemical drug			0.0134	DDIT3
N(6)-carboxymethyl-L-lysine	chemical - endogenous mammalian			0.0134	CCN2
flunisolide	chemical drug			0.0134	ICAM1
1-phenazinecarboxylic acid	chemical - endogenous non-mammalian			0.0134	ICAM1
IRF1	transcription regulator		1.411	0.0135	B2M,CCL20,F3,IFI6,LTB
JAG1	growth factor			0.0136	HES1,IGFBP3,SOX2
RC3H1	enzyme			0.0136	CCL20,HSPB1,IFI6
IL5	cytokine		-0.243	0.0137	ATP1B1,GCLM,ICAM1,IER3,LTB,P4HA1
PKD1	ion channel			0.0138	ATP1B1,CCN2,DDIT3,KRT18,PRDX5
TAFAZZIN	enzyme		1.955	0.0139	ANXA5,CCN2,P4HA1,PLK2,SORBS2,TIMP1
E. coli lipopolysaccharide	chemical - endogenous non-mammalian			0.0141	CEBPD,ICAM1,S100A9
SPDEF	transcription regulator			0.0141	BIRC3,CCN2,SQSTM1
cadmium	chemical toxicant			0.0141	B2M,JUN,TIMP1
VH032	chemical reagent			0.0141	JUN,P4HA1
BMP	group			0.0141	CCN2,ID1
NFAT (complex)	complex			0.0141	F3,ICAM1
IL17C	cytokine			0.0141	CCL20,S100A9
CHI3L1	enzyme			0.0141	ARL4C,CDH1
DCAF1	kinase			0.0141	KLF10,PTGES
ETV7	transcription regulator			0.0141	BTG1,ICAM1
NTF3	growth factor			0.0141	CDH1,JUN
TLN1	other			0.0141	ICAM1,MMP13
mir-9	microRNA			0.0141	CDH1,PAX6
XIAP	enzyme			0.0141	SOD2,SQSTM1
ECSIT	transcription regulator			0.0141	IER3,SOD2
irinotecan	chemical drug			0.0141	CDH1,F3
tetracycline	chemical drug			0.0146	CCN2,MAL,SOD2
PRKAA2	kinase			0.0148	CDH1,DDIT3,GATA3,ICAM1
TCF12	transcription regulator		-0.711	0.0148	CDH1,GATA3,GLUL,JUN
aflatoxin B1	chemical - endogenous non-mammalian		1.342	0.0148	GCLM,GPX2,ID1,IGFBP7,IRS2,MFGE8
EIF4E	translation regulator		0	0.0148	ATOX1,B2M,GPX2,PRDX5,TGFBI
UTP	chemical - endogenous mammalian			0.0151	F3,ICAM1
lipofermata	chemical reagent			0.0151	CCN2,DDIT3
nicotinic acetylcholine receptor	complex			0.0151	ID1,JUN
entolimod	biologic drug			0.0151	BCL2A1,IER3
TRADD	other			0.0151	BCL2A1,ICAM1
ACE	peptidase			0.0151	CCL20,CCN2
IND S7	chemical - kinase inhibitor			0.0151	PRDX2,TUBB
TAF6	transcription regulator			0.0151	HES1,JUN
SMARCC1	transcription regulator			0.0151	SOD2,SOX2
hydrochloric acid	chemical - endogenous mammalian			0.0151	ICAM1,JUN
amino acids	chemical - endogenous mammalian			0.0151	DDIT3,JUN
phorbol 12,13-didecanoate	chemical toxicant			0.0151	CDH1,SOD2
NEIL2	enzyme			0.0151	CCL20,LTB,MT-CO3
SIRT6	enzyme			0.0151	BIRC3,IRS2,SOD2
UCHL1	peptidase			0.0151	LDHB,SOD2,VWA5A
AGER	transmembrane receptor			0.0151	F3,ICAM1,S100A9
PLG	peptidase			0.0151	F3,MFGE8,MIF
CNTF	cytokine		0	0.0154	CEBPD,GRN,IGFBP7,TIMP1,VAV3
FGF7	growth factor			0.0156	CEBPD,FABP5,MMP13
MYD88	other		-0.6	0.0157	CEBPD,ICAM1,JUN,MMP7,PTGES,TIMP1
Pka	complex		-0.632	0.0159	CCN2,DDIT3,IFI6,JUN
PG3-Oc	chemical reagent			0.0161	ACER2,JUND
trans-cinnamaldehyde	chemical drug			0.0161	DDIT3,GPX2
shikonin	chemical drug			0.0161	MMP13,TIMP1
miR-133a-3p (and other miRNAs w/seed UUGGUCC)	mature microRNA			0.0161	CCN2,KRT7
HEIH	other			0.0161	GADD45B,JUN
MEL S3	chemical - kinase inhibitor			0.0161	PRDX2,TUBB
NPC2	transporter			0.0161	PTGES,SQSTM1
silymarin	chemical drug			0.0161	ICAM1,LTB
methylnitronitrosoguanidine	chemical toxicant			0.0161	BTG1,KLF10
oxazolone	chemical reagent			0.0161	CCL20,ICAM1
hemozoin	chemical - endogenous non-mammalian			0.0161	ICAM1,S100A9
nitroarginine	chemical reagent			0.0161	GCLM,JUND
PRKCE	kinase			0.0162	BIRC3,CDH1,JUN
QKI	other			0.0162	CDH1,ID1,SOX2
IFNB1	cytokine		-0.513	0.0162	ANXA5,IFI6,IFNGR1,ISG20,RND3,TIMP1
heparin	chemical - endogenous mammalian			0.0167	F3,ICAM1,IGFBP3
gemcitabine	chemical drug			0.0167	AQP3,CDH1,NT5E
EWSR1-FLI1	fusion gene/product			0.0167	CCN2,HPGD,ID1
STK11	kinase		0.186	0.0169	CDH1,GADD45B,ID1,LTB,NT5E,VAV3
KDM5B	transcription regulator			0.017	CCN2,DDIT3,FABP5,SAT1
losartan potassium	chemical drug			0.017	CCN2,F3,S100A9,TIMP1
propylthiouracil	chemical drug			0.0171	CDH1,GLUL,JUN,NRN1,PROM1
ADAMTS18	peptidase			0.0172	CCN2,GATA3
EIF2B5	translation regulator			0.0172	DDIT3,P4HA1
C1QBP	transcription regulator			0.0172	MT-CO3,SQSTM1
INHBB	growth factor			0.0172	GUCA2A,TIMP1
GCK	kinase			0.0172	CDH1,IRS2
ROCK1	kinase			0.0172	CCN2,ICAM1
ETV1	transcription regulator			0.0172	MMP13,MMP7
VAV3	cytokine			0.0172	BCL2A1,CDH1
PLAGL1	transcription regulator			0.0172	CCL20,PLIN2
VCP	enzyme			0.0172	DDIT3,HERPUD1
ferulic acid	chemical - endogenous non-mammalian			0.0172	MMP13,TIMP1
chrysotile asbestos	chemical toxicant			0.0172	MMP13,TIMP1
ramipril	chemical drug			0.0172	CCN2,TIMP1
bardoxolone methyl	chemical drug			0.0172	BIRC3,GCLM
CD274	enzyme			0.0173	CCN2,ICAM1,IGFBP3
nelfinavir	chemical drug			0.0173	DDIT3,HERPUD1,NUPR1
N-Ac-Leu-Leu-norleucinal	chemical - protease inhibitor			0.0173	DDIT3,ICAM1,IER3
mir-223	microRNA		0	0.0174	ICAM1,MMP13,S100A9,TGFBI
mir-802	microRNA		0	0.0178	GNG11,HPGD,TCF4,VAV3
ruxolitinib	chemical drug			0.0178	PRDX2,PRDX5,SQSTM1
MACROH2A1	other			0.0178	ID1,LTB,SOX2
MAP3K14	kinase			0.0178	BIRC3,ICAM1,LTB
MEF2A	transcription regulator			0.0178	GATA3,ISG20,JUN
morphine	chemical drug		1.165	0.0182	GATA3,PTGES,SOX2,TXN
anakinra	biologic drug			0.0183	ICAM1,VWA5A
Nuclear factor 1	group			0.0183	DDIT3,ID1
SLC22A5	transporter			0.0183	IGFBP3,TGFBI
BMPR2	kinase			0.0183	ICAM1,ID1
VAV1	transcription regulator			0.0183	BCL2A1,JUN
MECOM	transcription regulator			0.0183	SKIL,TCF4
IFRD1	other			0.0183	CCN2,CRABP2
VTN	other			0.0183	F3,SFN
VAV2	transcription regulator			0.0183	BCL2A1,CDH1
citarinostat	chemical drug			0.0183	BTG1,PHLDA2
suramin	chemical drug			0.0183	F3,ICAM1
proteasome inhibitor PSI	chemical - protease inhibitor			0.0183	DDIT3,SQSTM1
carbenoxolone	chemical toxicant			0.0183	CCN2,TIMP1
fluoride	chemical - endogenous mammalian			0.0184	DDIT3,SFN,TUBB4B
GMNN	transcription regulator			0.0184	CDH1,EFEMP1,SOX2
Y 27632	chemical drug			0.0184	CCN2,CDH1,ICAM1
IFNGR1	transmembrane receptor			0.0186	CCL20,ICAM1,IFI6,LDHB
N6AMT1	enzyme		-1.067	0.019	KCNE3,MFGE8,MIF,VAV3
mir-17	microRNA			0.019	BIRC3,CCN2,MMP13
FLT1	kinase			0.019	ICAM1,RNF125,TCF4
IL10RA	transmembrane receptor		-0.816	0.0192	EFEMP1,FABP5,HPGD,KCNE3,SORBS2,WFDC2
lovastatin	chemical drug		-0.132	0.0194	CCN2,DDIT3,GATA3,MAL
ROR1	kinase			0.0194	CCN2,CDH1
PRKG1	kinase			0.0194	CCN2,ID1
MAPK11	kinase			0.0194	PRDX1,TIMP1
TRB	transmembrane receptor			0.0194	GATA3,NT5E
HSPD1	enzyme			0.0194	GATA3,ICAM1
AS1842856	chemical reagent			0.0194	ICAM1,SOD2
ceramide	chemical - endogenous mammalian			0.0194	ICAM1,JUN
IFI16	transcription regulator			0.0196	CCL20,ICAM1,MIF
MAPK7	kinase			0.0196	BCL2A1,ID1,JUN
sangivamycin	chemical drug			0.02	JUN
lopinavir	chemical drug			0.02	DDIT3
ribose	chemical - endogenous mammalian			0.02	ICAM1
isosorbide-5-mononitrate	chemical drug			0.02	F3
ergosterol-5,8-peroxide	chemical - endogenous mammalian			0.02	CCN2
glycodeoxycholic acid	chemical - endogenous mammalian			0.02	HPGD
taurochenodeoxycholate	chemical - endogenous mammalian			0.02	HPGD
HS-243	chemical - kinase inhibitor			0.02	MIF
Ggtase I	complex			0.02	CCN2
narciclasine	chemical - endogenous non-mammalian			0.02	ICAM1
AMOT	other			0.02	CCN2
talmapimod	chemical drug			0.02	MMP13
Gα12/13	group			0.02	MMP13
Abl1/2	group			0.02	NME1
Stat5b dimer	complex			0.02	BCL2A1
G protein beta gamma	complex			0.02	CCN2
2,5-dimethylcelecoxib	chemical reagent			0.02	DDIT3
PRAG1	kinase			0.02	HES1
PRR7	other			0.02	JUN
DLK2	other			0.02	HES1
EDEM1	enzyme			0.02	DDIT3
Mir124a-1hg	other			0.02	DDIT3
Fascin	group			0.02	CCN2
ALX1	transcription regulator			0.02	CDH1
potassium channel	group			0.02	JUN
ESRP2	other			0.02	CDH1
KLHL2	other			0.02	JUN
RNF43	enzyme			0.02	GLUL
AMOTL1	other			0.02	CCN2
ATP13A2	transporter			0.02	DDIT3
methylamphotericin B	chemical drug			0.02	TIMP1
isoleucine	chemical - endogenous mammalian			0.02	SOD2
defibrotide	biologic drug			0.02	F3
FANCG	other			0.02	HES1
CASQ1	other			0.02	DDIT3
Pdi	group			0.02	DDIT3
IVNS1ABP	other			0.02	SOD2
PLEC	other			0.02	KRT18
GRK3	kinase			0.02	CD46
NAB1	transcription regulator			0.02	IFNGR1
DHPS	enzyme			0.02	DDIT3
YARS1	enzyme			0.02	F3
TRD	other			0.02	NT5E
FLOT2	other			0.02	CDH1
riociguat	chemical drug			0.02	TIMP1
miR-515-3p (and other miRNAs w/seed AGUGCCU)	mature microRNA			0.02	BTG1
MAPK15	kinase			0.02	JUN
CNTN1	enzyme			0.02	CDH1
MARK4	kinase			0.02	CCN2
EEF1D	translation regulator			0.02	CDH1
PBK	kinase			0.02	BIRC3
PRDX4	enzyme			0.02	ICAM1
HSPB3	other			0.02	ICAM1
CARD8	other			0.02	BCL2A1
SLC3A2	transporter			0.02	CCN2
EIF2B1	translation regulator			0.02	DDIT3
FTMT	enzyme			0.02	FTL
STRAP	other			0.02	JUN
BMP1	peptidase			0.02	IGFBP3
DDOST	enzyme			0.02	PROM1
DLST	enzyme			0.02	JUN
CLDN4	transmembrane receptor			0.02	CDH1
SLC12A6	transporter			0.02	CDH1
RBM3	other			0.02	DDIT3
KRT5	other			0.02	ICAM1
SOX21	transcription regulator			0.02	SOX2
PAGR1	other			0.02	CEBPD
ATF7IP	transcription regulator			0.02	JUND
TUBB1	other			0.02	TUBB
CFP	other			0.02	DDIT3
ACS84	chemical reagent			0.02	GCLM
RNH1	other			0.02	CDH1
NLK	kinase			0.02	GRN
TRMT13	other			0.02	CDH1
COL6A2	other			0.02	TIMP1
RAB11FIP1	other			0.02	CDH1
Gm33994	other			0.02	SOX2
Miat	other			0.02	ICAM1
Lycium barbarum polysaccharides	chemical - endogenous non-mammalian			0.02	SOD2
CDC6	other			0.02	CDH1
Irs4	other			0.02	IRS2
MUC5AC	peptidase			0.02	MMP7
BR-4628	chemical reagent			0.02	CCN2
(E)-1-(2-nitrovinyl)naphthalene	chemical reagent			0.02	SQSTM1
(E)-9-(2-nitrovinyl)anthracene	chemical reagent			0.02	SQSTM1
mercaptosteroid 4	chemical reagent			0.02	CCL20
mercaptosteroid 6	chemical reagent			0.02	CCL20
N6-carboxymethyl-lysine bovine serum albumin	chemical reagent			0.02	CCL20
norcantharidin	chemical reagent			0.02	SOD2
singlet oxygen	chemical - endogenous mammalian			0.02	ICAM1
PX-12	chemical drug			0.02	SAT1
2,5-di-tert-butylhydroquinone	chemical toxicant			0.02	DDIT3
nordihydrocapsiate	chemical reagent			0.02	ICAM1
methoxyacetic acid	chemical toxicant			0.02	SQSTM1
trimethyloxamine	chemical - endogenous non-mammalian			0.02	DDIT3
CVT-313	chemical drug			0.02	SOX2
bongkrekic acid	chemical toxicant			0.02	MT-CO3
albendazole	chemical drug			0.02	ICAM1
amifostine	chemical drug			0.02	PTGES
natamycin	chemical drug			0.02	TIMP1
minodronate	chemical drug			0.02	ICAM1
etodolac	chemical drug			0.02	CDH1
arginine methyl ester	chemical reagent			0.02	ICAM1
ethyl gallate	chemical - endogenous non-mammalian			0.02	ICAM1
mycophenolate mofetil	chemical drug			0.02	ICAM1
sodium arsenate	chemical toxicant			0.02	PRDX1
potassium cyanide	chemical reagent			0.02	TIMP1
sodium iodide	chemical drug			0.02	ICAM1
5,10,15,20-tetrakis(4-sulfonatophenyl)porphyrinato iron (III)	chemical reagent			0.02	ICAM1
G141	chemical reagent			0.02	MMP13
[truncated: 722 more rows]

## Sheet: Table S7B
Table S7B. Upstream regulator analysis of DEGs at D5. The results of upstream regulator analysis using IPA are shown for DEGs at D5 of differentiation. Column A and B lists the putative regulator and description of the type of molecule respectively. Column C and D show the predicted activation status and Z-score respectively. Column E gives the p-value and column F lists the molecules from the da…
Upstream Regulator	Molecule Type	Predicted Activation State	Activation z-score	p-value of overlap	Target Molecules in Dataset
TGFB1	growth factor		-1.513	1.98e-21	ANKRD1,ANXA2,ASS1,ATP1B1,BGN,BHLHE40,BSG,BTG1,CADM1,CALD1,CCN2,CCND1,CDKN1A,CEBPD,CLCA2,CNN3,EDN1,EHD1,FABP5,FLNB,FN1,GATA3,HES1,HTRA1,ICAM1,IL32,IRS2,ITGB1,ITGB6,JUND,KLF10,KRT18,KRT8,LAMB3,LAMC2,MDM2,MUC5AC,NUAK1,PAPPA,PBX1,PDGFA,PDZK1IP1,PROM1,RBMS3,RNH1,RUNX1,S100A4,SERPINE1,SFRP1,SKIL,SMC4,SOX2,SOX4,SPP1,TAGLN,TGFB1,TGFB2,TGFBI,TIMP1,WNT5B
PTEN	phosphatase		0.008	5.95e-14	ANXA1,BEX1,BPGM,BTG1,CCND1,CDKN1A,CNN3,COL5A2,CST6,EDN1,FN1,G0S2,GATA3,IFNGR2,IRS2,ITGB1,JUND,LAMA3,LDHB,MAL,MDM2,PAPPA,PSCA,PTN,RUNX1,SERPINE1,SFRP1,SOX4,SPP1,TGFB1
AKT1	kinase		-0.291	1.36e-12	ANKRD1,ASS1,CCND1,CDKN1A,CEBPD,FABP5,FN1,GCLM,IRS2,ITGB1,JUND,LDHB,MDM2,PROM1,SERPINE1,SOX2,SPP1,TGFB2,TIMP1
CTNNB1	transcription regulator		-0.905	5.87e-10	ANXA1,BGN,BHLHE40,CADM1,CCN2,CCND1,CDKN1A,ECRG4,EDN1,EHD1,FN1,FOXQ1,GATA3,HES1,HTRA1,ITGB1,LAMC2,PROM1,RPS27L,RPS29,S100A4,SERPINE1,SFRP1,SOX2,SOX4,SPP1,TGFB1,TIMP1,WNT5B
TWIST1	transcription regulator		-1.139	5.54e-09	CDKN1A,ENPP3,FN1,GPC1,MGST3,PROM1,S100A4,SOX2,SPP1,TGFB1,TGFB2,TGFBI
SOX9	transcription regulator		-1.086	4.35e-08	CCN2,CDKN1A,FN1,GUCA2A,HES1,PDGFA,S100A4,SOX2,SOX4,TGFB1
PDX1	transcription regulator	Inhibited	-2.121	2.16e-06	ACTG1,ANXA2,CCND1,GCLM,IRS2,KLF10,KRT18,KRT8,PDZK1IP1,SPP1
HDAC6	transcription regulator		-1.387	2.88e-05	ICAM1,SERPINE1,TAGLN,TGFB1,TGFBI
PI3K (family)	group		0.6	0.0016	GCLM,ITGB1,SERPINE1,SKIL,SOX4
TNF	cytokine	Inhibited	-2.879	2.65e-27	ANXA1,AQP3,ARL6IP5,ASS1,ATP1A1,BGN,BHLHE40,BPGM,BTG1,CCN2,CCND1,CDH13,CDKN1A,CEBPD,DSC3,DUSP9,EDN1,EHD1,ENPP3,FABP5,FN1,G0S2,GATA3,GCLM,GPX1,HES1,HTRA1,ICAM1,IFI6,IFNGR2,IL32,IRS2,ITGB1,ITGB6,JUND,KLF10,KRT18,KRT8,LAMA3,LAMB3,LAMC2,LY6D,MAP4K4,MARCKSL1,MT1A,MT1F,MT1G,MT1H,MT1M,MT1X,MUC5AC,NFKBIZ,NUAK1,PAPPA,PDGFA,RUNX1,SERPINE1,SFRP1,SOX2,SOX4,SPP1,TAGLN,TCIM,TGFB1,TGFB2,TIMP1,TP53INP1
beta-estradiol	chemical - endogenous mammalian		0.448	4.83e-27	ABLIM1,ACER2,ACTG1,ADIRF,ANXA1,ANXA2,ASS1,ATP1B1,BEX2,BGN,BHLHE40,BSG,BTG1,CADM1,CCN2,CCND1,CDKN1A,CEBPD,CLCA2,COL5A2,CYP4B1,EDN1,FABP5,FADS3,FLNB,FN1,GATA3,GPC1,GPX1,HES1,HTRA1,ICAM1,IFNGR2,IQGAP2,IRS2,ITGB1,JUND,KLF10,KRT18,KRT8,LAMA3,LAMB3,LIMA1,LTF,MAL,MAL2,MDK,MDM2,MT-CO1,MT1A,MT1F,MT1G,MT1X,PADI1,PBX1,PDGFA,PDZK1IP1,PROM1,PYCR1,RBMS3,RUNX1,S100A4,SERPINE1,SESN3,SFRP1,SOX4,TCIM,TGFB1,TGFB2,T…
TP53	transcription regulator		-1.484	4.55e-22	ACER2,ANKRD1,ANXA1,ANXA2,AQP3,ASS1,ATP1A1,BHLHE40,BTG1,CARHSP1,CCN2,CCND1,CDKN1A,CEBPD,CLCA2,CNN3,COL5A2,DSC3,EDN1,FABP5,FN1,G0S2,GLRX,GPX1,HES1,ICAM1,ITGB6,JUND,KRT18,KRT8,LAMC2,LDHB,LIMA1,MDM2,MLF2,MYL9,PALLD,PAPPA,PDGFA,PHLDA3,PRDX2,PROM1,PTN,RPS27L,RUNX1,S100A4,SERPINE1,SFRP1,SMC4,SOX2,SPP1,TGFB1,TGFB2,TGFBI,TIMP1,TMSB10/TMSB4X,TP53INP1,UBC,WNT5B,ZFP36L1
dexamethasone	chemical drug	Inhibited	-2.457	1.21e-19	ACTG1,ANKRD1,ANXA1,ARL4C,ATP1A1,ATP1B1,BGN,BHLHE40,BSG,BTG1,CCN2,CCND1,CDKN1A,CEBPD,CNN3,DST,EDN1,FABP5,FLNB,FN1,FOXQ1,G0S2,GATA3,GCLM,GPX1,HES1,ICAM1,IFI6,IFNGR2,IL32,IRS2,ISG20,ITGB1,ITGB6,JUND,KRT8,LAMA3,LAMB3,LDHB,MT1G,MT1H,MT1M,MT1X,MUC5AC,NFKBIZ,PDGFA,PRDX2,PTN,S100A4,SERPINE1,SFRP1,SPP1,SRGN,TAGLN,TCIM,TGFB1,TGFB2,TGFBI,TIMP1,UBC,ZFP36L1
IL1B	cytokine	Inhibited	-2.396	1.38e-19	ANXA1,ARL6IP5,ASS1,ATP1A1,BGN,CCN2,CCND1,CDKN1A,CEBPD,EDN1,EHD1,FABP5,FN1,G0S2,GATA3,HES1,ICAM1,IFNGR2,IL32,IRS2,ISG20,ITGB1,JUND,KLF10,LAMA3,LAMB3,LAMC2,MARCKSL1,MT1A,MT1F,MT1G,MT1H,MT1M,MT1X,MUC5AC,NFKBIZ,PAPPA,SERPINE1,SOX2,SPP1,SRGN,TCIM,TGFB1,TIMP1
HRAS	enzyme		-0.643	2.4e-18	ACTG1,ANKRD1,ANXA2,CALD1,CCN2,CCND1,CDKN1A,CEBPD,COL5A2,DUSP9,EFEMP1,FN1,HES1,HTRA1,ICAM1,IQGAP2,ITGB1,KRT18,MDM2,MUC13,MYL9,PDGFA,PRDX2,RPS27,S100A4,SERPINE1,SESN3,SOX4,SPP1,TAGLN,TGFB1,TGFB2,TIMP1,TMSB10/TMSB4X
EGFR	kinase		0.84	4.27e-18	ANXA1,BCAM,BTG1,CCN2,CCND1,CDKN1A,COL5A2,EFEMP1,EHD1,FN1,GCLM,GPC1,ICAM1,IQGAP2,ITGB6,JUND,LAMA3,LAMB3,LAMC2,MT1B,MT1F,MT1M,MUC5AC,PBX1,PROM1,RUNX1,SERPINE1,SFRP1,SOX2,TSPAN1,TSPAN13
IFNG	cytokine		-0.755	1.01e-17	ARL6IP5,ASS1,ATP1A1,ATP1B1,BTG1,CCN2,CCND1,CDH13,CDKN1A,CEBPD,COL5A2,DUSP9,EDN1,FABP5,FN1,GATA3,HES1,HTRA1,ICAM1,IFI6,IFNGR2,IL32,IRS2,ISG20,ITGB1,JUND,KLF10,LAMC2,MARCKSL1,MDM2,MT1A,MT1F,MT1G,MT1H,MT1M,MT1X,NFKBIZ,PAPPA,PDGFA,PRDX2,PROM1,PTN,SERPINE1,SFRP1,SPP1,TGFB1,TGFB2,TIMP1
MYC	transcription regulator		0.896	9.36e-17	ASS1,CCND1,CDKN1A,CEBPD,COL5A2,CST6,EDN1,EFEMP1,FABP5,FN1,GCLM,GPC1,HES1,ICAM1,IFI6,IQGAP2,ISG20,ITGB1,KLF10,LAMB3,LDHB,LIMA1,MDM2,MGST3,MUC5AC,MYL9,PLAC8,PRDX2,PROM1,PTN,PYCR1,RPS27,RPS27L,RPS29,SERPINE1,SFRP1,SOX2,SPP1,TGFB1,TGFB2,TIMP1,TMSB10/TMSB4X,ZFP36L1
estrogen receptor	group		1.199	4.22e-16	ANXA1,CALD1,CCN2,CCND1,CDH13,EDN1,FN1,GATA3,ICAM1,ITGB1,KLF10,KRT18,KRT8,LAMC2,LTF,PDGFA,SERPINE1,TGFB1,TGFB2,TIMP1,WNT5B
MET	kinase	Inhibited	-2.447	4.27e-16	AQP3,CCND1,CDKN1A,COL5A2,EDN1,FN1,GATA3,ITGB1,LAMA3,MAL,MDM2,NFKBIZ,PAPPA,RUNX1,SOX2,SPP1,TGFB1
ERBB2	kinase		-0.642	4.71e-16	ANXA2,BCAM,BEX2,BHLHE40,CADM1,CCN2,CCND1,CDKN1A,COL5A2,CYP4B1,EDN1,FN1,GATA3,GPC1,HES1,HTRA1,ICAM1,ITGB1,ITGB6,LAMB3,LAMC2,MDM2,MYL9,PBX1,PLAC8,PRDX2,PROM1,S100A4,SERPINE1,SFRP1,SOX4,TAGLN,TGFBI,TSPAN1,TSPAN13,WNT5B
PD98059	chemical - kinase inhibitor		0.976	6.02e-16	ANKRD1,ANXA1,BGN,CCN2,CCND1,CDKN1A,CEBPD,EDN1,FN1,ICAM1,ITGB1,JUND,KRT8,LAMA3,MDM2,MT1B,MT1F,MT1M,MUC5AC,PDGFA,RUNX1,S100A4,SERPINE1,SOX2,SPP1,TAGLN,TGFB1,TIMP1,ZFP36L1
tretinoin	chemical drug		-0.115	8.31e-16	ABLIM1,ANXA1,ANXA2,BHLHE40,BTG1,CCN2,CCND1,CDH6,CDKN1A,CYP4B1,DUSP9,EDN1,EHD1,FABP5,FN1,G0S2,GATA3,GPX1,HES1,ICAM1,IFI6,ITGB1,JUND,KLF10,KRT18,LTF,MARCKSL1,MDK,MDM2,MGST3,MLF2,MUC5AC,PALLD,PRDX2,PROM1,RUNX1,SERPINE1,SFRP1,SOX2,SOX4,SPP1,SRGN,TGFB1,TGFB2,TGFBI,TIMP1,TMSB10/TMSB4X,TPM4
hydrogen peroxide	chemical - endogenous mammalian	Inhibited	-3.542	1.3e-15	ANKRD1,ANXA2,BSG,CCN2,CCND1,CDH13,CDKN1A,EDN1,FN1,GCLM,GLRX,GPX1,ICAM1,IFI6,IL32,MDK,MDM2,MT-CO1,MUC5AC,PRDX1,PRDX2,PTN,SERPINE1,SPP1,SRGN,TAGLN,TGFB1,TP53INP1
cisplatin	chemical drug	Inhibited	-3.193	3.63e-15	ANKRD1,ANXA1,ANXA2,AQP3,CCN2,CCND1,CDKN1A,DRAXIN,EDN1,FADS3,FN1,G0S2,ICAM1,IFI6,ITGB1,JUND,LAMB3,LAMC2,LDHB,MDM2,MT1X,PHLDA3,PROM1,RPS27L,RUNX1,SERPINE1,SOX2,SPP1,TCIM,TGFB1,TIMP1,TMSB10/TMSB4X,TP53INP1
STAT3	transcription regulator		-1.637	7.12e-15	BEX1,BEX2,CCN2,CCND1,CDKN1A,CEBPD,CLCA2,DRAXIN,EDN1,FN1,GATA3,ICAM1,IFI6,ISG20,ITGB1,ITGB6,LAMB3,LDHB,LTF,MT-CO1,NFKBIZ,PROM1,PTN,RUNX1,SERPINE1,SOX2,SPP1,TAGLN,TGFB1,TIMP1,WFDC2
ESR2	ligand-dependent nuclear receptor	Inhibited	-2.112	2.7e-14	ABLIM1,ANXA1,AQP3,CCN2,CCND1,CDH13,CDKN1A,CEBPD,EDN1,ENPP3,FN1,FOXQ1,GATA3,GLRX,IQGAP2,IRS2,ITGB1,KRT8,LAMB3,MDK,PDGFA,PROM1,PYCR1,SERPINE1,SOX4,SPP1,TGFB1,TGFB2,TIMP1,TP53INP1,TSPAN13
KRAS	enzyme	Inhibited	-2.031	2.87e-14	ATP1B1,BCAM,BEX1,BGN,BSG,CCN2,CCND1,CDKN1A,EFEMP1,FN1,GCLM,GPC1,HES1,IFI6,IQGAP2,ITGB6,LAMA3,LAMB3,LAMC2,MDM2,MT-CO1,MUC13,MUC5AC,NRN1,PALLD,RNH1,S100A4,SERPINE1,SPP1,TGFB1,TSPAN1,ZFP36L1
GPER1	G-protein coupled receptor		1.227	3.13e-14	BHLHE40,CCN2,CCND1,CDKN1A,CEBPD,EDN1,LTF,MT1A,MT1F,MT1G,MT1X,TAGLN
Akt	group		-1.669	5.15e-14	ANKRD1,AQP3,BCAM,BHLHE40,CCN2,CCND1,CDKN1A,FN1,GPC1,HES1,IL32,LAMA3,LAMB3,LAMC2,MDM2,MT-CO1,MT1X,PTN,SERPINE1,SOX2,SOX4,SPP1,TSPAN13
AGT	growth factor		-1.155	7.28e-14	ANXA1,ATP1A1,ATP1B1,BGN,BHLHE40,BSG,CCN2,CCND1,CDH13,CDKN1A,COL5A2,ECRG4,EDN1,EFEMP1,FN1,GPX1,HES1,ICAM1,IRS2,ITGB1,PALLD,PDGFA,PLAC8,PROM1,PTN,RUNX1,SERPINE1,SOX4,SPP1,TGFB1,TGFB2,TIMP1,WNT5B
SNAI1	transcription regulator		0.884	8.74e-14	ANKRD1,CCN2,CCND1,CDKN1A,CLCA2,FLNB,FN1,IL32,ITGB1,KRT18,KRT8,LIMA1,SERPINE1,SOX2,TGFB1,TPM4
Tgf beta	group		-0.849	1.58e-13	ATP1B1,BGN,BHLHE40,CCN2,CCND1,CDKN1A,EDN1,FN1,GATA3,HES1,IL32,ITGB1,KLF10,LAMA3,PDGFA,PROM1,RUNX1,SERPINE1,SKIL,SPP1,TAGLN,TGFB1,TGFBI,TIMP1
CCN5	growth factor		1.929	1.67e-13	CCN2,CCND1,FN1,GATA3,KRT18,KRT8,LAMB3,LAMC2,PDGFA,SERPINE1,TGFB1
TP63	transcription regulator		-0.032	1.98e-13	BHLHE40,CCN2,CCND1,CDKN1A,DST,FN1,FOXQ1,HES1,HTRA1,ICAM1,ITGB1,LAMA3,LAMB3,LAMC2,MAP4K4,MDM2,RBMS3,RUNX1,S100A4,SERPINE1,SOX2,SOX4,TAGLN,TGFB1,TGFB2,WFDC2
MRTFB	transcription regulator	Inhibited	-2.919	2.24e-13	ACTG1,ANKRD1,CALD1,CCN2,COL5A2,EDN1,G0S2,ITGB1,LTF,MYL9,NFKBIZ,NUAK1,RUNX1,SERPINE1,TAGLN,TGFB2
TGFBR2	kinase		0.077	2.3e-13	ASS1,BGN,BHLHE40,CCN2,CCND1,CDKN1A,FN1,GPC1,ICAM1,KRT18,KRT8,LY6D,NFKBIZ,RBMS3,SERPINE1,SKIL,SPP1,TAGLN,TGFB1,TGFB2,TIMP1,WFDC2
progesterone	chemical - endogenous mammalian		-0.286	2.64e-13	ATP1B1,BHLHE40,BSG,CADM1,CCND1,CDKN1A,CEBPD,FN1,ICAM1,IRS2,ISG20,ITGB1,KLF10,LAMB3,LTF,MDK,MDM2,PDGFA,PDZK1IP1,PLEKHS1,S100A4,SPP1,TGFB1,TGFB2,TGFBI,TIMP1,WFDC2,WNT5B
TGFB3	growth factor		-1.76	2.88e-13	BHLHE40,CCN2,CDH6,CDKN1A,FN1,GATA3,HTRA1,JUND,PALLD,SERPINE1,SKIL,TAGLN,TGFB1,TSPAN13
SB203580	chemical drug		1.214	4.19e-13	ANXA1,BPGM,CCN2,CCND1,CDKN1A,CEBPD,EFEMP1,FN1,FOXQ1,GLRX,ICAM1,ISG20,JUND,MUC5AC,PALLD,PDGFA,PRDX1,RUNX1,SERPINE1,SPP1,TAGLN,TGFB1,TGFB2,TIMP1
ERK	group		0.208	5.6e-13	BGN,CCN2,CCND1,CDKN1A,CEBPD,EDN1,FN1,ICAM1,KLF10,KRT18,MAL,MAP4K4,MUC5AC,NFKBIZ,SERPINE1,SOX4,TIMP1,ZFP36L1
cerivastatin	chemical drug		1.519	5.68e-13	ASS1,CCN2,CDKN1A,ENPP3,FN1,GPX1,ICAM1,MAL,PDGFA,SERPINE1,TGFB1,TMSB10/TMSB4X
ponesimod	chemical drug	Inhibited	-2.121	5.72e-13	CCN2,MT1A,MT1F,MT1G,MT1H,MT1M,MT1X,SERPINE1
lipopolysaccharide	chemical drug		-1.606	6.78e-13	ANKRD1,ANXA1,ANXA2,Apol10a (includes others),Apol7a (includes others),AQP3,ARL4C,ASS1,ATP1A1,BGN,BTG1,CARHSP1,CCN2,CCND1,CDKN1A,CEBPD,COL5A2,EDN1,EHD1,FABP5,FN1,G0S2,GCLM,GLRX,GPX1,HES1,HTRA1,ICAM1,IFI6,IFNGR2,IL32,ISG20,ITGB1,JUND,KLF10,LTF,LY6D,MAP4K4,MARCKSL1,MT-CO1,MUC5AC,MYL9,NFKBIZ,PDGFA,PLAC8,PRDX1,RUNX1,SERPINE1,SPP1,TCIM,TGFB1,TGFB2,TIMP1,TMSB10/TMSB4X
SMAD7	transcription regulator		0.9	7.25e-13	BGN,CCN2,CDKN1A,EFEMP1,FN1,ICAM1,KRT8,PROM1,SERPINE1,SOX2,TAGLN,TGFB1,TGFB2,TGFBI,TIMP1
SMAD3	transcription regulator		-0.909	7.54e-13	ANKRD1,BGN,CCN2,CCND1,CDH6,CDKN1A,EDN1,FN1,GATA3,IL32,ITGB1,JUND,SERPINE1,SKIL,SOX2,SPP1,TAGLN,TGFB1,TGFB2,TIMP1
8-bromo-cAMP	chemical reagent		-1.643	1.24e-12	ACTG1,ASS1,CCN2,CCND1,CDKN1A,COL5A2,EDN1,FLNB,FN1,IQGAP2,KRT18,KRT8,LAMB3,MDM2,RUNX1,SERPINE1,SESN3,SFRP1,SPP1,TGFB1,TGFB2,TIMP1,TMSB10/TMSB4X,WNT5B
medroxyprogesterone acetate	chemical drug		-1.949	1.87e-12	ACTG1,ASS1,CCND1,CDKN1A,COL5A2,EDN1,FLNB,FN1,HTRA1,ICAM1,IQGAP2,ITGB1,KRT18,LAMB3,MDM2,RUNX1,SERPINE1,SESN3,SFRP1,TGFB1,TGFB2,TMSB10/TMSB4X,WNT5B
GLI1	transcription regulator		-1.536	2.26e-12	ANXA1,ARL4C,CCND1,CDKN1A,CST6,FOXQ1,HES1,IQGAP2,ITGB6,LAMB3,MT1F,MT1H,MT1X,MUC5AC,PDGFA,S100A4,SESN3,SFRP1,SOX2,SOX4,SPP1,TGFB2,TIMP1,TSPAN1
NR3C1	ligand-dependent nuclear receptor		0.086	3.26e-12	ANXA1,ATP1B1,BHLHE40,BTG1,CCN2,CCND1,CDKN1A,CEBPD,DPP7,EDN1,FN1,GATA3,GCLM,GPX1,ICAM1,IFI6,ITGB6,JUND,MAL,MDM2,PDGFA,RBMS3,SERPINE1,SOX4,SPP1,TCIM,TGFB1,TIMP1
EGF	growth factor		-0.102	3.27e-12	AQP3,CCN2,CCND1,CDKN1A,CEBPD,EDN1,FN1,HES1,ICAM1,ITGB1,JUND,KLF10,LAMB3,LTF,MUC5AC,PROM1,RUNX1,S100A4,SERPINE1,SESN3,SOX2,SOX4,SPP1,TAGLN,TGFB1,TIMP1
IL6	cytokine		-0.739	3.41e-12	ACER2,ANXA1,ARL4C,BGN,CCN2,CCND1,CDKN1A,CEBPD,FN1,GLRX,ICAM1,ITGB1,JUND,KRT18,KRT8,LTF,MT1A,MT1F,MT1G,MT1H,MT1M,MT1X,PDGFA,PROM1,SERPINE1,SOX2,SPP1,TGFB1,TIMP1
cyclosporin A	biologic drug		-0.749	3.86e-12	ABLIM1,ANXA1,ANXA2,ATP1A1,BGN,CCN2,CCND1,CDKN1A,EDN1,FN1,ICAM1,IQGAP2,ITGB6,LAMA3,LAMC2,RUNX1,SERPINE1,SPP1,TAGLN,TGFB1,TIMP1,TMSB10/TMSB4X
JUN	transcription regulator		-0.736	4.63e-12	ANKRD1,ANXA1,ANXA2,BEX2,BTG1,CCN2,CCND1,CDKN1A,EDN1,FN1,HES1,ICAM1,IRS2,ITGB1,LAMB3,MDM2,NFKBIZ,PRDX1,SERPINE1,SOX2,SPP1,TGFB1,TIMP1
IGF1	growth factor		0.447	4.79e-12	BGN,BHLHE40,BSG,CCN2,CCND1,CDH6,CDKN1A,CEBPD,COL5A2,EDN1,FN1,HTRA1,ICAM1,IFNGR2,IRS2,MDK,MDM2,MUC5AC,PAPPA,SERPINE1,SOX2,SPP1,TGFB1,TGFBI,ZFP36L1
FGF2	growth factor		-0.242	5.02e-12	ACER2,AQP3,BGN,CCND1,CDKN1A,FN1,HES1,ICAM1,ITGB1,MDM2,MUC5AC,PDGFA,RUNX1,S100A4,SERPINE1,SESN3,SFRP1,SOX2,SPP1,TAGLN,TGFB1,TGFB2,TIMP1
ESR1	ligand-dependent nuclear receptor		-0.513	5.1e-12	ABLIM1,AQP3,ASS1,ATOX1,ATP1B1,CALD1,CCND1,CDKN1A,CEBPD,COL5A2,DST,DUSP9,EDN1,EFEMP1,GATA3,GLRX,HES1,HTRA1,ICAM1,IFI6,IRS2,ISG20,JUND,LIMA1,LTF,MDM2,MUC5AC,PALLD,PROM1,PYCR1,SERPINE1,SMC4,SOX4,SPP1,TAGLN,TCIM,TGFB1,TGFB2
NOTCH1	transcription regulator		-0.094	5.13e-12	ANKRD1,AQP3,CCN2,CCND1,CDKN1A,CEBPD,GATA3,HES1,ICAM1,ITGB1,KRT8,MUC5AC,SERPINE1,SOX2,SPP1,TAGLN,TGFB1,TGFB2
TP73	transcription regulator		-1.34	7.84e-12	BHLHE40,CADM1,CDKN1A,CNN3,COL5A2,EDN1,FN1,G0S2,HES1,LY6D,MDK,MDM2,MT1B,PDGFA,RUNX1,SERPINE1,SPP1,TGFB1,TGFB2,TIMP1,TSPAN1
deferoxamine	chemical drug		-1.02	8.06e-12	ANXA2,BHLHE40,CCND1,CDKN1A,ICAM1,IFI6,IL32,ISG20,LAMA3,MDM2,MT-CO1,PROM1,SERPINE1,SPP1,TGFB1,TGFB2
P38 MAPK	group		-0.234	8.92e-12	ASS1,BGN,CCN2,CCND1,CDKN1A,CEBPD,EDN1,FN1,HTRA1,ICAM1,IL32,LAMA3,MAL,MAP4K4,MUC5AC,RUNX1,SERPINE1,SPP1,TGFB1,TIMP1
sirolimus	chemical drug		-1.648	9.6e-12	AQP3,ASS1,ATP1A1,BEX1,BEX2,CALD1,CCN2,CCND1,CDKN1A,DPP7,FN1,GATA3,ICAM1,IRS2,LDHB,MDM2,PROM1,RPS27,RPS29,S100A4,SERPINE1,SKIL,TGFB1,TIMP1,TP53INP1
FOS	transcription regulator	Inhibited	-2.424	1.31e-11	ACTG1,AQP3,CADM1,CCN2,CCND1,EDN1,FN1,ICAM1,IRS2,ITGB1,KRT8,LAMA3,LAMB3,MAP4K4,MDM2,MT1A,PRDX1,RNH1,RUNX1,SERPINE1,SPP1,TGFB1,TGFBI,TIMP1
PGR	ligand-dependent nuclear receptor		-1.859	1.5e-11	ATP1B1,BTG1,CALD1,CCND1,CDKN1A,CEBPD,DST,EDN1,FN1,GATA3,HES1,ICAM1,IRS2,ITGB1,KRT18,PDGFA,RUNX1,TGFBI
KLF5	transcription regulator		1.764	1.91e-11	CCND1,CDKN1A,CEBPD,KRT18,KRT8,NFKBIZ,PDGFA,RUNX1,SOX2,SOX4,TAGLN,ZFP36L1
LY294002	chemical drug		-0.345	2.31e-11	AQP3,BHLHE40,BSG,CCN2,CCND1,CDKN1A,FN1,HES1,ICAM1,IL32,IRS2,ISG20,KLF10,LAMB3,LAMC2,MDM2,NRN1,PRDX1,PTN,SERPINE1,SPP1,TAGLN,TGFB1
IL17A	cytokine		0.733	2.44e-11	CCN2,CCND1,CEBPD,FN1,ICAM1,IL32,MT1A,MT1F,MT1G,MT1H,MT1M,MT1X,MUC5AC,NFKBIZ,SERPINE1,SPP1,TGFB1,TIMP1
TERT	enzyme		-0.554	2.53e-11	CALD1,CCN2,CCND1,CDKN1A,COL5A2,EFEMP1,HTRA1,ICAM1,IQGAP2,ISG20,KRT18,PROM1,PSCA,SPP1,TIMP1
NFKBIA	transcription regulator		0.367	3.76e-11	ANKRD1,CCND1,CDH13,CDKN1A,CEBPD,COL5A2,FN1,HES1,ICAM1,IFI6,ITGB1,KRT18,KRT8,LIMA1,MDM2,MUC5AC,PDGFA,SFRP1,TGFB1,TGFB2,TIMP1
HGF	growth factor		-0.064	3.86e-11	CCN2,CCND1,CDKN1A,EDN1,FN1,HES1,ICAM1,ISG20,ITGB1,KRT18,LAMC2,MDM2,NFKBIZ,PDGFA,SERPINE1,SFRP1,SKIL,SOX2,SPP1,TGFB1,TGFB2,TIMP1
OSM	cytokine		-1.414	4.09e-11	ANXA1,ANXA2,ARL4C,BHLHE40,CCND1,CDKN1A,CEBPD,CST6,FN1,ICAM1,IL32,ISG20,KLF10,LY6D,MT1X,NUAK1,PDGFA,PDZK1IP1,PRDX2,RUNX1,SERPINE1,SPP1,TIMP1
triamcinolone acetonide	chemical drug		0.839	5.1e-11	AQP3,ARL4C,BHLHE40,KLF10,MT1F,MT1G,MT1H,MT1M,MT1X,PALLD,RUNX1,SOX4,SPP1,SRGN,TGFB2
mifepristone	chemical drug		1.007	6.74e-11	ANXA1,CCN2,CCND1,CDKN1A,CEBPD,COL5A2,ICAM1,IRS2,LAMB3,LAMC2,LTF,MDM2,PTN,SERPINE1,SFRP1,SPP1,TGFB1,TIMP1
forskolin	chemical toxicant		0.11	7.15e-11	ACER2,AQP3,ARL4C,ARL6IP5,ATP1B1,BHLHE40,CCN2,CCND1,CDKN1A,CEBPD,DUSP9,EDN1,FN1,ICAM1,IRS2,JUND,KRT18,LTF,MAP4K4,MDM2,PRDX1,PRDX2,RUNX1,SERPINE1,SPP1,TIMP1
U0126	chemical drug		1.035	7.37e-11	AQP3,BHLHE40,CCN2,CCND1,CDKN1A,CEBPD,EDN1,FN1,G0S2,ICAM1,ITGB1,JUND,KLF10,LAMB3,MDM2,MUC5AC,NRN1,RUNX1,SERPINE1,SOX2,SPP1,TGFB2,UBC
IgG	complex		0.075	7.8e-11	ATP1B1,BHLHE40,CDKN1A,CEBPD,EDN1,EHD1,FABP5,FN1,GPX1,ICAM1,IFNGR2,IRS2,JUND,KRT18,MUC5AC,SERPINE1,TGFB1,UBC
SMAD4	transcription regulator		-0.251	8.24e-11	BGN,CCN2,CCND1,CDKN1A,EDN1,FN1,ICAM1,IL32,ITGB1,MDM2,RUNX1,SERPINE1,SKIL,SOX2,TGFB1,TGFB2,TIMP1
decitabine	chemical drug	Inhibited	-2.668	8.34e-11	ANKRD1,ANXA2,BTG1,CADM1,CCN2,CCND1,CDH13,CDH6,CDKN1A,CYP4B1,DST,EHD1,FN1,GLRX,GPX1,ICAM1,KRT18,KRT8,LAMA3,MAP4K4,MGST3,PDGFA,RPS27,SFRP1,SPP1,TGFB2,TGFBI,TMSB10/TMSB4X
RELA	transcription regulator		-0.7	9.26e-11	ANKRD1,BEX1,BEX2,BHLHE40,CCN2,CCND1,CDKN1A,EDN1,FN1,HES1,ICAM1,IFNGR2,IL32,ISG20,KLF10,KRT18,KRT8,MDM2,MUC5AC,TGFB1,TMSB10/TMSB4X
cycloheximide	chemical reagent		-0.18	1.09e-10	ASS1,CCN2,CCND1,CDKN1A,CEBPD,EDN1,FN1,GCLM,ICAM1,IRS2,ISG20,JUND,MT-CO1,PDGFA,PSCA,SERPINE1,SPP1,TGFB1,TIMP1
RASSF1	other		-1.035	1.16e-10	BHLHE40,CCND1,CDKN1A,EFEMP1,HES1,KLF10,MDK,MYL9,PROM1,SPP1,TP53INP1
4-hydroxytamoxifen	chemical drug		1.671	1.21e-10	AQP3,BHLHE40,CCN2,CCND1,CDKN1A,CEBPD,DUSP9,EDN1,EFEMP1,GLRX,MT1A,MT1F,MT1G,MT1X
zinc oxide	chemical drug	Activated	2.236	1.3e-10	MT1A,MT1F,MT1G,MT1H,MT1X
SNAI2	transcription regulator		-0.193	1.47e-10	ANKRD1,BSG,CCN2,CCND1,CDKN1A,FN1,ITGB1,KRT18,PROM1,SOX2
eplerenone	chemical drug		1.609	1.61e-10	CCN2,EDN1,FN1,ICAM1,PDGFA,SERPINE1,SPP1,TGFB1
aldosterone	chemical - endogenous mammalian		0.102	1.61e-10	ATP1A1,ATP1B1,BGN,CCN2,EDN1,FN1,ICAM1,IRS2,PDGFA,PSCA,SERPINE1,SPP1,TGFB1,TIMP1
ABCB4	transporter		0.44	1.61e-10	CCN2,FN1,PDGFA,PROM1,SERPINE1,SPP1,TGFB1,TGFB2,TIMP1
PDGF BB	complex		0.637	1.66e-10	BHLHE40,CALD1,CCN2,CCND1,CDKN1A,CEBPD,EDN1,FN1,HES1,ITGB1,KLF10,PDGFA,SERPINE1,SKIL,TAGLN,TGFB1,TIMP1,ZFP36L1
FOXO3	transcription regulator		-0.465	1.74e-10	ANXA1,BPGM,BTG1,CCN2,CCND1,CDKN1A,FABP5,FLNB,GPX1,IRS2,SERPINE1,SESN3,SOX2,TCIM,TGFB1,TGFB2,TP53INP1,UBC
ETS1	transcription regulator		-0.863	1.86e-10	ARL4C,CCN2,CCND1,CDKN1A,FN1,ICAM1,ITGB6,KRT8,MDM2,MUC5AC,RUNX1,SERPINE1,SPP1,SRGN,TGFB2
AHR	ligand-dependent nuclear receptor		0.351	1.88e-10	ATP1B1,CCND1,CDKN1A,COL5A2,EDN1,EFEMP1,EHD1,FADS3,FN1,HES1,ITGB6,LAMA3,LAMC2,MT-CO1,MUC5AC,SERPINE1,SOX2,SPP1,TGFB1,TGFB2,TGFBI
YAP1	transcription regulator		-1.461	2e-10	ACTG1,ANKRD1,CCN2,CCND1,CDKN1A,EDN1,EHD1,FN1,ICAM1,MYL9,RPS27L,RPS29,SERPINE1,SOX2,TAGLN,TGFB1,TGFB2,TIMP1
ZEB1	transcription regulator		-0.473	2.29e-10	ANKRD1,CCN2,EDN1,EHD1,FN1,GATA3,KRT18,LAMC2,MAL2,SERPINE1,TGFBI
FGF1	growth factor		0.61	2.7e-10	CCN2,CCND1,CDKN1A,EDN1,GCLM,GPX1,ICAM1,PDGFA,SOX2,SPP1,TGFB1,TGFB2
CG	complex		-1.546	2.7e-10	BHLHE40,BTG1,CADM1,CCND1,CDKN1A,CEBPD,EFEMP1,ENPP3,FABP5,G0S2,GPC1,ICAM1,IRS2,ITGB1,JUND,PAPPA,RUNX1,SPP1,SRGN,TGFB2,TIMP1,TSPAN13
NRG1	growth factor		-0.06	2.78e-10	ANKRD1,CCN2,CCND1,CDKN1A,EDN1,FABP5,FN1,HES1,JUND,MUC5AC,PDGFA,RUNX1,SERPINE1,SOX2,SOX4,TGFB2
BMP7	growth factor		-1.301	2.84e-10	CALD1,CDKN1A,CEBPD,COL5A2,EDN1,FN1,ICAM1,LTF,S100A4,SERPINE1,SPP1,TAGLN,TGFB1,TIMP1,WNT5B
F2	peptidase		-1.888	3.09e-10	BSG,CALD1,CCN2,CCND1,CDKN1A,DST,EDN1,FN1,ICAM1,IL32,ITGB1,PDGFA,RNH1,SERPINE1,SRGN,TGFB2
HOXA4	transcription regulator		-0.859	4.51e-10	ANKRD1,CCN2,CCND1,ITGB1,TAGLN,TGFB2
SMARCA4	transcription regulator	Inhibited	-2.567	4.73e-10	ARL4C,CCN2,CCND1,CDKN1A,CYP4B1,FADS3,FLNB,FN1,GPX1,ICAM1,ITGB1,KRT18,LAMA3,LAMC2,MT1H,NFKBIZ,SERPINE1,SOX2,SPP1,TAGLN,TCIM,TGFB2,TSPAN13
methylprednisolone	chemical drug		-0.469	5.18e-10	ANXA1,ANXA2,ASS1,ATP1A1,ATP1B1,BTG1,CCN2,CCND1,CDH13,CDKN1A,CNN3,FABP5,FN1,G0S2,GCLM,GPC1,ITGB1,LAMA3,MDM2,SERPINE1,SFRP1,TMSB10/TMSB4X,ZFP36L1
doxorubicin	chemical drug		-1.347	5.76e-10	ANXA1,ANXA2,BHLHE40,BTG1,CCN2,CCND1,CDKN1A,DCXR,EDN1,KRT18,KRT8,LAMC2,LIMA1,MDM2,MT-CO1,PRDX1,RUNX1,SPP1,TGFB1,TIMP1,TP53INP1
HSPA9	other		0.956	6.29e-10	CDKN1A,FN1,HES1,KRT18,KRT8,MDM2,PBX1,TIMP1
TAFAZZIN	enzyme		-1.098	6.35e-10	ANKRD1,ANXA1,ANXA2,CCN2,CCND1,CDH6,COL5A2,EDN1,FN1,GPX1,LY6D,SERPINE1,SORBS2,TAGLN,TGFB1,TIMP1
NFkB (complex)	complex		-0.306	6.77e-10	ANKRD1,BEX1,BEX2,CCN2,CCND1,CDKN1A,CEBPD,EDN1,FABP5,FN1,G0S2,GATA3,ICAM1,IL32,ITGB1,MDM2,MUC5AC,NFKBIZ,RUNX1,SERPINE1,SPP1,TGFB1,TIMP1
Ca2+	chemical - endogenous mammalian		-0.299	1.04e-09	Apol7a (includes others),CCND1,CDKN1A,CEBPD,EDN1,FABP5,FN1,ICAM1,IRS2,JUND,KRT8,PADI1,SERPINE1,SPP1,TAGLN,TGFB1
SPI1	transcription regulator		-1.437	1.09e-09	CCND1,CDKN1A,GPX1,HES1,IFI6,ISG20,LTF,MT1A,MT1B,MT1F,MT1G,MT1H,MT1X,MUC5AC,PRDX2,SPP1
N-acetyl-L-cysteine	chemical drug		1.464	1.09e-09	ATP1A1,BSG,CCN2,CCND1,CDKN1A,EDN1,GCLM,ICAM1,MUC5AC,NFKBIZ,PRDX2,SERPINE1,SPP1,TAGLN,TGFB1
TGFB2	growth factor		-0.741	1.26e-09	BHLHE40,CCN2,EDN1,FN1,RUNX1,SERPINE1,SPP1,TAGLN,TGFB1,TGFB2,TIMP1
sunitinib	chemical drug		0.371	1.29e-09	CCN2,CDKN1A,FN1,ICAM1,ITGB1,LAMA3,LAMB3,RUNX1,TGFBI
trichostatin A	chemical drug		-1.82	1.43e-09	ANKRD1,BTG1,CCND1,CDKN1A,CYP4B1,EHD1,FN1,GATA3,GCLM,GLRX,HES1,ICAM1,JUND,LAMA3,LIMA1,MAP4K4,MGST3,PBX1,PDGFA,PRDX1,RPS27,SERPINE1,SFRP1,SPP1,TAGLN,TGFB1,TIMP1,TMSB10/TMSB4X
SRF	transcription regulator		-1.841	1.43e-09	ACTG1,ANKRD1,BPGM,CALD1,CCN2,CDKN1A,CEBPD,FOXQ1,G0S2,ITGB1,LAMA3,LTF,MAP4K4,MYL9,PTMS,RNH1,TAGLN
MRTFA	transcription regulator	Inhibited	-2.722	1.62e-09	ACTG1,ANKRD1,CCN2,EDN1,G0S2,ICAM1,ITGB1,LTF,MYL9,RUNX1,SERPINE1,TAGLN,TGFB2
TGFBR1	kinase		-1.094	1.8e-09	BGN,BHLHE40,CCN2,CCND1,CDKN1A,EDN1,FN1,RUNX1,SERPINE1,TAGLN,TGFBI
resveratrol	chemical drug		-0.481	2.19e-09	BSG,CCND1,CDKN1A,EDN1,FN1,GATA3,GPX1,ICAM1,JUND,MT-CO1,MUC5AC,PDGFA,SERPINE1,SPP1,TGFB1,TGFB2
IL15	cytokine		-0.072	2.31e-09	ANXA1,AQP3,BPGM,BTG1,CCN2,CCND1,CDKN1A,EDN1,GATA3,GPC1,IFI6,IL32,ITGB1,MT1G,MT1H,SERPINE1,SRGN,TIMP1,ZFP36L1
butyric acid	chemical - endogenous mammalian		0.264	2.39e-09	ANXA1,ANXA2,CCN2,CCND1,CDKN1A,COL5A2,G0S2,GATA3,ICAM1,IFNGR2,IL32,MDM2,PRDX1,SERPINE1,SPP1,TGFB1,TGFBI,TIMP1,ZFP36L1
PRKCA	kinase		0.015	2.55e-09	ARL4C,CCN2,CCND1,CDKN1A,FN1,HES1,ICAM1,MUC5AC,RUNX1,SERPINE1,TGFB2
CAV1	transmembrane receptor		-1.908	2.57e-09	CCND1,CDKN1A,FN1,ICAM1,KRT18,KRT8,MDM2,PROM1,SERPINE1,SKIL,SOX2,WFDC2
DES	other			2.68e-09	ANKRD1,KRT18,KRT8,SPP1,TGFB1
NR1H4	ligand-dependent nuclear receptor		-0.044	2.8e-09	ANKRD1,BGN,CCN2,COL5A2,EDN1,FABP5,FN1,GCLM,GPX1,IL32,SPP1,TGFB1,TGFBI,TIMP1
D-glucose	chemical - endogenous mammalian	Inhibited	-2.049	2.92e-09	ANXA1,ASS1,CALD1,CCN2,CCND1,CDKN1A,EDN1,FABP5,FN1,GPX1,ICAM1,IRS2,ITGB1,KLF10,MYL9,NUAK1,PYCR1,RUNX1,S100A4,SERPINE1,SPP1,TAGLN,TGFB1,TIMP1
RUNX2	transcription regulator		0.554	3.02e-09	CCND1,CDKN1A,CEBPD,EDN1,FN1,HTRA1,RUNX1,SERPINE1,SPP1,TAGLN,TIMP1
epigallocatechin-gallate	chemical drug		0.017	3.12e-09	CCN2,CCND1,CDKN1A,EDN1,FN1,HES1,ICAM1,JUND,MDM2,PTN,SERPINE1,SFRP1,TGFB1,TIMP1
STAT1	transcription regulator		-0.345	3.23e-09	BTG1,CCN2,CCND1,CDKN1A,CEBPD,EDN1,FN1,GATA3,HES1,HTRA1,ICAM1,IFI6,MDM2,PDGFA,PTN,RUNX1,TGFB1,TGFB2
PRKG1	kinase		-0.57	3.26e-09	CCN2,CCND1,CDKN1A,FN1,SERPINE1,TAGLN,TGFB1
actinomycin D	biologic drug		0.052	3.67e-09	ASS1,ATP1A1,CCN2,CCND1,CDKN1A,FN1,IRS2,MDM2,PAPPA,SERPINE1,SFRP1,SKIL,SPP1,TGFB1
TNFSF11	cytokine	Inhibited	-2.451	3.67e-09	BSG,CCND1,CDKN1A,EHD1,GLRX,ICAM1,MARCKSL1,MT-CO1,NFKBIZ,PDGFA,PHLDA3,SERPINE1,SPP1,TGFB1,TSPAN13
SP1	transcription regulator		-0.243	3.83e-09	ASS1,BSG,CCN2,CCND1,CDKN1A,CEBPD,FN1,ICAM1,KRT18,MUC5AC,PADI1,PDGFA,PROM1,PTN,SERPINE1,SPP1,TAGLN,TGFB1,TGFB2,TIMP1,UBC
TEAD2	transcription regulator		-1.89	3.94e-09	CALD1,CCN2,CCND1,COL5A2,EDN1,NFKBIZ,NUAK1,TAGLN
SLC29A1	transporter		-0.816	3.95e-09	AQP3,CDKN1A,ITGB1,MDM2,RPS27L,TP53INP1
JAG1	growth factor		-0.782	4.21e-09	CCND1,CDKN1A,HES1,LAMC2,SOX2,SPP1,TAGLN,TGFB1,TGFB2
NR5A2	ligand-dependent nuclear receptor		-1.639	4.56e-09	ANXA2,CCND1,CDKN1A,CEBPD,HTRA1,ICAM1,IL32,ITGB1,KRT18,TGFB1,TGFB2
Hdac	group		-0.446	4.84e-09	CCND1,CDKN1A,EDN1,GATA3,HTRA1,KLF10,MT1B,MT1F,MT1H,PBX1,SFRP1,SPP1
FOXM1	transcription regulator		-0.406	5.18e-09	ANXA1,CCND1,CDKN1A,FN1,GATA3,ITGB1,MUC5AC,PDGFA,PRDX2,PROM1,SFRP1,SOX2
F2R	G-protein coupled receptor		-0.923	5.3e-09	CCN2,CCND1,FN1,ICAM1,KRT8,LAMB3,LDHB,S100A4,TAGLN,TGFB2
ID1	transcription regulator		-0.475	5.36e-09	CCN2,CCND1,CDKN1A,FN1,GATA3,ICAM1,MDM2,PROM1,SOX2
SPHK1	kinase		0.33	5.41e-09	CCN2,CCND1,CDKN1A,FN1,ICAM1,SERPINE1,TAGLN,TIMP1
MMP1	peptidase		-0.933	5.41e-09	CDKN1A,FN1,MDM2,PDGFA,S100A4,SERPINE1,TAGLN,TGFB1
SAV1	other		0.896	5.6e-09	CCN2,CCND1,CDKN1A,FN1,SOX4,SPP1
carbon tetrachloride	chemical toxicant		-0.939	5.88e-09	ASS1,CCN2,CDKN1A,FN1,ICAM1,ITGB1,JUND,PDGFA,PROM1,SKIL,SPP1,TGFB1,TGFB2,TIMP1
miR-199a-5p (and other miRNAs w/seed CCAGUGU)	mature microRNA	Activated	2.36	6.03e-09	BCAM,BGN,CALD1,CDKN1A,FN1,LAMC2,MYL9,TAGLN,WNT5B
TFAP2C	transcription regulator		0.243	6.03e-09	CCN2,CDKN1A,GPX1,KRT8,MAL,MT1F,MT1H,MT1X,TIMP1
APP	other		-0.84	6.05e-09	ACTG1,ARL6IP5,ATOX1,ATP1B1,BSG,CCN2,CCND1,CDKN1A,EDN1,FN1,GPC1,HES1,ICAM1,IRS2,ISG20,JUND,LDHB,MDK,MT-CO1,PDGFA,PRDX2,SERPINE1,TAGLN,TGFB1,TP53INP1,UBC,ZFP36L1
WWTR1	transcription regulator		0.476	6.25e-09	CCN2,CCND1,CDKN1A,DRAXIN,FN1,HES1,ICAM1,IQGAP2,LAMA3,SERPINE1,SPP1
ROCK	group		0	6.31e-09	CCN2,CCND1,CDKN1A,FN1,ICAM1,SPP1,TAGLN,TGFB1
Immunoglobulin	complex		1.034	6.87e-09	APOL2,Apol9a/Apol9b,BPGM,BSG,CCN2,CCND1,CEBPD,COL5A2,ENPP3,FLNB,FN1,GATA3,GPX1,ICAM1,IFNGR2,IL32,ISG20,MGST3,MUC5AC,NFKBIZ,PDGFA,PLAC8,PRDX1,SOX2,SPP1,TGFB1,TIMP1
Mek	group		-0.197	7.62e-09	BCAM,CCN2,CCND1,CDKN1A,GPC1,ICAM1,ITGB1,ITGB6,LAMA3,LAMB3,LAMC2,MDM2,RUNX1,SERPINE1,TSPAN1,TSPAN13
PI3K (complex)	complex		-0.407	7.72e-09	CCN2,CCND1,CDKN1A,FABP5,FN1,GATA3,GCLM,ICAM1,ITGB1,MT-CO1,PRDX2,SERPINE1,SKIL,SPP1,TAGLN
EPAS1	transcription regulator		-0.717	7.96e-09	BHLHE40,CCN2,CCND1,CDKN1A,EDN1,FN1,GPX1,ICAM1,IFNGR2,IRS2,NRN1,SERPINE1,SOX2,TGFB1
TEAD4	transcription regulator		-1.078	8.43e-09	CALD1,CCN2,CCND1,CDKN1A,COL5A2,EDN1,GATA3,NFKBIZ,NUAK1,TAGLN
IKBKB	kinase		-1.734	9.65e-09	ANKRD1,CCN2,CCND1,CDH13,CDKN1A,CEBPD,EDN1,ICAM1,KRT18,KRT8,MDM2,MUC5AC,S100A4,SFRP1,TGFB1
RLIM	enzyme		-0.447	9.7e-09	CCN2,CDKN1A,FN1,SERPINE1,SKIL
cigarette smoke	chemical toxicant		-0.724	9.84e-09	CCN2,CCND1,CDKN1A,FABP5,FN1,GCLM,ICAM1,MAP4K4,MUC5AC,PRDX1,SERPINE1,TIMP1,UBC
CEBPA	transcription regulator		-1.569	1e-08	ANXA1,ARL4C,ARL6IP5,ASS1,BTG1,CCND1,CDKN1A,CEBPD,G0S2,GLRX,ICAM1,IFI6,IRS2,LTF,MT-CO1,SERPINE1,SPP1,TGFB2
LGALS3	other		-0.126	1.01e-08	CCND1,CDKN1A,COL5A2,FN1,ICAM1,ITGB1,KRT18,MUC5AC,SPP1,TGFB1
tetrachlorodibenzodioxin	chemical toxicant		-0.299	1.03e-08	ACER2,AQP3,BTG1,CCN2,CCND1,CDH13,CDKN1A,CYP4B1,EDN1,GLRX,HES1,ITGB1,JUND,MUC5AC,S100A4,SERPINE1,SOX2,SPP1,TGFB2
HIF1A	transcription regulator		-0.533	1.05e-08	BGN,BHLHE40,CCN2,CCND1,CDKN1A,EDN1,FN1,ICAM1,IRS2,KRT18,NFKBIZ,NRN1,PDGFA,PLAC8,PROM1,SERPINE1,SFRP1,TGFB1,TGFB2,TIMP1
E2F3	transcription regulator		1.066	1.06e-08	CCND1,CDKN1A,EDN1,MAL2,MT1B,MT1F,MT1G,MT1H,MT1X,PTN,SERPINE1,WFDC2
glutamine	chemical - endogenous mammalian		1.51	1.1e-08	ASS1,BSG,CCND1,CDKN1A,FABP5,FN1,ICAM1,PROM1,PYCR1,SOX2
CCN2	growth factor		-0.363	1.1e-08	CCN2,CCND1,FLNB,FN1,HES1,SERPINE1,SOX2,SOX4,TGFB1,TIMP1
WNT3A	cytokine		0.477	1.14e-08	AQP3,ATP1B1,BGN,CCN2,CCND1,ECRG4,EDN1,FN1,FOXQ1,IRS2,MT1X,PDGFA,RUNX1,SOX4,TGFB1,TGFB2
PPARG	ligand-dependent nuclear receptor		-0.078	1.2e-08	AQP3,CCN2,CCND1,CDKN1A,CYP4B1,EDN1,FABP5,FN1,HES1,ICAM1,IRS2,KRT18,LAMB3,LY6D,MUC13,MUC5AC,SERPINE1,SPP1,TAGLN
Pkc(s)	group		-0.847	1.22e-08	AQP3,CCN2,CDKN1A,EDN1,FN1,ITGB1,KRT8,MUC5AC,PSCA,SERPINE1,SPP1,TAGLN,TGFB1
MAPK14	kinase		-0.521	1.22e-08	ANKRD1,CCND1,CEBPD,EFEMP1,FN1,ICAM1,JUND,PRDX1,SOX2,SPP1,TAGLN,TGFB1,TIMP1
ERK1/2	group		0.136	1.31e-08	CCN2,CCND1,CDKN1A,EDN1,FN1,ICAM1,IRS2,JUND,MUC5AC,PTN,SERPINE1,SKIL,SOX2,SPP1,TIMP1
KDM5B	transcription regulator		-1.247	1.32e-08	ARL6IP5,CCN2,CCND1,EHD1,FABP5,MT1F,MT1H,MT1X,SOX4,TGFB1,TGFB2
NR3C2	ligand-dependent nuclear receptor		-1.505	1.41e-08	ATP1B1,CCN2,CNN3,EDN1,FN1,GPX1,ICAM1,MT1H,SERPINE1,TGFB1,TGFBI
sphingosine-1-phosphate	chemical - endogenous mammalian		-0.53	1.63e-08	ACER2,ANXA2,CCN2,CCND1,FN1,ICAM1,PDGFA,SERPINE1,TAGLN,TGFB1,TIMP1
MBNL1	other	Activated	2.19	1.65e-08	ABLIM1,PROM1,SOX2,SOX4,TGFB2
arsenite	chemical toxicant		0.6	1.69e-08	ARL6IP5,CCND1,CDKN1A,GCLM,GPC1,MDM2,RNH1,SERPINE1,TGFB1,TGFB2
prostaglandin E2	chemical - endogenous mammalian		-0.279	2.03e-08	ANXA2,AQP3,ATP1A1,BTG1,CCN2,CCND1,CDKN1A,CEBPD,ENPP3,FN1,ICAM1,ITGB1,MUC5AC,NFKBIZ,SPP1,TGFB1
JAK2	kinase			2.46e-08	ACER2,CCND1,CDKN1A,DCXR,Eif2s3y,FN1,ICAM1,NFKBIZ,PHLDA3,SKIL,TP53INP1
BRD4	kinase		0.552	2.81e-08	ABLIM1,BHLHE40,CCND1,FN1,ICAM1,ITGB1,MAL,MLF2,PDGFA,SPP1,TIMP1
PTK2	kinase		0.317	2.85e-08	CCND1,CDKN1A,FN1,KRT18,KRT8,PALLD,SPP1,TIMP1
AHSG	other		-0.378	2.92e-08	FOXQ1,KRT18,LY6D,MAL,PSCA,SPP1,WFDC2
FOXF2	transcription regulator		0.723	3.21e-08	CCND1,CDKN1A,FN1,FOXQ1,PDGFA,TAGLN
POSTN	other		0.478	3.45e-08	FN1,HES1,MUC5AC,PDGFA,PTN,SPP1,TGFB1
bleomycin	biologic drug	Inhibited	-2.046	3.86e-08	BHLHE40,CCN2,CDKN1A,FN1,ICAM1,IRS2,ITGB1,S100A4,SERPINE1,SFRP1,SPP1,TGFB1,TGFB2,TIMP1
MAPK1	kinase		-0.868	3.92e-08	ATP1B1,CCN2,CCND1,CDKN1A,EHD1,FN1,GATA3,IFI6,IRS2,ISG20,JUND,MAL2,MUC5AC,NRN1,SERPINE1,SPP1
IL4	cytokine		-1.832	4.25e-08	ABLIM1,ACTG1,ANXA1,ANXA2,ASS1,BHLHE40,BPGM,CCND1,CDKN1A,FLNB,FN1,GATA3,GPC1,ICAM1,IFNGR2,IL32,ISG20,ITGB1,JUND,LY6D,MAL,NFKBIZ,SERPINE1,SOX2,SPP1,TGFB1,TGFBI,TIMP1,WFDC2
hydroxyurea	chemical drug		0.152	4.3e-08	BCAM,CCND1,CDKN1A,EDN1,GPX1,IFI6,ISG20,KRT18,MDM2
BRAF	kinase			4.36e-08	BCAM,CCND1,CDKN1A,COL5A2,FN1,GPC1,ICAM1,ITGB1,LAMA3,LAMB3,LAMC2,TSPAN1,TSPAN13
lipoxin A4	chemical - endogenous mammalian	Activated	2.449	4.75e-08	CCND1,CDKN1A,FN1,ICAM1,SERPINE1,TGFB1,TIMP1
VCAN	other		-0.913	4.99e-08	ASS1,CDH13,CDKN1A,FABP5,FN1,ICAM1,IFI6,ITGB1,MDM2,TGFB1,TIMP1
corticosterone	chemical - endogenous mammalian		0.584	5.31e-08	ANXA1,ATP1A1,ATP1B1,CALD1,CCN2,CCND1,CDKN1A,EDN1,ITGB1,SFRP1,TIMP1
EDN1	cytokine		-1.294	5.33e-08	ANXA1,CCN2,CCND1,EDN1,FN1,ICAM1,ITGB1,MARCKSL1,PDGFA,SERPINE1,TIMP1,TPM4
thioacetamide	chemical toxicant		-1.591	6.34e-08	ANXA1,ANXA2,BGN,BHLHE40,CCN2,LAMC2,PROM1,SOX2,SPP1,TAGLN,TGFB1,TIMP1,TMSB10/TMSB4X
methylnitronitrosoguanidine	chemical toxicant		-0.415	6.5e-08	BTG1,CCND1,CDKN1A,KLF10,MDM2,SERPINE1
indomethacin	chemical drug	Inhibited	-2.143	6.64e-08	ANXA1,ANXA2,BSG,CCND1,CDKN1A,ICAM1,KRT8,LAMC2,LIMA1,PROM1,SPP1,TIMP1,TMSB10/TMSB4X
Pdgf (complex)	complex		-0.081	6.7e-08	CCND1,CDKN1A,EDN1,FN1,ICAM1,IRS2,SERPINE1,TGFB1,TIMP1
TCF7L2	transcription regulator		-1.026	7.3e-08	ANXA1,AQP3,CARHSP1,CCN2,CCND1,CDKN1A,EDN1,FN1,GCLM,IRS2,LAMC2,MAL,MAP4K4,SOX2,SPP1,TSPAN15
fluticasone propionate	chemical drug		-0.094	7.62e-08	BGN,HTRA1,IRS2,MT1A,MT1X,MUC5AC,PLAC8,SERPINE1,SPP1,TGFB1,TIMP1
FN1	enzyme		-0.951	8.08e-08	CCN2,CCND1,CDKN1A,FN1,GPX1,ITGB1,JUND,SERPINE1,SOX2,SPP1,TAGLN,TGFB1
NFKB1	transcription regulator		-1.09	8.84e-08	ANKRD1,BHLHE40,CCN2,CCND1,CDKN1A,FN1,GATA3,ICAM1,IFNGR2,LAMB3,MDM2,MUC5AC,PDGFA,TGFB1
E. coli B5 lipopolysaccharide	chemical - endogenous non-mammalian	Inhibited	-2.21	9.51e-08	BHLHE40,CCND1,CDKN1A,GCLM,GPX1,ICAM1,IL32,ISG20,MDM2,SERPINE1,SPP1,TGFB1,TGFB2
dihydrotestosterone	chemical - endogenous mammalian		0.727	9.56e-08	BGN,CCN2,CCND1,CDKN1A,COL5A2,CST6,CYP4B1,FLNB,FN1,FOXQ1,G0S2,IQGAP2,IRS2,ITGB1,MDM2,MT-CO1,RPS29,RUNX1,SPP1,TGFB2
diethylstilbestrol	chemical drug		1.278	9.57e-08	AQP3,CCN2,CCND1,CDH13,CDKN1A,GLRX,LTF,MDM2,PDGFA,PROM1,RUNX1,TGFB1,TGFBI,WFDC2
NUDT16L1	other		1.961	1.03e-07	ANKRD1,CDKN1A,EDN1,MDM2
TEAD3	transcription regulator		-1.89	1.14e-07	CALD1,CCN2,COL5A2,EDN1,NFKBIZ,NUAK1,TAGLN
ETV6-RUNX1	fusion gene/product		0.467	1.21e-07	ABLIM1,FABP5,GATA3,ICAM1,IFI6,ISG20,ITGB1,JUND,MDM2,PROM1,S100A4,SORBS2,SPP1,TGFB1
doxifluridine	chemical drug		-1.053	1.25e-07	AQP3,CDKN1A,MDM2,RPS27L,TP53INP1
DDX17	enzyme		0.45	1.25e-07	CCND1,CDKN1A,HTRA1,MDM2,S100A4
RHOA	enzyme		-0.557	1.3e-07	CCN2,CCND1,CDKN1A,FN1,GATA3,ICAM1,ITGB1,TAGLN,TGFB1
advanced glycation end-products	chemical - endogenous mammalian		-1.45	1.31e-07	BSG,CCN2,CDKN1A,FN1,SERPINE1,SPP1,TGFB1
FOXO1	transcription regulator		-1.541	1.33e-07	CCN2,CCND1,CDKN1A,CEBPD,EDN1,FABP5,FLNB,FN1,GPX1,ICAM1,IRS2,ITGB6,SERPINE1,SESN3,SOX2,SOX4,TGFB1
captopril	chemical drug		-0.8	1.35e-07	ANXA1,BGN,LAMC2,SPP1,TGFB1,TGFB2,TIMP1,TMSB10/TMSB4X
Ap1	complex		-0.577	1.43e-07	CCN2,CCND1,EDN1,FN1,ICAM1,KRT18,MUC5AC,S100A4,SERPINE1,TGFB1,TIMP1
PRL	cytokine		-0.424	1.47e-07	ANXA2,BTG1,CCND1,CDKN1A,CEBPD,CNN3,FN1,HES1,ICAM1,IFI6,SPP1,TGFB1,TIMP1,TSPAN13
NCF1	enzyme	Inhibited	-2.433	1.48e-07	CDKN1A,EDN1,FN1,ICAM1,SERPINE1,TGFB1
NFIC	transcription regulator		0	1.48e-07	CCND1,CDKN1A,HTRA1,IL32,PDGFA,TGFB1
RNF187	enzyme		0.36	1.49e-07	BHLHE40,CCND1,CDKN1A,ISG20,LTF,MDM2,TP53INP1,ZFP36L1
rottlerin	chemical drug		0.094	1.49e-07	CCND1,CDKN1A,ICAM1,IL32,ITGB1,MDM2,MUC5AC,PRDX1
EWSR1-FLI1	fusion gene/product	Activated	2.054	1.49e-07	CALD1,CCN2,CCND1,COL5A2,EDN1,NFKBIZ,NUAK1,TAGLN
losartan potassium	chemical drug		0.59	1.51e-07	ATP1A1,CCN2,EDN1,FN1,PDGFA,SERPINE1,SPP1,TGFB1,TGFB2,TIMP1
tamoxifen	chemical drug		1.096	1.52e-07	ASS1,CCND1,CDKN1A,CEBPD,FN1,G0S2,HES1,ISG20,MDM2,MT-CO1,MUC5AC,SMC4,SPP1,TAGLN
PIK3CA	kinase		0.232	1.64e-07	ATP1A1,CALD1,CCND1,CEBPD,IRS2,ITGB1,SERPINE1,TGFB1
SATB2	transcription regulator		1.253	1.7e-07	CDH6,EFEMP1,IL32,KRT8,LIMA1,MDM2,SPP1
SFRP1	transmembrane receptor		1.195	1.7e-07	CCND1,FN1,GATA3,KRT18,SERPINE1,SFRP1,TGFB2
DCN	other		-0.207	1.7e-07	BGN,CCN2,CDKN1A,ICAM1,ITGB1,SERPINE1,TGFB1
ARHGDIG	other		1.342	1.72e-07	ANXA1,COL5A2,EDN1,PADI1,PALLD
SPP1	cytokine		-0.483	1.97e-07	CCND1,CDKN1A,FN1,ICAM1,KRT18,PDGFA,S100A4,SERPINE1,SPP1,TGFB1,TIMP1
TGFA	growth factor		-0.502	1.99e-07	CCN2,CCND1,CDKN1A,ICAM1,LAMC2,MUC5AC,SERPINE1,TGFB1
Y 27632	chemical drug		1.84	1.99e-07	ACTG1,CCN2,CDKN1A,ICAM1,ITGB6,SERPINE1,TAGLN,TGFB1
quercetin	chemical drug	Activated	2.122	2.03e-07	APOL2,BHLHE40,CDKN1A,EDN1,ICAM1,IL32,IRS2,KLF10,KRT18,KRT8,MUC5AC,PLAC8
motexafin gadolinium	chemical drug	Activated	2	2.04e-07	MT1F,MT1G,MT1H,MT1X
halofuginone	chemical drug		1.387	2.07e-07	BGN,BHLHE40,CCN2,FN1,HES1,PROM1,SPP1,TAGLN,TGFB1,TIMP1
SB-431542	chemical reagent		0.787	2.2e-07	BGN,CCN2,CCND1,FN1,KRT18,SERPINE1,SPP1,TGFB1,TGFB2,TIMP1
AICAR	chemical - endogenous mammalian		0.81	2.22e-07	CCND1,CDKN1A,FN1,GATA3,GPX1,MDM2,PRDX1,SERPINE1,TGFB1
LEP	growth factor		-0.293	2.3e-07	AQP3,ASS1,CCND1,CDKN1A,EDN1,GPX1,HES1,ICAM1,IRS2,JUND,MDM2,MUC5AC,PRDX1,SERPINE1,SPP1,TGFB1,TIMP1
PP2/AG1879 tyrosine kinase inhibitor	chemical drug	Activated	2.158	2.4e-07	CCN2,CDKN1A,EDN1,FN1,ICAM1,IL32,SERPINE1,SPP1
troglitazone	chemical drug		1.343	2.44e-07	ANXA2,AQP3,CCND1,CDKN1A,CEBPD,FABP5,FN1,G0S2,ICAM1,LAMA3,MT1G,MT1H,SERPINE1,SPP1,TGFB1
miR-450a-5p (and other miRNAs w/seed UUUGCGA)	mature microRNA	Activated	2.449	2.55e-07	COL5A2,ITGB1,SERPINE1,SPP1,TGFB1,TGFB2
SMAD2	transcription regulator		0.236	2.58e-07	BGN,CCN2,CDKN1A,FN1,HES1,ITGB1,SERPINE1,SKIL,SOX2
LGALS1	other		-1.285	2.63e-07	BEX2,CDKN1A,FN1,ICAM1,IFNGR2,SERPINE1,SPP1,TGFB1
CCN1	other		-0.861	2.88e-07	CCND1,CDKN1A,FN1,ITGB1,SERPINE1,SFRP1,TGFB1,TIMP1
enalapril	biologic drug		1.153	2.88e-07	CCN2,FN1,S100A4,SERPINE1,SPP1,TGFB1,TGFB2,TIMP1
PPARGC1A	transcription regulator		-0.194	2.93e-07	CCN2,CDKN1A,CEBPD,EDN1,GPX1,ICAM1,IRS2,ITGB1,LDHB,MAL,MT-CO1,NFKBIZ,PDGFA,PTN,SOX2,TIMP1
pirinixic acid	chemical toxicant		0.989	3.02e-07	ANXA2,AQP3,BPGM,BSG,CCND1,CDKN1A,ECI1,FABP5,G0S2,KLF10,KRT8,LAMB3,LDHB,LY6D,MGST3,SERPINE1
phenylbutazone	chemical drug		-1.964	3.14e-07	ANXA1,ANXA2,CCND1,LAMC2,SPP1,TIMP1,TMSB10/TMSB4X
camptothecin	chemical drug		-0.172	3.45e-07	ANXA2,CCND1,CDKN1A,EDN1,ICAM1,IQGAP2,MAP4K4,MARCKSL1,MDM2,PBX1,PLAC8,SERPINE1,SKIL,SPP1,TGFB1,TGFBI,TP53INP1,TPM4,ZFP36L1
valsartan	chemical drug		1.507	3.53e-07	EDN1,FN1,ICAM1,SERPINE1,SPP1,TGFB1,TIMP1
NR4A1	ligand-dependent nuclear receptor		1.015	3.56e-07	BPGM,CCN2,CCND1,FN1,G0S2,ICAM1,ITGB1,KRT18,KRT8,MARCKSL1,MDM2,MUC5AC,SERPINE1
Interferon alpha	group	Inhibited	-2.208	3.6e-07	ANXA1,ANXA2,APOL2,AQP3,CADM1,CCND1,CDKN1A,GATA3,ICAM1,IFI6,IL32,ISG20,ITGB1,MAP4K4,MARCKSL1,MDM2,MT-CO1,TGFB1
Creb	group		-0.17	3.63e-07	CCND1,CDKN1A,CEBPD,FLNB,HES1,IRS2,MUC5AC,NRN1,PYCR1,SESN3,SKIL,SOX4,TGFB2,UBC
SP600125	chemical drug	Activated	2.112	3.63e-07	CCN2,CCND1,CDKN1A,FABP5,FN1,FOXQ1,ICAM1,PRDX1,PROM1,RUNX1,SERPINE1,SOX2,SPP1,TGFB1
STK17A	kinase		-1.987	3.66e-07	ATOX1,MT1H,MT1M,MT1X
MED15	transcription regulator		-1	3.66e-07	CCND1,CDKN1A,CLCA2,LIMA1
CLDN7	other		-1.492	3.67e-07	ABLIM1,CCN2,FADS3,FOXQ1,IFI6,LIMA1,MT1A,MT1X,MUC13
NPM1	transcription regulator		-0.632	3.98e-07	CADM1,CCN2,FN1,ICAM1,KLF10,LAMC2,LTF,NUAK1,TGFBI,ZFP36L1
riociguat	chemical drug			4.08e-07	SERPINE1,SPP1,TIMP1
methotrexate	chemical drug		0.255	4.12e-07	ACTG1,ASS1,CCND1,CDKN1A,ICAM1,MDM2,PBX1,PRDX1,SPP1,TGFB1,TP53INP1,ZFP36L1
carbon monoxide	chemical - endogenous mammalian		0.894	4.42e-07	CDKN1A,FN1,ICAM1,ITGB1,PRDX1,SERPINE1,TGFB1
HTT	transcription regulator		-1.633	4.53e-07	ATP1A1,BHLHE40,CCN2,CCND1,CDKN1A,ECI1,ECRG4,FN1,GCLM,GPC1,ITGB1,LDHB,LTF,MLF2,PROM1,RPS29,SFRP1,SPP1,TAGLN,TGFBI
FSH	complex		1.845	4.61e-07	AQP3,ARL4C,ARL6IP5,CCN2,CCND1,DUSP9,ISG20,KLF10,KRT18,MAP4K4,MT1H,MT1X,SERPINE1,TGFB2,TIMP1
IGF1R	transmembrane receptor		-1.532	4.82e-07	ANKRD1,CCND1,CDKN1A,EDN1,HTRA1,IFNGR2,IRS2,MT-CO1,PROM1,S100A4,SPP1,TGFB1,TGFBI
IL1A	cytokine	Inhibited	-2.336	4.88e-07	CDKN1A,ICAM1,IFNGR2,IL32,ITGB1,NFKBIZ,PDGFA,PDZK1IP1,SERPINE1,SPP1,TGFB1,TIMP1
THBS1	other	Inhibited	-2.205	4.9e-07	CCN2,FN1,ITGB1,TGFB1,TGFB2,TIMP1
pimagedine	chemical drug		0.277	4.9e-07	CCN2,ICAM1,MDM2,SERPINE1,TAGLN,TGFB1
IL13	cytokine		1.213	4.93e-07	CCN2,FN1,G0S2,GATA3,HTRA1,ICAM1,IFNGR2,IL32,MT1X,MUC5AC,PDGFA,SERPINE1,SOX2,SPP1,TGFB1,TIMP1
INS	other		-0.574	4.99e-07	AQP3,CCN2,CCND1,CDKN1A,EDN1,FADS3,ICAM1,IRS2,JUND,TGFB1
KLF10	transcription regulator	Inhibited	-2.195	5.17e-07	CCND1,CDKN1A,GATA3,SERPINE1,TGFB1
ITGA11	other		-0.447	5.17e-07	CCN2,FN1,SPP1,TGFB1,TIMP1
PTPN3	phosphatase	Inhibited	-2.184	5.17e-07	CDKN1A,FN1,SERPINE1,TAGLN,TGFBI
VEGFA	growth factor		0.021	5.39e-07	CCN2,CCND1,CDKN1A,EDN1,FN1,HES1,ICAM1,ITGB1,RUNX1,SERPINE1,TGFB1,TIMP1,TMSB10/TMSB4X
TSC2	other		1.075	5.89e-07	ANXA1,ANXA2,BEX1,CCND1,CDKN1A,CST6,DPP7,IRS2,LDHB,TAGLN
CDKN2A	transcription regulator		-0.341	6.03e-07	ASS1,CCN2,CCND1,CDKN1A,CEBPD,FN1,GATA3,MDM2,PDGFA,PYCR1,SERPINE1,SOX2,TGFBI,TP53INP1
TEAD	group			6.06e-07	CALD1,CCN2,CCND1,FN1
TAF4	transcription regulator		0.842	6.17e-07	CCN2,CCND1,MAP4K4,PDGFA,PTN,RUNX1,SPP1,TGFB1
DYSF	other			6.17e-07	ACTG1,ANKRD1,ANXA1,ANXA2,FN1,ITGB1,S100A4,TIMP1
RXRA	ligand-dependent nuclear receptor		0.7	6.24e-07	ARL4C,CCND1,CDKN1A,CEBPD,FABP5,GPX1,IL32,LTF,PDGFA,S100A4,SPP1,TGFB1,TGFB2
Fibrin	complex		0	6.57e-07	FN1,ICAM1,KRT18,SERPINE1,TAGLN
PDPK1	kinase		-0.07	6.62e-07	CCND1,CDKN1A,PDGFA,PROM1,SERPINE1,SOX2
phenacetin	chemical drug		-1.633	6.62e-07	ANXA1,ANXA2,LAMC2,SPP1,TIMP1,TMSB10/TMSB4X
bucladesine	chemical toxicant		0.562	6.65e-07	ACER2,ANXA1,ASS1,CCND1,CDKN1A,FN1,ICAM1,IRS2,LAMB3,SERPINE1,SRGN,TGFB1,TGFB2,TIMP1
RUNX3	transcription regulator		0.048	6.69e-07	CCN2,CCND1,CDKN1A,NUAK1,PAPPA,RUNX1,SPP1,TGFB1,TGFB2
OGA	enzyme		0.029	6.84e-07	ABLIM1,ACTG1,ASS1,CCND1,CDKN1A,DST,FLNB,FN1,IFNGR2,MDM2,PROM1,SOX2,TGFB1,TGFBI,TIMP1
EZH2	transcription regulator		-0.151	6.84e-07	CCND1,CDKN1A,GATA3,ICAM1,LAMB3,LAMC2,MAL2,PDGFA,PROM1,PTN,RUNX1,S100A4,TGFB1,TGFB2,TGFBI
raloxifene	chemical drug		-0.456	6.92e-07	ADIRF,CCND1,CDKN1A,FLNB,HES1,ITGB1,SERPINE1,SPP1,TGFB2,TIMP1
SALL4	transcription regulator		1.117	7.3e-07	ANXA2,ATP1B1,CCND1,FN1,IFI6,ISG20,ITGB1,SERPINE1,SFRP1,SOX2
5-fluorouracil	chemical drug		-1.76	7.33e-07	ANXA2,CCND1,CDKN1A,DCXR,MDM2,MT-CO1,PDGFA,PHLDA3,RPS27L,RPS29,SPP1,TGFB1,TMSB10/TMSB4X,ZFP36L1
ursodeoxycholic acid	chemical - endogenous mammalian		0.128	7.5e-07	CCN2,GCLM,PDGFA,SPP1,TGFB1,TGFB2,TIMP1
TFAP2A	transcription regulator		0.218	7.59e-07	ANXA1,CCND1,CDKN1A,EFEMP1,IL32,PRDX1,SERPINE1,SESN3,TIMP1
retinoid	chemical drug		0.643	7.65e-07	CDKN1A,EDN1,LIMA1,MUC5AC,TGFB1,TGFBI
IL33	cytokine		0.127	7.93e-07	CCND1,EHD1,G0S2,GATA3,ICAM1,IL32,MDK,NFKBIZ,PRDX1,RPS27L,SERPINE1,SKIL,SOX2,TGFB1,TIMP1
FGFR2	kinase		1.75	8.08e-07	CCND1,CDKN1A,FN1,FOXQ1,HES1,ICAM1,SFRP1,SOX2,SPP1
RAF1	kinase		0.725	8.13e-07	ANKRD1,ANXA1,BTG1,CCND1,CDKN1A,ITGB1,LAMA3,MT1B,MT1F,MT1M,TIMP1
HOXA5	transcription regulator		-1.109	8.25e-07	CDKN1A,KLF10,MDM2,PTN,TGFB1
BRD7	transcription regulator	Inhibited	-2.164	8.25e-07	CDKN1A,FN1,KRT8,MDM2,SERPINE1
DLX1	transcription regulator		-1.134	8.3e-07	CADM1,CDH6,HTRA1,SERPINE1,SOX2,TGFBI,ZFP36L1
PRKCB	kinase		-1.4	8.3e-07	CCND1,CDKN1A,FN1,ICAM1,IRS2,SERPINE1,TGFB1
lysophosphatidic acid	chemical - other		-0.966	8.44e-07	ANKRD1,CCN2,CCND1,EDN1,ICAM1,MDM2,SERPINE1,TAGLN
Jnk	group		-0.43	8.51e-07	BTG1,CCN2,CCND1,EDN1,FN1,HES1,ICAM1,JUND,SERPINE1,TGFB1,TIMP1
PTH	other		-1.908	8.99e-07	BHLHE40,CCN2,CCND1,CDKN1A,FN1,LIMA1,PDGFA,RUNX1,SPP1,TGFB1
Sb202190	chemical drug		0.99	9.72e-07	CCN2,CCND1,CDKN1A,FN1,ICAM1,PRDX1,RUNX1,SERPINE1,SPP1
FAS	transmembrane receptor		0.2	9.76e-07	ANXA2,BGN,CCN2,CDKN1A,CEBPD,ICAM1,IQGAP2,JUND,MAP4K4,SERPINE1,SKIL,SPP1,TGFB1,TPM4
EIF2AK2	kinase		0.174	9.82e-07	BHLHE40,CCND1,CDKN1A,CEBPD,IFI6,IRS2,ISG20,MT1M
NME1	kinase		1.295	1.01e-06	CCN2,CCND1,CDKN1A,PTN,SERPINE1,TIMP1
silibinin	chemical drug		-0.897	1.01e-06	CCN2,CCND1,CDKN1A,FN1,KRT18,MUC5AC,PROM1
simvastatin	chemical drug		0.518	1.02e-06	ANXA1,CALD1,CCN2,CCND1,CDKN1A,EDN1,ICAM1,MUC5AC,SERPINE1,SPP1,TIMP1
AGN194204	chemical drug		-0.659	1.11e-06	ANXA2,ARL4C,ASS1,ATP1A1,CDKN1A,GATA3,IRS2,PLAC8,SMC4,SPP1,TIMP1
Ro31-8220	chemical drug	Activated	2.34	1.15e-06	CDKN1A,FN1,ICAM1,ITGB1,MDM2,SERPINE1
curcumin	chemical drug		1.078	1.29e-06	ATOX1,CCN2,CCND1,CDKN1A,EDN1,GCLM,ICAM1,JUND,MARCKSL1,MDM2,MLF2,PRAP1,PTN,SERPINE1
SOX2	transcription regulator		-0.745	1.3e-06	BHLHE40,CCN2,CCND1,CDKN1A,CST6,EFEMP1,GATA3,KRT18,LIMA1,PROM1,SERPINE1,SOX2,SPP1,TGFB1,TGFB2,TSPAN15
AMBRA1	other		-1.604	1.31e-06	CCND1,CDKN1A,COL5A2,FN1,SERPINE1,TGFB2
miR-145-5p (and other miRNAs w/seed UCCAGUU)	mature microRNA		1.981	1.34e-06	MDM2,MYL9,PADI1,PROM1,SERPINE1,SOX2,TAGLN
KLF4	transcription regulator		-1.448	1.34e-06	CCND1,CDKN1A,CST6,EFEMP1,FN1,HES1,IL32,PROM1,SERPINE1,SOX2,TAGLN,TGFB1,TGFB2
calcitriol	chemical drug		-1.078	1.37e-06	ABLIM1,ANXA2,CCND1,CDKN1A,CEBPD,EDN1,FN1,GATA3,GLRX,HES1,LTF,MAL,PADI1,PDGFA,PYCR1,SPP1,TGFB1,TGFB2,TP53INP1
RB1CC1	other		-1.165	1.41e-06	CCND1,CDKN1A,SERPINE1,SKIL
SREBF1	transcription regulator		0.518	1.42e-06	ATOX1,BHLHE40,CDKN1A,CEBPD,FABP5,FN1,IRS2,MDK,MT-CO1,RPS27,SERPINE1,TGFB1
IL2	cytokine		-0.972	1.48e-06	ANXA1,BHLHE40,CCND1,CDKN1A,EDN1,GATA3,ICAM1,IFI6,IFNGR2,ISG20,ITGB1,JUND,PLAC8,S100A4,SERPINE1,SESN3,SPP1,TGFB1,TIMP1,TP53INP1
KLF2	transcription regulator		0.581	1.48e-06	ASS1,CCN2,CDKN1A,EDN1,IL32,ITGB1,SERPINE1,TGFB1,TGFB2,TIMP1
arsenic trioxide	chemical drug		0.881	1.54e-06	ATP1B1,CCND1,CDKN1A,FN1,GCLM,GLRX,ITGB1,MT1B,MT1F,MT1G,MT1H,MT1X,SKIL
testosterone	chemical - endogenous mammalian		1.059	1.55e-06	ANKRD1,ANXA1,ATP1B1,BGN,CCND1,CDKN1A,FN1,GPC1,IRS2,ITGB1,JUND,MAL,MT-CO1,TGFB2
PAX3-FOXO1	fusion gene/product		1.732	1.58e-06	ANXA1,ATP1A1,BSG,CADM1,CCND1,CDKN1A,FABP5,HTRA1,LY6D,MDM2,MT1X,SPP1
MEF2D	transcription regulator		-1.358	1.61e-06	CCN2,CCND1,FN1,GCLM,JUND,TGFB1,TGFB2
pertuzumab	biologic drug			1.62e-06	CCND1,CDKN1A,MDM2
COL1A2	other			1.62e-06	CDKN1A,SERPINE1,TGFB1
TWIST2	transcription regulator		-1.751	1.69e-06	CCND1,CDKN1A,FN1,MGST3,SOX2,TGFB1
2-bromoethylamine	chemical reagent		-1.664	1.69e-06	ANXA1,ANXA2,LAMC2,SPP1,TIMP1,TMSB10/TMSB4X
N-[N-(3,5-difluorophenacetyl-L-Ala)]-S-phenylglycine t-butyl ester	chemical - protease inhibitor		1.061	1.74e-06	HES1,ICAM1,S100A4,SERPINE1,SKIL,SOX2,TGFB1,TGFBI
puromycin aminonucleoside	chemical reagent		-1.414	1.74e-06	ACTG1,ANXA1,ANXA2,ITGB1,LAMC2,SPP1,TIMP1,TMSB10/TMSB4X
VHL	transcription regulator		-0.845	1.74e-06	BHLHE40,CCN2,CCND1,CDKN1A,FN1,GPX1,RUNX1,TAGLN,ZFP36L1
HMG20A	transcription regulator		-0.707	1.87e-06	ACTG1,CCN2,EDN1,KRT18,SERPINE1,TAGLN,TGFB1,TIMP1
plicamycin	chemical drug		0.257	1.87e-06	CCN2,CDKN1A,MDM2,MUC5AC,PROM1,SERPINE1,TIMP1,UBC
HDAC1	transcription regulator		1.183	1.97e-06	CCND1,CDKN1A,FN1,HES1,MDM2,MT1G,PDGFA,SERPINE1,SFRP1,SOX2,SPP1,TAGLN
CCL2	cytokine		0.005	2e-06	CCND1,CEBPD,ICAM1,IL32,SERPINE1,SOX2,TGFB1,TIMP1
LIN28A	other		-0.441	2.15e-06	CCN2,CCND1,CDKN1A,COL5A2,SOX2,TAGLN
TIMP3	other		0	2.15e-06	ITGB6,LAMC2,MUC5AC,SERPINE1,SKIL,TGFB1
EGR1	transcription regulator		-1.459	2.16e-06	CCND1,CDKN1A,FN1,ICAM1,JUND,PDGFA,SERPINE1,SPP1,TGFB1,TIMP1
SRC (family)	group		-1.131	2.42e-06	ATP1A1,FN1,ICAM1,PROM1,S100A4,SOX2
FOXO4	transcription regulator		-0.617	2.44e-06	CCN2,CCND1,CDKN1A,FABP5,FLNB,SERPINE1,SESN3,TGFB1
gentamicin	chemical drug		0.094	2.49e-06	CCND1,GUCA2A,ICAM1,MDM2,NUAK1,PTN,RPS27L,SOX4,SPP1,TCIM,TGFB1,TIMP1,ZFP36L1
5-N-ethylcarboxamido adenosine	chemical reagent		-0.707	2.6e-06	BHLHE40,CCN2,CEBPD,PROM1,SERPINE1,SOX2,TGFB1,UBC
IFNA2	cytokine		1.896	2.63e-06	ANXA1,CDKN1A,IFI6,ISG20,MAL,MDM2,MT1B,MT1F,MT1G,MT1M,MT1X
ADAMTS18	peptidase		-0.13	2.67e-06	CCN2,GATA3,LAMA3,LAMB3,LAMC2
ROCK1	kinase		-0.088	2.67e-06	CCN2,CCND1,EDN1,ICAM1,TGFB2
pirfenidone	chemical drug		0.796	2.67e-06	CCN2,FN1,PDGFA,TGFB1,TGFB2
PIN1	enzyme		0.014	2.7e-06	CCND1,CDKN1A,FN1,HES1,MDM2,TGFB1,TIMP1
PLK1	kinase			2.71e-06	ANKRD1,CDKN1A,MDM2,TGFB1,TGFB2,TGFBI
MMP9	peptidase		-1.369	2.78e-06	CCND1,CDKN1A,ICAM1,ITGB1,MDK,PBX1,TGFB1,TIMP1
withaferin A	chemical reagent		0.254	2.82e-06	CDKN1A,RUNX1,SERPINE1,SPP1
N,N-dimethylarginine	chemical - endogenous mammalian			2.82e-06	CCN2,FN1,ICAM1,SERPINE1
mir-8	microRNA		0.737	2.84e-06	CCND1,CDKN1A,FN1,ITGB1,ITGB6,PHLDA3,PROM1,SOX2,TGFB2,TSPAN1
prednisolone	chemical drug		-0.302	2.84e-06	BTG1,CEBPD,EDN1,HES1,IRS2,ISG20,PRDX1,PRDX2,SPP1,SRGN,TGFB1
MYO6	other		-1.134	2.93e-06	ACTG1,COL5A2,GLRX,MYL9,NFKBIZ,PDGFA,TAGLN
mir-1	microRNA		0.867	2.96e-06	ANXA2,CCND1,CNN3,EDN1,FN1,PDGFA,SFRP1,ZFP36L1
ETV5	transcription regulator		-0.822	2.96e-06	BEX1,CCND1,CDKN1A,FN1,ICAM1,ITGB1,MUC5AC,SPP1
PPARA	ligand-dependent nuclear receptor		1.394	3.03e-06	ANXA2,AQP3,ASS1,CCND1,CDKN1A,CEBPD,ECI1,EDN1,FABP5,G0S2,KRT8,LAMB3,LY6D,MGST3,SMC4
Focal adhesion kinase	group		0.557	3.16e-06	ICAM1,KRT18,KRT8,PALLD,TAGLN
mir-17	microRNA		1.003	3.17e-06	CCN2,CCND1,CDKN1A,FN1,MDM2,RUNX1,TP53INP1
TEAD1	transcription regulator		-0.652	3.32e-06	CALD1,CCN2,CCND1,CDKN1A,COL5A2,EDN1,NFKBIZ,NUAK1,TAGLN
paraquat	chemical toxicant		-0.6	3.36e-06	CCN2,CEBPD,EDN1,FN1,GPX1,LAMC2,TGFB1,TIMP1
glucocorticoid	chemical drug		-0.996	3.42e-06	ANXA1,CALD1,CCN2,CDKN1A,CEBPD,EDN1,FN1,ICAM1,SERPINE1,SPP1,TGFB1,TGFB2
NFE2L2	transcription regulator		0.883	3.53e-06	ACTG1,ATP1A1,CCN2,CDKN1A,FN1,GCLM,GPX1,ICAM1,IFNGR2,MGST3,PRDX1,SERPINE1,SRGN,TGFB1,UBC
apigenin	chemical - endogenous non-mammalian		-0.747	3.72e-06	CCND1,CDKN1A,GCLM,ICAM1,MDM2,MUC5AC,TAGLN
Fc gamma receptor	group		0.625	3.72e-06	CCND1,CDKN1A,HES1,ICAM1,TGFB1
ALDH1A2	enzyme		-0.277	3.72e-06	BGN,CCN2,SPP1,TGFBI,TIMP1
SMAD5	transcription regulator		-1.179	3.72e-06	CCN2,ICAM1,PDGFA,RUNX1,SERPINE1
platelet activating factor	chemical - endogenous mammalian		0	3.76e-06	CDKN1A,FN1,ICAM1,MUC5AC,SERPINE1,TIMP1
ITGAV	transmembrane receptor		-0.816	3.76e-06	CDKN1A,FN1,ICAM1,SERPINE1,TGFB1,TIMP1
CAT	enzyme		1.524	3.76e-06	CDKN1A,FN1,MUC5AC,SERPINE1,TAGLN,TIMP1
IGFBP2	other		-0.115	3.76e-06	CADM1,CCND1,EFEMP1,FN1,PTN,RBMS3
BIRC5	other			3.76e-06	BGN,CCN2,CDKN1A,COL5A2,FN1,MDM2
CDK19	kinase		1.633	3.8e-06	CDKN1A,DCXR,MDM2,PDGFA,PHLDA3,RPS27L,TGFB1,ZFP36L1
berberine	chemical drug		0.875	3.8e-06	BSG,CCND1,CDKN1A,FN1,ICAM1,MDM2,TGFB1,TIMP1
BDKRB2	G-protein coupled receptor		0.119	3.83e-06	CCN2,EDN1,ICAM1,TGFB1
UBR5	enzyme		1.067	3.83e-06	CCND1,CDKN1A,MDM2,SOX2
MTOR	kinase		0.866	3.93e-06	ARL4C,BEX1,CCND1,CDKN1A,CEBPD,FABP5,FN1,GATA3,IRS2,LDHB,MDM2,MT-CO1,SOX4
elocalcitol	chemical drug			4.03e-06	SPP1,TGFB1,TGFB2
Muc1	transmembrane receptor			4.03e-06	CCND1,MUC5AC,PDGFA
FT671	chemical - protease inhibitor			4.03e-06	CDKN1A,MDM2,RPS27L
HNF1B	transcription regulator		-0.563	4.04e-06	BGN,BHLHE40,COL5A2,DST,FN1,ITGB6,PDZK1IP1,S100A4
hexachlorobenzene	chemical toxicant		-1.633	4.18e-06	ANXA1,ANXA2,LAMC2,SPP1,TIMP1,TMSB10/TMSB4X
DETA-NONOate	chemical reagent		-0.752	4.18e-06	BGN,CCND1,CDKN1A,ICAM1,SERPINE1,TIMP1
sodium chloride	chemical - endogenous mammalian	Inhibited	-2.038	4.34e-06	CCN2,EDN1,FN1,GPX1,ICAM1,SPP1,TGFB1
SSRP1	transcription regulator			4.36e-06	CDKN1A,KRT8,MDM2,PDGFA,TAGLN
nitrofurantoin	chemical drug		-0.99	4.49e-06	ACTG1,ANXA2,ASS1,CCND1,ITGB1,PRDX1,PRDX2,SPP1,TIMP1
rosiglitazone	chemical drug		0.713	4.52e-06	AQP3,ATP1A1,CCN2,CCND1,CDKN1A,EDN1,FABP5,FN1,GATA3,ICAM1,IRS2,KRT18,LAMB3,SERPINE1,TIMP1
methyl methanesulfonate	chemical toxicant		-1.016	4.63e-06	BTG1,CDKN1A,ISG20,MDM2,PHLDA3,TP53INP1
Histone h3	group			4.74e-06	CCND1,CDKN1A,GATA3,HES1,ICAM1,IFI6,MDM2,MT1G,PALLD,RPS29,SFRP1,SPP1,TAGLN,TGFB1,UBC
SATB1	transcription regulator		0.415	4.95e-06	ACTG1,CCND1,CDKN1A,GATA3,GLRX,ITGB1,MAL,MT1A,RUNX1
GLIS2	transcription regulator		-0.152	5.08e-06	CCN2,CCND1,IL32,SERPINE1,TGFB1
LRP6	transmembrane receptor		0.391	5.12e-06	CCN2,CCND1,GATA3,KRT18,SPP1,TGFB1
AKT2	kinase		-1.015	5.12e-06	CDKN1A,GCLM,ITGB1,PALLD,TGFB1,TIMP1
GATA4	transcription regulator		-0.326	5.16e-06	ANKRD1,ASS1,CCN2,EDN1,GATA3,HES1,S100A4,SPP1,TAGLN,TGFBI,TIMP1
vancomycin	biologic drug		-0.841	5.61e-06	ANXA1,ANXA2,CCND1,LAMC2,NUAK1,SOX4,SPP1,TCIM,TIMP1,TMSB10/TMSB4X
reactive oxygen species	chemical toxicant		-1.153	5.76e-06	CCN2,CDKN1A,EDN1,GLRX,MDM2,MUC5AC,SERPINE1,TGFB1
SMARCB1	transcription regulator		-1.053	5.84e-06	ATP1B1,BTG1,CCND1,CDKN1A,COL5A2,HES1,MDM2,PTMS,PTN,SMC4
HOXC8	transcription regulator		1.387	5.9e-06	ANKRD1,ASS1,Eif2s3y,SPP1,TAGLN
NF1	other		0	5.9e-06	ARL6IP5,CCND1,ICAM1,MDK,PDGFA
indole-3-carbinol	chemical drug		-1.231	5.9e-06	ANXA1,CCND1,CDKN1A,GATA3,SPP1
lithium chloride	chemical drug		0.485	6.09e-06	ASS1,BSG,CCND1,CDKN1A,GATA3,HES1,MT1G,TAGLN
LATS2	kinase		-0.277	6.23e-06	CCN2,CDKN1A,GATA3,KRT18,LTF,SPP1
PRKN	enzyme		-0.293	6.27e-06	CCND1,CDKN1A,FN1,ICAM1,PRDX1,PRDX2,SERPINE1
Insulin	group		-0.505	6.41e-06	ATP1A1,BPGM,CCN2,CCND1,CDKN1A,CEBPD,ECI1,EDN1,FN1,GATA3,HES1,ICAM1,IRS2,LDHB,SERPINE1,TGFB1,TGFBI,TIMP1
desoxycorticosterone	chemical - endogenous mammalian		-1.029	6.59e-06	CCN2,SERPINE1,SPP1,TGFB1
STK3	kinase		0	6.59e-06	CCN2,CCND1,SOX4,SPP1
SMAD6	transcription regulator			6.59e-06	PROM1,SERPINE1,SPP1,TGFB1
ethidium	chemical drug			6.59e-06	CCN2,CCND1,SERPINE1,TIMP1
L-arginine	chemical - endogenous mammalian		1.147	6.81e-06	ASS1,BGN,FN1,SERPINE1,TGFB1
asoprisnil	chemical drug		-1.342	6.81e-06	AQP3,G0S2,LAMB3,MT1G,MT1H
IRS1	enzyme		0.341	6.82e-06	CCND1,CEBPD,GATA3,IRS2,PDGFA,SPP1,TAGLN,TGFBI
KLF11	transcription regulator		0.378	6.82e-06	CCN2,EDN1,ITGB6,PDGFA,SERPINE1,TGFB1,TGFB2,TIMP1
RAS	group		0.488	7.21e-06	CCN2,CCND1,CDKN1A,EDN1,FN1,PDGFA,PRDX1,SERPINE1
miR-34a-5p (and other miRNAs w/seed GGCAGUG)	mature microRNA		1.875	7.21e-06	CCND1,CDKN1A,EFEMP1,ICAM1,SOX2,TAGLN,TP53INP1,TSPAN13
IL1RN	cytokine		-0.131	7.21e-06	CDKN1A,ICAM1,IFI6,IL32,ISG20,SERPINE1,SPP1,TIMP1
KL	enzyme		1	7.53e-06	CCN2,CCND1,CDKN1A,FN1,ICAM1,TGFB1
RETN	other		-0.651	7.53e-06	CCN2,EDN1,FABP5,ICAM1,SERPINE1,SPP1
LIF	cytokine		-0.075	7.72e-06	CCND1,CDKN1A,CEBPD,FN1,HES1,KLF10,MT-CO1,SOX2,SPP1,TIMP1
NCOA3	transcription regulator		0.407	7.75e-06	ANKRD1,CCN2,CCND1,CDKN1A,HES1,TAGLN,TGFB2
RB1	transcription regulator		0.039	7.81e-06	ATP1A1,ATP1B1,CCN2,CCND1,CDKN1A,FN1,HES1,IRS2,KLF10,KRT18,MT1G,PROM1,SERPINE1,TGFB1,TGFB2
DLL1	enzyme		0.526	7.82e-06	CCN2,CDKN1A,GATA3,HES1,TAGLN
N-[amino(dimethylamino)methylidene]-4-[(3aS,9bR)-8-ethoxy-7-methoxy-1,3,3a,9b-tetrahydrofuro[3,4-c]isoquinolin-5-yl]benzamide	chemical reagent			8.02e-06	CCN2,FN1,SERPINE1
BDKRB1	G-protein coupled receptor			8.02e-06	CCN2,EDN1,TGFB1
NET1	other			8.02e-06	FN1,ITGB1,SERPINE1
APOM	transporter			8.02e-06	CCN2,FN1,TGFB1
eprosartan	chemical drug			8.02e-06	FN1,SERPINE1,TGFB1
DDX5	enzyme		0.597	8.26e-06	CCND1,CDKN1A,HTRA1,S100A4,TGFB1,TIMP1
gentamicin C	chemical drug		-1.633	8.26e-06	ANXA1,ANXA2,LAMC2,SPP1,TIMP1,TMSB10/TMSB4X
Angiotensin II receptor type 1	group			8.43e-06	ATP1A1,EDN1,SERPINE1,TIMP1
C-21	chemical drug		1.154	8.43e-06	CCN2,SPP1,TGFB1,TIMP1
superoxide	chemical - endogenous mammalian		-1	8.43e-06	FN1,ICAM1,MARCKSL1,TIMP1
AR	ligand-dependent nuclear receptor		1.066	8.53e-06	ANKRD1,AQP3,BEX1,BPGM,CCN2,CCND1,CDKN1A,CNN3,EDN1,FABP5,FAM174B,ICAM1,PDGFA,PSCA,SERPINE1,SPP1,TGFB1,TGFB2
Ige	complex		-1.509	8.58e-06	ANXA1,AQP3,CARHSP1,CDKN1A,EDN1,ICAM1,MARCKSL1,PDGFA,PRDX1,RUNX1,SPP1,TGFB1
BMP2	growth factor		-0.638	8.66e-06	BHLHE40,BSG,CCND1,CDKN1A,FN1,KLF10,SOX2,SPP1,TAGLN,TIMP1
MYCN	transcription regulator		1.373	8.84e-06	ACTG1,CCN2,CCND1,CDKN1A,COL5A2,FN1,ITGB1,MDM2,PROM1,RPS27,SERPINE1,TAGLN
ethanol	chemical - endogenous mammalian		-1.94	9.01e-06	CCN2,CCND1,CDH13,CDKN1A,CEBPD,EDN1,ICAM1,MGST3,SERPINE1,SOX2,TGFB1,TGFB2,TIMP1,TP53INP1
lomustine	chemical drug		-1.633	9.05e-06	ANXA1,ANXA2,LAMC2,SPP1,TIMP1,TMSB10/TMSB4X
fulvestrant	chemical drug		-1.004	1.06e-05	CCND1,CDKN1A,CEBPD,HES1,ICAM1,ITGB1,KLF10,LTF,MDM2,TGFB1,TGFB2
NUMB	other		-0.849	1.06e-05	CDKN1A,HES1,PROM1,PSCA
SMURF2	enzyme		-0.747	1.06e-05	CCN2,FN1,SERPINE1,SKIL
CX3CL1	cytokine		-1.242	1.11e-05	FABP5,ICAM1,PROM1,SOX4,SPP1,TGFB1,TGFB2,TIMP1
STAT5A	transcription regulator		0.254	1.13e-05	CCND1,CDKN1A,FOXQ1,ICAM1,KLF10,LAMB3,MAL2,MDM2,MUC13,TGFBI,TSPAN13
STAT6	transcription regulator		0.195	1.15e-05	ABLIM1,ANXA1,ASS1,CDKN1A,FN1,GATA3,IRS2,ISG20,LY6D,MUC5AC,PDGFA,SERPINE1,TGFB1,TIMP1
EP300	transcription regulator		-0.996	1.15e-05	CCND1,CDKN1A,CNN3,EDN1,FN1,GATA3,LAMA3,LAMC2,MDM2,PBX1,PDGFA,SOX2,TGFB2,WNT5B
N-nitro-L-arginine methyl ester	chemical drug		-0.76	1.16e-05	BGN,CCN2,FN1,ICAM1,SERPINE1,TGFB1,TIMP1
tempol	chemical drug	Activated	2.219	1.16e-05	ICAM1,MT-CO1,SERPINE1,SPP1,TGFB1
ethionine	chemical toxicant		-1.342	1.16e-05	ANXA1,LAMC2,SPP1,TIMP1,TMSB10/TMSB4X
trovafloxacin	chemical drug		-0.816	1.18e-05	BHLHE40,CDKN1A,ICAM1,ISG20,MDM2,SERPINE1
triamterene	chemical drug		-1.633	1.18e-05	ANXA1,ANXA2,LAMC2,SPP1,TIMP1,TMSB10/TMSB4X
IL5	cytokine		-1.373	1.21e-05	ANXA2,ASS1,ATP1B1,CDKN1A,GCLM,ICAM1,ITGB6,PYCR1,S100A4,TGFB1,TPM4
tyrphostin AG490	chemical drug		0.784	1.23e-05	CCN2,CDKN1A,EDN1,ICAM1,SPP1,TAGLN,TIMP1
F3	transmembrane receptor		-1.044	1.28e-05	CCN2,DUSP9,EFEMP1,ICAM1,MDK,SERPINE1
COLQ	other		0.128	1.28e-05	BGN,COL5A2,FN1,GPC1,TGFB1,TIMP1
fenamic acid	chemical reagent		-1.664	1.28e-05	ANXA1,ANXA2,LAMC2,SPP1,TIMP1,TMSB10/TMSB4X
ADCYAP1	other		-1.265	1.31e-05	BCAM,CEBPD,CNN3,COL5A2,GATA3,GCLM,KRT8,TGFB2,TGFBI,TMSB10/TMSB4X
BMP4	growth factor		-0.425	1.31e-05	CCND1,CDKN1A,GATA3,HES1,HTRA1,ITGB6,KLF10,SERPINE1,SOX2,TAGLN
NORAD	other		0.447	1.31e-05	BHLHE40,CCN2,IL32,PDGFA,TAGLN
plerixafor	chemical drug		1.484	1.31e-05	CCN2,EDN1,GPX1,SOX2,TGFB1
WWTR1-CAMTA1	fusion gene/product		0.218	1.32e-05	CCN2,CEBPD,PDGFA,SERPINE1
TP53INP1	other			1.4e-05	CDKN1A,MDM2,TP53INP1
SHCBP1	other			1.4e-05	CCND1,PROM1,SOX2
YWHAB	other			1.4e-05	BCAM,CCND1,TAGLN
spironolactone	chemical drug		1.158	1.4e-05	BGN,CCN2,CDKN1A,EDN1,FN1,ICAM1,TGFB1
aflatoxin B1	chemical - endogenous non-mammalian	Inhibited	-2.53	1.42e-05	CDH13,CDKN1A,GCLM,IRS2,LAMC2,MAP4K4,MDM2,PHLDA3,SFRP1,SMC4,SPP1
PRKCD	kinase	Inhibited	-2.234	1.45e-05	CCND1,CDKN1A,ICAM1,IL32,LAMB3,MUC5AC,PROM1,SERPINE1,SOX2
15-deoxy-delta-12,14 -PGJ 2	chemical - endogenous mammalian		0.66	1.46e-05	CCN2,CCND1,CDKN1A,CEBPD,FN1,GCLM,ICAM1,PRDX1,SERPINE1,SPP1
KDM3A	transcription regulator		-0.447	1.48e-05	CCN2,CCND1,EDN1,SERPINE1,TAGLN
AGTR1	G-protein coupled receptor		-0.152	1.48e-05	CCND1,EDN1,FN1,SERPINE1,TGFB1
DACH1	transcription regulator		0.152	1.48e-05	CDKN1A,EFEMP1,SERPINE1,SOX2,TGFB1
pentoxifylline	chemical drug		0.243	1.48e-05	CCN2,CCND1,ICAM1,TGFB1,TIMP1
MAPK3	kinase		-0.152	1.49e-05	CCND1,CDKN1A,FN1,ITGB1,JUND,SPP1,TIMP1
streptozocin	chemical drug	Inhibited	-2.667	1.51e-05	ATP1A1,ATP1B1,CCN2,CDKN1A,FN1,ICAM1,IRS2,SERPINE1,SPP1,TGFB1,UBC
Notch	group		-0.679	1.58e-05	ABLIM1,ANKRD1,CDKN1A,GATA3,HES1,SOX2,TAGLN,TSPAN13
Ras homolog	group			1.62e-05	CCN2,CCND1,CDKN1A,ITGB1
RND3	enzyme		1.122	1.62e-05	CCND1,CDKN1A,FN1,HES1
MDL 73811	chemical reagent		-1.964	1.62e-05	CDKN1A,FN1,IL32,SERPINE1
CEBPB	transcription regulator		-1.283	1.63e-05	CCND1,CDKN1A,CEBPD,COL5A2,FN1,ICAM1,IFNGR2,IRS2,JPT1,KLF10,KRT18,NFKBIZ,SERPINE1,SMC4,SPP1,TGFB1
PLAU	peptidase		-0.447	1.64e-05	CCND1,FN1,ICAM1,MDM2,PTN,SERPINE1
LEPR	transmembrane receptor		0	1.65e-05	BTG1,EDN1,FN1,IRS2,MAP4K4,SERPINE1,TGFB1,TIMP1,TP53INP1
bexarotene	chemical drug		-1.093	1.65e-05	ADIRF,ARL6IP5,CCND1,ICAM1,ITGB6,KLF10,SELENOM,TGFB1,TGFB2
Laminin (complex)	complex		0.776	1.67e-05	CCND1,FN1,ITGB1,SERPINE1,TGFB2
MYF6	transcription regulator		0.849	1.68e-05	CDKN1A,IL32,LTF,PDGFA,SERPINE1,SPP1,TGFB1
valproic acid	chemical drug		-0.211	1.71e-05	CCND1,CDKN1A,EDN1,GCLM,ICAM1,JUND,LIMA1,MT1G,PDZK1IP1,S100A4,SERPINE1,SOX2,SPP1,TGFB1
TRAF3IP2	enzyme		-0.555	1.78e-05	CCN2,CEBPD,GATA3,ICAM1,NFKBIZ,TGFB1
GDF11	growth factor			1.78e-05	ICAM1,LAMA3,LAMB3,PDGFA,SPP1,TGFB1
tyrphostin AG 1478	chemical drug		-0.323	1.78e-05	CCND1,CDKN1A,EDN1,ICAM1,MUC5AC,RUNX1
Ngf	group	Inhibited	-2.415	1.78e-05	ANXA2,CCND1,CDKN1A,SERPINE1,TGFB1,TGFB2
PAX3	transcription regulator			1.78e-05	ANXA1,ASS1,CDKN1A,G0S2,LAMB3,MDM2,SOX4,SRGN,TGFB2
uranyl nitrate	chemical toxicant		-1.026	1.79e-05	CYP4B1,PRDX1,PRDX2,RPS29,SPP1,TAGLN,UBC
BCL2	transporter		0.336	1.79e-05	CCND1,CDKN1A,ICAM1,ITGB1,MDM2,TGFB2,TIMP1
let-7a-5p (and other miRNAs w/seed GAGGUAG)	mature microRNA		1.289	1.86e-05	BSG,CARHSP1,CCND1,COL5A2,EDN1,FN1,PDGFA,S100A4,TAGLN
IFN Beta	group		-0.539	1.86e-05	CDKN1A,CEBPD,FN1,ICAM1,IFI6,ISG20,MAL,SERPINE1,SPP1,TGFB1
fasudil	chemical drug		1.387	1.87e-05	CCN2,ICAM1,TAGLN,TGFB1,TGFB2
FUS-DDIT3	fusion gene/product		1.342	1.87e-05	CCN2,EFEMP1,FN1,PALLD,SERPINE1
HCAR1	G-protein coupled receptor	Inhibited	-2	1.97e-05	BSG,EDN1,ICAM1,TGFB2
TCF/LEF	group			1.97e-05	CCND1,FN1,ITGB1,SERPINE1
PRRX1	transcription regulator		-1.989	1.97e-05	PALLD,PROM1,SOX2,TGFB1
MAP3K5	kinase			1.97e-05	CCN2,CCND1,CDKN1A,TGFB1
CCN3	growth factor		-0.13	1.97e-05	CCN2,HES1,ITGB1,SERPINE1
ELF5	transcription regulator			1.97e-05	GATA3,ITGB1,KRT8,RUNX1
3-aminobenzamide	chemical toxicant		1.082	1.97e-05	CDKN1A,ICAM1,MDM2,TIMP1
RBM20	other			2.01e-05	ANKRD1,ATP1B1,CARHSP1,ITGB1,SOX4,TGFB2,ZFP36L1
APOE	transporter		-0.342	2.01e-05	BCAM,BGN,CCN2,CCND1,EDN1,FABP5,GATA3,ICAM1,SERPINE1,SPP1,TGFB1,TIMP1
SPDEF	transcription regulator		0.509	2.07e-05	CCN2,CDKN1A,COL5A2,MUC5AC,SERPINE1,TGFB1
ADAM17	peptidase			2.07e-05	CCND1,FN1,HES1,ITGB1,MUC5AC,SOX2
INSR	kinase		1.118	2.09e-05	ANKRD1,ATP1A1,ATP1B1,CCN2,CCND1,CDKN1A,ECI1,EDN1,KLF10,MARCKSL1,MDM2,MT-CO1,SERPINE1,SOX2,TGFB1
pioglitazone	chemical drug		0.129	2.09e-05	CCN2,CCND1,CDKN1A,CEBPD,FN1,ICAM1,IRS2,SERPINE1,TGFB1
poly rI:rC-RNA	biologic drug	Inhibited	-2.214	2.19e-05	ANXA1,Apol10a (includes others),APOL2,Apol7a (includes others),Apol9a/Apol9b,CEBPD,FN1,ICAM1,IFI6,IL32,IQGAP2,ISG20,LTF,NFKBIZ,SOX2,SRGN,TGFB1
linsitinib	chemical drug			2.22e-05	CCN2,FN1,SERPINE1
SNW1	transcription regulator			2.22e-05	CCND1,CDKN1A,SERPINE1
artemisinin	chemical drug			2.22e-05	CCND1,CDKN1A,MDM2
SPARC	other		-1.369	2.26e-05	BHLHE40,CEBPD,FN1,FOXQ1,HES1,SERPINE1,TGFB1
INHBA	growth factor		-1.548	2.26e-05	ANKRD1,CCN2,CDKN1A,FN1,SERPINE1,SOX2,SOX4,TAGLN,TIMP1
YY1	transcription regulator		0.6	2.31e-05	ANKRD1,CDKN1A,EDN1,MDM2,NFKBIZ,PDGFA,TAGLN,TGFB2,TGFBI,TIMP1,TP53INP1
VitaminD3-VDR-RXR	complex		-0.492	2.33e-05	CDKN1A,CST6,PDGFA,SPP1,TGFB2
S100A4	other			2.33e-05	CDKN1A,FN1,ICAM1,MDM2,TIMP1
ADORA2B	G-protein coupled receptor		-0.555	2.33e-05	CCND1,SERPINE1,SPP1,TGFB1,TIMP1
ILK	kinase		-0.128	2.33e-05	CCND1,FN1,ITGB1,RNH1,TGFB1
trastuzumab	biologic drug		-1.091	2.37e-05	ANXA2,CCND1,CDKN1A,MDM2
ETS	group			2.37e-05	CCND1,ICAM1,SERPINE1,TIMP1
SEMA7A	transmembrane receptor		0	2.37e-05	CCN2,FN1,TGFB1,TIMP1
Pde4	group		-0.339	2.37e-05	CDKN1A,FN1,ICAM1,KRT18
RAPGEF3	other		0.152	2.37e-05	FN1,MUC5AC,SPP1,TGFB1
bisindolylmaleimide I	chemical drug		1.297	2.39e-05	AQP3,CCN2,CDKN1A,FN1,ICAM1,JUND,SERPINE1
IL11	cytokine		-0.868	2.41e-05	ANXA2,CDH13,CEBPD,ICAM1,SPP1,TIMP1
AGER	transmembrane receptor	Inhibited	-2.063	2.41e-05	CCND1,CDKN1A,FN1,ICAM1,SERPINE1,TGFB1
NOTCH3	transcription regulator		-1.41	2.41e-05	CDKN1A,FN1,HES1,PBX1,PROM1,TAGLN
MAP2K6	kinase			2.41e-05	BGN,CCND1,CDKN1A,IRS2,MUC5AC,PRDX1
ERBB3	kinase		0.478	2.53e-05	BGN,CCN2,CCND1,CDKN1A,FN1,SERPINE1,SFRP1
SMAD1	transcription regulator		-1.188	2.59e-05	CCN2,CDKN1A,ICAM1,PDGFA,SPP1
cyclopamine	chemical reagent		-0.415	2.59e-05	CCND1,CDKN1A,SERPINE1,SOX2,SPP1
FGF7	growth factor		-0.054	2.6e-05	CCND1,CDKN1A,CEBPD,FABP5,SERPINE1,TGFB1
Tnf receptor	group		-0.152	2.83e-05	CCN2,SERPINE1,TGFB1,TIMP1
KDM4A	transcription regulator		0.283	2.83e-05	CCND1,CDKN1A,JPT1,SOX2
TGFB1I1	transcription regulator			2.83e-05	CDKN1A,FN1,KRT18,SERPINE1
NT5E	phosphatase		0.577	2.83e-05	SERPINE1,SPP1,TGFB1,TIMP1
S-(2,3-bispalmitoyloxypropyl)-cysteine-GDPKHPKSF	chemical reagent		-1.96	2.83e-05	Apol10a (includes others),Apol7a (includes others),ICAM1,SERPINE1
diosgenin	chemical - endogenous non-mammalian		1	2.83e-05	CCND1,EDN1,MDM2,SERPINE1
WT1	transcription regulator		-0.578	2.88e-05	CCN2,CCND1,CDKN1A,IL32,JUND,MDM2,MT1X,PDGFA,SERPINE1,TGFB1
TOB1	transcription regulator		0.083	2.88e-05	CCND1,CDKN1A,DPP7,PHLDA3,PLAC8
ADRA1B	G-protein coupled receptor			2.88e-05	CCND1,CDKN1A,CEBPD,FABP5,FN1
OLR1	transmembrane receptor		-1.446	2.88e-05	CCN2,FN1,ICAM1,SPP1,TGFB1
herbimycin	chemical drug		0.53	2.88e-05	CCN2,CCND1,ICAM1,SERPINE1,TAGLN
acetovanillone	chemical drug		0.156	2.88e-05	EDN1,GPX1,MUC5AC,SERPINE1,TAGLN
CDX2	transcription regulator		-1.97	2.9e-05	CDKN1A,DSC3,FOXQ1,KRT18,LAMC2,MUC5AC,SOX2,TGFB1
CD44	other		-1.276	2.96e-05	BCAM,BGN,CCND1,CDKN1A,COL5A2,FN1,LY6D,SOX2,SPP1
hydrocortisone	chemical - endogenous mammalian		-0.637	3.03e-05	ANKRD1,CCN2,CCND1,CEBPD,FN1,ICAM1,SERPINE1,SFRP1
hyaluronic acid	chemical - endogenous mammalian	Inhibited	-2.504	3.15e-05	FN1,ICAM1,SERPINE1,SPP1,TGFB1,TGFB2,TIMP1
RAC1	enzyme		-0.944	3.15e-05	ANKRD1,CCN2,CCND1,FN1,ICAM1,ITGB1,TGFB1
nitric oxide	chemical - endogenous mammalian		-0.422	3.16e-05	CCN2,CCND1,CDKN1A,EDN1,GCLM,MDM2,MT-CO1,SPP1
GATA6	transcription regulator		0.355	3.18e-05	BCAM,CDKN1A,EDN1,HES1,LDHB,SOX2,TAGLN,TGFB1,TGFB2
RETNLB	other		0.186	3.22e-05	CCN2,FN1,IRS2,SFRP1,TGFB1,TIMP1
SETD1A	ion channel			3.31e-05	CCND1,PROM1,SOX2
benazepril	chemical drug			3.31e-05	CDKN1A,EDN1,TGFB1
raltitrexed	chemical drug			3.31e-05	ANXA2,CDKN1A,TMSB10/TMSB4X
GLI2	transcription regulator		0.468	3.33e-05	CCND1,CDKN1A,GATA3,ITGB1,SFRP1,SPP1,TGFB2
POLR2M	other		0.849	3.34e-05	CCND1,CDKN1A,MDM2,PHLDA3
UBE3A	enzyme			3.34e-05	CDKN1A,MDM2,SERPINE1,TP53INP1
kaempferol	chemical toxicant			3.34e-05	CDKN1A,ICAM1,IL32,MUC5AC
MACROH2A1	other		1.633	3.45e-05	ANXA2,CDKN1A,EDN1,FN1,SERPINE1,SOX2
PTHLH	other			3.45e-05	CCND1,CDKN1A,FN1,GPX1,RUNX1,SERPINE1
fingolimod	chemical drug		1.172	3.45e-05	CCN2,CDKN1A,FN1,ICAM1,SERPINE1,TGFB1
obeticholic acid	chemical drug		0.377	3.52e-05	CCN2,FN1,ICAM1,TGFB1,TIMP1
LATS1	kinase		-0.277	3.52e-05	CCN2,GATA3,KRT18,LTF,SPP1
ALB	transporter		-1.387	3.52e-05	CCN2,CDKN1A,EDN1,FN1,TGFB1
PF543	chemical drug		0.447	3.52e-05	CCN2,ECRG4,FN1,PLAC8,TGFB1
CHUK	kinase		-1.844	3.55e-05	ARL6IP5,CCND1,CDH13,CDKN1A,CEBPD,ICAM1,KLF10,SFRP1,SPP1
PF4	cytokine		-1.597	3.7e-05	CDKN1A,FN1,ICAM1,NFKBIZ,SOX2,TGFB1
CD38	enzyme		-0.647	3.76e-05	ANXA2,ASS1,ATP1B1,FN1,ICAM1,PYCR1,S100A4,TGFB1
tetradecanoylphorbol acetate	chemical drug		-1.012	3.78e-05	ANXA1,CCN2,CCND1,CDKN1A,GATA3,HES1,ICAM1,IFNGR2,IL32,ITGB1,JUND,LAMB3,MT-CO1,MUC5AC,PDGFA,PRDX1,RUNX1,SERPINE1,SPP1,SRGN,TCIM,TGFB1,TIMP1
wortmannin	chemical drug		0.724	3.82e-05	AQP3,CCN2,CCND1,CDKN1A,CEBPD,FN1,ICAM1,IRS2,SERPINE1
BSG	transporter		-1.253	3.87e-05	BSG,CCND1,PRAP1,SERPINE1,TGFB1
IL11RA	transmembrane receptor			3.87e-05	ICAM1,MUC5AC,SOX2,TGFB1,TIMP1
candesartan	chemical drug	Activated	2.174	3.87e-05	FN1,ICAM1,SERPINE1,SPP1,TGFB1
TNFRSF1A	transmembrane receptor		-0.308	3.92e-05	CCN2,CDKN1A,GATA3,GCLM,ICAM1,PDGFA,SERPINE1,TGFB1
PDGF-AA	complex		-0.831	3.93e-05	CDKN1A,PDGFA,SOX2,TGFB1
MST1	growth factor		0	3.93e-05	CCN2,CCND1,SOX4,SPP1
HEXIM1	transcription regulator		-0.095	3.93e-05	ANXA1,CCND1,CDKN1A,TGFB2
P2RY2	G-protein coupled receptor			3.93e-05	CCND1,CDKN1A,ICAM1,SERPINE1
TAF4B	transcription regulator			3.93e-05	CCN2,FN1,SPP1,TGFB1
CDKN1A	kinase		-1.569	4.07e-05	CCN2,CCND1,CDKN1A,FN1,IL32,KRT18,LIMA1,MDM2,SERPINE1,SMC4
IFI16	transcription regulator	Inhibited	-2.011	4.24e-05	CCND1,CDKN1A,EDN1,GPX1,ICAM1,MDM2
roscovitine	chemical drug		0.372	4.26e-05	CCN2,CCND1,CDKN1A,FN1,MDM2
HOTAIR	other		-1.104	4.26e-05	CDKN1A,ICAM1,LAMB3,LAMC2,SOX2
SB 216763	chemical drug		0.849	4.26e-05	BHLHE40,CCN2,CCND1,SOX2,TAGLN
IGF2	growth factor		-1.673	4.27e-05	CCN2,CCND1,CDKN1A,FN1,MDM2,SERPINE1,SPP1,TGFBI
alitretinoin	chemical drug		-0.087	4.27e-05	CCND1,CDKN1A,FN1,LTF,SPP1,TGFB1,TGFB2,WNT5B
RUNX1	transcription regulator		-0.631	4.33e-05	ANXA2,CCND1,CDKN1A,GATA3,ITGB1,MYL9,RUNX1,SERPINE1,SPP1,TIMP1
CHI3L1	enzyme			4.59e-05	ARL4C,BHLHE40,CALD1,SERPINE1
NFIX	transcription regulator			4.59e-05	CCND1,IL32,PDGFA,SERPINE1
EPCAM	other		1	4.59e-05	CCND1,CDKN1A,FABP5,SOX2
WR 1065	chemical drug		-1.214	4.59e-05	CDKN1A,MDM2,S100A4,ZFP36L1
chrysin	chemical - endogenous non-mammalian			4.59e-05	AQP3,GCLM,ICAM1,MUC5AC
LY6K	other			4.71e-05	CCN2,PSCA,SERPINE1
cercosporin	chemical - endogenous non-mammalian			4.71e-05	CCN2,CCND1,FN1
ADAM9	peptidase			4.71e-05	ITGB1,TGFB1,TIMP1
SS18-SSX1	fusion gene/product			4.71e-05	CCND1,MDM2,SOX2
benzo(a)pyrene	chemical toxicant		-1.972	4.89e-05	ANXA1,ARL6IP5,CDKN1A,GCLM,GPC1,MDM2,SERPINE1,TGFB1,TGFB2
LDL	complex		-0.254	4.89e-05	CCN2,CCND1,CDKN1A,G0S2,GCLM,GPX1,ICAM1,LAMB3,SERPINE1,TGFB1
CCND1	transcription regulator		-1.134	4.92e-05	AQP3,CCND1,CDKN1A,COL5A2,ITGB6,JPT1,RBMS3,SOX2,SOX4,SPP1,TP53INP1
POU5F1	transcription regulator	Inhibited	-2.318	5.03e-05	BTG1,CCND1,CDKN1A,CST6,EFEMP1,GATA3,KRT18,PROM1,SOX2,SPP1,TGFB1,TGFB2
CD40LG	cytokine			5.03e-05	BTG1,CCN2,CDKN1A,G0S2,ICAM1,IFI6,JUND,MARCKSL1,MT1G,MT1H,SERPINE1,ZFP36L1
CBX5	transcription regulator		1.633	5.03e-05	CDKN1A,FOXQ1,LAMB3,MAL2,MUC13,TGFBI,TSPAN13
CDKN1B	kinase		0.99	5.03e-05	CCND1,CDKN1A,DUSP9,GPX1,RUNX1,SERPINE1,SOX2
MAP3K1	kinase		0.156	5.12e-05	CCND1,PRDX1,SERPINE1,TGFB1,TIMP1
MYOC	other		-0.762	5.15e-05	ANXA1,DPP7,FN1,ITGB1,SFRP1,SPP1
PIK3R1	kinase		1.633	5.15e-05	ATP1A1,CCND1,ICAM1,SERPINE1,TGFB1,TGFB2
ACE	peptidase			5.32e-05	CCN2,MDK,MT-CO1,SERPINE1
ADA	enzyme		0.747	5.32e-05	SERPINE1,SPP1,TGFB1,TIMP1
THRB	ligand-dependent nuclear receptor		-0.31	5.35e-05	CCND1,CDH6,IL32,PROM1,SERPINE1,SFRP1,SPP1,TGFB1,TGFBI,WNT5B
APC	enzyme		-0.8	5.46e-05	CCND1,CDKN1A,EDN1,HES1,ICAM1,LAMA3,SPP1,TIMP1
palbociclib	chemical drug		0.579	5.49e-05	CCND1,CDKN1A,HES1,IRS2,KLF10,MDM2
CBFB	transcription regulator		-0.152	5.49e-05	ARL4C,HTRA1,ICAM1,ITGB6,RUNX1,SPP1
SOD1	enzyme			5.51e-05	ASS1,ATP1A1,CCND1,DCXR,GCLM,ICAM1,JPT1,MT-CO1,SPP1,TGFB1
USP42	peptidase			5.53e-05	CDKN1A,MDM2
ACER3	enzyme			5.53e-05	ACER2,CDKN1A
NEK4	kinase			5.53e-05	CDKN1A,MDM2
ING2	transcription regulator			5.53e-05	SERPINE1,SPP1
CRTAP	other			5.53e-05	CDKN1A,SERPINE1
ZFYVE16	other			5.53e-05	CDKN1A,SERPINE1
N(6)-carboxymethyl-L-lysine	chemical - endogenous mammalian			5.53e-05	CCN2,FN1
NR0B2	ligand-dependent nuclear receptor		0.343	5.55e-05	CCN2,CDKN1A,LY6D,SERPINE1,SPP1,TGFB1,TIMP1
FGF10	growth factor		-1.067	5.6e-05	ANXA1,ANXA2,MUC5AC,SOX2,TGFB1
ERBB4	kinase		-0.269	5.85e-05	CADM1,CCND1,CDKN1A,COL5A2,GPC1,SFRP1
ARID1A	transcription regulator		1.432	6e-05	ANXA1,CDKN1A,FN1,GATA3,HES1,IRS2,KRT18,KRT8,SOX2
STEAP3	transporter		-0.555	6.11e-05	ACER2,ANXA2,CCN2,SORBS2,TGFB2
mir-24	microRNA		-1.231	6.11e-05	CDKN1A,FN1,GATA3,SERPINE1,TGFB1
carbonyl cyanide m-chlorophenyl hydrazone	chemical toxicant		0	6.11e-05	LAMB3,NFKBIZ,SERPINE1,TGFB1,ZFP36L1
PG3-Oc	chemical reagent		-1.109	6.14e-05	ACER2,CDKN1A,JUND,TP53INP1
NCL	other			6.14e-05	CDKN1A,MDK,MDM2,PDGFA
CNR2	G-protein coupled receptor		1.067	6.14e-05	CCN2,CCND1,FN1,TGFB1
nitroarginine	chemical reagent		-1.972	6.14e-05	GCLM,JUND,SPP1,TGFB1
methyl-beta-cyclodextrin	chemical drug		-1.067	6.14e-05	ARL6IP5,CCND1,SERPINE1,SOX2
promegestone	chemical drug		-0.479	6.22e-05	CCN2,CCND1,CDKN1A,IRS2,LAMC2,MT1X
genistein	chemical drug		0.147	6.36e-05	CCN2,CCND1,CDKN1A,GPX1,ICAM1,JUND,LTF,MAL2,SERPINE1,SPP1,TAGLN,TGFB1
MYB	transcription regulator		-0.313	6.39e-05	BHLHE40,CCND1,CNN3,FN1,GATA3,ICAM1,SOX2,SPP1
SART1	other			6.44e-05	PROM1,SERPINE1,SOX2
GADD45B	other			6.44e-05	BGN,CDKN1A,TGFB1
MFAP4	other			6.44e-05	FN1,SERPINE1,TGFB1
S100P	other			6.44e-05	CCND1,KRT18,KRT8
CYBA	enzyme			6.44e-05	CDKN1A,FN1,SERPINE1
SLC13A1	transporter		0.816	6.62e-05	ACTG1,G0S2,MAL,NRN1,PBX1,SPP1
EFNA2	kinase		0.447	6.66e-05	CCN2,FABP5,FOXQ1,KRT18,RUNX1
ADM	other		0.849	6.66e-05	EDN1,FN1,ICAM1,SPP1,TGFB1
miR-17-5p (and other miRNAs w/seed AAAGUGC)	mature microRNA		1.341	7.03e-05	CCND1,CDKN1A,CLCA2,RNH1,RUNX1,TCIM
PPP3CA	phosphatase		-1.969	7.03e-05	CDKN1A,FN1,KRT18,KRT8,S100A4,SPP1
LLGL2	other		-1	7.04e-05	ANKRD1,CCN2,SERPINE1,TGFB2
PD 123319	chemical drug		0.453	7.04e-05	SERPINE1,SPP1,TGFB1,TIMP1
ramipril	chemical drug		0.152	7.04e-05	CCN2,FN1,TGFB1,TIMP1
MAP2K4	kinase		-0.853	7.25e-05	CCND1,CDKN1A,MDM2,PRDX1,TGFB1
estrogen	chemical drug		0.381	7.36e-05	CCN2,CCND1,CDKN1A,FN1,ICAM1,ITGB1,LTF,MDM2,SPP1,TGFB2
GATA2	transcription regulator		-0.415	7.64e-05	CCND1,CDKN1A,EDN1,GATA3,GUCA2A,ICAM1,LTF,MDK,PBX1,PHLDA3,RUNX1,SOX2
n-nitrosomethylbenzylamine	chemical toxicant			7.74e-05	ANXA2,CCND1,DSC3,GCLM,KLF10,LAMB3,MGST3
1810019D21Rik	other		0.447	7.87e-05	ASS1,CDKN1A,EDN1,GPX1,PADI1
STIM1	ion channel		0.447	7.87e-05	CDKN1A,GPX1,KLF10,PRDX1,TGFB1
anisomycin	chemical - endogenous non-mammalian		-1.522	7.87e-05	CCND1,CDKN1A,SERPINE1,SKIL,SPP1
NR2E1	ligand-dependent nuclear receptor			8.03e-05	CCND1,CDKN1A,MAP4K4,TGFB2
MECOM	transcription regulator			8.03e-05	CDKN1A,PBX1,SERPINE1,SKIL
VTN	other		-0.275	8.03e-05	BHLHE40,CDKN1A,ITGB1,SERPINE1
crocidolite asbestos	chemical toxicant			8.03e-05	CCND1,GCLM,JUND,SPP1
carbenoxolone	chemical toxicant		-0.849	8.03e-05	CCN2,MUC5AC,SPP1,TIMP1
nicotine	chemical drug		-0.86	8.05e-05	CCN2,CCND1,CDKN1A,EDN1,FN1,GATA3,ICAM1,SERPINE1,SPP1
WNT1	cytokine		-1.421	8.1e-05	CCND1,CDKN1A,EDN1,FN1,HES1,SERPINE1,SPP1
MDM2	transcription regulator	Activated	2.118	8.39e-05	ADIRF,CCND1,CDKN1A,MDM2,SERPINE1,TIMP1
S-nitroso-N-acetyl-DL-penicillamine	chemical reagent		-0.533	8.53e-05	CDKN1A,MARCKSL1,SPP1,TGFB1,TIMP1
ROCK2	kinase		-0.555	8.53e-05	FABP5,ICAM1,SERPINE1,SPP1,TAGLN
trientine	chemical drug			8.54e-05	FN1,SERPINE1,TGFB1
let-7	microRNA		1.982	8.58e-05	CCND1,CEBPD,COL5A2,FN1,IRS2,PROM1,S100A4,SERPINE1,SOX2
acetaminophen	chemical drug		0.436	8.58e-05	ACTG1,CCND1,CDKN1A,GCLM,GLRX,GPX1,ICAM1,ITGB1,PRDX1
LEF1	transcription regulator		0.104	8.67e-05	CCND1,CDKN1A,FN1,GATA3,HES1,NRN1,SPP1,TGFB1
PARP1	enzyme		0.987	8.87e-05	CCND1,CDKN1A,HES1,ICAM1,MDM2,MT-CO1,TIMP1
Ifn gamma	complex		-1.534	8.89e-05	CDKN1A,EDN1,ICAM1,IL32,MAP4K4,TGFB2
IFNB1	cytokine		-0.475	9.19e-05	Apol10a (includes others),APOL2,Apol7a (includes others),BHLHE40,CDKN1A,Eif2s3y,IFI6,ISG20,SPP1,TIMP1
FKBP10	enzyme		0.447	9.24e-05	BGN,COL5A2,SERPINE1,SPP1,TIMP1
STAT5B	transcription regulator		-1.353	9.31e-05	ANKRD1,CCND1,CDKN1A,G0S2,JUND,KRT18,LAMA3,LDHB,MDM2,PDZK1IP1,PROM1
GDF2	growth factor		-1.528	9.41e-05	ATP1A1,CDH6,EDN1,HTRA1,ICAM1,SPP1
SOCS3	phosphatase		1.206	9.41e-05	CCND1,CDKN1A,ICAM1,IRS2,ISG20,TGFB1
Growth hormone	group		0.168	9.72e-05	CCND1,CEBPD,FN1,HES1,ICAM1,KLF10,S100A4,SPP1,TGFB1
RARA	ligand-dependent nuclear receptor		0.822	9.77e-05	ABLIM1,CCND1,CDKN1A,GATA3,IL32,LTF,RUNX1,SMC4,SOX2,SPP1,TGFB1
allopurinol	chemical drug		-1.633	9.96e-05	ANXA1,ANXA2,LAMC2,SPP1,TIMP1,TMSB10/TMSB4X
HDAC3	transcription regulator		0.919	9.96e-05	CCND1,CDKN1A,ICAM1,SERPINE1,SPP1,TAGLN
TYROBP	transmembrane receptor			9.99e-05	GPX1,ICAM1,ITGB1,SPP1,TGFB1
PTGES	enzyme			9.99e-05	ANXA1,ANXA2,CCN2,CDKN1A,SERPINE1
mir-155	microRNA		1.937	0.000101	ANXA2,CCND1,CDKN1A,EDN1,SERPINE1,TGFB1,TP53INP1
HLX	transcription regulator		1.982	0.000103	ANKRD1,HES1,ICAM1,PAPPA
ARHGAP31	other		1	0.000103	CCN2,FN1,ITGB6,TGFB2
CR1L	transmembrane receptor		-0.068	0.000103	BGN,CCN2,SERPINE1,TGFB1
pidnarulex	chemical drug		-1.067	0.000103	ASS1,CDKN1A,MDM2,RPS27L
LAMA4	enzyme		-0.128	0.000105	CCND1,COL5A2,FN1,ITGB1,MGST3,SPP1
cardiotoxin	chemical - other			0.000107	BGN,CCND1,LTF,PDGFA,PTN,SERPINE1,SPP1,TGFB1,TIMP1
MECP2	transcription regulator			0.000108	ANXA1,APOL2,BSG,MT1A,MT1G,PROM1,S100A4,TSPAN13
HES1	transcription regulator		-0.181	0.000108	CDKN1A,HES1,MDM2,SPP1,TAGLN
N-ethyl-N-nitrosourea	chemical toxicant		-0.152	0.000108	CDKN1A,ICAM1,ISG20,SPP1,TIMP1
GATA3	transcription regulator		1.269	0.00011	CCND1,CDKN1A,CST6,FN1,GATA3,ICAM1,MDM2,RUNX1,TGFB1
Atrial Natriuretic Peptide	group			0.00011	CCN2,EDN1,SERPINE1
PPP5C	phosphatase			0.00011	CCND1,CDKN1A,MDM2
N,N-dimethylsphingosine	chemical reagent			0.00011	FN1,ICAM1,MUC5AC
TICAM1	other		-1.97	0.000115	Apol10a (includes others),Apol7a (includes others),CEBPD,ICAM1,ISG20,NFKBIZ,SERPINE1
Calcineurin A	group		1	0.000116	CCN2,CCND1,TGFB1,TIMP1
FGFR4	kinase			0.000116	CCND1,CDKN1A,SERPINE1,TGFB1
MAOA	enzyme		0.218	0.000116	CCN2,CCND1,CEBPD,TGFB1
abemaciclib	chemical drug	Inhibited	-2	0.000116	CLCA2,LAMA3,TGFB2,TGFBI
4-(2-aminoethyl)benzenesulfonylfluoride	chemical - protease inhibitor		0.762	0.000116	CDKN1A,ENPP3,FN1,TAGLN
KDM1A	enzyme		-0.117	0.000121	CDKN1A,FN1,GATA3,IQGAP2,KRT18,KRT8,LAMA3,PROM1,SERPINE1,SFRP1,SOX2
filgrastim	biologic drug		-0.088	0.000124	ANXA1,ATP1A1,FABP5,G0S2,IFI6,IL32,LAMB3,LDHB,PRDX2,S100A4,SPP1,ZFP36L1
THPO	cytokine		0.6	0.000124	CCND1,ICAM1,MDM2,NFKBIZ,RUNX1,SOX2
NEUROG1	transcription regulator		0.447	0.000125	ASS1,BEX1,FN1,PAPPA,S100A4
NRG2	growth factor			0.000125	CCN2,EDN1,HES1,PDGFA,SOX2
TREM1	transmembrane receptor		1.238	0.000129	ATP1B1,EDN1,GCLM,HES1,MT1F,MT1M,PLAC8,SPP1
interferon alfacon-1	biologic drug	Inhibited	-2	0.000131	ARL4C,PBX1,PRDX1,SRGN
indican	chemical - endogenous mammalian		-1.214	0.000131	CDKN1A,GATA3,ICAM1,TGFB1
PHB1	transcription regulator		-1.184	0.000131	CCND1,MDM2,PDGFA,TGFB1
PAK1	kinase		-0.052	0.000131	CCND1,CDKN1A,FN1,HES1
green tea polyphenol	chemical drug			0.000131	ANXA1,CDKN1A,ICAM1,TGFB1
SU6656	chemical toxicant			0.000131	CCN2,CCND1,KRT8,ZFP36L1
Nfat (family)	group		-0.557	0.000131	CALD1,CCND1,ICAM1,PDGFA,SERPINE1,TGFB2
SOD2	enzyme		0.555	0.000131	ATP1A1,BCAS4,CDKN1A,SERPINE1,SOX2,TGFB1
GW9662	chemical reagent		1.516	0.000131	CCN2,CDKN1A,FADS3,FN1,IRS2,TGFB1
TET2	enzyme		0.816	0.000137	ANXA2,BHLHE40,FN1,PXDC1,RUNX1,SOX2,TIMP1
diethylnitrosamine	chemical toxicant		0.651	0.000137	CCND1,CDKN1A,KRT8,LY6D,PROM1,TGFB1,TIMP1
DICER1	enzyme		0.836	0.000137	CCND1,CDKN1A,HES1,ICAM1,ITGB1,RUNX1,SERPINE1,SOX2,TGFB1,TGFB2
TCR	complex		0.681	0.000139	ABLIM1,BSG,CCND1,GATA3,IFI6,ISG20,LDHB,RUNX1,SKIL,SPP1,TGFB1
ADIPOQ	other		0.192	0.00014	CCN2,CCND1,CDH13,CDKN1A,FN1,ICAM1,TGFB1,TIMP1,WNT5B
dihydroartemisinin	chemical drug			0.00014	CCND1,CDKN1A,MDM2
LIMS1	other			0.00014	ITGB1,PYCR1,TGFB2
JTE-013	chemical reagent			0.00014	CCN2,FN1,ICAM1
Histone h4	group			0.000142	CCND1,CDKN1A,HES1,ICAM1,SFRP1,SPP1,TAGLN
GNAQ	enzyme		0.728	0.000142	ANKRD1,CCN2,CCND1,EDN1,SERPINE1,TGFB2,ZFP36L1
Sos	group			0.000143	AQP3,CADM1,IRS2,ITGB1,LAMA3,MAP4K4,RUNX1,TGFB1
EGLN1	enzyme		1.432	0.000145	EDN1,HES1,ICAM1,TGFB1,TGFB2
INHA	growth factor		0.128	0.000145	CCN2,KRT18,KRT8,MYL9,SERPINE1,TP53INP1
oleanolic acid	chemical - endogenous non-mammalian			0.000146	CCND1,CDKN1A,ITGB1,MUC5AC
MDK	growth factor		-1.982	0.000146	PTN,SPP1,TAGLN,TGFB1
miR-338-3p (miRNAs w/seed CCAGCAU)	mature microRNA		-0.305	0.000146	CCND1,COL5A2,PDGFA,TAGLN
ACVRL1	kinase			0.000146	CDKN1A,ICAM1,SERPINE1,TAGLN
FKBP5	enzyme		0	0.000146	CCND1,CDKN1A,ICAM1,MDM2
PLAT	peptidase		-0.581	0.000146	CCND1,FN1,SERPINE1,TGFB1
RBCK1	transcription regulator			0.000146	ATP1A1,CCND1,ICAM1,IFNGR2
andrographolide	chemical drug			0.000146	FN1,GATA3,ICAM1,TIMP1
DUSP1	phosphatase		-0.128	0.000148	ICAM1,ISG20,LTF,MUC5AC,PDGFA,SERPINE1,TGFB2
lovastatin	chemical drug		0.785	0.000148	CCN2,CCND1,CDKN1A,GATA3,MAL,SERPINE1,TGFB1
NS-398	chemical reagent		-1.732	0.000153	CCND1,CDKN1A,ICAM1,MUC5AC,PRDX1,SPP1
cytarabine	chemical drug	Inhibited	-2.2	0.000155	CDKN1A,ICAM1,MDM2,TGFB2,TP53INP1
paclitaxel	chemical drug		-0.63	0.000156	BHLHE40,CCN2,CCND1,CDKN1A,G0S2,ICAM1,JUND,MDM2,SOX2,TP53INP1
E2F1	transcription regulator		-1.144	0.000158	CALD1,CCND1,CDKN1A,HES1,ICAM1,IRS2,JPT1,MDM2,MT1G,SERPINE1,SMC4,TGFB1,TP53INP1
CD24	other			0.000161	CDKN1A,ICAM1,ISG20,PRDX2,SMC4,TP53INP1
Brd4	kinase		-1.342	0.000161	COL5A2,PDGFA,SOX2,TAGLN,TIMP1,WFDC2
dasatinib	chemical drug		0.739	0.000163	ANKRD1,CCN2,CDKN1A,FN1
XDH	enzyme		1	0.000163	CCN2,MUC5AC,SERPINE1,SPP1
PRKCQ	kinase		0	0.000163	CCND1,CDKN1A,GATA3,ITGB1
ADGRE2	other		0	0.000163	CCND1,CDKN1A,TGFB1,TGFB2
ELF4	transcription regulator		-1.091	0.000163	CDKN1A,MDM2,MT1G,SPP1
GY1-22	chemical reagent			0.000165	CCND1,CDKN1A
AMOT	other			0.000165	ANKRD1,CCN2
MIR100HG	other			0.000165	FN1,SERPINE1
RFFL	enzyme			0.000165	CDKN1A,MDM2
NOP58	enzyme			0.000165	CCND1,LTF
ZNF451	enzyme			0.000165	CDKN1A,SERPINE1
2-(3-chlorophenylamino)phenylacetic acid	chemical drug			0.000165	FN1,TGFB1
AMOTL1	other			0.000165	ANKRD1,CCN2
OLA1	enzyme			0.000165	CCND1,CDKN1A
methylamphotericin B	chemical drug			0.000165	SPP1,TIMP1
U2AF2	other			0.000165	CCND1,CDKN1A
SLC3A2	transporter			0.000165	ANKRD1,CCN2
RASSF7	other			0.000165	CCND1,CDKN1A
(+)-R-3-(4-chlorophenyl)-3-(1-hydroxymethylcyclopropylmethoxy)-2-(4-nitrobenzyl)-2,3-dihydroisoindol-1-one	chemical reagent			0.000165	CDKN1A,MDM2
GSK-3beta inhibitor II	chemical drug			0.000165	CDKN1A,MDM2
natamycin	chemical drug			0.000165	SPP1,TIMP1
mycophenolate mofetil	chemical drug			0.000165	FN1,ICAM1
Raf	group		-1.217	0.000166	CCND1,CDKN1A,EDN1,KRT18,TAGLN
PDGFB	growth factor		-0.894	0.000166	CCND1,FN1,ICAM1,SPP1,TIMP1
EFNA1	other		0.447	0.000166	CCN2,FABP5,FN1,ITGB6,KRT18
cytokine	group		-1.344	0.000167	CCND1,EDN1,ICAM1,S100A4,SERPINE1,TGFB2,TIMP1
nystatin	chemical drug			0.000174	ICAM1,SPP1,TIMP1
APBB1	transcription regulator			0.000174	CCND1,HES1,TAGLN
RBM5-AS1	other			0.000174	CCND1,PROM1,SOX2
DIRAS3	enzyme			0.000174	CCND1,MT1B,MT1G
SP2	transcription regulator			0.000174	CCND1,CDKN1A,SERPINE1
EDNRA	transmembrane receptor			0.000174	ICAM1,TGFB1,TIMP1
LMNA	other			0.000176	CCN2,ECRG4,EDN1,FN1,ISG20,JUND,KRT18,SPP1,TGFB1
TSLP	cytokine			0.000178	ICAM1,IL32,SOX2,TGFB1,TIMP1
ITGB3	transmembrane receptor			0.000178	FN1,RUNX1,SERPINE1,TGFB1,TIMP1
IL12 (complex)	complex		-0.379	0.00018	GATA3,ICAM1,IFNGR2,IL32,ISG20,PLAC8,TGFB1,TIMP1
COL4A3	other			0.000181	CCN2,FN1,TGFB1,TIMP1
TLR3	transmembrane receptor		-1.866	0.000186	Apol10a (includes others),Apol7a (includes others),EDN1,ICAM1,IFI6,ISG20,NFKBIZ,SERPINE1,TIMP1
fenofibrate	chemical drug		1.321	0.000191	CCND1,EDN1,ICAM1,LDHB,LY6D,SERPINE1,TGFB1,TIMP1,TP53INP1
homocysteine	chemical - endogenous mammalian		-0.199	0.000196	ANXA2,CCND1,CDKN1A,PRDX1,PRDX2,TIMP1
GJA1	transporter	Activated	2	0.0002	CCND1,CDKN1A,ICAM1,SPP1
FGFR3	kinase			0.0002	CCND1,CDKN1A,HES1,SPP1
CSF2	cytokine	Inhibited	-2.488	0.000201	ANXA1,BSG,CCND1,CDKN1A,EDN1,GCLM,ICAM1,IL32,MDM2,SPP1,TGFB1,TGFBI,TPM4
Smad2/3	group			0.000203	GATA3,RUNX1,SERPINE1,SKIL,TAGLN
TRIM24	transcription regulator	Activated	2	0.000206	Apol9a/Apol9b,IFNGR2,PLAC8,SERPINE1,SPP1,TGFBI
GNA15	enzyme			0.000206	CEBPD,HES1,SORBS2,TAGLN,TIMP1,ZFP36L1
cyclic AMP	chemical - endogenous mammalian		-0.488	0.000207	ASS1,CCN2,CCND1,CDKN1A,CEBPD,FN1,GATA3,SERPINE1,TIMP1
IFNAR1	transmembrane receptor		-1.969	0.000211	Apol10a (includes others),Apol7a (includes others),Apol9a/Apol9b,ASS1,FN1,IFI6,SERPINE1
prostaglandin A2	chemical - endogenous non-mammalian			0.000213	CCND1,CDKN1A,ICAM1
cyclic GMP	chemical - endogenous mammalian			0.000213	CDKN1A,MARCKSL1,SERPINE1
2-chloroadenosine	chemical reagent			0.000213	CCND1,TGFB1,TIMP1
COL1A1	other			0.000213	CDKN1A,EDN1,ICAM1
NREP	other			0.000213	PDGFA,TAGLN,TGFB1
PNN	other			0.000213	BSG,CDKN1A,TIMP1
Smad2/3/4	group			0.000213	CCN2,SERPINE1,TIMP1
PRDX2	enzyme			0.000213	CCND1,ICAM1,PRDX2
vatalanib	chemical drug			0.000213	CCND1,CDKN1A,TIMP1
N1,N11-diethylnorspermine	chemical drug			0.000213	CCND1,CDKN1A,MT-CO1
farnesyl pyrophosphate	chemical - endogenous mammalian			0.000213	ICAM1,SERPINE1,TGFB1
CCR2	G-protein coupled receptor		-1.718	0.000216	BGN,FN1,TGFB1,TGFB2,TGFBI,TIMP1
LCK	kinase		-1.969	0.000217	ANXA1,KRT18,RPS27L,RUNX1,SOX2
MSTN	growth factor		-0.05	0.000217	CDKN1A,FN1,KLF10,SPP1,TGFB1
ITGB1	transmembrane receptor		0.186	0.00022	CDKN1A,COL5A2,FN1,ICAM1,PAPPA,SERPINE1,TGFB1
ENG	transmembrane receptor		0.629	0.000221	CCN2,FN1,SERPINE1,TGFB1
fluvastatin	chemical drug			0.000221	CCND1,CDKN1A,EDN1,SERPINE1
KLF6	transcription regulator		-0.874	0.000225	ATOX1,BSG,CDKN1A,EHD1,GPC1,ICAM1,KLF10,TGFB1,TIMP1
SYK	kinase		-0.505	0.000227	CCND1,EDN1,GATA3,ICAM1,TGFB1,TP53INP1
imatinib	chemical drug		1.177	0.00023	ATP1B1,CCND1,CDKN1A,FN1,MDM2,MT1B,MT1G,MT1H,MT1X,TGFB1
ATM	kinase		-0.868	0.000231	CCN2,CCND1,CDKN1A,FN1,SERPINE1
DKK1	growth factor		-1.723	0.000231	CCND1,CDKN1A,GATA3,KRT18,TAGLN
Map3k7	kinase		0	0.000231	BHLHE40,EDN1,ISG20,NFKBIZ,PROM1
NRAS	enzyme		-0.115	0.000232	ANKRD1,CCND1,CDKN1A,FN1,HTRA1,PHLDA3,PRDX2,SESN3
isobutylmethylxanthine	chemical toxicant		-0.218	0.00024	CCN2,CCND1,CDKN1A,CEBPD,FN1,SERPINE1,TGFB1,TIMP1
BDNF	growth factor		0.453	0.000241	ANXA2,BHLHE40,CDKN1A,FLNB,KLF10,RNH1,SFRP1,SPP1,TAGLN,TGFB2
CST5	other		0.333	0.000244	ABLIM1,ANXA2,IQGAP2,MAL2,MYL9,PRDX1,PRDX2,RUNX1,SOX4
ADAM12	peptidase	Inhibited	-2.2	0.000246	CCN2,COL5A2,LAMB3,SERPINE1,TGFBI
ETS2	transcription regulator	Inhibited	-2	0.000246	CDKN1A,ICAM1,KRT18,SOX2,SPP1
adenine	chemical - endogenous mammalian			0.000257	CCN2,ICAM1,TGFB1
canrenoate potassium	chemical drug			0.000257	CDKN1A,EDN1,SPP1
Il3	cytokine		-1.206	0.000262	BHLHE40,CDKN1A,LTF,MDM2,SPP1
ELK1	transcription regulator		0.18	0.000262	CDKN1A,ITGB1,ITGB6,SPP1,TAGLN
diphenyleneiodonium	chemical reagent		0.128	0.000262	FN1,MUC5AC,SERPINE1,TGFB1,TIMP1
ARNT	transcription regulator			0.000264	ACER2,BHLHE40,EDN1,IRS2,SERPINE1,SOX2,SPP1
RBPJ	transcription regulator		1.114	0.000264	CCND1,CDKN1A,HES1,MDK,SOX2,SOX4,TGFB2
MSX2	transcription regulator		-0.762	0.000268	AQP3,CCND1,SPP1,TGFB2
EFNA4	kinase		1	0.000268	CCN2,FABP5,ITGB6,KRT18
ABL1	kinase		-0.391	0.000268	CCND1,CDKN1A,MDM2,TGFB2
paricalcitol	chemical drug		1.067	0.000268	FN1,ICAM1,TGFB1,TIMP1
CSF1	cytokine		-0.525	0.000278	CCND1,CDKN1A,DUSP9,FN1,ITGB1,RUNX1,SFRP1,SPP1,TGFB1
dinoprost	chemical - endogenous mammalian		-0.447	0.000279	ATP1A1,CCND1,EDN1,SPP1,TGFB1
SIRT6	enzyme	Activated	2.164	0.000279	FN1,IRS2,SERPINE1,TGFB1,TGFB2
RBL1	transcription regulator			0.000279	CCND1,CDKN1A,HES1,MT1G,SFRP1
SNCA	enzyme		-0.953	0.000279	BHLHE40,CDH13,CDH6,DRAXIN,HES1,KLF10,LDHB,MDM2,PBX1,PLAC8,SERPINE1
Salmonella enterica serotype abortus equi lipopolysaccharide	chemical toxicant		-0.563	0.000284	ATP1B1,EDN1,G0S2,HES1,IL32,NFKBIZ,PLAC8
daporinad	chemical drug		1	0.000294	BHLHE40,PROM1,SERPINE1,SOX2
EFNA3	kinase		1	0.000294	CCN2,FABP5,ITGB6,KRT18
atorvastatin	chemical drug	Activated	2.211	0.000297	CCN2,EDN1,ENPP3,ICAM1,SERPINE1,SPP1,TCIM,TGFB1
salmonella minnesota R595 lipopolysaccharides	chemical - endogenous non-mammalian		-1.15	0.000299	CEBPD,ICAM1,MT1A,MT1X,NFKBIZ,SERPINE1
STAT4	transcription regulator		-1.387	0.000306	BSG,GATA3,ISG20,KRT18,PLAC8,S100A4,SERPINE1,TIMP1
ID2	transcription regulator		-0.446	0.000306	CCND1,CDKN1A,GATA3,ICAM1,IFNGR2,PDGFA,PROM1,SOX4
mannitol	chemical - endogenous mammalian			0.000306	CCN2,FN1,ICAM1
Ren2	peptidase			0.000306	MT-CO1,SPP1,TIMP1
VGLL3	other			0.000306	ANKRD1,CCN2,SPP1
Sox2ot	other			0.000306	PROM1,SOX2,TGFB1
hemoglobin	complex			0.000306	CDKN1A,EDN1,GCLM
AKR1B1	enzyme			0.000306	CCND1,CDKN1A,MUC5AC
XPO1	transporter			0.000306	CCND1,CDKN1A,ICAM1
glycyrrhetinic acid	chemical drug			0.000306	ATP1A1,ATP1B1,ICAM1
folic acid	chemical - endogenous mammalian		-0.831	0.000314	CDKN1A,FN1,IFI6,SFRP1,TGFB1
LDB1	transcription regulator		-1.066	0.000317	ANXA1,CDH13,CDKN1A,IRS2,MDK,PBX1,SFRP1,TGFB1,TGFB2
geldanamycin	chemical drug		-1.706	0.000317	ANXA1,ANXA2,BGN,BSG,CCND1,CEBPD,IRS2,ITGB1,MDM2
IDH2	enzyme			0.000321	FN1,JUND,SOX4,TGFB2
mir-22	microRNA		1.091	0.000321	CCN2,CDKN1A,PTMS,TP53INP1
RPS6KB1	kinase			0.000321	ATP1A1,CCND1,CDKN1A,SERPINE1
LMO2	transcription regulator		-1	0.000325	ANXA1,CDH13,CDKN1A,GATA3,IRS2,MDK,PBX1,TGFB1,TGFB2
Ifn	group		-1.109	0.000326	EDN1,ICAM1,IL32,ISG20,SERPINE1,SPP1
POU2F1	transcription regulator			0.000326	CCND1,GCLM,ICAM1,JUND,PRDX2,SPP1
pyrrolidine dithiocarbamate	chemical reagent		1.009	0.000326	ANXA1,ASS1,CCN2,GCLM,ICAM1,SERPINE1
staurosporine	chemical drug		-0.494	0.000326	CCND1,CDKN1A,ICAM1,KLF10,PRDX1,SERPINE1
miR-98 inhibitor	chemical reagent			0.000329	EDN1,FN1
L-alanine	chemical - endogenous mammalian			0.000329	CCND1,CDKN1A
inecalcitol	chemical drug			0.000329	CCND1,CDKN1A
CINP	other			0.000329	CCND1,CDKN1A
DNAJB4	other			0.000329	CCND1,CDKN1A
AMOTL2	other			0.000329	ANKRD1,CCN2
LEO1	other			0.000329	SOX2,SOX4
MUCL1	other			0.000329	CCND1,CDKN1A
AGAP2-AS1	other			0.000329	PROM1,SOX2
CELA2A	peptidase			0.000329	CDKN1A,MUC5AC
TOPORS	enzyme			0.000329	CDKN1A,MDM2
AHNAK	other			0.000329	CCND1,CDKN1A
NASP	other			0.000329	CCND1,CDKN1A
CTNNAL1	other			0.000329	CCND1,FN1
SERPINB7	other			0.000329	ICAM1,TGFB1
RRM2B	enzyme			0.000329	CDKN1A,TP53INP1
benfur	chemical reagent			0.000329	CDKN1A,MDM2
tirapazamine	chemical drug			0.000329	CDKN1A,SPP1
centrinone	chemical drug			0.000329	CDKN1A,MDM2
heparin	chemical - endogenous mammalian		0.577	0.000333	CCND1,FN1,ICAM1,MT-CO1,PAPPA
gemcitabine	chemical drug		-1.195	0.000333	AQP3,CCND1,CDKN1A,IL32,MDK
IL1	group		-0.98	0.00034	BHLHE40,CDKN1A,CEBPD,EDN1,FN1,ICAM1,PDGFA,SERPINE1,TGFB1,TIMP1
topotecan	chemical drug		0.664	0.000348	BTG1,CDKN1A,CEBPD,EDN1,GPX1,ICAM1,MARCKSL1,MDM2,RBMS3,SOX4
D-galactosamine	chemical - endogenous mammalian		-1.154	0.000351	ICAM1,JUND,PTN,TIMP1
CD274	enzyme		1.3	0.000353	CCN2,ICAM1,PDGFA,TGFB1,TGFB2
PTTG1	transcription regulator		-1.71	0.000353	CCND1,CDKN1A,CEBPD,MDM2,SOX2
(+)-MK-801	chemical drug		-1.109	0.000353	CCND1,CDKN1A,ICAM1,JUND,TIMP1
TMSB4	group			0.000362	ITGB1,SERPINE1,SPP1
Gli	group			0.000362	CCND1,S100A4,SFRP1
RHOJ	enzyme			0.000362	ACTG1,ANXA1,PTN
S1PR2	G-protein coupled receptor			0.000362	ICAM1,TGFB1,TIMP1
MUC4	other			0.000362	CCND1,CDKN1A,KRT18
NEDD4	enzyme			0.000362	CDKN1A,FN1,MDM2
celecoxib	chemical drug		-1.503	0.000371	CCND1,CDKN1A,ICAM1,MDM2,MUC5AC,SERPINE1
MEF2A	transcription regulator		-0.277	0.000374	EDN1,GATA3,ISG20,TGFB1,TGFB2
RARB	ligand-dependent nuclear receptor		-0.928	0.000376	CDKN1A,ICAM1,IL32,LTF,SOX2,SPP1,TGFB1
aspirin	chemical drug		1.007	0.000376	CADM1,CCND1,CDKN1A,ICAM1,LAMA3,SOX4,TGFB1
eflornithine	chemical drug		-1.914	0.000382	CDKN1A,FN1,IL32,SERPINE1
norepinephrine	chemical - endogenous mammalian		-1.631	0.000389	CCN2,EDN1,FN1,IRS2,LAMB3,SERPINE1,TGFB1
SRC	kinase		-1.145	0.000404	CCND1,CDKN1A,FN1,ICAM1,KRT18,SPP1
C5	cytokine		-1.49	0.000404	CCND1,FN1,ICAM1,IFNGR2,SERPINE1,TGFB1
CREB1	transcription regulator		0.07	0.000414	ATP1A1,BHLHE40,CCND1,CDH13,CDKN1A,CEBPD,EDN1,FN1,IRS2,JPT1,MARCKSL1,MUC5AC,RNH1
JUND	transcription regulator		0.2	0.000418	CCND1,JUND,SOX4,SPP1,TIMP1
SMARCA5	transcription regulator		0.816	0.000421	ASS1,CDKN1A,HES1,PHLDA3,PLAC8,RPS27L
MSI2	other			0.000423	CDKN1A,FN1,SOX2
mir-192	microRNA			0.000423	CDKN1A,FN1,MDM2
PPP1R13L	transcription regulator			0.000423	CDKN1A,DSC3,ITGB1
LY6E	other			0.000423	CCN2,PSCA,SERPINE1
HOXD3	transcription regulator			0.000423	SERPINE1,TAGLN,TGFBI
S1PR1	G-protein coupled receptor			0.000423	CCND1,GATA3,ICAM1
NAB2	transcription regulator			0.000423	CDKN1A,FN1,TGFB1
HNRNPAB	enzyme			0.000423	HTRA1,S100A4,SPP1
finasteride	chemical drug			0.000423	EDN1,TGFB1,TGFB2
MYD88	other		-1.54	0.000426	CEBPD,ICAM1,IL32,MUC5AC,NFKBIZ,SERPINE1,SPP1,TGFB1,TIMP1
GSK3B	kinase		-0.876	0.000438	CCND1,CDKN1A,IRS2,NFKBIZ,SERPINE1,SPP1
mycophenolic acid	chemical drug		0.371	0.000441	CCN2,CDKN1A,EDN1,FN1,SERPINE1
FOXP3	transcription regulator			0.000444	ANXA1,CDKN1A,GATA3,IFNGR2,NRN1,RUNX1,TGFB1
dimethylnitrosamine	chemical toxicant			0.00045	CDKN1A,ICAM1,TGFB1,TIMP1
D-fructose	chemical - endogenous mammalian		-0.927	0.00045	FN1,ICAM1,TGFB1,TIMP1
Z-LLL-CHO	chemical - protease inhibitor		-0.568	0.000451	ATP1A1,CCN2,CCND1,CDKN1A,G0S2,ICAM1,IRS2,ITGB1,SOX2,TIMP1
BCL6	transcription regulator		-0.342	0.000456	CCND1,CDKN1A,GATA3,LDHB,MED24,SERPINE1,TGFB1,TIMP1
CALR	transcription regulator			0.000487	CDKN1A,FN1,ICAM1,TGFB1
TCF7	transcription regulator			0.000487	CEBPD,GATA3,SOX2,SPP1
MUC1	other			0.000491	CCND1,MT1G,MT1H,PDGFA,PYCR1
EML4-ALK	fusion gene/product		-0.447	0.000491	CDKN1A,COL5A2,ITGB1,MDM2,SERPINE1
sitagliptin	chemical drug			0.000491	CCN2,FN1,TGFB1
Collagen type IV	complex			0.000491	ITGB1,SERPINE1,TAGLN
HOXA11	transcription regulator			0.000491	ANXA1,PDGFA,SPP1
SPZ1	transcription regulator			0.000491	CCND1,FN1,PROM1
SP100	transcription regulator			0.000491	CCN2,CDKN1A,ICAM1
HDAC7	transcription regulator			0.000491	CCND1,CDKN1A,EDN1
PD 169316	chemical drug			0.000491	CCND1,CDKN1A,FN1
idarubicin	chemical drug			0.000491	CDKN1A,MDM2,TP53INP1
ATN1	transcription regulator			0.000515	ATP1A1,ATP1B1,BHLHE40,MARCKSL1,SOX4,SPP1
CDH1	other		0.625	0.000518	CCND1,FN1,KRT18,S100A4,TGFB1
Hedgehog	group			0.000527	CCND1,HES1,SOX2,SPP1
NOS3	enzyme			0.000527	CCN2,FN1,ICAM1,TGFB1
FASLG	cytokine		-1.982	0.000527	PROM1,SOX2,TGFB1,TGFB2
SLC15A4	transporter		-1.633	0.000536	ANXA1,ANXA2,CADM1,ISG20,MAP4K4,MARCKSL1
concanavalin a	chemical drug	Inhibited	-2.416	0.000536	CDKN1A,GATA3,ICAM1,IL32,SPP1,TGFB1
cholecalciferol	chemical - endogenous mammalian	Inhibited	-2.36	0.000536	ANXA2,CEBPD,EDN1,SERPINE1,SPP1,TGFB1
TLR9	transmembrane receptor		0.114	0.000537	CCND1,EDN1,ICAM1,ISG20,NFKBIZ,SERPINE1,TGFB1,TIMP1
budesonide	chemical drug		-1.066	0.000541	ABLIM1,ACTG1,CDKN1A,CNN3,CST6,MUC5AC,PADI1,PSCA,PTN
L-aspartic acid	chemical - endogenous mammalian			0.000545	CCND1,CDKN1A
CPT1	group			0.000545	PROM1,SOX2
BBOX1	enzyme			0.000545	PROM1,SOX2
MELK	kinase			0.000545	CDKN1A,MDM2
PYHIN1	other			0.000545	CDKN1A,MDM2
EIF3I	translation regulator			0.000545	CCND1,SERPINE1
MCF2	other			0.000545	CCND1,ITGB1
RNF34	enzyme			0.000545	CDKN1A,MDM2
GAS7	other			0.000545	ITGB1,SPP1
RBM14	transcription regulator			0.000545	CCND1,HTRA1
FLOT1	other			0.000545	CCND1,CDKN1A
BRCA2	transcription regulator			0.000545	CDKN1A,SERPINE1
RAD51C	enzyme			0.000545	KRT18,KRT8
RBBP8	enzyme			0.000545	CCND1,CDKN1A
TMPRSS4	peptidase			0.000545	PROM1,SOX2
CLDN2	other			0.000545	CCND1,ITGB1
MI-773	chemical drug			0.000545	CDKN1A,MDM2
silicon phthalocyanine	chemical drug			0.000545	CCND1,CDKN1A
COL18A1	other		0.942	0.000545	CCND1,EDN1,FN1,ICAM1,SERPINE1
FOSL1	transcription regulator		-1.067	0.000545	ANKRD1,CCND1,EDN1,EHD1,SERPINE1
NEDD9	other		0.447	0.000545	BHLHE40,MAL2,NRN1,PLAC8,SERPINE1
PARPBP	other			0.000566	KRT18,KRT8,TIMP1
TRIM2	enzyme			0.000566	GCLM,ITGB1,PRDX2
MAPK13	kinase			0.000566	CDKN1A,EFEMP1,PRDX1
MAPK12	kinase			0.000566	CCND1,EFEMP1,PRDX1
2-mercaptoacetate	chemical drug			0.000566	ANXA2,ICAM1,TGFB1
probucol	chemical drug			0.000566	CCN2,SERPINE1,TGFB1
mezerein	chemical - endogenous non-mammalian			0.000566	CDKN1A,FN1,IFI6
TRPS1	transcription regulator			0.000568	FN1,RUNX1,SOX2,TGFB2
ITGB2	transmembrane receptor		-1.067	0.000568	FN1,GATA3,HES1,TGFB1
EFNA5	kinase		1	0.000568	CCN2,FABP5,ITGB6,KRT18
4-hydroxynonenal	chemical toxicant			0.000568	CCN2,ICAM1,SERPINE1,TGFB1
IL6R	transmembrane receptor		-0.943	0.000574	CDKN1A,FN1,ICAM1,TGFB1,TIMP1
NOS2	enzyme		0.464	0.000574	CDKN1A,EDN1,IL32,IRS2,MUC5AC,TGFB1,TIMP1
IL10RA	transmembrane receptor	Inhibited	-2.333	0.000593	ASS1,EDN1,EFEMP1,FABP5,FADS3,FN1,SORBS2,TGFB1,WFDC2
ATF3	transcription regulator		-0.038	0.000602	CCND1,CDKN1A,ICAM1,MDM2,NFKBIZ,SERPINE1
DGCR8	enzyme		-0.865	0.000612	CCND1,HES1,SOX2,TAGLN
PELP1	other			0.000625	ASS1,CCND1,CDKN1A,FOXQ1,G0S2,TAGLN
PTGS2	enzyme		-0.94	0.00063	ANXA1,ANXA2,CCND1,CDKN1A,FN1,ICAM1,TGFB1
gefitinib	chemical drug			0.00063	CCND1,CEBPD,EHD1,LTF,MAP4K4,TP53INP1,WNT5B
phorbol esters	chemical - other		0.851	0.000634	ANXA1,PDGFA,PSCA,TGFB1,TIMP1
Vegf	group		-0.194	0.000641	EDN1,FN1,HES1,ICAM1,ISG20,ITGB1,MT1G,PADI1,PDGFA,SFRP1,TGFB1,TIMP1
NADPH oxidase	complex			0.000647	EDN1,MUC5AC,SERPINE1
FAM3B	cytokine			0.000647	CDKN1A,FN1,PTN
HTATIP2	transcription regulator			0.000647	CCND1,SOX2,SPP1
GDF15	growth factor			0.000647	CCND1,CDKN1A,SERPINE1
FSHB	other			0.000647	CCN2,FABP5,PDGFA
PDGFC	growth factor			0.000647	CCND1,TGFB1,TIMP1
dipyridamole	chemical drug			0.000647	SPP1,TGFB1,TIMP1
epicatechin gallate	chemical drug			0.000647	CDKN1A,ICAM1,MDM2
diallyl trisulfide	chemical - endogenous non-mammalian			0.000647	CDKN1A,FOXQ1,MDM2
PRKAA2	kinase		1.53	0.000649	CDKN1A,FN1,GATA3,ICAM1,MT-CO1,ZFP36L1
FHL2	transcription regulator		1.213	0.000658	CCND1,SPP1,TAGLN,TGFB1
RAD21	transcription regulator			0.000658	ATP1B1,IRS2,SOX4,TGFB1
MYOCD	transcription regulator		-0.872	0.000666	CALD1,CDKN1A,FN1,S100A4,TAGLN
ciglitazone	chemical drug		-0.204	0.000674	AQP3,CCND1,CDKN1A,FN1,ICAM1,SERPINE1
ADRB	group		0.243	0.000699	ANKRD1,BHLHE40,CCND1,CDKN1A,GCLM,ICAM1
BMP10	growth factor		-0.64	0.0007	FN1,ICAM1,PTN,SKIL,TIMP1
SREBF2	transcription regulator		0.254	0.0007	CCN2,CDKN1A,FABP5,ICAM1,IRS2
TSC22D3	transcription regulator		0.152	0.000707	ANXA1,CCND1,CDKN1A,ICAM1
SHH	peptidase		0.265	0.000711	CCND1,FN1,GPC1,SERPINE1,SFRP1,SPP1,TGFB2
MAP2K1	kinase		-0.551	0.000711	ANKRD1,CCN2,CCND1,CDKN1A,ITGB1,JUND,UBC
TLR2	transmembrane receptor		0.851	0.000733	CDKN1A,CEBPD,FN1,GATA3,ICAM1,MUC5AC,TGFB1
MAX	transcription regulator		0.152	0.000734	CDKN1A,EDN1,IL32,IRS2,KLF10
okadaic acid	chemical toxicant		-1.452	0.000734	ANXA1,CCN2,CCND1,JUND,SPP1
bosentan	chemical drug			0.000736	EDN1,ICAM1,TGFB1
SULF2	enzyme			0.000736	CCND1,PDGFA,TGFB1
UBA1	enzyme			0.000736	ANXA2,CCND1,TAGLN
miR-18a-5p (and other miRNAs w/seed AAGGUGC)	mature microRNA			0.000736	CCN2,CCND1,CDKN1A
RLN2	other			0.000736	TGFB1,TGFB2,TIMP1
ACVR1C	kinase			0.000736	CCND1,CDKN1A,SERPINE1
SIX5	transcription regulator			0.000736	ATP1A1,KRT18,PTN
DYRK1A	kinase			0.000736	CCND1,CDKN1A,SERPINE1
THZ2	chemical drug			0.000736	CCND1,CDKN1A,MDM2
BHLHE40	transcription regulator		-1	0.000741	ANXA1,ATP1B1,BTG1,GLRX,IFNGR2,KRT18,KRT8,PLAC8,SORBS2
triptolide	chemical drug		1.444	0.000752	CADM1,CDKN1A,GCLM,ICAM1,LAMA3,SOX4
ammonium	chemical - endogenous mammalian		-0.378	0.000755	ATP1A1,ECI1,G0S2,GPC1,ITGB1,RNH1,S100A4
oblimersen	biologic drug		-0.152	0.000758	CDKN1A,CEBPD,IFI6,KLF10
ICAM1	transmembrane receptor		-0.985	0.000758	HES1,ICAM1,PROM1,TGFB1
EPHB4	kinase		-1	0.000758	GATA3,RUNX1,TGFB1,TGFB2
FCGR2A	transmembrane receptor		-1.067	0.000758	ICAM1,ISG20,MARCKSL1,SERPINE1
NOX4	enzyme		-1.114	0.000758	CDKN1A,FN1,ICAM1,SERPINE1
carboplatin	chemical drug		-1	0.000758	LAMC2,SOX2,SPP1,TIMP1
IL18	cytokine		-1.578	0.000778	AQP3,BSG,ICAM1,IL32,NFKBIZ,SPP1,TIMP1
lactacystin	chemical - protease inhibitor		-1.202	0.000801	ATP1A1,BEX1,CCND1,CDKN1A,GATA3,IRS2,MDM2
SERPINE1	other		0.273	0.000807	ANKRD1,CCN2,CDKN1A,FN1,TGFB1
mir-29	microRNA		-0.562	0.000807	CCND1,COL5A2,FN1,PDGFA,ZFP36L1
dextran sulfate	chemical drug		-0.781	0.000808	CCN2,CCND1,CDKN1A,ICAM1,PDGFA,PTN,SERPINE1,TGFB2,WNT5B
MEN1	transcription regulator		0.428	0.000811	CCND1,CDKN1A,IRS2,PTN
adenosine dialdehyde	chemical reagent			0.000814	GPX1,ICAM1
PT1001B	chemical reagent			0.000814	CCN2,FN1
ERW1041E	chemical reagent			0.000814	FN1,TGFB1
PIERCE1	other			0.000814	CDKN1A,MDM2
LINC00842	other			0.000814	FN1,SERPINE1
ZMIZ1	transcription regulator			0.000814	HES1,SERPINE1
DLX6-AS1	other			0.000814	CDKN1A,HES1
AQP11	transporter			0.000814	TGFB1,TIMP1
pamrevlumab	biologic drug			0.000814	CCN2,TGFB1
peptide T	biologic drug			0.000814	ICAM1,TGFB1
PLSCR1	enzyme			0.000814	CCND1,CDKN1A
HSPB2	other			0.000814	ICAM1,TGFB1
CRIP1	other			0.000814	PROM1,SOX2
NEK10	kinase			0.000814	CDKN1A,MDM2
SLC7A11-AS1	other			0.000814	CCND1,GCLM
EGFL7	other			0.000814	HES1,ICAM1
SCRIB	other			0.000814	CCN2,ITGB6
EMP3	other			0.000814	PROM1,SOX2
ENT	group			0.000814	AQP3,CDKN1A
ELMO1	other			0.000814	EDN1,TGFB1
TRIM33	transcription regulator			0.000814	RUNX1,SERPINE1
ECT2	other			0.000814	CCND1,CDKN1A
EFEMP2	other			0.000814	CCN2,EFEMP1
CDH13	other			0.000814	CCND1,CDKN1A
RPS20	other			0.000814	CDKN1A,MDM2
SF1	transcription regulator			0.000814	FN1,ICAM1
CXXC4	other			0.000814	CCND1,CDKN1A
CIMO	chemical reagent			0.000814	CCND1,ICAM1
ambroxol	chemical drug			0.000814	ICAM1,TGFB1
betaxolol	chemical drug			0.000814	PDGFA,TGFB1
dibenzoylmethane	chemical toxicant			0.000814	CCND1,CDKN1A
PK11007	chemical reagent			0.000814	CDKN1A,MDM2
malondialdehyde	chemical toxicant			0.000814	CDKN1A,TGFB1
4-aminophenol	chemical - endogenous mammalian			0.000814	GCLM,SPP1
CV 3988	chemical reagent			0.000814	ICAM1,ITGB1
L-asparagine	chemical - endogenous mammalian			0.000814	CCND1,CDKN1A
Smad	complex			0.000831	CCN2,CDKN1A,SERPINE1
Relaxin	group			0.000831	AQP3,EDN1,TIMP1
E2F5	transcription regulator			0.000831	CDKN1A,MT1G,SERPINE1
SLPI	other			0.000831	CCND1,ICAM1,TGFB1
SOX6	transcription regulator			0.000831	CCND1,CDKN1A,MYL9
VIM	other			0.000831	ITGB1,SOX2,TGFB1
vanillin	chemical - endogenous non-mammalian			0.000831	CCN2,GCLM,JUND
LIPE	enzyme			0.000838	ANKRD1,EDN1,G0S2,PRDX2,TGFB1,TGFB2
HNRNPA2B1	other			0.000838	CADM1,FN1,MUC13,PAPPA,PBX1,TGFB2
PITX2	transcription regulator		-0.698	0.000838	ATP1A1,ATP1B1,CCND1,ITGB1,PRDX2,SOX2
fluocinolone acetonide	chemical drug	Activated	2	0.000868	JUND,MT1F,MT1H,MT1X
MAP2K7	kinase			0.000868	CCND1,CDKN1A,FN1,ITGB1
NOTCH2	transcription regulator		-0.038	0.000868	FN1,HES1,PDGFA,TAGLN
CLU	other		0	0.000868	CCND1,CDH13,CDKN1A,GPX1
sulforafan	chemical drug		-0.881	0.000868	CCND1,CDKN1A,GATA3,GCLM,GPX1,ICAM1
GLI3	transcription regulator	Inhibited	-2	0.000885	CCND1,NFKBIZ,RUNX1,SFRP1,TGFB2
TSC1	other		-1.172	0.000885	BEX1,CCN2,GLRX,IRS2,LDHB
cobalt chloride	chemical reagent		-0.277	0.000885	BHLHE40,CDKN1A,HES1,MDM2,PROM1
bezafibrate	chemical drug		1.698	0.000885	ECI1,ICAM1,LY6D,MT-CO1,SERPINE1
WNT5A	cytokine		0.64	0.000924	CCND1,FN1,LAMA3,LAMB3,PROM1,SPP1,TGFB1
SERPINF1	other			0.000926	CCN2,CCND1,G0S2,TGFB1
9,10-dimethyl-1,2-benzanthracene	chemical toxicant		-1.131	0.000926	CCND1,CDKN1A,RUNX1,SERPINE1
MIF	cytokine		1.181	0.00093	CCND1,ICAM1,RPS27,TGFB1,TGFBI,TIMP1
deoxycorticosterone acetate	chemical drug			0.000935	EDN1,SPP1,TGFB1
BAHCC1	other			0.000935	CDKN1A,PBX1,WNT5B
mir-140	microRNA			0.000935	CCN2,SOX2,TGFB1
MTA3	transcription regulator			0.000935	FN1,MDM2,TGFB1
JARID2	transcription regulator			0.000935	CCND1,CDKN1A,TGFB1
IGFBP5	other			0.000935	BHLHE40,CCND1,SERPINE1
PSMD10	transcription regulator			0.000935	CCND1,CDKN1A,ICAM1
EXT1	enzyme			0.000935	CCND1,CEBPD,FN1
ZNF768	other			0.000935	ICAM1,MDM2,SERPINE1
H-[1,2,4]oxadiazolo[4,3-alpha]quinoxalin-1-one	chemical reagent			0.000935	CDKN1A,ICAM1,MDM2
verteporfin	chemical drug			0.000935	CCN2,CDKN1A,FN1
linolenic acid	chemical - endogenous mammalian			0.000935	EDN1,ICAM1,SERPINE1
PTPN11	phosphatase		1.997	0.000968	BSG,CCND1,CDKN1A,LTF,MDM2
hemin	chemical - endogenous mammalian		0.208	0.000968	CCND1,CDKN1A,FN1,SPP1,TGFB1
eicosapentenoic acid	chemical drug		-1.387	0.000968	CEBPD,PROM1,SERPINE1,TGFB1,TGFB2
CXCL12	cytokine		0.765	0.000978	CCND1,FN1,HES1,ICAM1,IFNGR2,ITGB1,TIMP1
NFATC2	transcription regulator		-1.673	0.000978	CDKN1A,EDN1,GATA3,ISG20,MDM2,NFKBIZ,TGFB1
NFkB (family)	group			0.000988	BSG,CCND1,FN1,TIMP1
telmisartan	chemical drug		0.762	0.000988	CCN2,ICAM1,MT-CO1,TGFB1
IRF1	transcription regulator		-0.629	0.00101	CCND1,CDKN1A,DST,FN1,IFI6,MAP4K4,TGFB1
PKD1	ion channel		-0.692	0.00103	ATP1A1,ATP1B1,CCN2,CDKN1A,KRT18,MT-CO1,PRAP1
NFAT (complex)	complex			0.00105	ICAM1,SERPINE1,SPP1
LTBP1	other			0.00105	GATA3,SERPINE1,TGFB1
XIAP	enzyme			0.00105	CCND1,CDKN1A,SERPINE1
HEY1	transcription regulator			0.00105	CDKN1A,MDM2,TAGLN
CD3	complex		-0.215	0.00105	ANXA1,AQP3,BTG1,CCND1,GATA3,ICAM1,IL32,MT-CO1,MT1G,MT1H,SRGN,TGFB1,ZFP36L1
panobinostat	chemical drug		-1.114	0.00105	CDKN1A,CEBPD,FN1,SERPINE1
ACSL4	enzyme	Inhibited	-2	0.00105	ICAM1,KRT18,SELENOM,SPP1
HIC1	transcription regulator	Inhibited	-2	0.00105	CCND1,CDKN1A,SPP1,SRGN
RBL2	other			0.00106	CCND1,CDKN1A,KLF10,MT1G,SFRP1
L-triiodothyronine	chemical - endogenous mammalian		0.89	0.00108	ASS1,ATP1A1,ATP1B1,CCN2,CCND1,CDKN1A,EDN1,MGST3,MUC5AC,PRDX2,SERPINE1,TGFB1
JUNB	transcription regulator		-1.715	0.0011	CCND1,FN1,HES1,LAMB3,SERPINE1,TIMP1
BMP6	growth factor		0.579	0.0011	CCN2,CDKN1A,SERPINE1,TAGLN,TIMP1
ascorbic acid	chemical - endogenous mammalian		-0.751	0.0011	CDKN1A,ITGB1,SERPINE1,SPP1,TGFB1
LAS1L	other		0	0.00112	ASS1,CDKN1A,MT1F,PHLDA3
TXNIP	other		-1.96	0.00112	CCND1,CDKN1A,G0S2,ICAM1
EHMT2	transcription regulator			0.00112	CDKN1A,FN1,MDM2,TGFB1
IKZF1	transcription regulator		-0.286	0.00113	CDKN1A,FN1,GATA3,HES1,IFI6,NFKBIZ,RUNX1,SELENOM
OSMI-1	chemical reagent			0.00113	CCND1,CDKN1A
PRDM4	transcription regulator			0.00113	CCND1,CDKN1A
MYPN	other			0.00113	ANKRD1,SORBS2
ZNF652	other			0.00113	TGFB1,TGFB2
BCAS2	other			0.00113	CDKN1A,MDM2
HDGF	growth factor			0.00113	SERPINE1,TGFB1
ZNF750	transcription regulator			0.00113	LAMB3,LAMC2
PTPRB	phosphatase			0.00113	CCN2,EDN1
CBR3-AS1	other			0.00113	CCND1,TGFB1
CCL18	cytokine			0.00113	S100A4,TGFB1
PDE3A	enzyme			0.00113	CCND1,CDKN1A
TSC22D1	transcription regulator			0.00113	FN1,SERPINE1
MACC1-AS1	other			0.00113	PROM1,SOX2
BANCR	other			0.00113	CCND1,CDKN1A
P2RY4	G-protein coupled receptor			0.00113	ICAM1,TIMP1
TBXA2R	G-protein coupled receptor			0.00113	ICAM1,TGFB1
RAD9A	enzyme			0.00113	CDKN1A,ITGB1
DMTF1	transcription regulator			0.00113	CDKN1A,MDM2
ERBIN	other			0.00113	CDKN1A,SERPINE1
KIRREL1	other			0.00113	ANKRD1,CCN2
RAPGEF4	other			0.00113	CDKN1A,SPP1
EPRS1	enzyme			0.00113	FN1,LAMC2
PLAC8	other			0.00113	CCND1,CDKN1A
SFTPC	other			0.00113	MUC5AC,S100A4
H4C16	other			0.00113	IFI6,RUNX1
Brd4	kinase			0.00113	CCN2,SERPINE1
iCRT3	chemical reagent			0.00113	PROM1,SOX2
thenoyltrifluoroacetone	chemical reagent			0.00113	SERPINE1,TGFB1
polyphosphate	chemical - endogenous mammalian			0.00113	ICAM1,SPP1
jasplakinolide	chemical - endogenous non-mammalian			0.00113	CCN2,TAGLN
cyclosporin	biologic drug			0.00113	CCND1,ICAM1
TLR4	transmembrane receptor		-0.835	0.00115	CEBPD,EDN1,HTRA1,ICAM1,ISG20,MUC5AC,NFKBIZ,RUNX1,SPP1,TGFB1
UTP	chemical - endogenous mammalian			0.00116	ICAM1,SERPINE1,SPP1
lipofermata	chemical reagent			0.00116	CCN2,FN1,TGFB1
dimethyl itaconate	chemical reagent			0.00116	GCLM,NFKBIZ,PRDX1
CDKN2B	transcription regulator			0.00116	ASS1,PYCR1,SERPINE1
SMARCC1	transcription regulator			0.00116	CCND1,CDKN1A,SOX2
Nr1h	group		1.664	0.00118	AQP3,ATP1B1,EDN1,MARCKSL1,NFKBIZ,SFRP1
miR-30c-5p (and other miRNAs w/seed GUAAACA)	mature microRNA		0.054	0.00118	CCN2,COL5A2,HES1,IRS2,MAP4K4,PDGFA
PTGER4	G-protein coupled receptor		0	0.00118	EDN1,ICAM1,ISG20,SPP1,TP53INP1,ZFP36L1
SP3	transcription regulator			0.00122	CCND1,CDKN1A,MUC5AC,PADI1,SERPINE1,TAGLN,TIMP1
MAPT	other			0.00122	ACTG1,ATOX1,ATP1B1,BSG,CCND1,CDKN1A,ICAM1,LAMA3,LDHB,SERPINE1,TIMP1,UBC
GW501516	chemical drug			0.00125	CCND1,CDKN1A,ICAM1,LAMB3,LTF
ANGPT2	growth factor		-1.97	0.00128	ARL4C,CDKN1A,EDN1,FN1,ICAM1,SERPINE1,TGFB1
trans-cinnamaldehyde	chemical drug			0.00129	CDKN1A,MDM2,SERPINE1
Smad2/3-Smad4	complex			0.00129	CCN2,CDKN1A,SERPINE1
PRKDC	kinase			0.00129	CCND1,CDKN1A,MDM2
ACTL6A	other			0.00129	CCND1,CDKN1A,TP53INP1
LUCAT1	other			0.00129	CDKN1A,FN1,GLRX
CTBP2	transcription regulator			0.00129	CCND1,KRT8,MDM2
CHADL	other			0.00129	CADM1,CDKN1A,PDGFA
LIN28B	other		-0.958	0.00134	CCN2,CDKN1A,PROM1,SOX2
STAR	transporter		0	0.00134	NUAK1,PYCR1,SPP1,TP53INP1
GRIN1	ion channel		0	0.00134	FN1,PAPPA,SERPINE1,WFDC2
STUB1	enzyme		1.091	0.00134	CDKN1A,RUNX1,TAGLN,TGFB1
PLN	transporter			0.00134	ANXA2,ATP1A1,HES1,ITGB1
Sn50 peptide	chemical toxicant		1.951	0.00134	CCN2,ICAM1,IFNGR2,SERPINE1
colistin	biologic drug		1.342	0.00136	CCND1,NUAK1,SOX4,SPP1,TCIM
ZBTB16	transcription regulator		0.633	0.00139	ACER2,CCND1,CDKN1A,GATA3,NFKBIZ,PBX1,SPP1
NKX2-3	transcription regulator		1.043	0.00139	BTG1,CDKN1A,EDN1,MT1M,RPS29,SOX2,TCIM
RRP1B	transcription regulator			0.00142	CCND1,CDKN1A,MDM2,SPP1,TGFB1
SPRY2	other		0.447	0.00142	CDKN1A,G0S2,GLRX,SPP1,TSPAN13
TBK1	kinase		-1	0.00142	CDKN1A,EDN1,ICAM1,ISG20,NFKBIZ
GSTO1	enzyme		-1	0.00142	IFI6,PBX1,SOX4,ZFP36L1
INHBB	growth factor			0.00143	GUCA2A,SERPINE1,TIMP1
RACK1	enzyme			0.00143	CDKN1A,MDM2,PSCA
CD69	transmembrane receptor			0.00143	MUC5AC,TGFB1,TGFB2
pevonedistat	chemical drug			0.00143	ICAM1,IRS2,SOX2
ferulic acid	chemical - endogenous non-mammalian			0.00143	CDKN1A,GPX1,TIMP1
UCP1	transporter		0.816	0.00147	ANKRD1,MT-CO1,PYCR1,SERPINE1,TGFB1,UBC
OGT	enzyme		-1.214	0.00148	CCND1,CDKN1A,CLCA2,KRT18,MDM2
kanamycin A	chemical drug		1.342	0.00148	CCND1,NUAK1,SOX4,SPP1,TCIM
TAL1	transcription regulator		0	0.0015	CDKN1A,DSC3,GATA3,ICAM1,NFKBIZ,RUNX1,SOX4
rotenone	chemical toxicant			0.0015	BSG,CCND1,GPX1,TIMP1
Vhl	complex			0.0015	CCND1,TGFB1
L-proline	chemical - endogenous mammalian			0.0015	CCND1,CDKN1A
Li+	chemical reagent			0.0015	CCND1,EDN1
N-Cadherin	group			0.0015	CCND1,CDKN1A
fingolimod phosphate	chemical - endogenous mammalian			0.0015	CCN2,SERPINE1
2,5-bis(5-hydroxymethyl-2-thienyl)furan	chemical reagent			0.0015	CDKN1A,MDM2
IL1F10	cytokine			0.0015	TGFB1,TGFB2
ANO1	ion channel			0.0015	SOX2,TAGLN
ANKS6	other			0.0015	FN1,ITGB6
LTBP4	growth factor			0.0015	TGFB1,TGFB2
Lefty	group			0.0015	CCN2,CDKN1A
evofosfamide	chemical drug			0.0015	CCND1,CDKN1A
BAG6	enzyme			0.0015	CDKN1A,SERPINE1
CSRP3	other			0.0015	KRT18,KRT8
FANCA	other			0.0015	CDKN1A,HES1
BANP	other			0.0015	CCND1,CDKN1A
EMX2	transcription regulator			0.0015	CDH6,SOX2
SGO1-AS1	other			0.0015	TGFB1,TGFB2
GSC	transcription regulator			0.0015	CLCA2,TGFB1
LPA	other			0.0015	ICAM1,SERPINE1
G3BP1	enzyme			0.0015	SOX2,SPP1
FKBP1A	enzyme			0.0015	CDKN1A,MDM2
PKHD1	other			0.0015	CCN2,ITGB6
BLM	enzyme			0.0015	CDKN1A,ISG20
CHS-828	chemical drug			0.0015	PROM1,SOX2
carnosol	chemical - endogenous non-mammalian			0.0015	GCLM,ICAM1
theaflavin	chemical - endogenous non-mammalian			0.0015	CDKN1A,ICAM1
8-(4-sulfophenyl)theophylline	chemical reagent			0.0015	TGFB1,TIMP1
Collagen type VI	complex			0.0015	CCND1,TIMP1
EIF6	translation regulator		-1.342	0.00154	ANXA2,COL5A2,FADS3,LAMB3,NUDT14
resiquimod	chemical drug		-0.64	0.00155	GATA3,GPX1,HES1,ICAM1,ISG20,NFKBIZ,PRDX1,SPP1
PML	transcription regulator		-1.139	0.00157	ACTG1,CCND1,CDKN1A,GCLM,ISG20,PRDX1
H89	chemical drug		0.152	0.00157	ANXA1,CCND1,CDKN1A,MUC5AC,RUNX1,SERPINE1
caspase	group			0.00157	ACER2,CCND1,CDKN1A
SLC22A5	transporter			0.00157	CDKN1A,TGFB1,TGFBI
BMPR2	kinase			0.00157	FN1,ICAM1,SPP1
MAC	complex			0.00157	FN1,PDGFA,SPP1
MDM4	transcription regulator			0.00157	CDKN1A,KRT8,MDM2
urethane	chemical toxicant			0.00157	CCND1,CDKN1A,SFRP1
vitamin E	chemical drug		1.974	0.00159	CDKN1A,SERPINE1,SPP1,TGFB1
NRIP1	transcription regulator			0.00159	CCND1,CDKN1A,CYP4B1,LDHB
mitomycin C	chemical drug		-1.926	0.00159	CCND1,CDKN1A,MDM2,TP53INP1
Go 6976	chemical drug		0.317	0.00159	CCND1,CDKN1A,FN1,ITGB1
CpG ODN 2006	chemical reagent		-0.463	0.0016	ICAM1,IFI6,ISG20,NFKBIZ,TGFB1
Rxr	group			0.00166	AQP3,CDKN1A,LTF,PDGFA,SPP1
FOXA1	transcription regulator			0.00166	ANXA1,AQP3,CDKN1A,MUC5AC,MYL9,TAGLN
FLI1	transcription regulator			0.00168	CCN2,CCND1,MDM2,SRGN
IL6ST	transmembrane receptor		0.277	0.00168	CCND1,LTF,SERPINE1,TIMP1
KNG1	other			0.00173	CCN2,CCND1,TGFB1
irbesartan	chemical drug			0.00173	ICAM1,SERPINE1,TGFB1
fludarabine	chemical drug			0.00173	CCND1,CDKN1A,MDM2
YBX1	transcription regulator			0.00173	APOL2,CDKN1A,EFEMP1,PAPPA,TGFB1
E2F4	transcription regulator			0.00174	CCND1,CDKN1A,MT1G,SERPINE1,SFRP1,SMC4,TP53INP1
Collagen type I (complex)	complex			0.00177	CCND1,FN1,ITGB1,TGFB1
HOXD10	transcription regulator		1	0.00177	ICAM1,PDZK1IP1,SERPINE1,TIMP1
FANCC	other			0.00177	ATP1B1,HES1,NUAK1,SFRP1
calphostin C	chemical drug		0.247	0.00177	CCND1,CDKN1A,ICAM1,MUC5AC
mir-133	microRNA		1	0.00187	CCN2,FN1,TAGLN,TPM4
miR-21-5p (and other miRNAs w/seed AGCUUAU)	mature microRNA		1.96	0.00187	CDKN1A,IL32,TAGLN,TGFB2
ZEB2	transcription regulator		1.274	0.00187	CCND1,CDKN1A,KRT18,SFRP1
USF2	transcription regulator			0.00187	GATA3,SERPINE1,SPP1,TGFB1
NPPB	other			0.00189	CCN2,FN1,TGFB1
AHCY	enzyme			0.00189	GPX1,ICAM1,KRT18
DAXX	transcription regulator			0.00189	CCND1,CDKN1A,SERPINE1
imipramine blue	chemical drug			0.00189	CCND1,CYP4B1,FOXQ1
clodronic acid	chemical drug			0.00189	ICAM1,ITGB6,TGFB1
TAS4464	chemical drug			0.00189	CDKN1A,LAMB3,TIMP1
TRIB2	kinase			0.00192	KRT8,SOX2
VWF	other			0.00192	HES1,TAGLN
GLRX	enzyme			0.00192	ICAM1,PDGFA
DKK2	other			0.00192	CCND1,SPP1
ARHGAP5	enzyme			0.00192	CCN2,FN1
genipin	chemical - endogenous non-mammalian			0.00192	CCND1,CDKN1A
HMMR	transmembrane receptor			0.00192	FN1,SOX2
NELFA	other			0.00192	BSG,CDKN1A
PPM1A	phosphatase			0.00192	CDKN1A,ITGB1
SCUBE3	other			0.00192	SERPINE1,TGFB1
PPP1CA	phosphatase			0.00192	CCN2,SPP1
CSNK1A1	kinase			0.00192	CCND1,CDKN1A
USP17L2 (includes others)	peptidase			0.00192	PROM1,SOX2
NCGC00186528	chemical reagent			0.00192	FN1,TGFB1
cyclopentenone	chemical reagent			0.00192	CCND1,ICAM1
1,1-bis(3'-indolyl)-1-(4-trifluoromethyl-phenyl)methane	chemical reagent			0.00192	CDKN1A,KRT18
JNK-IN-8	chemical drug			0.00192	PROM1,SOX2
I-BOP	chemical reagent			0.00192	CCND1,ICAM1
MAP2K3	kinase			0.00197	CDKN1A,ICAM1,MUC5AC,SERPINE1
prexasertib	chemical drug		-1	0.00197	CDKN1A,ICAM1,SERPINE1,SKIL
glutathione	chemical - endogenous mammalian			0.00197	ASS1,CCND1,CDKN1A,SERPINE1
uric acid	chemical - endogenous mammalian		-1.213	0.00201	ANXA1,CCN2,ICAM1,MDM2,TGFB1
BTK	kinase			0.00201	CDKN1A,FABP5,IFNGR2,ISG20,MDM2
RUNX1-RUNX1T1	fusion gene/product			0.00201	CDKN1A,MDM2,PXDC1,SOX4,ZFP36L1
stattic	chemical reagent			0.00206	CCN2,CCND1,TGFB1
ALDH2	enzyme			0.00206	CCN2,FN1,GCLM
NOTCH4	transcription regulator			0.00206	HES1,SERPINE1,TAGLN
ZBTB7A	transcription regulator			0.00206	CDKN1A,IL32,MDM2
bardoxolone	chemical drug			0.00206	CCND1,CDKN1A,GCLM
MMP2	peptidase		1.235	0.00207	CCND1,CDKN1A,FN1,TGFB1
GnRH-A	other		-1.131	0.00207	CDKN1A,NFKBIZ,SERPINE1,SKIL
MAPK9	kinase		0.903	0.0021	CCN2,CDKN1A,EDN1,ISG20,JUND,MARCKSL1
SIX1	transcription regulator		-1	0.00216	ABLIM1,BHLHE40,FN1,GATA3,TAGLN
PRKAA1	kinase		0.6	0.00216	BTG1,CDKN1A,FN1,GPX1,MT-CO1,ZFP36L1
KDM3B	enzyme			0.00218	CCN2,FN1,PALLD,PAPPA
metronidazole	chemical drug		1.342	0.00224	CCND1,NUAK1,SOX4,SPP1,TCIM
IKK (complex)	complex			0.00224	CCND1,ICAM1,TCIM
SOX17	transcription regulator			0.00224	CCND1,PROM1,SOX2
ING1	transcription regulator			0.00224	CDKN1A,MDM2,SPP1
sodium orthovanadate	chemical reagent			0.00224	CCND1,CDKN1A,SERPINE1
COPS5	transcription regulator		1.633	0.00227	BCAM,CDKN1A,DCXR,LDHB,PHLDA3,S100A4,ZFP36L1
JAK1	kinase			0.00229	CDKN1A,ICAM1,RUNX1,TGFB1
sulindac sulfide	chemical drug			0.00229	BCAM,CCN2,CCND1,CDKN1A
LDLR	transporter			0.00237	BGN,CCND1,CDKN1A,FABP5,ICAM1,SPP1,UBC
DBH-AS1	other			0.00239	CCND1,CDKN1A
TRIM29	transcription regulator			0.00239	CDKN1A,PROM1
PPM1D	phosphatase			0.00239	CCND1,CDKN1A
PDGFA	growth factor			0.00239	PROM1,SOX2
PKP2	other			0.00239	FN1,TGFB1
MIR320	group			0.00239	EDN1,FN1
FRMD6	other			0.00239	CCN2,CDKN1A
LUM	other			0.00239	CDKN1A,TGFB1
SETD7	enzyme			0.00239	CCND1,SOX2
ACTG1	other			0.00239	CALD1,TAGLN
RECK	other			0.00239	CCND1,CDKN1A
PRKCH	kinase			0.00239	CCND1,CDKN1A
farglitazar	chemical drug			0.00239	ATP1A1,EDN1
2-hydroxy-1-naphthylaldehyde isonicotinoyl hydrazone	chemical reagent			0.00239	CCND1,CDKN1A
levamisole	chemical drug			0.00239	CDKN1A,EDN1
quinidine	chemical drug			0.00239	CCND1,CDKN1A
tiron	chemical reagent			0.00239	CDKN1A,PRDX2
CBR-470-1	chemical drug			0.00239	GCLM,PRDX1
TAPI-1	chemical - protease inhibitor			0.00239	MT-CO1,MUC5AC
E. coli lipopolysaccharide	chemical - endogenous non-mammalian		-1.982	0.00241	CEBPD,ICAM1,IL32,TGFB1
corticosteroid	chemical drug			0.00241	ARL4C,PBX1,PRDX1,SRGN
E2F2	transcription regulator			0.00241	CCND1,CDKN1A,MT1G,SERPINE1
oxaliplatin	chemical drug		-1.119	0.00241	ANXA2,CCND1,CDKN1A,TMSB10/TMSB4X
cadmium	chemical toxicant		-0.391	0.00241	ATP1A1,CCND1,CDKN1A,TIMP1
trans-hydroxytamoxifen	chemical drug		0.218	0.00242	ADIRF,BTG1,FN1,RUNX1,SFRP1,TGFB2
CRNDE	other			0.00243	CDKN1A,PDGFA,TGFB1
FTO	enzyme			0.00243	CCND1,ICAM1,SOX2
COL5A1	other			0.00243	COL5A2,FN1,ITGB1
MYL2	other			0.00243	ANXA1,ANXA2,FLNB
PARK7	enzyme			0.00243	FN1,ICAM1,SOX2
CDC42	enzyme			0.00243	CCN2,CCND1,ITGB1
honokiol	chemical - endogenous non-mammalian			0.00243	CCND1,CDKN1A,ICAM1
phorbol 12,13-dibutyrate	chemical - endogenous non-mammalian			0.00243	CDKN1A,MDM2,SERPINE1
torkinib	chemical drug		0	0.00249	ANKRD1,BTG1,CCN2,CCND1,EDN1,NUAK1
docosahexaenoic acid	chemical drug		0.128	0.00249	CCN2,CDKN1A,SERPINE1,TGFB1,TGFB2,TIMP1
cholic acid	chemical - endogenous mammalian		-1.96	0.00253	KRT18,KRT8,MDK,TAGLN
tetracycline	chemical drug		-0.577	0.00253	BHLHE40,CCN2,MAL,SERPINE1
Hif1	complex			0.00253	CDKN1A,EDN1,FN1,SERPINE1
HOXA10	transcription regulator		-1.342	0.00256	CDKN1A,FN1,KLF10,KRT18,LTF,PROM1
ATP	chemical - endogenous mammalian		0.854	0.00257	CCND1,GCLM,ICAM1,MUC5AC,SERPINE1
Pam3-Cys-Ser-Lys4	chemical reagent	Inhibited	-2.155	0.00263	CCN2,ICAM1,IL32,NFKBIZ,SERPINE1,TGFB2
5-azacytidine	chemical drug		-1.671	0.00263	ANXA2,CDKN1A,IFI6,IRS2,KRT18,LDHB
TET1	enzyme			0.00263	BSG,KRT8,SOX2
xanthohumol	chemical drug			0.00263	ANXA1,CCND1,ICAM1
FOSB	transcription regulator			0.00263	CCND1,SERPINE1,TIMP1
rolipram	chemical drug			0.00263	ANXA1,MUC5AC,TGFB1
exenatide	biologic drug			0.00263	CCN2,ICAM1,IRS2
UCHL1	peptidase		-1.982	0.00265	CDKN1A,Eif2s3y,LDHB,SERPINE1
PIAS1	transcription regulator		0.243	0.00265	CCND1,CDKN1A,MDM2,TAGLN
ursolic acid	chemical drug		-1	0.00265	CCND1,CDKN1A,MAL,MUC5AC
AZ-1	chemical - protease inhibitor		0	0.00278	EFEMP1,EHD1,FN1,GCLM
CCAR2	peptidase			0.00284	CCND1,CNN3,MDM2
STAT	group			0.00284	CDKN1A,CEBPD,TIMP1
CTF1	cytokine			0.00284	CEBPD,TAGLN,TIMP1
NVP-TAE684	chemical drug			0.00284	CCND1,COL5A2,SERPINE1
KRT14	other			0.00284	DSC3,KRT18,KRT8
CYBB	enzyme			0.00284	CCN2,CDKN1A,ICAM1
PAK2	kinase			0.00284	ASS1,MDM2,TAGLN
steroid	chemical - endogenous mammalian			0.00284	ANXA1,SPP1,TIMP1
MYOD1	transcription regulator		-0.246	0.00284	ANKRD1,ASS1,CDKN1A,GUCA2A,PDGFA,RUNX1,TGFB1
NKX2-1	transcription regulator		1.98	0.00285	FOXQ1,SERPINE1,SOX2,TGFB1,TGFB2,WNT5B
DDIT3	transcription regulator		0.068	0.00285	ANKRD1,CEBPD,FN1,SOX2,TGFB2
TMPRSS2-ERG	fusion gene/product	Inhibited	-2.236	0.00285	BEX2,LAMA3,SFRP1,TGFBI,WNT5B
minocycline	chemical drug		1.165	0.00291	BSG,GATA3,ICAM1,ITGB1
MRS 1754	chemical reagent			0.00291	TGFB1,TIMP1
L-serine	chemical - endogenous mammalian			0.00291	CCND1,CDKN1A
geneticin	chemical toxicant			0.00291	CDKN1A,MDM2
soloxolone methyl	chemical reagent			0.00291	SERPINE1,TIMP1
APOL1	transporter			0.00291	IFNGR2,MUC13
YOD1	enzyme			0.00291	ANKRD1,CCN2
DPY30	other			0.00291	CDKN1A,ITGB1
TRIM25	transcription regulator			0.00291	CDKN1A,MDM2
SNHG20	other			0.00291	CCND1,CDKN1A
Kallikrein	group			0.00291	ICAM1,TGFB1
NRBP2	kinase			0.00291	ANXA2,PROM1
salinomycin	chemical - endogenous non-mammalian			0.00291	CCND1,FN1
WNT5B	other			0.00291	CCND1,FN1
PTCSC3	other			0.00291	CCND1,S100A4
LIMA1	other			0.00291	KRT18,KRT8
RFC4	enzyme			0.00291	CCND1,SOX2
KLF7	transcription regulator			0.00291	CDKN1A,IFI6
HIVEP3	transcription regulator			0.00291	GATA3,S100A4
CHRNA3	transmembrane receptor			0.00291	CDKN1A,GATA3
sesame oil	chemical reagent			0.00291	PTN,TIMP1
pargyline	chemical drug			0.00291	CDKN1A,GATA3
clioquinol	chemical drug			0.00291	CCND1,CDKN1A
manumycin A	chemical reagent			0.00291	FN1,MUC5AC
7-(4-fluorobenzylamino)-1,3,4,8-tetrahydropyrrolo[4,3,2-de]quinolin-8(1H)-one	chemical reagent			0.00291	CCND1,MDM2
enterolactone	chemical - endogenous mammalian			0.00291	CCND1,SPP1
tyrphostin AG 1296	chemical drug			0.00291	ICAM1,TGFB1
adaphostin	chemical drug			0.00291	CCND1,CDKN1A
lamivudine	chemical drug			0.00291	ITGB6,SERPINE1
MI-503	chemical reagent			0.00291	JUND,SPP1
HMOX1	enzyme		-0.2	0.00294	CCND1,CDKN1A,ICAM1,TGFB1,TGFB2
FGF21	growth factor		0.152	0.00304	CCND1,IRS2,SERPINE1,TGFB1
GNA12	enzyme		-1.982	0.00304	GCLM,LAMB3,PDGFA,TAGLN
8-bromoguanosine 3',5'-cyclic monophosphate	chemical reagent			0.00306	CDKN1A,EDN1,TGFB1
NSUN6	enzyme			0.00306	CCN2,SERPINE1,TGFB2
SKP2	other			0.00306	CCND1,CDKN1A,S100A4
ALOX15	enzyme			0.00306	FN1,ICAM1,MUC5AC
IGFBP3	other			0.00306	CDKN1A,ICAM1,SERPINE1
ARRB2	other			0.00306	NFKBIZ,SERPINE1,TGFB1
MEOX2	transcription regulator			0.00306	CDKN1A,EDN1,ICAM1
BTG2	transcription regulator			0.00306	CCND1,SERPINE1,TIMP1
ACE2	peptidase			0.00306	CCN2,FN1,SERPINE1
mevalonic acid	chemical - endogenous mammalian			0.00306	ICAM1,SERPINE1,TGFB1
thalidomide	chemical drug			0.00306	ICAM1,SERPINE1,TGFB1
IRF4	transcription regulator		0	0.00308	GATA3,ISG20,ITGB1,SPP1,TMSB10/TMSB4X,ZFP36L1
PSEN1	peptidase			0.00309	ACTG1,ATOX1,ATP1B1,BSG,CCND1,HES1,MT-CO1,TGFB1,UBC
tanespimycin	chemical drug		-0.151	0.00325	CCND1,CDKN1A,KRT18,KRT8,SERPINE1
NfkB1-RelA	complex			0.00329	CCND1,ICAM1,MUC5AC
FBXW7	enzyme		1.103	0.00333	CEBPD,MT-CO1,SERPINE1,TGFB1
MBD3	other			0.00333	CCND1,HTRA1,MDM2,SFRP1
NTRK2	kinase			0.00333	CCND1,CDKN1A,SERPINE1,SPP1
metribolone	chemical reagent		-0.738	0.00343	ATP1B1,BPGM,CCND1,CDKN1A,IQGAP2,IRS2,ISG20,JPT1,KRT18,MGST3
GMNN	transcription regulator			0.00347	CDKN1A,EFEMP1,SOX2,TGFB2
beraprost	chemical drug			0.00348	EDN1,FN1
clobetasol propionate	chemical drug			0.00348	FABP5,ICAM1
ANTXR2	transmembrane receptor			0.00348	CCND1,FN1
teriflunomide	chemical drug			0.00348	BSG,ICAM1
SOX2-OT	other			0.00348	PROM1,SOX2
ATP6AP2	transporter			0.00348	FN1,TGFB1
USP28	peptidase			0.00348	CCND1,CDKN1A
LINC00324	other			0.00348	PROM1,SOX2
NELFB	other			0.00348	CCN2,CDKN1A
GADD45G	other			0.00348	CDKN1A,TGFB2
SH3KBP1	other			0.00348	FN1,SERPINE1
PRAME	other			0.00348	CDKN1A,S100A4
LINC-ROR	other			0.00348	CDKN1A,SOX2
USP2	peptidase			0.00348	CDKN1A,SERPINE1
CLCA2	ion channel			0.00348	CDKN1A,FN1
FOXD3	transcription regulator			0.00348	CDKN1A,SOX2
MSI1	other			0.00348	CDKN1A,HES1
C9	other			0.00348	FN1,ICAM1
ITGA3	other			0.00348	FN1,SERPINE1
ITGB8	other			0.00348	CDKN1A,TGFB1
BEX2	other			0.00348	ITGB6,SPP1
brusatol	chemical reagent			0.00348	ICAM1,SERPINE1
bisphenol A diglycidyl ether	chemical reagent			0.00348	ICAM1,SERPINE1
huaier extract granule	chemical drug			0.00348	CCND1,FN1
roflumilast N-oxide	chemical - endogenous mammalian			0.00348	ICAM1,MUC5AC
zinostatin	biologic drug			0.00348	CDKN1A,MDM2
tetrathiomolybdate	chemical drug			0.00348	SERPINE1,TIMP1
thymidine	chemical - endogenous mammalian			0.00348	CCND1,CDKN1A
Laminin5	complex			0.00348	FN1,SPP1
IRF8	transcription regulator		-1.452	0.0035	CDKN1A,ICAM1,IFI6,LTF,MAP4K4,MDM2
PGF	growth factor			0.00353	EDN1,MAP4K4,SERPINE1
RCE1	peptidase			0.00353	PAPPA,TGFB2,TGFBI
F7	peptidase			0.00353	CCN2,CCND1,ICAM1
PCGF2	transcription regulator			0.00353	FN1,GATA3,HES1
M344	chemical reagent			0.00353	BSG,SERPINE1,TGFB1
H-7	chemical - kinase inhibitor			0.00353	FN1,ITGB1,SERPINE1
tacrolimus	chemical drug		-0.372	0.0036	ABLIM1,CCND1,EDN1,FN1,MARCKSL1,PROM1,SPP1
bortezomib	chemical drug		-0.322	0.00368	BPGM,CCND1,CDKN1A,CEBPD,ICAM1,MDM2,TGFB1
DNMT3A	enzyme		-0.277	0.00377	BSG,EFEMP1,MYL9,SKIL,SPP1,TGFB1
CIITA	transcription regulator			0.00378	CCND1,FN1,TGFB1
ARRB1	transcription regulator			0.00378	IRS2,SERPINE1,SPP1
IL17F	cytokine			0.00378	ICAM1,IL32,TGFB1
1,2-dimethylhydrazine	chemical toxicant			0.00378	Apol7a (includes others),CCND1,SPP1
SAHM1	chemical reagent			0.00378	ABLIM1,BHLHE40,HES1
PAX5-ELN	fusion gene/product			0.00378	LY6D,MUC13,RBMS3
S-nitrosoglutathione	chemical toxicant			0.00378	CDKN1A,ICAM1,IRS2
USF1	transcription regulator			0.00378	GATA3,SERPINE1,SPP1,TGFB1
TFAM	transcription regulator		1.067	0.00378	FABP5,LDHB,MT-CO1,MUC13
NGF	growth factor		-0.75	0.00383	ACER2,ANXA2,CCND1,CDKN1A,MT-CO1,MT1A,TGFB1
methapyrilene	chemical drug		-1.342	0.00392	ACTG1,ANXA2,ASS1,CCND1,ITGB1
semaxinib	chemical drug			0.00392	EDN1,HES1,LTF,SERPINE1,TGFB1
phenobarbital	chemical drug		0	0.00395	CCND1,CDKN1A,CYP4B1,MDM2
VDR	transcription regulator		-0.298	0.00399	CCND1,CDKN1A,EDN1,GATA3,ICAM1,SPP1,TGFB2
TCF12	transcription regulator		-0.967	0.00404	CDKN1A,FN1,GATA3,IL32,LY6D
mibolerone	chemical drug		1.4	0.00404	CCND1,KLF10,MAL,RPS27,TGFBI
everolimus	chemical drug			0.00404	CCN2,CCND1,CDKN1A
meldonium	chemical drug			0.00409	PROM1,SOX2
perhexiline	chemical drug			0.00409	HES1,TAGLN
trypsin	group			0.00409	CDKN1A,ICAM1
KDM4D	enzyme			0.00409	CCND1,CDKN1A
FOXD2-AS1	other			0.00409	CDKN1A,HES1
BPIFA1	other			0.00409	LTF,MUC5AC
PBRM1	other			0.00409	CDKN1A,MDM2
Laminin1	complex			0.00409	MT1B,MT1F
JMJD6	transmembrane receptor			0.00409	CCND1,MLF2
TCF21	transcription regulator			0.00409	CDKN1A,TIMP1
ANG	enzyme			0.00409	CDKN1A,GCLM
EHD1	other			0.00409	CCND1,ITGB1
CTNNBIP1	other			0.00409	CCND1,CDKN1A
TWIST	group			0.00409	CDKN1A,CLCA2
HIF3A	transcription regulator			0.00409	EDN1,SOX2
MED16	transcription regulator			0.00409	CCN2,TAGLN
BCAR1	enzyme			0.00409	CCND1,CDKN1A
PDE4B	enzyme			0.00409	MUC5AC,SOX2
CD163	transmembrane receptor			0.00409	ICAM1,PROM1
VLDLR	transporter			0.00409	CCN2,SERPINE1
TSG101	transcription regulator			0.00409	CDKN1A,MDM2
FRS2	other			0.00409	PROM1,TAGLN
UGCG	enzyme			0.00409	CDKN1A,ICAM1
SERPINB5	other			0.00409	CDKN1A,KRT18
LETMD1	other			0.00409	CDKN1A,MDM2
PTGER1	G-protein coupled receptor			0.00409	FN1,ICAM1
SPINT2	other			0.00409	PAPPA,TGFB1
oxonic acid	chemical drug			0.00409	CCN2,ICAM1
latrunculin A	chemical toxicant			0.00409	CCN2,ITGB6
1-chloro-2-(2,2,2-trichloro-1-(4-chlorophenyl)ethyl)benzene	chemical toxicant			0.00409	CDKN1A,LTF
icatibant	biologic drug			0.00409	ICAM1,TGFB1
adefovir dipivoxil	chemical drug			0.00409	FN1,TIMP1
pectin	chemical drug			0.00409	CCN2,SPP1
FEV	transcription regulator		-0.492	0.00411	ANXA2,HTRA1,ICAM1,ITGB1
metformin	chemical drug		1.185	0.00416	CCN2,CCND1,CDKN1A,FN1,PHLDA3,SERPINE1,TGFB1
SP110	transcription regulator		-0.447	0.00417	AQP3,IFI6,ITGB1,SOX4,TIMP1
ritonavir	chemical drug			0.00417	ICAM1,LAMA3,MT1G,MT1H,WNT5B
SMO	G-protein coupled receptor			0.00428	BGN,CCND1,RUNX1,SOX2
cinnamaldehyde	chemical toxicant		0.152	0.00428	CCN2,GCLM,GPX1,JUND
SOCS1	other		0.688	0.00429	CCND1,CDKN1A,ICAM1,IRS2,ISG20
SKIL	transcription regulator			0.00432	CDKN1A,SERPINE1,SKIL
SOX10	transcription regulator			0.00432	CDKN1A,FN1,PTN
EPHA2	kinase			0.00432	EDN1,NFKBIZ,SOX2
S-adenosylmethionine	chemical - endogenous mammalian			0.00432	GCLM,LAMC2,TGFB1
Pka	complex		-1.387	0.00442	CCN2,CDKN1A,EDN1,IFI6,RUNX1
AREG	growth factor		-0.689	0.00446	BSG,CCND1,IFI6,RUNX1
TFRC	transporter			0.00446	ANXA2,CDKN1A,PTN,TGFB2
FGF19	growth factor			0.00446	CCND1,FABP5,G0S2,PROM1
ATF4	transcription regulator		-1.076	0.00457	ANKRD1,BTG1,CDKN1A,FN1,PYCR1,TGFB2
RBM5	other			0.0046	ANXA1,ICAM1,IL32
SETD2	enzyme			0.0046	CCN2,CCND1,SERPINE1
PLAUR	transmembrane receptor			0.0046	CCND1,ITGB1,MT-CO1
ANGPT1	growth factor			0.0046	CCND1,ICAM1,ITGB1
GPX1	enzyme			0.0046	CCN2,GLRX,ICAM1
HBEGF	growth factor			0.0046	BHLHE40,CCND1,ITGB1
DRD2	G-protein coupled receptor			0.0046	ITGB6,SERPINE1,TGFB1
HBB	transporter			0.0046	ICAM1,SERPINE1,TGFB1
baicalein	chemical drug			0.0046	CCND1,ICAM1,MT-CO1
diclofenac	chemical drug		-1.98	0.00464	CCND1,CDKN1A,JUND,SERPINE1
2-deoxyglucose	chemical drug			0.00464	CCND1,CDKN1A,GPX1,SPP1
ACOX1	enzyme		0.447	0.00469	ACER2,ANXA2,CDKN1A,KRT8,LY6D
SYVN1	transporter		0.447	0.00469	ATP1A1,BHLHE40,CCND1,ITGB1,LDHB
moxonidine	chemical drug			0.00475	CDKN1A,TGFB1
MEG3	other			0.00475	FN1,MDM2
doramapimod	chemical drug			0.00475	CCN2,CCND1
Ptprd	phosphatase			0.00475	CDKN1A,CEBPD
LAMTOR5	other			0.00475	MDM2,S100A4
COL9A1	other			0.00475	FN1,TGFBI
MYF5	transcription regulator			0.00475	CDKN1A,PDGFA
CBX2	transcription regulator			0.00475	CDKN1A,RUNX1
F10	peptidase			0.00475	CCN2,ICAM1
MGAT3	enzyme			0.00475	HES1,PROM1
AIF1	other			0.00475	CCND1,TGFB1
IQGAP2	other			0.00475	CCND1,SFRP1
LAMC1	other			0.00475	FN1,TGFB2
CDH5	other			0.00475	CDKN1A,ICAM1
MZF1	transcription regulator			0.00475	PADI1,TGFB1
ethyl 2-{[(6,7-dimethyl-3-oxo-1,2,3,4-tetrahydro-2-quinoxalinyl)acetyl]amino}-4,5-dimethyl-3-thiophenecarboxylate	chemical reagent			0.00475	CDKN1A,MDM2
myristoylated protein kinase A inhibitor 14-22 amide	chemical - kinase inhibitor			0.00475	CCND1,MUC5AC
anti-benzo(a)pyrene-diol-epoxide	chemical toxicant			0.00475	CCND1,CDKN1A
noscapine	chemical drug			0.00475	CCND1,ICAM1
beta-1,3-glucan	chemical drug			0.00475	PDGFA,TGFB1
onapristone	chemical drug			0.00475	RUNX1,TGFB1
BMPR1A	kinase			0.00489	CDKN1A,SERPINE1,TGFB2
PPRC1	transcription regulator			0.00489	LAMB3,NFKBIZ,ZFP36L1
CUL4B	other			0.00489	RUNX1,SOX2,TGFB1
NFIB	transcription regulator			0.00489	CYP4B1,IL32,KRT8
benzyl isothiocyanate	chemical - endogenous non-mammalian			0.00489	CCND1,ICAM1,SERPINE1
4-methylnitrosoamino-1-(3-pyridinyl)-1-butanone	chemical toxicant			0.00489	ANXA1,CDKN1A,SPP1
IRF3	transcription regulator		0.239	0.0049	FN1,ICAM1,IFI6,ISG20,PLAC8,PTMS
ciprofibrate	chemical drug		-0.625	0.00511	ANXA2,BSG,ICAM1,KRT8,LY6D
oleic acid	chemical - endogenous mammalian		0.943	0.00511	AQP3,EDN1,FABP5,ICAM1,SERPINE1
ISG15	other			0.0052	COL5A2,IFI6,TIMP1
isoprenaline	chemical drug			0.0052	ABLIM1,CCN2,TGFB1
palmitic acid	chemical - endogenous mammalian		-0.807	0.00536	CCN2,CDKN1A,FN1,ICAM1,IRS2,SERPINE1,TGFB1
IFNGR1	transmembrane receptor		1	0.00541	FN1,ICAM1,IFI6,LDHB,UBC
PDLIM2	other		0.762	0.00541	CCND1,MYL9,PHLDA3,TAGLN
sorbitol	chemical - endogenous mammalian			0.00545	CCN2,CDKN1A
amphotericin B	chemical drug			0.00545	SPP1,TIMP1
estrone	chemical - endogenous mammalian			0.00545	IRS2,SERPINE1
1'-acetoxychavicol acetate	chemical reagent			0.00545	CCND1,ICAM1
USP38	peptidase			0.00545	FN1,TIMP1
PTGDR2	G-protein coupled receptor			0.00545	CARHSP1,ENPP3
FOXG1	transcription regulator			0.00545	CDKN1A,SERPINE1
NAE1	enzyme			0.00545	CCND1,CDKN1A
IGFBP7	transporter			0.00545	CCND1,CDKN1A
YWHAQ	other			0.00545	CDKN1A,TAGLN
PPP3CB	phosphatase			0.00545	CDKN1A,RUNX1
ZBTB33	transcription regulator			0.00545	CDKN1A,S100A4
SPTLC2	enzyme			0.00545	CCN2,TIMP1
SMC3	other			0.00545	IRS2,SOX4
miR-96-5p (and other miRNAs w/seed UUGGCAC)	mature microRNA			0.00545	FN1,ITGB1
miR-129-5p (and other miRNAs w/seed UUUUUGC)	mature microRNA			0.00545	SOX4,TP53INP1
PER2	transcription regulator			0.00545	ATP1A1,CCND1
MFGE8	other			0.00545	CCN2,CCND1
SDHB	enzyme			0.00545	ATOX1,FN1
erastin	chemical drug			0.00545	CDKN1A,GCLM
KIF1B	transporter			0.00545	CCND1,GATA3
TRRAP	transcription regulator			0.00545	CDKN1A,MDM2
GTF2I	transcription regulator			0.00545	CCND1,CDKN1A
TOPBP1	other			0.00545	CDKN1A,MDM2
KLK1	peptidase			0.00545	CCN2,TGFB1
CAMKK2	kinase			0.00545	CCND1,CDKN1A
perindopril	chemical drug			0.00545	CCN2,TGFB1
Mn(III)-tetrakis-(4-benzoic acid) porphyrin	chemical reagent			0.00545	SERPINE1,TGFB1
zinc protoporphyrin IX	chemical - endogenous mammalian			0.00545	CCND1,CDKN1A
NAD+	chemical - endogenous mammalian			0.00545	ANKRD1,TGFB1
etoposide	chemical drug		-1.559	0.00548	CCND1,CDKN1A,CLCA2,ICAM1,LIMA1,MDM2
estradiol-17beta-benzoate	chemical reagent		0	0.00548	ATOX1,BGN,CCND1,LAMB3,RBMS3,TGFB1
EIF4E	translation regulator		0.313	0.00548	ATOX1,CCND1,CDKN1A,FN1,MDM2,TGFBI
Hsp27	group			0.00551	CCND1,CDKN1A,TGFB1
MASTL	kinase			0.00551	PAPPA,SERPINE1,TPM4
ADRA1D	G-protein coupled receptor			0.00551	CEBPD,FABP5,FN1
FOXC1	transcription regulator		-0.447	0.00556	ICAM1,IFI6,ISG20,SERPINE1,SPP1
tunicamycin	chemical - endogenous non-mammalian		-0.322	0.00557	CCND1,CDKN1A,CEBPD,FN1,ICAM1,PROM1,S100A4
ZFP36	transcription regulator			0.00562	CDKN1A,ICAM1,LTF,SPP1
FGF8	growth factor		0.063	0.00562	CCND1,LAMB3,MDK,SPP1
NCOA1	transcription regulator		0.391	0.00571	BPGM,CCND1,CDKN1A,NFKBIZ,SERPINE1
THRA	ligand-dependent nuclear receptor		1.455	0.00571	CCND1,CDKN1A,PROM1,SERPINE1,TGFB1
RNA polymerase II	complex			0.00578	CDKN1A,ICAM1,MAL,PBX1,SPP1,TGFB1,UBC
EHF	transcription regulator			0.00583	SERPINE1,TGFB1,TIMP1,ZFP36L1
tert-butyl-hydroquinone	chemical reagent		0.428	0.00583	GCLM,ICAM1,PALLD,SERPINE1
PAF1	other			0.00584	ISG20,NFKBIZ,SERPINE1
AURK	group			0.00584	ACER2,CDKN1A,MDM2
baicalin	chemical - endogenous non-mammalian			0.00584	HES1,MDK,TAGLN
TFAP4	transcription regulator			0.00584	CDKN1A,FN1,MDM2
SP4	transcription regulator			0.00584	CCND1,CDKN1A,IL32
HOXA3	transcription regulator			0.00584	ANXA2,ITGB1,RUNX1
ANLN	other			0.00584	ACER2,CDKN1A,MDM2
HNRNPK	other			0.00584	CCN2,CDKN1A,SOX2
TXN	enzyme			0.00584	CDKN1A,ICAM1,MUC5AC
TCF4	transcription regulator		-0.447	0.00585	BHLHE40,CADM1,CDKN1A,HES1,IL32,LY6D,PLAC8,SORBS2
rifampin	chemical drug			0.00587	CYP4B1,LAMA3,MT1G,MT1H,SPP1
RORA	ligand-dependent nuclear receptor			0.00599	ATP1B1,CDKN1A,GPX1,IL32,MGST3,SESN3
MED1	transcription regulator		0.784	0.00599	BHLHE40,CCND1,CDKN1A,LY6D,MDM2,SOX2
flutamide	chemical drug		-1.982	0.00605	CYP4B1,FOXQ1,PSCA,TGFB1
PC-SPES	chemical drug			0.00605	ANXA1,CCND1,CDKN1A,TMSB10/TMSB4X
DMD	other			0.00612	ACTG1,ANKRD1,BGN,CDH13,CDKN1A,KRT18
KLF1	transcription regulator			0.00618	BCAM,BSG,CDKN1A
BAPTA-AM	chemical reagent			0.00618	CDKN1A,FN1,ICAM1
zVAD-FMK	chemical - protease inhibitor			0.00618	CDKN1A,GATA3,MDM2
epoprostenol	chemical - endogenous mammalian			0.0062	SERPINE1,SPP1
AMP	chemical - endogenous mammalian			0.0062	ACTG1,IRS2
epothilone B	chemical drug			0.0062	CDKN1A,MDM2
ALKBH1	enzyme			0.0062	MT-CO1,SPP1
KLF17	transcription regulator			0.0062	CDKN1A,FN1
CGB3 (includes others)	other			0.0062	RUNX1,WNT5B
H1-2	other			0.0062	CCND1,MDM2
IGFBP1	other			0.0062	ITGB1,TGFB1
H3-3A/H3-3B	other			0.0062	CDKN1A,PDGFA
10-nitrooleate	chemical - endogenous mammalian			0.0062	ICAM1,MUC5AC
TGFBR3	kinase			0.0062	FN1,SERPINE1
RHOB	enzyme			0.0062	CDKN1A,ICAM1
1,1-bis(3'-indolyl)-1-(4-hydroxyphenyl)methane	chemical reagent			0.0062	CCN2,FN1
L-685,458	chemical - protease inhibitor			0.0062	HES1,MUC5AC
2-acetylaminofluorene	chemical toxicant			0.0062	CCND1,CDKN1A
morin	chemical - endogenous non-mammalian			0.0062	CCND1,TIMP1
rebamipide	chemical drug			0.0062	MUC5AC,TIMP1
Bay 11-7082	chemical - kinase inhibitor		1.117	0.00627	CCND1,ICAM1,NFKBIZ,S100A4
6-hydroxydopamine	chemical toxicant		-0.528	0.00627	GPX1,MDM2,MT-CO1,UBC
ERG	transcription regulator		0	0.00639	FAM174B,FLNB,ICAM1,IRS2,SOX4,SPP1
ASPSCR1-TFE3	fusion gene/product		1	0.00649	APOL2,BHLHE40,DST,G0S2
H2AB3 (includes others)	other			0.00653	AQP3,CDKN1A,PDZK1IP1
AVP	other			0.00653	ATP1A1,CCND1,TGFB1
pristane	chemical toxicant			0.00653	FN1,ICAM1,TGFB1
RET	kinase			0.00653	ANXA1,CCND1,GPX1,PTN,TGFB2
CSF3	cytokine		1.067	0.00667	CEBPD,EDN1,ICAM1,LTF,TAGLN,TGFB1
METTL3	enzyme		-0.655	0.00673	CDKN1A,DCXR,ICAM1,TIMP1
miR-29b-3p (and other miRNAs w/seed AGCACCA)	mature microRNA		-0.762	0.00673	CCND1,COL5A2,PDGFA,ZFP36L1
cyclophosphamide	chemical drug		-1	0.00673	ICAM1,LAMC2,SPP1,TIMP1
inosine	chemical - endogenous mammalian			0.0069	ANXA1,ANXA2,TIMP1
HYAL1	enzyme			0.0069	PAPPA,SPP1,TAGLN
EIF4EBP1	translation regulator			0.0069	CCND1,CEBPD,MDM2
ADRA1A	G-protein coupled receptor			0.0069	CEBPD,FABP5,FN1
estradiol valerate	chemical drug			0.00699	ITGB6,TGFB1
ADP	chemical - endogenous mammalian			0.00699	BSG,SERPINE1
Integrin	complex			0.00699	CCND1,TGFB2
Hmgb1	transcription regulator			0.00699	CCND1,CDKN1A
NOP2	other			0.00699	ASS1,CDKN1A
PXDN	enzyme			0.00699	CDKN1A,IRS2
KLF9	transcription regulator			0.00699	CCND1,TGFB1
miR-143-3p (and other miRNAs w/seed GAGAUGA)	mature microRNA			0.00699	MDM2,TAGLN
HBP1	transcription regulator			0.00699	CCND1,CDKN1A
FANCD2	other			0.00699	CDKN1A,GPX1
ITGB6	other			0.00699	SERPINE1,TGFB1
MMP8	peptidase			0.00699	CCN2,TGFB1
DNAJB6	transcription regulator			0.00699	KRT18,SPP1
HECTD2	enzyme			0.00699	FN1,SPP1
TNFAIP8	other			0.00699	ANKRD1,TGFB2
CCAT2	other			0.00699	CCND1,TGFB1
USP1	peptidase			0.00699	S100A4,TIMP1
S1PR3	G-protein coupled receptor			0.00699	ICAM1,TAGLN
HDAC8	transcription regulator			0.00699	CDKN1A,FN1
premarin	chemical drug			0.00699	LTF,SERPINE1
Go6983	chemical drug			0.00699	CCN2,PRDX1
1,10-phenanthroline	chemical toxicant			0.00699	CDKN1A,MDM2
decursin	chemical - endogenous non-mammalian			0.00699	CCND1,CDKN1A
phenyl-N-tert-butylnitrone	chemical reagent			0.00699	FN1,TGFB1
amlodipine	chemical drug			0.00699	ANXA2,EDN1
TCF3-PBX1	fusion gene/product			0.00699	ARL4C,CALD1
DIM-C-pPhOH-3-Cl-5-OCH3	chemical reagent			0.00699	CCN2,FN1
oxysterol	chemical - endogenous mammalian			0.00699	TGFB1,TIMP1
N-cor	group			0.00721	CCND1,CDKN1A,HES1,PDGFA
NLRP3	other			0.00721	FN1,GATA3,MDM2,TGFB1
bromodeoxyuridine	chemical drug			0.00727	IFI6,SERPINE1,TGFBI
BCOR	transcription regulator			0.00727	CDKN1A,FLNB,FOXQ1
SIRT1 inhibitor III	chemical drug			0.00727	CDKN1A,FN1,TGFB1
HDAC2	transcription regulator	Activated	2.156	0.00744	CCND1,CDKN1A,MDM2,SFRP1,TAGLN
9-hydroxy-(S)-10,12-octadecadienoic acid	chemical - endogenous mammalian			0.00746	SERPINE1
12(R)-hydroxyeicosatetraenoic acid	chemical - endogenous mammalian			0.00746	MUC5AC
SZB120	chemical reagent			0.00746	NFKBIZ
BLU 9931	chemical drug			0.00746	CCND1
beta-escin	chemical drug			0.00746	CDKN1A
YF438	chemical reagent			0.00746	MDM2
Keratin 16	group			0.00746	CCND1
AI-14-91	chemical reagent			0.00746	RUNX1
cortodoxone	chemical - endogenous mammalian			0.00746	FN1
LM-1685	chemical reagent			0.00746	CCND1
ALG10	enzyme			0.00746	PROM1
ABLIM2	other			0.00746	TAGLN
lapachol	chemical - endogenous non-mammalian			0.00746	SERPINE1
Ahr-aryl hydrocarbon	complex			0.00746	MDM2
SERPINE3	other			0.00746	MUC5AC
3-iodothyronamine	chemical - endogenous mammalian			0.00746	IRS2
danshen extract	chemical drug			0.00746	TGFB1
WSX1-gp130	complex			0.00746	GATA3
Ctla2a/Ctla2b	other			0.00746	TGFB1
HCG11	other			0.00746	CDKN1A
LINC00475	other			0.00746	CDKN1A
PMM2	enzyme			0.00746	ICAM1
NCK	group			0.00746	CCND1
MOGS	enzyme			0.00746	PROM1
SLC31A1	transporter			0.00746	MT-CO1
ZNF581	transcription regulator			0.00746	IL32
ALG8	enzyme			0.00746	PROM1
MYEOV	other			0.00746	HES1
WFDC1	other			0.00746	ICAM1
ABLIM3	other			0.00746	TAGLN
KCNJ12	ion channel			0.00746	CCND1
ARMC10	other			0.00746	CDKN1A
CALCOCO1	transcription regulator			0.00746	CCND1
URGCP	other			0.00746	CCND1
FKBPL	other			0.00746	CDKN1A
ZBTB7C	transcription regulator			0.00746	CDKN1A
NACC2	transcription regulator			0.00746	MDM2
EBF4	transcription regulator			0.00746	CDKN1A
MYADM	other			0.00746	ICAM1
CXXC1	transcription regulator			0.00746	CDKN1A
ALG6	enzyme			0.00746	PROM1
CCDC62	transcription regulator			0.00746	CCND1
EFHD2	other			0.00746	IFNGR2
ZBTB8A	transcription regulator			0.00746	CDKN1A
PHF20L1	other			0.00746	SOX2
ALG5	enzyme			0.00746	PROM1
GPR87	G-protein coupled receptor			0.00746	PROM1
TSKU	other			0.00746	TGFB1
HASPIN	kinase			0.00746	CDKN1A
PLAC1	other			0.00746	CCND1
SNHG5	other			0.00746	ICAM1
PHF2	enzyme			0.00746	HTRA1
SLC39A13	transporter			0.00746	MT1A
Tcp4	other			0.00746	HTRA1
FERD3L	transcription regulator			0.00746	HES1
MBNL2	other			0.00746	ABLIM1
MGAT4C	enzyme			0.00746	PROM1
nitecapone	chemical reagent			0.00746	TGFB1
PF-431396	chemical drug			0.00746	ITGB1
7-bromoindirubin-3'-oxime	chemical - kinase inhibitor			0.00746	CDKN1A
black cohosh extract	chemical drug			0.00746	SERPINE1
inolitazone	chemical drug			0.00746	CDKN1A
Integrin alpha 5 beta 1	complex			0.00746	CCND1
Mannosidase2	group			0.00746	PROM1
Mapk kinase	group			0.00746	CCND1
PRCC	other			0.00746	SERPINE1
FANCL	enzyme			0.00746	HES1
Tenascin	group			0.00746	CCND1
DYNLRB1	other			0.00746	SERPINE1
EHD4	enzyme			0.00746	EHD1
CABLES1	other			0.00746	CDKN1A
CDT1	other			0.00746	CDKN1A
ACVR2B	kinase			0.00746	CDKN1A
LINC01013	other			0.00746	CCN2
TUNAR	other			0.00746	SOX2
AFAP1	other			0.00746	ITGB1
ADCY2	enzyme			0.00746	CCND1
miR-523-3p (miRNAs w/seed AACGCGC)	mature microRNA			0.00746	CDKN1A
mir-617	microRNA			0.00746	SERPINE1
miR-450b-5p (miRNAs w/seed UUUGCAG)	mature microRNA			0.00746	RUNX1
mir-450	microRNA			0.00746	RUNX1
mir-433	microRNA			0.00746	GATA3
PPP2R5E	phosphatase			0.00746	FN1
miR-5587-3p (miRNAs w/seed CCCCGGG)	mature microRNA			0.00746	WNT5B
ZBTB5	transcription regulator			0.00746	CDKN1A
DHX8	enzyme			0.00746	CDKN1A
TOB2	other			0.00746	CCND1
CKAP4	other			0.00746	CCN2
GTPBP4	enzyme			0.00746	CCND1
DNASE1L3	enzyme			0.00746	CDKN1A
CCNI	other			0.00746	CDKN1A
NOTCH2NLA/NOTCH2NLB	other			0.00746	HES1
FXYD1	ion channel			0.00746	CDKN1A
PTPRU	phosphatase			0.00746	CCND1
PMS2	enzyme			0.00746	CCND1
XPO7	transporter			0.00746	CDKN1A
TRNAU1AP	other			0.00746	GPX1
ING3	other			0.00746	CDKN1A
VPS18	transporter			0.00746	ITGB1
FANCE	other			0.00746	HES1
ABLIM1	other			0.00746	TAGLN
ZC3H8	transcription regulator			0.00746	GATA3
JADE1	transcription regulator			0.00746	CDKN1A
serelaxin	biologic drug			0.00746	TGFB1
CDK20	kinase			0.00746	CCND1
GDF10	growth factor			0.00746	SERPINE1
PTOV1	other			0.00746	CCND1
UBE2E1	enzyme			0.00746	CDKN1A
CUL9	other			0.00746	CDKN1A
SCML2	transcription regulator			0.00746	CDKN1A
RBM39	transcription regulator			0.00746	HTRA1
CP-673451	chemical reagent			0.00746	SOX2
TDP-665759	chemical reagent			0.00746	CDKN1A
MED4	transcription regulator			0.00746	HTRA1
(R)-PFI-2	chemical reagent			0.00746	CCN2
SR11256	chemical reagent			0.00746	EDN1
RPLP0	other			0.00746	CCND1
5,5-dimethyl-3-((2-propoxy)-4-methanesulfonylphenyl)-2(5H)-furanone	chemical reagent			0.00746	MDM2
BW A868C	chemical reagent			0.00746	ENPP3
2,5-dihydroxymethylcinnamate	chemical - kinase inhibitor			0.00746	EDN1
tecalcet	chemical reagent			0.00746	EDN1
BW-755C	chemical drug			0.00746	JUND
diisopropanolnitrosamine	chemical toxicant			0.00746	CDKN1A
dihydrotetrabenazine	chemical drug			0.00746	TGFB1
SC-19220	chemical reagent			0.00746	ICAM1
sulfaphenazole	chemical drug			0.00746	CCND1
Ro 20-1724	chemical reagent			0.00746	CCND1
2,4-dichlorobenzamil	chemical reagent			0.00746	CCN2
NSC 126405	chemical reagent			0.00746	CDKN1A
Ro 5-3335	chemical reagent			0.00746	RUNX1
anti-miR-302d	chemical reagent			0.00746	CCND1
anti-miR-302c inhibitor	chemical reagent			0.00746	CCND1
beta-penta-O-galloyl-glucose	chemical - endogenous non-mammalian			0.00746	CCND1
anti-miR-222 inhibitor	chemical reagent			0.00746	CCN2
anti-miR-221 inhibitor	chemical reagent			0.00746	CCN2
MIND4-17	chemical reagent			0.00746	GCLM
(des-Arg10,Leu9)-kallidin	chemical reagent			0.00746	CCN2
SMAD3-EP300	complex			0.00746	SERPINE1
isoflavonoid	chemical drug			0.00746	BEX2
podophyllotoxin	chemical drug			0.00746	CCN2
tigecycline	chemical drug			0.00746	MT-CO1
2'-fucosyllactose	chemical - endogenous mammalian			0.00746	ICAM1
beta-tocopherol	chemical - endogenous mammalian			0.00746	CCN2
RO5256390	chemical reagent			0.00746	IRS2
NSC 228155	chemical reagent			0.00746	CCND1
mir-183	microRNA			0.00766	FN1,IFI6,ITGB1
LMNB1	other			0.00766	PAPPA,TGFB2,TGFBI
ANXA1	enzyme			0.00766	ANXA1,ANXA2,TGFB1
ADRB2	G-protein coupled receptor			0.00766	ATP1A1,ATP1B1,SPP1
salirasib	chemical drug			0.00766	BHLHE40,COL5A2,SERPINE1
mir-30	microRNA			0.00766	CCN2,CDKN1A,SERPINE1
PPARD	ligand-dependent nuclear receptor		-1.054	0.0077	AQP3,ASS1,CCND1,FN1,ICAM1,LDHB,UBC
glycine	chemical - endogenous mammalian			0.00783	CCND1,CDKN1A
alpha-amanitin	chemical toxicant			0.00783	CCND1,CDKN1A
WP1066	chemical drug			0.00783	EDN1,FN1
FZD8	G-protein coupled receptor			0.00783	CCN2,FN1
OIP5-AS1	other			0.00783	CCND1,KLF10
elastase	group			0.00783	ICAM1,TGFB1
CCN4	other			0.00783	CCND1,FN1
PFKFB3	kinase			0.00783	ICAM1,TGFB1
CHEK2	kinase			0.00783	CDKN1A,MDM2
GSN	other			0.00783	FN1,TGFB1
EPHX2	enzyme			0.00783	HES1,ICAM1
HAS2	enzyme			0.00783	TGFB1,TIMP1
GPI	enzyme			0.00783	CCND1,FN1
SOD3	enzyme			0.00783	EDN1,TGFB1
HK2	kinase			0.00783	KRT18,SOX2
ITGAL	transmembrane receptor			0.00783	GATA3,HES1
CXCL3	cytokine			0.00783	ICAM1,ITGB1
MAML1	transcription regulator			0.00783	CCND1,HES1
latrunculin B	chemical reagent			0.00783	CCN2,TAGLN
isoliquiritigenin	chemical - endogenous non-mammalian			0.00783	CCN2,CDKN1A
pterostilbene	chemical drug			0.00783	CCND1,HES1
BAR501	chemical reagent			0.00783	ICAM1,TGFB1
acyclic retinoid	chemical drug			0.00783	CCND1,CDKN1A
STK11	kinase		0.129	0.00797	ASS1,CCND1,CDKN1A,FN1,PYCR1,SERPINE1,SPP1
EGR2	transcription regulator		-0.555	0.00802	ASS1,BHLHE40,CDH6,CDKN1A,GATA3
TGM2	enzyme		-0.555	0.00803	CCND1,EHD1,FN1,IFI6,SPP1,TGFB1
LPL	enzyme			0.00805	ICAM1,IRS2,TGFB1
CDX1	transcription regulator			0.00805	CCND1,FOXQ1,MUC5AC
salicylic acid	chemical drug			0.00805	BGN,CCN2,TGFB1
colchicine	chemical drug			0.00805	CCN2,JUND,MDM2
PRKAG3	kinase			0.00822	ANKRD1,ATP1B1,GLRX,JPT1,PHLDA3
TNFRSF1B	transmembrane receptor		0.785	0.00823	ICAM1,PDGFA,SERPINE1,TIMP1
NAMPT	cytokine		-1.961	0.00823	FN1,ITGB1,TGFB1,TGFB2
EPO	cytokine	Inhibited	-2.177	0.00824	BTG1,CDKN1A,EDN1,FABP5,GATA3,ITGB1,SPP1
phytohemagglutinin	chemical drug		-0.168	0.00824	BTG1,GATA3,ICAM1,IFNGR2,SOX4,SPP1,TIMP1
melatonin	chemical - endogenous mammalian		-0.377	0.00842	CDKN1A,EDN1,ICAM1,IRS2,SPP1
PRKAA	group			0.00846	CCN2,CCND1,CDKN1A
PTPRJ	phosphatase			0.00846	CEBPD,EDN1,NFKBIZ
FUS	transcription regulator			0.00846	CCND1,ICAM1,JPT1
RPS15	other			0.00846	CDKN1A,MDM2,RPS29
FGFR	group			0.0087	SOX2,SPP1
A-769662	chemical reagent			0.0087	FN1,SERPINE1
CBX7	other			0.0087	ANKRD1,PAPPA
RRM2	enzyme			0.0087	ANXA1,CDKN1A
S100B	other			0.0087	CDKN1A,MDM2
SEL1L	other			0.0087	SOX2,TIMP1
miR-503-5p (miRNAs w/seed AGCAGCG)	mature microRNA			0.0087	CCND1,CDKN1A
RAE1	other			0.0087	CDKN1A,SOX4
PAEP	other			0.0087	EDN1,GATA3
ACTN4	transcription regulator			0.0087	CCND1,SERPINE1
SCP2	transporter			0.0087	BSG,PDZK1IP1
NSC23766	chemical reagent			0.0087	CCN2,FN1
4-nitroquinoline-1-oxide	chemical toxicant			0.0087	CDKN1A,MDM2
L-carnitine	chemical - endogenous mammalian			0.0087	CDKN1A,EDN1
leuprolide	biologic drug			0.0087	TGFB1,TIMP1
riboflavin	chemical - endogenous mammalian			0.0087	SFRP1,TIMP1
peroxynitrite	chemical toxicant			0.0087	ICAM1,MARCKSL1
CXCL8	cytokine			0.00878	ANXA1,ICAM1,IL32,SOX2
cuprizone	chemical toxicant		-1	0.00878	ANXA2,CNN3,FABP5,GPX1
CLEC4G	other			0.00889	CCN2,PDGFA,TGFB1
CUL3	enzyme			0.00889	CCND1,KRT18,TAGLN
FOSL2	transcription regulator			0.00889	SOX4,SPP1,TIMP1
CRP	other			0.00889	FN1,SERPINE1,TGFB1
Pln	other			0.00889	ANXA2,ATP1A1,ITGB1
luteolin	chemical drug			0.00889	CCND1,GCLM,ICAM1
SP2509	chemical reagent		-1.909	0.00897	ANKRD1,CCND1,EHD1,FN1,MAP4K4,PDGFA,SPP1
ELAVL1	other		0.592	0.00904	ANKRD1,CCN2,CDKN1A,GATA3,PROM1,TP53INP1
VIP	other		0.762	0.00906	CCND1,CEBPD,GATA3,TP53INP1
CEBPD	transcription regulator		-0.976	0.00906	CCND1,CDKN1A,CEBPD,PDGFA
caffeic acid phenethyl ester	chemical drug		-0.747	0.00906	CCND1,CDKN1A,ICAM1,TGFB1
IL-1R	group			0.00932	ICAM1,SERPINE1,TIMP1
CD14	transmembrane receptor			0.00932	ICAM1,ITGB1,TGFB1
PTPN6	phosphatase			0.00932	CCND1,FN1,TIMP1
CCL11	cytokine			0.00932	ICAM1,ITGB1,PDGFA
Gcg	other			0.00932	ASS1,ATP1B1,FABP5
TO-901317	chemical reagent			0.0094	ASS1,CCND1,ECI1,FABP5,TGFB1,TIMP1
puromycin	chemical - endogenous non-mammalian			0.00962	SERPINE1,SKIL
dacinostat	chemical drug			0.00962	CDKN1A,CEBPD
IMD-0354	chemical reagent			0.00962	NFKBIZ,SOX2
SUCNR1	G-protein coupled receptor			0.00962	COL5A2,ITGB1
HOXD13	transcription regulator			0.00962	COL5A2,FN1
PLCG1	enzyme			0.00962	CCND1,SERPINE1
PLA2G4A	enzyme			0.00962	ICAM1,KRT18
KCNJ10	ion channel			0.00962	ICAM1,TIMP1
GFI1B	transcription regulator			0.00962	CDKN1A,GATA3
jasminoidin	chemical drug			0.00962	MDK,TAGLN
HRG	other			0.00962	SPP1,TIMP1
TP53COR1	other			0.00962	MDM2,TP53INP1
sulfasalazine	chemical drug			0.00962	CCND1,ICAM1
NCD-38	chemical reagent			0.00962	PDGFA,SOX2
(1S,2R)-NCL-1	chemical reagent			0.00962	PDGFA,SOX2
thioridazine	chemical drug			0.00962	CDKN1A,TAGLN
elovanoid N32	chemical - endogenous mammalian			0.00962	CDKN1A,ICAM1
lycopene	chemical drug			0.00962	CCND1,CDKN1A
galactosylceramide-alpha	chemical reagent			0.00977	CCN2,GATA3,TGFB1
isoproterenol	chemical drug		0.006	0.00995	ATP1A1,EDN1,PDGFA,TGFB1,TIMP1
INSIG1	other			0.00995	FABP5,IRS2,NFKBIZ,TGFB1
cholesterol	chemical - endogenous mammalian		-1.454	0.0101	BSG,FABP5,FN1,ICAM1,TGFB1,TIMP1
tazemetostat	chemical drug		-1.909	0.0102	ANKRD1,CCND1,EHD1,FN1,MAP4K4,PDGFA,SPP1
USP22	peptidase			0.0102	CDKN1A,FN1,TGFB1
vismodegib	chemical drug			0.0102	GPX1,PDGFA,SOX2
IL1R1	transmembrane receptor			0.0102	ICAM1,TGFB1,TIMP1
IL12B	cytokine			0.0102	CEBPD,ICAM1,TGFB1
nickel chloride	chemical toxicant			0.0102	GCLM,GLRX,GPX1
FOXA2	transcription regulator			0.0103	CCND1,FABP5,MUC5AC,MYL9,TAGLN,TGFB1
ZC3H12A	enzyme		-0.485	0.0104	CEBPD,FLNB,ICAM1,NFKBIZ,ZFP36L1
black raspberry extract	chemical drug			0.0106	ANXA2,DSC3,KLF10,LAMB3
GRN	growth factor			0.0106	CCND1,ICAM1,SPP1,TGFB1
Aldose Reductase	group			0.0106	CCND1,ICAM1
SRA1	transcription regulator			0.0106	HES1,TGFB2
EDN3	other			0.0106	CCND1,ITGB1
TNFRSF11A	transmembrane receptor			0.0106	FN1,SOX2
SIN3B	transcription regulator			0.0106	HES1,KLF10
DSP	other			0.0106	DSC3,TGFB1
Usp17la (includes others)	peptidase			0.0106	PROM1,SOX2
ST8SIA1	enzyme			0.0106	CDKN1A,SOX2
tranilast	chemical drug			0.0106	CDKN1A,TGFB1
mangiferin	chemical - endogenous non-mammalian			0.0106	ICAM1,TGFB1
acetaldehyde	chemical - endogenous mammalian			0.0106	TGFB1,TIMP1
elovanoid N34	chemical - endogenous mammalian			0.0106	CDKN1A,ICAM1
leptomycin B	chemical drug			0.0106	CDKN1A,MDM2
MKNK1	kinase	Inhibited	-2.236	0.0107	ANXA2,FLNB,RNH1,SFRP1,TAGLN
IL21	cytokine		-0.2	0.0107	BSG,CDKN1A,GATA3,RUNX1,TGFB1
TFE3	transcription regulator			0.0107	IRS2,MT-CO1,SERPINE1
adenosine	chemical - endogenous mammalian			0.0112	ICAM1,SERPINE1,TIMP1
NCOR2	transcription regulator			0.0112	CCND1,CDKN1A,PDGFA
GHR	transmembrane receptor			0.0112	CCND1,CDKN1A,SPP1
NFATC1	transcription regulator			0.0115	CCND1,EDN1,ICAM1,SPP1
CREBBP	transcription regulator		-0.785	0.0116	CCND1,CDKN1A,CNN3,JUND,MDM2,PBX1,TAGLN,WNT5B
branched chain amino acids	chemical drug			0.0116	TGFB1,TIMP1
tert-butyl hydroperoxide	chemical toxicant			0.0116	FN1,TGFB1
salinosporamide A	chemical drug			0.0116	CCND1,ICAM1
KDM4C	enzyme			0.0116	JPT1,SOX2
EIF4G2	translation regulator			0.0116	CDKN1A,SOX2
[truncated: 1,251 more rows]

## Sheet: Table S7C
Table S7C. Upstream regulator analysis of DEGs at D7. The results of upstream regulator analysis using IPA are shown for DEGs at D7 of differentiation. Column A and B lists the putative regulator and description of the type of molecule respectively. Column C and D show the predicted activation status and Z-score respectively. Column E gives the p-value and column F lists the molecules from the da…
Upstream Regulator	Molecule Type	Predicted Activation State	Activation z-score	p-value of overlap	Target Molecules in Dataset
TGFB1	growth factor	Activated	2.375	1.96e-26	AHR,AMD1,ANKRD1,AREG,ASS1,BCAT1,BGN,BHLHE40,BMPR2,BTG1,Ccl2,CCN2,CCND1,CCND2,CD46,CD9,CEACAM1,CEBPD,CFB,CFI,CLU,COL18A1,DDIT3,DDX5,ECE1,EGFR,EXT1,F3,FN1,FST,GATA3,GLS,HSPB1,ICAM1,IER3,IGFBP3,IGFBP7,IL32,IRS2,ITGA2,ITGA6,ITGB1,JUN,KITLG,KLF10,KRT7,MDM2,MMP1,MUC4,MYH9,NEDD9,NFKBIA,NUPR1,P4HA1,PDGFA,PDLIM5,PDZK1IP1,PLAU,PLK2,PMEPA1,PROM1,PYCARD,RBMS3,S100A4,Saa3,SDC1,SERPINH1,SKIL,SMAD7,SOX2,SPARC,S…
Akt	group	Activated	2.324	8.93e-14	ANKRD1,AQP3,BCAM,BHLHE40,BTG2,Ccl2,CCN2,CCND1,CCND2,EGFR,EXT1,F3,FN1,IER3,IL32,JUN,LAMA3,MDM2,MSLN,MT-CO2,MT1X,MUC1,NFKBIA,SOX2,SPP1,TMEM106B,UTRN,VIM
CTNNB1	transcription regulator	Activated	2.093	5.31e-13	AGRN,AHR,ALDH1A1,BGN,BHLHE40,Ccl2,CCN2,CCND1,CCND2,CEACAM1,CLU,COL4A5,CRABP2,DDIT3,DDX17,DKK1,ECRG4,EGFR,FN1,FST,GATA3,ITGA6,ITGB1,JUN,KITLG,KRT7,LAMB1,MMP1,PIK3R1,PLAU,PROM1,RPL31,S100A4,Saa3,SELENOW,SLC12A2,SMAD7,SOX2,SPP1,TIMP1,TLE4,TP63,VIM
PTEN	phosphatase		-1.745	2.85e-11	BACE2,BEX1,BTG1,BTG2,Ccl2,CCND1,CLTA,COL18A1,CST6,EGFR,ERRFI1,F3,FN1,GATA3,IFNGR2,IGFBP3,IRS2,ITGB1,JUN,LAMA3,LDHB,MAL,MDM2,MT-ATP6,MT-CO2,MT-CYB,MT-ND1,PIK3R1,PLAU,SDC1,SPARC,SPP1,SQOR,VIM
TWIST1	transcription regulator		-1.026	1.84e-09	ADAMTS1,ALDH1A1,Ccl2,CLU,EMP3,ENPP3,FN1,MMP1,PROM1,S100A4,SOX2,SPP1,TGFB2,TGFBI,VIM
PDX1	transcription regulator	Inhibited	-2.72	1.31e-08	ARRDC4,Ccl2,CCND1,DUSP5,F3,GCLM,IER3,IGFBP3,IRS2,JUN,KLF10,MT-ND1,PDZK1IP1,PRSS23,SPP1
HDAC6	transcription regulator		-1.673	1.5e-06	ADAMTS1,ICAM1,JUN,PLAU,TAGLN,TGFBI,VIM
SOX9	transcription regulator		-1.455	0.000858	ADAMTS1,ALDH1A1,CCN2,FN1,PDGFA,S100A4,SOX2
PI3K (family)	group		1.4	0.0113	DDIT3,GCLM,ITGA6,ITGB1,SKIL
beta-estradiol	chemical - endogenous mammalian		1.872	8.03e-36	ADAMTS1,ADAMTS5,ADIRF,AFF4,AGRN,AHR,AREG,ARHGEF12,ASS1,BACE2,BCAT1,BGN,BHLHE40,BMPR2,BTG1,BTG2,Ccl2,CCN2,CCND1,CCND2,CEBPD,CFB,CLSTN1,CLU,COL4A5,CRABP2,CRIM1,CXCL16,CXXC5,DDIT3,DDX17,DKK1,DUSP5,EGFR,ERRFI1,F3,FN1,FST,GATA3,GLS,GPX1,GSTP1,H2AC18/H2AC19,HSPB1,ICAM1,IER3,IFNGR2,IGFBP3,IGFBP7,IQGAP2,IRS2,ITGA2,ITGA6,ITGB1,ITM2C,JUN,KITLG,KLF10,KRT4,KRT7,LAMA3,LAMB1,LTB,LTF,MAL,MAL2,MDM2,MMP1,MT-CO2,M…
TNF	cytokine		-1.745	2.23e-33	ADAMTS5,AQP3,ARHGEF12,ASS1,BGN,BHLHE40,BTG1,BTG2,Ccl2,CCN2,CCND1,CCND2,CDC42EP5,CDH13,CEBPD,CFB,CLU,CXCL16,DAG1,DDIT3,DDX5,DEPP1,DKK1,DSC3,DUSP5,DUSP9,EGFR,ENPP3,EXT1,F3,FN1,FST,GATA3,GCLM,GLS,GPX1,GSTP1,ICAM1,IER3,IFNGR2,IGFBP3,IL32,IRS2,ITGA2,ITGA6,ITGB1,JUN,KITLG,KLF10,LAMA3,LTB,LY6D,LY96,MMP1,MSLN,MT-CO2,MT-CO3,MT-CYB,MT1A,MT1F,MT1G,MT1H,MT1M,MT1X,MUC1,MUC4,MYH9,NEDD9,NFKBIA,NFKBIZ,PDGFA,PLAU…
dexamethasone	chemical drug		-0.43	1.06e-29	ADAMTS1,ALDH1A1,ANKRD1,AREG,ARL4C,BGN,BHLHE40,BMPR2,BTG1,BTG2,Ccl2,CCN2,CCND1,CCND2,CD46,CDV3,CEACAM1,CEBPD,CES1,CFB,CLU,COL4A5,CRABP2,CTNNAL1,DDIT3,DEPP1,DST,DUSP5,EGFR,ERRFI1,EXT1,F3,FN1,FST,GAS6,GATA3,GCLM,GOLIM4,GPX1,GSTP1,ICAM1,IER3,IFNGR2,IGFBP3,IL32,IRS2,ISOC1,ITGA2,ITGB1,JUN,KRT7,LAMA3,LAMA5,LAMB1,LDHB,LRP1,LTB,MARCKS,MMP1,MSLN,MT-CO2,MT-CO3,MT1G,MT1H,MT1M,MT1X,MUC1,NFKBIA,NFKBIZ,P4HA1,PD…
HRAS	enzyme		0.399	2.13e-28	ANKRD1,AREG,BTG2,Ccl2,CCN2,CCND1,CCND2,CEBPD,CFB,CLU,COL18A1,CRABP2,CRIM1,CXXC5,DDIT3,DUSP9,EFEMP1,EGFR,FN1,FNBP1L,GAS6,HNRNPA2B1,HSPB1,ICAM1,IGFBP3,IQGAP2,ITGA6,ITGB1,JUN,MDM2,MMP1,MUC13,NFKBIA,PAWR,PDGFA,PDLIM5,PLAU,PLTP,PMEPA1,PRDX2,PRDX6,PRSS23,RTN4,S100A4,SPARC,SPIN1,SPP1,TAGLN,TDG,TGFB2,TIMP1,TP63,VIM,WLS
IFNG	cytokine		-0.947	6.95e-28	ADGRG1,AGRN,AHR,AREG,ASS1,BTG1,Ccl2,CCN2,CCND1,CCND2,CDH13,CEACAM1,CEBPD,CFB,CRIM1,CXCL16,CXCL17,DDIT3,DDX5,DEPP1,DKK1,DUOXA2,DUSP5,DUSP9,ECE1,EXT1,F3,FN1,GAS6,GATA3,GLS,GSTP1,HSPB1,ICAM1,IER3,IFNGR2,IL32,IRS2,ITGA6,ITGB1,JUN,KITLG,KLF10,LTB,LY96,MDM2,MMP1,MT1A,MT1F,MT1G,MT1H,MT1M,MT1X,MUC1,MUC4,MYH9,NEDD9,NFKBIA,NFKBIZ,NUPR1,PDGFA,PHACTR2,PLAU,PRDX2,PROM1,Saa3,SDC1,SERPINH1,SLC12A2,SMAD7,SPP1,TF…
lipopolysaccharide	chemical drug		-0.218	7.62e-28	ADAMTS1,ADAMTS5,AHR,ALDH1A1,ANKRD1,Apol10a (includes others),Apol7a (includes others),AQP3,AREG,ARL4C,ASS1,BGN,BTG1,CAVIN1,Ccl2,CCN2,CCND1,CCND2,CD46,CD9,CEACAM1,CEBPD,CFB,CRIM1,CXCL16,DAG1,DDIT3,DDX17,DUSP5,EGFR,EXT1,F3,FN1,FST,GCLM,GLRX,GLS,GPX1,GSTP1,HSPB1,ICAM1,IER3,IFNGR2,IGFBP3,IL32,ITGA2,ITGB1,ITM2C,JUN,KITLG,KLF10,KRT4,LAMB1,LRP1,LTB,LTF,LY6D,LY96,MARCKS,MMP1,MT-CO3,MYH9,NCL,NFKBIA,NFKBIZ…
progesterone	chemical - endogenous mammalian		0.209	5.3e-26	ADAMTS1,ALDH1A1,AMD1,AREG,BCAT1,BHLHE40,CCND1,CEBPD,CES1,CFB,DDIT3,DKK1,EGFR,EIF5B,ERRFI1,F3,FN1,FST,GAS6,ICAM1,IGFBP3,IRS2,ITGA2,ITGB1,JUN,KLF10,KRT7,LTF,MDM2,MMP1,MUC1,NEDD9,NFKBIA,NUPR1,PDGFA,PDZK1IP1,PIK3R1,PLEKHS1,PLK2,PRSS23,PTBP3,PYCARD,RTN4,S100A4,SPINK1,SPP1,TGFB2,TGFBI,TIMP1,VIM,WFDC2
IL1B	cytokine		-1.13	1.54e-25	ADAMTS1,ADAMTS5,ALDH1A1,ASS1,BGN,BTG2,Ccl2,CCN2,CCND1,CEBPD,CFB,CLU,CXCL16,DDIT3,DDX5,DEPP1,DUSP5,EGFR,ERRFI1,F3,FN1,FST,GAS6,GATA3,HSPB1,ICAM1,IER3,IFNGR2,IGFBP3,IL32,IRS2,ITGA6,ITGB1,JUN,KLF10,LAMA3,LAMB1,LY96,MMP1,MT-CO2,MT1A,MT1F,MT1G,MT1H,MT1M,MT1X,MUC1,MUC4,NFKBIA,NFKBIZ,PLAU,Ppbp,Saa3,SDC1,SERPINH1,SMAD7,SOX2,SPARC,SPP1,TCIM,TIMP1,TP63,VIM,ZFP36
AGT	growth factor	Activated	2.327	7.17e-25	ADAMTS5,AREG,ARHGEF12,BGN,BHLHE40,Ccl2,CCN2,CCND1,CCND2,CDH13,CFI,COL18A1,CRABP2,CRIM1,ECE1,ECRG4,EFEMP1,EGFR,ERRFI1,F3,FN1,GAS6,GPX1,GSTP1,HSPB1,ICAM1,IGFBP3,IGFBP7,IRS2,ITGA2,ITGB1,JUN,KITLG,LAMB1,LRP1,MMP1,NCL,NFKBIA,PAWR,PDGFA,PIK3R1,PLAC8,PLAU,PROM1,Saa3,SDC1,SMAD7,SPARC,SPIN1,SPINK1,SPP1,TFPI,TFRC,TGFB2,TIMP1,VIM,ZFP36
PD98059	chemical - kinase inhibitor		-0.332	1.6e-24	AMD1,ANKRD1,AREG,BGN,Ccl2,CCN2,CCND1,CCND2,CEBPD,CLU,DDIT3,DUSP5,ECE1,EGFR,EMP3,ERRFI1,F3,FN1,HNRNPA2B1,ICAM1,IER3,IGFBP3,ITGA2,ITGB1,JUN,LAMA3,LAMA5,MDM2,MMP1,MT1B,MT1F,MT1M,MUC1,NFKBIA,PAWR,PDGFA,PIK3R1,PLAU,S100A4,SDC1,SOX2,SPP1,TAGLN,TIMP1,VIM,ZFP36L1
EGF	growth factor		-0.545	1.89e-23	ADAMTS1,AQP3,AREG,BTG2,Ccl2,CCN2,CCND1,CCND2,CEBPD,CLU,CRABP2,DDIT3,DDX5,DUSP5,EGFR,ERRFI1,F3,FN1,FST,GSTP1,ICAM1,IER3,IGFBP3,ITGA2,ITGB1,JUN,KLF10,LAMB1,LTF,MMP1,MT-CO2,MUC1,MUC4,NCL,PIK3R1,PLAU,PROM1,S100A4,SDC1,SOX2,SPARC,SPP1,TAGLN,TIMP1,TP63,VIM,ZFP36
Tgf beta	group	Activated	2.811	1.91e-23	AHR,ALDH1A1,BGN,BHLHE40,Ccl2,CCN2,CCND1,CCND2,CLU,CXCL17,FN1,FST,GATA3,IGFBP3,IL32,ITGA2,ITGA6,ITGB1,JUN,KLF10,LAMA3,MMP1,MUC1,MUC4,NEDD9,PDGFA,PLAU,PMEPA1,PROM1,SDC1,SERPINH1,SKIL,SMAD5,SMAD7,SPARC,SPP1,TAGLN,TFRC,TGFBI,TIMP1,VIM
TP53	transcription regulator		0.019	3.2e-23	ALDH1A1,ANKRD1,APBB2,AQP3,AREG,ASS1,BCAT1,BHLHE40,BTG1,BTG2,Ccl2,CCN2,CCND1,CCND2,CEBPD,CLTA,CLU,COL18A1,DDIT3,DDX5,DKK1,DSC3,DUSP5,EGFR,EIF4G2,F3,FN1,GAS6,GLRX,GPX1,GSTP1,HNRNPA2B1,HSPB1,ICAM1,IER3,IGFBP3,IGFBP7,ITGA2,JUN,KITLG,LAMA5,LDHB,MDM2,MMP1,MT-CO2,MT-CYB,MYH9,NFKBIA,NUPR1,P4HA1,PAWR,PDGFA,PDLIM5,PIK3R1,PLAU,PLK2,PLTP,PMEPA1,PRDX2,PRDX6,PROM1,PYCARD,RND3,S100A4,SERPINH1,SMAD7,SOX2,SPP1,SQ…
STAT3	transcription regulator		-0.683	8.51e-22	AHR,ALDH1A1,AREG,ARRDC4,BEX1,Ccl2,CCN2,CCND1,CCND2,CD46,CD9,CEACAM1,CEBPD,CFB,DDIT3,DKK1,DUSP5,F3,FN1,FST,GATA3,H2AC18/H2AC19,ICAM1,ITGA6,ITGB1,LDHB,LTF,MMP1,MT-ATP6,MT-CO2,MT-CO3,MT-CYB,MT-ND1,MT-ND3,MT-ND4,MUC1,NFKBIZ,PLAU,PROM1,SMAD7,SOX2,SPP1,TAGLN,TFF3,TIMP1,VIM,WFDC2,ZFP36
dihydrotestosterone	chemical - endogenous mammalian	Activated	2.037	9.37e-22	ADAMTS1,AMD1,AREG,BGN,BMPR2,BTG2,CCN2,CCND1,CCND2,CLU,CST6,DDX5,EGFR,FN1,FST,GAS6,GSTP1,HSPB1,IGFBP3,IGFBP7,IQGAP2,IRS2,ITGA2,ITGB1,JUN,KITLG,LAMA5,MDM2,MMP1,MT-CO2,MT-CO3,MT-CYB,MT-ND3,MT-ND4,MUC1,NFKBIA,PLAU,PMEPA1,SELENOW,SPARC,SPP1,TFPI,TGFB2,TKT,VIM
tretinoin	chemical drug		-0.333	2.25e-21	ADAMTS5,AFDN,AHR,ALDH1A1,AREG,BHLHE40,BMPR2,BTG1,BTG2,Ccl2,CCN2,CCND1,CCND2,CD9,CEACAM1,CES1,COL4A5,CRABP2,DDIT3,DKK1,DUSP9,ECE1,EGFR,EIF5B,EMP3,ERRFI1,F3,FN1,FST,GATA3,GPX1,GSTP1,HSPB1,ICAM1,IER3,IGFBP3,IGFBP7,ITGA2,ITGA6,ITGB1,JUN,KITLG,KLF10,KRT4,KRT7,LAMB1,LTF,MDM2,MMP1,MSLN,MUC4,MYH9,NCL,PIK3R1,PLAU,PLK2,PRDX2,PROM1,PTMA,SLC12A2,SMAD5,SMAD7,SOX2,SPARC,SPP1,TFRC,TGFB2,TGFBI,TIMP1,TP63,VIM,WNK1
ERBB2	kinase		-0.088	2.3e-21	ADAMTS5,AREG,BCAM,BHLHE40,BTG2,CAVIN1,CCN2,CCND1,CCND2,CD9,CES1,CLU,COL18A1,DAG1,DDIT3,EGFR,EMP3,EXT1,F3,FN1,GAS6,GATA3,GLS,HSPB1,ICAM1,IGFBP3,ITGA2,ITGA6,ITGB1,JUN,KRT7,LAMB1,MDM2,MMP1,MSLN,MUC1,NEDD9,PLAC8,PLAU,PMEPA1,PRDX2,PROM1,S100A4,SDC1,SMAD7,SPARC,SQOR,TAGLN,TGFBI,TMEM106B,TP63,TPM1,VIM
SMAD3	transcription regulator	Activated	2.306	6.29e-21	ADAMTS1,ADAMTS5,ANKRD1,AREG,BGN,Ccl2,CCN2,CCND1,CCND2,CES1,DDIT3,FN1,FST,GATA3,GLS,IL32,ITGB1,JUN,LAMB1,MMP1,PMEPA1,SKIL,SMAD5,SMAD7,SOX2,SPARC,SPP1,TAGLN,TGFB2,TIMP1,TPM1,VIM,ZFP36
ESR2	ligand-dependent nuclear receptor		1.678	6.76e-21	ADAMTS1,ADAMTS5,AQP3,AREG,ARRDC4,BCAT1,BMPR2,BTG2,CCN2,CCND1,CDH13,CEBPD,CES1,CLU,CRIM1,CXCL16,CXCL17,DKK1,EGFR,EMP3,ENPP3,FN1,FST,GATA3,GLRX,GSTP1,IGFBP3,IQGAP2,IRS2,ITGA2,ITGB1,KITLG,MMP1,MSLN,MUC1,NEDD9,NFKBIA,PDGFA,PDLIM5,PLAU,PMEPA1,PROM1,SMAD7,SPP1,TGFB2,TIMP1,TPM1,VIM
mifepristone	chemical drug		0.179	6.91e-21	AREG,BCAT1,Ccl2,CCN2,CCND1,CEACAM1,CEBPD,CLU,COL18A1,ERRFI1,F3,FST,GAS6,ICAM1,IGFBP3,IRS2,ITGA2,JUN,LAMA5,LRP1,LTF,MDM2,MMP1,MT-CO2,MT-CO3,MUC1,NFKBIA,PLK2,Saa3,SPINK1,SPP1,TFPI,TIMP1
MYC	transcription regulator		1.261	1.9e-20	ADAMTS1,AGRN,AHR,AMD1,ASS1,ATP6V0B,BCAT1,CCND1,CCND2,CD9,CEBPD,CLU,CRABP2,CST6,CTNNAL1,DDIT3,DDX5,DKK1,DUSP5,EFEMP1,F3,FN1,GCLM,GLS,HNRNPA2B1,HSPB1,ICAM1,IER3,IQGAP2,ITGA6,ITGB1,JUN,KLF10,KRT7,LDHB,MDM2,NCL,NFKBIA,PLAC8,PLAU,PMEPA1,PRDX2,PROM1,PTMA,RPL31,Saa3,SERPINH1,SOX2,SPARC,SPP1,SQOR,TDG,TFRC,TGFB2,TIMP1,TKT,TLE4,VIM,WLS,ZFP36,ZFP36L1
EGFR	kinase		1.51	2.09e-20	AMD1,AREG,BCAM,BTG1,CCN2,CCND1,DAG1,DDIT3,EFEMP1,EGFR,F3,FN1,GCLM,HNRNPA2B1,HSPB1,ICAM1,IER3,IGFBP3,IQGAP2,ITGA2,ITGA6,JUN,LAMA3,LAMB1,MARCKS,MMP1,MT-CO2,MT1B,MT1F,MT1M,MUC1,NCL,NFKBIA,PDLIM5,PLAU,PROM1,RND3,SDC1,SOX2,TFRC,VIM
KRAS	enzyme		-1.045	2.11e-20	AGRN,AHR,AREG,BCAM,BEX1,BGN,BMPR2,CAVIN1,Ccl2,CCN2,CCND1,CEACAM1,CLU,DDIT3,DUSP5,EFEMP1,EGFR,EXT1,F3,FN1,GCLM,HSPB1,IER3,IQGAP2,JUN,LAMA3,LAMA5,LAMB1,MDM2,MSLN,MT-ATP6,MT-ND1,MT-ND4,MUC13,NCL,NFKBIA,NRN1,PAWR,PDIA3,PHLDB2,Ppbp,PYCARD,S100A4,SPARC,SPP1,TP63,VIM,WWTR1,ZFP36L1
NFKBIA	transcription regulator		-0.93	3.34e-20	ADAMTS5,ANKRD1,BMPR2,BTG2,Ccl2,CCND1,CCND2,CDH13,CEBPD,CLU,DAG1,DDIT3,DUOXA2,EIF4G2,F3,FN1,ICAM1,IER3,ITGA2,ITGB1,JUN,LAMA5,MDM2,MMP1,MT-CO3,MT-CYB,NFKBIA,PDGFA,PIK3R1,PLAU,PMEPA1,Saa3,SDC1,SLC12A2,TFRC,TGFB2,TIMP1
trichostatin A	chemical drug		1.595	1.29e-19	ADAMTS1,ADAMTS5,AGRN,AHR,ALDH1A1,ANKRD1,AREG,BCAT1,BTG1,Ccl2,CCND1,CCND2,CD9,CLU,CRABP2,CUX1,DAG1,EGFR,F3,FN1,FST,GATA3,GCLM,GLRX,GLS,GSTP1,HNRNPA2B1,ICAM1,IGFBP3,IGFBP7,LAMA3,MMP1,MUC1,MUC4,NFKBIA,PDGFA,PDLIM5,PLAU,PLK2,PRDX1,PRDX6,PRSS23,RND3,RTN4,SDC1,SPP1,TAGLN,TIMP1,TKT,TP63,UTRN,VIM
4-hydroxytamoxifen	chemical drug		0.942	2.49e-19	AQP3,AREG,BHLHE40,CCN2,CCND1,CEBPD,CLU,DDIT3,DUSP5,DUSP9,EFEMP1,EGFR,ERRFI1,GLRX,IER3,IGFBP3,JUN,MT1A,MT1F,MT1G,MT1X,NEDD9,NFKBIA,TPM1,ZFP36
IL6	cytokine		0.414	2.87e-19	ADAMTS1,ADAMTS5,AHR,AREG,ARL4C,BGN,BTG2,Ccl2,CCN2,CCND1,CD46,CEACAM1,CEBPD,CES1,CLU,EGFR,ERRFI1,F3,FN1,GLRX,ICAM1,IGFBP3,ITGB1,JUN,LTF,LY96,MMP1,MT1A,MT1F,MT1G,MT1H,MT1M,MT1X,MUC1,NFKBIA,PDGFA,PLAU,PLK2,PROM1,Saa3,SLC12A2,SMAD7,SOX2,SPP1,TFRC,TIMP1,VIM
JUN	transcription regulator		-0.53	8.73e-19	ANKRD1,BTG1,Ccl2,CCN2,CCND1,CCND2,CLU,CXCL16,DKK1,DUSP5,EGFR,F3,FN1,GAS6,GSTP1,HNRNPA2B1,ICAM1,IGFBP3,IGFBP7,IRS2,ITGB1,JUN,MDM2,MMP1,NFKBIA,NFKBIZ,NUPR1,PLAU,PRDX1,SDC1,SMAD7,SOX2,SPARC,SPP1,TIMP1,VIM,ZFP36
TGFBR2	kinase		0.242	1.23e-18	ADAMTS5,AREG,ASS1,BACE2,BCAT1,BGN,BHLHE40,Ccl2,CCN2,CCND1,CLU,FN1,FST,GSTP1,HSPB1,ICAM1,JUN,KRT7,LY6D,NFKBIA,NFKBIZ,RBMS3,Saa3,SDC1,SKIL,SMAD7,SPARC,SPP1,TAGLN,TGFB2,TIMP1,UPK3A,WFDC2
TP63	transcription regulator		0.825	1.4e-18	ADAMTS1,AHR,AREG,BHLHE40,CCN2,CCND1,CCND2,CEACAM1,CXCL17,DKK1,DST,EGFR,F3,FN1,FST,ICAM1,IER3,IGFBP3,IGFBP7,ITGA2,ITGA6,ITGB1,JUN,KRT7,LAMA3,LAMB1,MDM2,PLAU,RBMS3,S100A4,SMAD7,SOX2,TAGLN,TGFB2,TP63,TPM1,VIM,WFDC2,WWTR1
FOS	transcription regulator		0.61	2.24e-18	AFF4,AQP3,CCN2,CCND1,CLU,COL18A1,CRABP2,CXCL16,EIF4G2,F3,FN1,GSTP1,ICAM1,IRS2,ITGA2,ITGA6,ITGB1,JUN,KITLG,LAMA3,MDM2,MMP1,MSLN,MT1A,MYH9,NUPR1,PLAU,PLK2,PMEPA1,PRDX1,SDC1,SEMA3E,SMAD5,SMAD7,SPP1,TGFBI,TIMP1,UTRN,VIM
SNAI1	transcription regulator		1.529	2.3e-18	ACTR2,ANKRD1,CCN2,CCND1,CCND2,CD46,CUX1,DKK1,FN1,FST,IL32,ITGA2,ITGB1,MUC1,PEBP1,SDC1,SERPINH1,SMAD7,SOX2,SPARC,TP63,TPM1,VIM
SP600125	chemical drug		-0.789	2.31e-18	AREG,BTG2,Ccl2,CCN2,CCND1,Ceacam10,CXCL16,DDIT3,DKK1,F3,FN1,H2AC18/H2AC19,ICAM1,ITGA2,ITGA6,JUN,LAMA5,MMP1,NEDD9,NFKBIA,NUPR1,PLK2,PRDX1,PROM1,Saa3,SERPINH1,SOX2,SPARC,SPP1,TPM1,ZFP36
hydrogen peroxide	chemical - endogenous mammalian		0.369	2.78e-18	ANKRD1,BTG2,Ccl2,CCN2,CCND1,CDH13,CLU,CUX1,DDIT3,DEPP1,DKK1,EGFR,FN1,GCLM,GLRX,GPX1,ICAM1,IL32,ITGA2,ITGA6,JUN,KITLG,MDM2,MMP1,MT-CO2,MUC1,PDIA3,PRDX1,PRDX2,PTMA,RPL31,SERPINH1,SPARC,SPP1,TAGLN,TFRC,VIM,WNK1
FGF2	growth factor		0.332	7.35e-18	ADAMTS5,AQP3,AREG,BGN,BTG2,Ccl2,CCND1,CCND2,CRABP2,DDIT3,DKK1,EGFR,ERRFI1,F3,FN1,ICAM1,IGFBP3,ITGB1,JUN,LAMB1,MDM2,MMP1,PDGFA,PLAU,PLK2,S100A4,SDC1,SOX2,SPARC,SPINK1,SPP1,TAGLN,TFPI,TGFB2,TIMP1,VIM
SMAD7	transcription regulator		-1.413	1.29e-17	AREG,BGN,BMPR2,Ccl2,CCN2,EFEMP1,FN1,FST,GAS6,ICAM1,ITGA6,MMP1,MUC4,NFKBIA,PMEPA1,PROM1,SMAD7,SOX2,TAGLN,TGFB2,TGFBI,TIMP1
NFkB (complex)	complex		-0.681	1.35e-17	AHR,ANKRD1,BEX1,Ccl2,CCN2,CCND1,CCND2,CEBPD,CFB,CLU,COL18A1,DDIT3,DUSP5,EGFR,F3,FN1,FST,GAS6,GATA3,HSPB1,ICAM1,IER3,IL32,ITGB1,JUN,LTB,MDM2,MMP1,MT-CO2,NFKBIA,NFKBIZ,PLAU,PLK2,Saa3,SMAD7,SPP1,TFRC,TIMP1,VIM,ZFP36
GPER1	G-protein coupled receptor		-0.612	1.67e-17	BHLHE40,CCN2,CCND1,CEBPD,DDIT3,DUSP5,ERRFI1,JUN,LTF,MT1A,MT1F,MT1G,MT1X,NFKBIA,TAGLN,ZFP36
APP	other		-1.036	1.76e-17	ATOX1,BACE2,Ccl2,CCN2,CCND1,CCND2,CLTA,CLU,COL18A1,CRABP2,DDIT3,DKK1,EGFR,EXT1,FN1,GSTP1,HSPB1,ICAM1,IRS2,ITGA2,ITGA6,JUN,LDHB,LRP1,MMP1,MT-ATP6,MT-CO2,MT-CO3,MT-CYB,MT-ND1,MT-ND3,MT-ND4,PDGFA,PEBP1,PIK3R1,PLAU,PRDX2,PRDX5,PRDX6,PYCARD,SET,SMAD7,ST3GAL5,TAGLN,TP63,TPM1,UBC,WNK1,ZFP36L1
SMAD4	transcription regulator		1.488	2.08e-17	AREG,BGN,Ccl2,CCN2,CCND1,CCND2,EGFR,FN1,FST,ICAM1,IER3,IL32,ITGA6,ITGB1,KITLG,MDM2,MMP1,MUC4,NFKBIA,PLAU,SKIL,SMAD7,SOX2,TGFB2,TIMP1,TPM1,VIM,ZFP36
IL4	cytokine		0.729	6.94e-17	AHR,AREG,ASS1,BACE2,BCAT1,BHLHE40,Ccl2,CCND1,CCND2,COL18A1,CXCL16,DUOXA2,EXT1,F3,FN1,GATA3,ICAM1,IER3,IFNGR2,IL32,ITGA2,ITGB1,JUN,KITLG,KRT7,LRP1,LTB,LY6D,MAL,MMP1,MUC1,MYH9,NCL,NEDD9,NFKBIA,NFKBIZ,PAWR,PIK3R1,PLAU,PRRC2C,Saa3,SDC1,SOX2,SPINK1,SPP1,TFF3,TFRC,TGFBI,TIMP1,TP63,UPK3A,VIM,WFDC2,ZFP36
U0126	chemical drug		0.65	7.98e-17	AQP3,AREG,BHLHE40,Ccl2,CCN2,CCND1,CCND2,CEBPD,DDIT3,DUSP5,EGFR,ERRFI1,F3,FN1,ICAM1,IER3,ITGA6,ITGB1,JUN,KLF10,LAMB1,MDM2,MMP1,MUC1,NRN1,PAWR,PLAU,PLK2,RND3,SOX2,SPP1,TGFB2,TPM1,UBC,VIM,WWTR1,ZFP36
ESR1	ligand-dependent nuclear receptor	Activated	2.539	1.02e-16	ACTR2,ADAMTS5,AQP3,AREG,ASS1,ATOX1,BCAT1,BMPR2,CCND1,CEBPD,CRABP2,CRIM1,DDX17,DST,DUSP5,DUSP9,EFEMP1,EGFR,EIF4G2,F3,FST,GATA3,GLRX,ICAM1,IER3,IGFBP3,IRS2,ITGA6,JUN,KRT4,KRT7,KTN1,LAMB1,LTB,LTF,MARCKS,MDM2,MMP1,NEDD9,NFKBIA,PDLIM5,PLAU,PROM1,PRSS23,PTMA,RDX,RND3,SMAD5,SPP1,TAGLN,TCIM,TFF3,TFRC,TGFB2,TPM1,VIM,WASF2,WNK1
decitabine	chemical drug		0.085	1.04e-16	ADAMTS1,AGRN,ANKRD1,BCAT1,BMPR2,BTG1,Ccl2,CCN2,CCND1,CCND2,CD9,CDH13,CEACAM1,CLU,CRABP2,CUX1,DST,EGFR,FN1,GLRX,GPX1,GSTP1,HNRNPA2B1,ICAM1,IGFBP3,IGFBP7,ITGA2,KRT7,LAMA3,LY96,MMP1,NFKBIA,PAWR,PDGFA,PDLIM5,PLK2,RTN4,SERPINH1,SPARC,SPP1,TFRC,TGFB2,TGFBI,TP63,VIM
SB203580	chemical drug		-0.357	1.89e-16	AREG,Ccl2,CCN2,CCND1,CEACAM1,CEBPD,DDIT3,DKK1,EFEMP1,F3,FN1,GLRX,GSTP1,ICAM1,IER3,IGFBP3,JUN,MMP1,MUC4,NFKBIA,P4HA1,PDGFA,PHLDB2,PLAU,PRDX1,SELENOW,SPARC,SPP1,TAGLN,TGFB2,TIMP1,TP63,VIM,WLS
forskolin	chemical toxicant		-0.438	3.17e-16	ACTR2,ADAMTS1,ADGRG1,AQP3,AREG,ARL4C,ATP6V0B,BHLHE40,BTG2,CCN2,CCND1,CCND2,CD9,CEBPD,CLU,COL18A1,DDIT3,DUSP9,ERRFI1,FN1,FST,GSTP1,ICAM1,IER3,IGFBP3,IRS2,JUN,KITLG,LTF,MDM2,NFKBIA,PAWR,PLAU,PLK2,PRDX1,PRDX2,SMAD7,SPP1,TIMP1,TPM1,VIM
IGF1	growth factor		0.383	3.79e-16	BGN,BHLHE40,BTG2,Ccl2,CCN2,CCND1,CCND2,CEBPD,CLU,DDIT3,DDX5,EGFR,ERRFI1,F3,FN1,GAS6,ICAM1,IER3,IFNGR2,IGFBP3,IRS2,JUN,MDM2,MMP1,NFKBIA,NUPR1,PEBP1,PHLDB2,PLAU,PLK2,RDX,SOX2,SPP1,TGFBI,VIM,ZFP36,ZFP36L1
PGR	ligand-dependent nuclear receptor		0.647	4.64e-16	ADAMTS1,AMD1,AREG,BTG1,CCND1,CEBPD,DST,EGFR,EIF5B,F3,FN1,GAS6,GATA3,GLS,ICAM1,IER3,IRS2,ITGA6,ITGB1,MUC1,NEDD9,NFKBIA,PDGFA,PLAU,PLK2,SDC1,TGFBI
estrogen receptor	group		-0.932	6.48e-16	CCN2,CCND1,CCND2,CDH13,COL4A5,EGFR,FN1,GATA3,ICAM1,ITGB1,JUN,KLF10,KRT7,LTF,MMP1,MT-CO2,MUC1,NEDD9,PDGFA,PLAU,SPARC,TFF3,TGFB2,TIMP1,VIM
OSM	cytokine		-0.356	1.29e-15	ADAMTS1,ADAMTS5,AHR,ARHGEF12,ARL4C,BHLHE40,Ccl2,CCND1,CCND2,CEBPD,CST6,EMP3,F3,FN1,ICAM1,IER3,IGFBP3,IL32,JUN,KLF10,LY6D,MARCKS,MMP1,MT1X,PDGFA,PDLIM5,PDZK1IP1,PLAU,PRDX2,SMAD5,SPP1,TIMP1,TPM1,VIM,ZFP36
cigarette smoke	chemical toxicant		-0.986	1.65e-15	AHR,AREG,Ccl2,CCN2,CCND1,CLU,DDIT3,FN1,GCLM,GSTP1,ICAM1,JUN,LRP1,MMP1,MT-ATP6,MUC1,MUC4,NFKBIA,PRDX1,PRDX5,SMAD7,TIMP1,UBC
FSH	complex		1.105	1.86e-15	ACTR2,ADAMTS1,ADGRG1,AHR,AQP3,AREG,ARL4C,BMPR2,BTG2,CCN2,CCND1,CCND2,COL18A1,DUSP9,EGFR,FST,IGFBP3,JUN,KITLG,KLF10,MT1H,MT1X,PAWR,PLK2,SMAD5,SMAD7,TFRC,TGFB2,TIMP1,TPM1
RAF1	kinase		0.855	2.02e-15	AMD1,ANKRD1,AREG,BTG1,CCND1,DUSP5,EMP3,HNRNPA2B1,HSPB1,IER3,IGFBP3,ITGA2,ITGB1,JUN,LAMA3,MMP1,MT1B,MT1F,MT1M,PLAU,RND3,SDC1,TIMP1
PDGF BB	complex		-0.556	2.2e-15	AHR,AREG,BHLHE40,Ccl2,CCN2,CCND1,CEBPD,COL18A1,DDIT3,DUSP5,EGFR,F3,FN1,IER3,ITGB1,JUN,KLF10,MMP1,PAWR,PDGFA,PLAU,PLK2,RND3,SKIL,TAGLN,TIMP1,ZFP36,ZFP36L1
Growth hormone	group		-1.51	2.36e-15	CCND1,CCND2,CEBPD,CLU,COL18A1,DDIT3,EGFR,FN1,GSTP1,ICAM1,IER3,IGFBP3,JUN,KLF10,MT-CO2,MT-CYB,MT-ND3,NEDD9,NFKBIA,PLK2,S100A4,SPP1,TFF3,TKT
MAPK14	kinase		0.502	2.46e-15	ANKRD1,AREG,BTG2,Ccl2,CCND1,CEBPD,DKK1,EFEMP1,EGFR,F3,FN1,ICAM1,JUN,KITLG,MMP1,PLAU,PRDX1,SELENOW,SOX2,SPP1,TAGLN,TIMP1,ZFP36
Immunoglobulin	complex		-0.331	2.62e-15	ADAMTS5,AHR,APOL2,Apol9a/Apol9b,AREG,BCAT1,Ccl2,CCN2,CCND1,CCND2,CD46,CD9,CEBPD,CLU,CRABP2,CXCL16,ENPP3,EXT1,F3,FN1,GAS6,GATA3,GPX1,GSTP1,ICAM1,IER3,IFNGR2,IL32,MMP1,NFKBIA,NFKBIZ,PDGFA,PIK3R1,PLAC8,PLAU,PRDX1,PRDX5,PYCARD,SDC1,SOX2,SPINK1,SPP1,TFRC,TIMP1,TMEM106B,WLS
HGF	growth factor		0.957	2.71e-15	ADAMTS1,ADGRG1,AHR,Ccl2,CCN2,CCND1,CD46,DDIT3,ERRFI1,F3,FN1,ICAM1,IER3,IGFBP3,ITGA2,ITGA6,ITGB1,JUN,KITLG,MDM2,MMP1,NFKBIZ,PDGFA,PLAU,SKIL,SMAD5,SOX2,SPP1,TGFB2,TIMP1,TP63,VIM,ZFP36
cisplatin	chemical drug		-0.858	2.72e-15	ADAMTS1,ALDH1A1,ANKRD1,AQP3,BTG2,Ccl2,CCN2,CCND1,CLU,COL17A1,DDIT3,DKK1,ECE1,EMP3,F3,FN1,GSTP1,ICAM1,IER3,IGFBP3,ITGA6,ITGB1,JUN,LAMB1,LDHB,MARCKS,MDM2,MT1X,NFKBIA,PAWR,PEBP1,PLK2,PROM1,SOX2,SPARC,SPP1,TCIM,TFPI,TIMP1,TLE4,TP63,VIM
LY294002	chemical drug		-0.688	3.42e-15	ADAMTS1,AQP3,BHLHE40,Ccl2,CCN2,CCND1,CCND2,CXCL16,DDIT3,EGFR,F3,FN1,GSTP1,ICAM1,IER3,IGFBP3,IL32,IRS2,JUN,KLF10,LAMB1,MDM2,NFKBIA,NRN1,PIK3R1,PLAU,PLK2,PRDX1,RND3,SPP1,TAGLN,TP63,VIM,ZFP36
RELA	transcription regulator		0.03	3.61e-15	ADAMTS5,AHR,ANKRD1,BEX1,BHLHE40,BTG2,Ccl2,CCN2,CCND1,CFB,DDIT3,EGFR,F3,FN1,ICAM1,IER3,IFNGR2,IL32,JUN,KLF10,LTB,MDM2,MMP1,MT-CYB,MUC1,NFKBIA,PLAU,PRDX6,Saa3,SMAD7,TP63,VIM
ERK	group		0.691	3.72e-15	AREG,BGN,BTG2,Ccl2,CCN2,CCND1,CEBPD,CLU,EGFR,FN1,FST,ICAM1,IER3,JUN,KLF10,LAMB1,MAL,MMP1,MUC1,NFKBIZ,PLAU,TIMP1,ZFP36,ZFP36L1
F2R	G-protein coupled receptor		1.631	5.15e-15	Ccl2,CCN2,CCND1,ECE1,F3,FN1,ICAM1,IGFBP7,ITGA6,LAMB1,LDHB,PLAU,S100A4,TAGLN,TFPI,TGFB2,VIM
SP1	transcription regulator		1.545	5.81e-15	ADAMTS1,ASS1,BACE2,Ccl2,CCN2,CCND1,CCND2,CEACAM1,CEBPD,CES1,CRABP2,EGFR,F3,FN1,ICAM1,IGFBP3,ITGA2,JUN,KRT4,LTB,MMP1,MUC4,NFKBIA,PADI1,PDGFA,PLAU,PROM1,SMAD7,SPARC,SPP1,TAGLN,TGFB2,TIMP1,UBC,VIM
CG	complex		-1.766	8.37e-15	ADAMTS1,ALDH1A1,AREG,BCAT1,BHLHE40,BMPR2,BTG1,BTG2,Ccl2,CCND1,CCND2,CEBPD,CFB,CLU,EFEMP1,EGFR,ENPP3,F3,FST,ICAM1,IER3,IGFBP3,IRS2,ITGA2,ITGB1,JUN,MMP1,PLAU,Saa3,SDC1,SEMA3E,SPP1,TGFB2,TIMP1
AR	ligand-dependent nuclear receptor		1.907	1.52e-14	ALDH1A1,AMD1,ANKRD1,AQP3,BEX1,BMPR2,Ccl2,CCN2,CCND1,CLSTN1,CUX1,CXXC5,EGFR,FAM174B,GAS6,GSTP1,ICAM1,IGFBP3,ITGA2,ITGA6,KITLG,LAMA5,MT-CO2,MT-ND3,MUC1,NUPR1,P4HA1,PDGFA,PLAU,PLTP,PMEPA1,SPINK1,SPP1,TFF3,TGFB2,TP63,VIM,WWTR1
deferoxamine	chemical drug		0.411	1.76e-14	ADGRG1,BHLHE40,CCND1,CCND2,DDIT3,DUSP5,EGFR,ERRFI1,F3,ICAM1,IGFBP3,IL32,JUN,LAMA3,MDM2,MMP1,MT-CYB,PROM1,SMAD7,SPP1,TFRC,TGFB2
RASSF1	other		0.331	2e-14	ALDH1A1,AREG,BHLHE40,BMPR2,CCND1,CCND2,CLU,CRABP2,DKK1,EFEMP1,EGFR,IGFBP3,KLF10,PLK2,PROM1,SPP1
medroxyprogesterone acetate	chemical drug	Activated	2.892	2.65e-14	ADAMTS1,ARHGEF12,ASS1,BMPR2,BTG2,Ccl2,CCND1,CCND2,CLSTN1,DKK1,F3,FN1,FST,GLS,ICAM1,IGFBP7,IQGAP2,ITGA2,ITGA6,ITGB1,JUN,LTB,MDM2,MMP1,MYH9,NFKBIA,P4HA1,PIK3R1,PLAU,SMAD7,TGFB2
HIF1A	transcription regulator		0.279	6.06e-14	ADAMTS1,AHR,BGN,BHLHE40,CAVIN1,Ccl2,CCN2,CCND1,ECE1,EGFR,FN1,HSPB1,ICAM1,IGFBP3,IRS2,JUN,KITLG,MMP1,MT-CO3,MT-ND1,MUC1,NFKBIA,NFKBIZ,NRN1,P4HA1,PDGFA,PLAC8,PROM1,SMAD7,TFRC,TGFB2,TIMP1,VIM
prostaglandin E2	chemical - endogenous mammalian		0.834	6.21e-14	ADAMTS1,AHR,AQP3,AREG,BTG1,Ccl2,CCN2,CCND1,CD46,CEBPD,EGFR,ENPP3,FN1,FST,ICAM1,IER3,IGFBP7,ITGB1,JUN,MMP1,NEDD9,NFKBIA,NFKBIZ,PLAU,PLK2,SPP1,VIM
NOTCH1	transcription regulator		0.663	6.91e-14	ALDH1A1,ANKRD1,AQP3,CCN2,CCND1,CCND2,CEBPD,DKK1,EGFR,GATA3,GLS,ICAM1,IGFBP3,ITGA6,ITGB1,MMP1,PDIA3,RND3,SOX2,SPP1,TAGLN,TFF3,TGFB2,TP63
MET	kinase		-1.254	7.27e-14	AQP3,AREG,CCND1,CCND2,FN1,GATA3,HSPB1,ITGB1,JUN,LAMA3,MAL,MDM2,MUC1,NFKBIZ,PLK2,SOX2,SPP1,VIM
quercetin	chemical drug		1.424	8.38e-14	APOL2,ARRDC4,BHLHE40,Ccl2,DUSP5,EGFR,GSTP1,ICAM1,IER3,IL32,IRS2,JUN,KLF10,MMP1,MUC1,NEDD9,PLAC8,PLAU,PRDX5,SMAD7,TLE4,WNK1
VCAN	other		0.526	1.25e-13	AGRN,ASS1,Ccl2,CDH13,CLU,DAG1,EGFR,F3,FN1,FST,ICAM1,ITGB1,LAMB1,MDM2,MSLN,NFKBIA,PLAU,PRDX5,TIMP1
nitrofurantoin	chemical drug		0.433	1.25e-13	ADAMTS1,AMD1,ASS1,BTG2,CCND1,CES1,CFI,CLU,DDIT3,GSTP1,IER3,IGFBP3,ITGB1,NFKBIA,PRDX1,PRDX2,SDC1,SPP1,TIMP1
FN1	enzyme		1.257	1.48e-13	ACTR2,BCAT1,CCN2,CCND1,EGFR,F3,FN1,GPX1,ITGB1,KRT7,MARCKS,MMP1,NFKBIA,PLAU,RDX,SDC1,SOX2,SPARC,SPP1,TAGLN,VIM
calcitriol	chemical drug		-0.231	1.6e-13	AHR,AREG,BCAT1,CAVIN1,Ccl2,CCND1,CCND2,CD46,CEBPD,CES1,CXCL16,EGFR,ERRFI1,F3,FN1,GATA3,GLRX,IER3,IGFBP3,JUN,LTF,MAL,MMP1,NEDD9,NFKBIA,NUPR1,PADI1,PDGFA,PMEPA1,PRDX5,SMAD7,SPP1,SQOR,TFPI,TGFB2,TP63
PPARGC1A	transcription regulator		-1.26	1.64e-13	ADAMTS1,ADAMTS5,ADGRG1,Ccl2,CCN2,CEBPD,EGFR,GAS6,GPX1,ICAM1,IGFBP3,IGFBP7,IRS2,ITGB1,LAMB1,LDHB,MAL,MT-CO2,MT-ND1,NFKBIA,NFKBIZ,PDGFA,PIK3R1,PRDX5,Saa3,SERPINH1,SMAD7,SOX2,TIMP1
YAP1	transcription regulator		0.942	1.71e-13	ADAMTS1,ANKRD1,AREG,Ccl2,CCN2,CCND1,CRIM1,EGFR,FN1,ICAM1,MSLN,MYH9,NFKBIA,NUPR1,P4HA1,PHACTR2,RPL31,SMAD7,SOX2,TAGLN,TFRC,TGFB2,TIMP1,TP63,VIM,WWTR1
wortmannin	chemical drug		0.436	1.77e-13	AQP3,Ccl2,CCN2,CCND1,CCND2,CEBPD,CXCL16,DDIT3,F3,FN1,GSTP1,ICAM1,IRS2,JUN,NFKBIA,P4HA1,PLAU,TFRC,TP63,TPM1,VIM
PI3K (complex)	complex		1.778	1.98e-13	Ccl2,CCN2,CCND1,CCND2,DDIT3,DKK1,FN1,GATA3,GCLM,GSTP1,ICAM1,ITGA6,ITGB1,JUN,MMP1,MUC4,NCL,NFKBIA,PRDX2,RND3,SKIL,SPP1,TAGLN,TP63
MYCN	transcription regulator	Inhibited	-3.161	3.37e-13	ADAMTS1,ADAMTS5,ALDH1A1,CCN2,CCND1,CCND2,CLU,COL18A1,CRIM1,EGFR,EIF4G2,FN1,IGFBP7,ITGA2,ITGB1,MDM2,MYH9,NCL,PROM1,PTMA,RPL31,SPARC,TAGLN,TPM1,VIM
doxorubicin	chemical drug		0.546	3.45e-13	ADAMTS1,AREG,BHLHE40,BTG1,BTG2,Ccl2,CCN2,CCND1,CLU,DCXR,DDIT3,DUSP5,EGFR,EMP3,F3,IER3,IGFBP7,JUN,MDM2,MT-ND1,MT-ND3,MT-ND4,NFKBIA,PLTP,PMEPA1,PRDX1,SMAD7,SPP1,TIMP1,TP63,VIM
IL15	cytokine		0.758	3.94e-13	AHR,AQP3,BTG1,Ccl2,CCN2,CCND1,CCND2,CD46,CEACAM1,DUSP5,GATA3,H2AC18/H2AC19,HNRNPA2B1,IL32,ITGB1,JUN,MSLN,MT1G,MT1H,NFKBIA,PDIA3,PIK3R1,SET,SMAD7,TFRC,TIMP1,TKT,ZFP36,ZFP36L1
butyric acid	chemical - endogenous mammalian		0.502	4.16e-13	ADGRG1,ALDH1A1,CCN2,CCND1,CCND2,CLU,DAG1,EIF4G2,EMP3,GATA3,GSTP1,ICAM1,IFNGR2,IGFBP3,IL32,MDM2,MT-CO2,MUC1,NCL,NFKBIA,PDIA3,PLAU,PRDX1,SPP1,TFF3,TGFBI,TIMP1,UTRN,ZFP36L1
IL1A	cytokine		-1.55	4.48e-13	ADAMTS1,ADAMTS5,ALDH1A1,Ccl2,ICAM1,IER3,IFNGR2,IL32,ITGB1,JUN,KITLG,MMP1,NFKBIA,NFKBIZ,PDGFA,PDZK1IP1,PLAU,Saa3,SPARC,SPP1,TIMP1,VIM
MYB	transcription regulator	Activated	2.347	5.46e-13	BHLHE40,Ccl2,CCND1,CLTA,CXCL16,EGFR,FN1,GATA3,ICAM1,IGFBP3,JUN,KITLG,MMP1,NEDD9,Ppbp,SDC1,SOX2,SPP1,VIM
trans-hydroxytamoxifen	chemical drug		-1.717	6.03e-13	ADIRF,AREG,BTG1,CLU,COL4A5,FN1,GSTP1,H2AC18/H2AC19,IER3,ITGA2,KRT7,LAMB1,MUC1,PLAU,PLK2,PRSS23,RND3,TGFB2,TPM1
BMP7	growth factor		1.129	8.46e-13	BMPR2,CEBPD,CXXC5,DKK1,EGFR,F3,FN1,GAS6,HSPB1,ICAM1,IGFBP3,LTF,PIK3R1,PMEPA1,S100A4,SMAD5,SMAD7,SPP1,TAGLN,TIMP1,VIM
FOXO3	transcription regulator		-0.969	1.01e-12	AHR,BTG1,CASTOR2,CCN2,CCND1,CCND2,DDIT3,DEPP1,GPX1,IER3,IGFBP7,IRS2,NFKBIA,NUPR1,PAWR,PLAU,PRDX5,RTN4,SMAD7,SOX2,TCIM,TGFB2,TP63,UBC,VIM
8-bromo-cAMP	chemical reagent		1.219	1.21e-12	ARHGEF12,ASS1,BMPR2,Ccl2,CCN2,CCND1,CCND2,CLSTN1,CLU,DKK1,EGFR,FN1,FST,GLS,GSTP1,IQGAP2,ITGA2,ITGA6,JUN,KITLG,MDM2,MMP1,MYH9,NFKBIA,P4HA1,PIK3R1,SMAD7,SPP1,TGFB2,TIMP1
SMARCA4	transcription regulator		0.909	1.49e-12	ADGRG1,AHR,AREG,ARL4C,ARRDC4,CCN2,CCND1,CCND2,CEACAM1,EMP3,F3,FN1,GPX1,GSTP1,ICAM1,IER3,IGFBP7,ITGB1,JUN,LAMA3,MMP1,MT1H,MUC1,NFKBIZ,SERPINH1,SOX2,SPINK1,SPP1,TAGLN,TCIM,TGFB2,TPM1,VIM
NRG1	growth factor	Activated	2.178	2.22e-12	ANKRD1,CAVIN1,CCN2,CCND1,CCND2,CRIM1,DAG1,DDIT3,ERRFI1,FN1,GAS6,GLS,IER3,JUN,MARCKS,PDGFA,PLAU,SOX2,TGFB2,UTRN,VIM,ZFP36
VHL	transcription regulator		-1.29	2.36e-12	ADGRG1,ALDH1A1,BHLHE40,CCN2,CCND1,EGFR,F3,FN1,GPX1,HNRNPA2B1,IER3,NEDD9,SPARC,TAGLN,TFRC,VIM,ZFP36L1
raloxifene	chemical drug		-0.746	2.63e-12	ADIRF,AREG,CCND1,CLU,H2AC18/H2AC19,IER3,ITGB1,JUN,KRT7,LAMB1,MUC1,PLK2,PRSS23,SMAD7,SPP1,TFRC,TGFB2,TIMP1
ERK1/2	group		-0.342	3.51e-12	AREG,Ccl2,CCN2,CCND1,CCND2,CDC42EP5,DDIT3,DKK1,ECE1,F3,FN1,ICAM1,IGFBP3,IRS2,ITGA2,JUN,MMP1,PLAU,Saa3,SKIL,SOX2,SPP1,TIMP1
tetrachlorodibenzodioxin	chemical toxicant		0.497	3.84e-12	AHR,AQP3,BCAT1,BMPR2,BTG1,CCN2,CCND1,CD9,CDH13,CES1,COL18A1,COL4A5,EGFR,EMP3,F3,GLRX,ITGB1,JUN,KRT4,KRT7,MMP1,NEDD9,S100A4,Saa3,SDC1,SERPINH1,SOX2,SPP1,TGFB2
IL17A	cytokine		0.018	4e-12	AREG,Ccl2,CCN2,CCND1,CEBPD,FN1,ICAM1,IL32,JUN,MMP1,MT1A,MT1F,MT1G,MT1H,MT1M,MT1X,NFKBIZ,PLAU,Saa3,SPP1,TIMP1,TP63,VIM
PTH	other		-0.115	4.28e-12	ADAMTS1,AREG,BHLHE40,Ccl2,CCN2,CCND1,DDIT3,EGFR,FN1,IGFBP3,JUN,MMP1,PDGFA,PHLDB2,PLAU,Saa3,SMAD7,SPP1
Mek	group		0.605	4.57e-12	BCAM,Ccl2,CCN2,CCND1,CCND2,CLU,DAG1,DUSP5,EXT1,F3,HSPB1,ICAM1,IER3,ITGA6,ITGB1,JUN,LAMA3,LAMB1,MDM2,MSLN,RND3,SDC1,TMEM106B,VIM
P38 MAPK	group		-1.26	5.13e-12	ASS1,BGN,Ccl2,CCN2,CCND1,CCND2,CD46,CEBPD,DDIT3,F3,FN1,FST,ICAM1,IER3,IL32,JUN,LAMA3,MAL,MMP1,MT-CO2,PLAU,RND3,SPP1,TIMP1,ZFP36
Insulin	group		-0.161	5.16e-12	BMPR2,Ccl2,CCN2,CCND1,CEBPD,COL18A1,CRABP2,DDIT3,EGFR,ERRFI1,FN1,GATA3,GSTP1,ICAM1,IGFBP3,IRS2,ITGA6,JUN,LAMB1,LDHB,LRP1,MMP1,MT-ND1,NFKBIA,PIK3R1,PRDX6,PYCARD,Saa3,SMAD5,SMAD7,SPARC,TGFBI,TIMP1,VIM
sirolimus	chemical drug		-1.168	5.17e-12	AQP3,ASS1,ATP6V0B,BEX1,Ccl2,CCN2,CCND1,CCND2,CFB,DDIT3,F3,FN1,GATA3,GSTP1,ICAM1,IRS2,JUN,LAMB1,LDHB,MDM2,MMP1,NCL,PIK3R1,PLAU,PRDX5,PROM1,PTMA,S100A4,SKIL,TIMP1,VIM,ZFP36
triamcinolone acetonide	chemical drug		0.771	7.26e-12	AQP3,ARL4C,BHLHE40,BTG2,DDIT3,IGFBP3,JUN,KLF10,MT1F,MT1G,MT1H,MT1M,MT1X,NFKBIA,PLAU,PLK2,SPP1,ST3GAL5,TGFB2
IL1	group		-0.476	7.41e-12	ADAMTS1,ADAMTS5,AHR,AREG,BHLHE40,Ccl2,CEACAM1,CEBPD,CFB,EGFR,F3,FN1,FST,GLS,ICAM1,JUN,KITLG,LAMB1,LRP1,MMP1,PDGFA,Saa3,SPARC,TIMP1
cerivastatin	chemical drug		0.647	7.74e-12	ASS1,CCN2,ENPP3,F3,FN1,GPX1,HSPB1,ICAM1,JUN,MAL,PDGFA,PLAU,PTMA
camptothecin	chemical drug		-1.039	7.81e-12	APBB2,AREG,BTG2,Ccl2,CCND1,CD46,CLU,DKK1,EGFR,F3,HSPB1,ICAM1,IGFBP3,IQGAP2,JUN,MDM2,MMP1,NCL,NFKBIA,PLAC8,PYCARD,RDX,SDC1,SERPINH1,SKIL,SPINK1,SPP1,TFRC,TGFBI,TPM1,WNK1,ZFP36L1
Ap1	complex		-0.387	8.28e-12	CCN2,CCND1,CLU,DDIT3,F3,FN1,GSTP1,ICAM1,IGFBP3,ITGA2,JUN,MMP1,MT-CO2,PLAU,S100A4,SPARC,TIMP1,UTRN
CD44	other		1.086	8.6e-12	ARHGEF12,BCAM,BGN,Ccl2,CCND1,CCND2,CLU,COL18A1,CRABP2,DDIT3,FN1,JUN,LAMB1,LY6D,PLAU,PMEPA1,SOX2,SPP1,VIM
TAF4B	transcription regulator			1.07e-11	CCN2,CCND2,FN1,FST,IER3,ITGA6,JUN,NFKBIA,SPP1
CDKN2A	transcription regulator		-0.367	1.19e-11	AMD1,ASS1,BCAT1,BTG2,Ccl2,CCN2,CCND1,CEBPD,DDX5,FN1,FST,GATA3,GLS,JUN,KITLG,MDM2,MMP1,PDGFA,PMEPA1,SOX2,TGFBI,TP63,TPM1,VIM
15-deoxy-delta-12,14 -PGJ 2	chemical - endogenous mammalian		0.108	1.27e-11	Ccl2,CCN2,CCND1,CCND2,CEBPD,DDIT3,FN1,GCLM,GSTP1,HSPB1,ICAM1,JUN,LAMB1,MMP1,MUC1,NFKBIA,P4HA1,PLAU,PRDX1,SPP1
AKT1	kinase		1.428	1.42e-11	ANKRD1,ASS1,CCND1,CCND2,CEBPD,CLU,FN1,GCLM,HNRNPM,IRS2,ITGB1,LAMB1,LDHB,MDM2,PIK3R1,PROM1,SOX2,SPP1,TGFB2,TIMP1,TP63,VIM
SPP1	cytokine		0.105	1.42e-11	Ccl2,CCND1,CD9,EGFR,FN1,ICAM1,ITGA2,JUN,MMP1,PDGFA,PIK3R1,PLAU,PNN,S100A4,SELENOW,SPP1,TIMP1,VIM
SOX2	transcription regulator		1.181	1.53e-11	AHR,ALDH1A1,BHLHE40,CCN2,CCND1,CD9,CRABP2,CST6,CTNNAL1,DKK1,DUSP5,EFEMP1,EGFR,FST,GATA3,JUN,KITLG,KRT7,PIK3R1,PROM1,SLC12A2,SOX2,SPP1,TGFB2,TP63,TSPAN15,VIM,WLS
Pdgf (complex)	complex		0.256	1.61e-11	Ccl2,CCND1,CCND2,EGFR,ERRFI1,F3,FN1,ICAM1,IRS2,JUN,MMP1,PLAU,SPARC,TIMP1
diethylstilbestrol	chemical drug		0.666	2.52e-11	AHR,AQP3,AREG,BCAT1,CCN2,CCND1,CDH13,CFB,CLU,CRABP2,EGFR,F3,GLRX,IGFBP3,LTF,MDM2,PDGFA,PROM1,SPARC,TGFBI,TP63,WFDC2
CCN5	growth factor		-0.711	2.64e-11	CCN2,CCND1,FN1,GATA3,IGFBP7,JUN,MUC1,PDGFA,SPARC,TFF3,VIM
LIF	cytokine		-1.774	2.88e-11	AREG,Ccl2,CCND1,CD9,CEBPD,FN1,JUN,KLF10,MMP1,MT-ATP6,MT-CO2,MT-CO3,MT-CYB,MT-ND1,MT-ND3,MT-ND4,SOX2,SPP1,TIMP1
NR3C1	ligand-dependent nuclear receptor		-0.554	4.05e-11	BHLHE40,BTG1,Ccl2,CCN2,CCND1,CEBPD,CRABP2,DAG1,DDX5,ERRFI1,F3,FN1,GATA3,GCLM,GPX1,GSTP1,ICAM1,IER3,JUN,LTB,MAL,MDM2,MMP1,NFKBIA,PAWR,PDGFA,PIK3R1,PLK2,RBMS3,RTN4,SPP1,TCIM,TIMP1,VIM
D-glucose	chemical - endogenous mammalian		0.329	4.05e-11	ASS1,BCAT1,Ccl2,CCN2,CCND1,CCND2,CLU,DDIT3,FN1,FST,GPX1,HSPB1,ICAM1,IRS2,ITGB1,JUN,KLF10,LAMB1,LRP1,LY96,MMP1,MT-ND1,PDIA3,PLAU,PRDX6,PYCARD,S100A4,Saa3,SPP1,TAGLN,TFRC,TIMP1,TKT,VIM
ARID1A	transcription regulator		0.466	4.22e-11	AGRN,ALDH1A1,CEACAM1,FN1,GATA3,IGFBP3,IRS2,ITGA6,KRT4,KRT7,MSLN,P4HA1,PDLIM5,SOX2,SQOR,SYNE2,TFF3,TP63,VIM
FGF1	growth factor		0.955	4.45e-11	AHR,Ccl2,CCN2,CCND1,GCLM,GPX1,GSTP1,ICAM1,JUN,LTB,PDGFA,PMEPA1,SOX2,SPP1,TGFB2
paclitaxel	chemical drug		-1.585	4.65e-11	AREG,BHLHE40,BTG2,CCN2,CCND1,CLU,DDIT3,DUSP5,EGFR,ICAM1,IER3,IGFBP3,ITGA6,JUN,MDM2,MUC1,NFKBIA,PLAU,SLC12A2,SOX2,TFPI,WWTR1
OGA	enzyme		-1.05	4.92e-11	ADAMTS5,ASS1,Ccl2,CCND1,CEACAM1,CXCL16,DST,FN1,GAS6,IFNGR2,IGFBP3,IGFBP7,ITGA2,JUN,LAMB1,MDM2,PIK3R1,PLAU,PROM1,Saa3,SOX2,TGFBI,TIMP1,VIM,WWTR1
DAP3	other	Inhibited	-2.646	4.97e-11	MT-ATP6,MT-CO2,MT-CO3,MT-CYB,MT-ND1,MT-ND3,MT-ND4
promegestone	chemical drug		0.203	5.87e-11	AREG,BTG2,CCN2,CCND1,DKK1,DUSP5,EGFR,F3,IER3,IRS2,MT1X,MUC1,NFKBIA
GLI1	transcription regulator		0.198	6.97e-11	ARL4C,Ccl2,CCND1,CCND2,CLU,CST6,DKK1,DUSP5,EGFR,IER3,IGFBP7,IQGAP2,KITLG,KTN1,MT1F,MT1H,MT1X,PDGFA,PLAU,RPL31,S100A4,SOX2,SPP1,TFPI,TGFB2,TIMP1,VIM,ZFP36
CAV1	transmembrane receptor		0.314	7.29e-11	CAVIN1,CCND1,FN1,ICAM1,KRT4,KRT7,MDM2,MMP1,PROM1,SKIL,SLC12A2,SOX2,TFPI,TMPRSS11A,VIM,WFDC2
acetaminophen	chemical drug		-0.554	9.47e-11	AHR,ALDH1A1,BTG2,Ccl2,CCND1,CES1,DDIT3,GCLM,GLRX,GLS,GPX1,GSTP1,ICAM1,IGFBP3,ITGB1,JUN,PRDX1,PRDX6,TKT
ID1	transcription regulator		-0.597	9.71e-11	ALDH1A1,CCN2,CCND1,CEACAM1,FN1,GATA3,ICAM1,IGFBP3,MDM2,PROM1,SOX2,VIM
HOXA4	transcription regulator		-0.395	9.84e-11	ANKRD1,CCN2,CCND1,CCND2,ITGB1,TAGLN,TGFB2
Z-LLL-CHO	chemical - protease inhibitor		1.114	9.97e-11	AHR,Ccl2,CCN2,CCND1,CCND2,CFB,CLU,DAG1,DDIT3,GSTP1,HNRNPA2B1,HSPB1,ICAM1,IER3,IRS2,ITGB1,JUN,MMP1,NFKBIA,PEBP1,SOX2,TIMP1,WWTR1
IgG	complex		-0.978	1.12e-10	ADGRG1,AHR,AREG,BHLHE40,Ccl2,CCND2,CD9,CEBPD,CRABP2,DDIT3,FN1,FST,GPX1,HSPB1,ICAM1,IFNGR2,IRS2,NFKBIA,PMEPA1,RND3,UBC,ZFP36
F2	peptidase		0.652	1.45e-10	Ccl2,CCN2,CCND1,CCND2,CLU,DST,ECE1,F3,FN1,ICAM1,IER3,IL32,ITGB1,JUN,MMP1,MYH9,NFKBIA,PDGFA,TFPI,TGFB2
NFKB1	transcription regulator		0.788	1.52e-10	ANKRD1,BHLHE40,BTG2,Ccl2,CCN2,CCND1,CCND2,CFB,EGFR,FN1,GATA3,ICAM1,IER3,IFNGR2,IGFBP3,LTB,MDM2,NFKBIA,PDGFA,PLAU,Saa3
carbon tetrachloride	chemical toxicant		1.239	1.66e-10	ASS1,Ccl2,CCN2,CCND2,DDIT3,FN1,GSTP1,HSPB1,ICAM1,ITGB1,JUN,PDGFA,PROM1,SKIL,SMAD7,SPP1,TGFB2,TIMP1,VIM
Hdac	group		-0.035	1.68e-10	ADAMTS1,AHR,AREG,CCND1,CRABP2,DDIT3,EGFR,GATA3,IGFBP3,JUN,KLF10,MT1B,MT1F,MT1H,SPP1,TP63
FAS	transmembrane receptor		-0.145	1.7e-10	BGN,Ccl2,CCN2,CEBPD,COL18A1,F3,ICAM1,IER3,IQGAP2,JUN,LTB,MMP1,NFKBIA,PLAU,RDX,SDC1,SKIL,SPINK1,SPP1,TFRC,TPM1,WNK1,ZFP36
methylprednisolone	chemical drug		0.696	1.9e-10	ALDH1A1,ASS1,BTG1,Ccl2,CCN2,CCND1,CD9,CDH13,ECE1,F3,FN1,GCLM,GSTP1,ITGA2,ITGB1,JUN,LAMA3,MDM2,MMP1,NCL,NFKBIA,PIK3R1,PLAU,RND3,SDC1,SPARC,TFRC,VIM,ZFP36,ZFP36L1
TGFBR1	kinase	Activated	2.464	1.93e-10	AHR,BGN,BHLHE40,Ccl2,CCN2,CCND1,CFB,FN1,LTB,SMAD7,TAGLN,TGFBI,VIM,ZFP36
lysophosphatidic acid	chemical - other		0.287	1.98e-10	ANKRD1,AREG,Ccl2,CCN2,CCND1,EGFR,F3,ICAM1,JUN,MDM2,PLAU,TAGLN,VIM
EGR1	transcription regulator		1.174	1.98e-10	AREG,CAVIN1,Ccl2,CCND1,CCND2,CLU,EGFR,F3,FN1,ICAM1,JUN,PDGFA,PLAU,Ppbp,SLC12A2,SPP1,TIMP1
TNFSF11	cytokine		-0.414	2.12e-10	AHR,Ccl2,CCND1,DKK1,F3,GLRX,ICAM1,IER3,JUN,MMP1,MT-CO3,MT-CYB,MT-ND4,NFKBIA,NFKBIZ,PDGFA,Saa3,SDC1,SELENOW,SPP1
SYVN1	transporter	Activated	3.357	2.14e-10	AHR,BCAT1,BHLHE40,CAVIN1,CCND1,CD46,DAG1,F3,HNRNPM,HSPB1,ITGA6,ITGB1,LDHB,TFRC,TMEM106B
resveratrol	chemical drug		-0.897	2.44e-10	Ccl2,CCND1,CCND2,CD46,DDIT3,ECE1,EGFR,F3,FN1,GATA3,GPX1,ICAM1,IGFBP3,JUN,MMP1,NFKBIA,PDGFA,PLAU,SPP1,TFRC,TGFB2
fulvestrant	chemical drug		-1.157	2.56e-10	AREG,BMPR2,Ccl2,CCND1,CEBPD,EGFR,GSTP1,ICAM1,IER3,ITGB1,JUN,KLF10,LTF,MDM2,MUC1,PLK2,PRSS23,TFF3,TFRC,TGFB2
TP73	transcription regulator		-0.942	2.94e-10	BHLHE40,BTG2,Ccl2,COL18A1,DDIT3,EGFR,FN1,FST,HS6ST1,IER3,IGFBP3,LY6D,MDM2,Mmp1b,MT1B,NUPR1,PDGFA,PLAU,PLK2,RTN4,SPP1,SYNE2,TGFB2,TIMP1
mir-8	microRNA		-0.492	3.18e-10	ADAMTS1,CCND1,CCND2,EGFR,ERRFI1,FN1,ITGB1,KITLG,LRP1,MMP1,MSLN,PROM1,SMAD5,SOX2,TGFB2,VIM,ZFP36
PRL	cytokine		0.773	3.25e-10	AREG,BTG1,Ccl2,CCND1,CEBPD,CLU,EGFR,FN1,ICAM1,IER3,IGFBP3,JUN,NEDD9,NUPR1,SDC1,SPARC,SPINK1,SPP1,TIMP1,TP63,VIM
CEBPB	transcription regulator		-0.911	3.29e-10	ALDH1A1,Ccl2,CCND1,CCND2,CEBPD,CLU,CXCL16,DDIT3,DDX5,FN1,ICAM1,IER3,IFNGR2,IGFBP3,IRS2,JPT1,JUN,KLF10,LY96,MMP1,NFKBIZ,NUPR1,Saa3,SEMA3E,SLC12A2,SPP1,SQOR,TFRC,VIM
testosterone	chemical - endogenous mammalian		0.307	3.65e-10	AMD1,ANKRD1,BGN,BMPR2,CCND1,CLU,DDIT3,EGFR,FN1,FST,IGFBP3,IRS2,ITGB1,JUN,MAL,MT-CO2,MT-CO3,MT-CYB,NFKBIA,PIK3R1,PLAU,SDC1,TGFB2
AHR	ligand-dependent nuclear receptor		-1.337	3.7e-10	ADAMTS5,AREG,BTG2,Ccl2,CCND1,CTNNAL1,EFEMP1,FN1,GAS6,ITGA6,JUN,LAMA3,LAMA5,MMP1,MT-CO3,MT-CYB,MT-ND4,NEDD9,Saa3,SDC1,SOX2,SPP1,TFF3,TGFB2,TGFBI,VIM
SIRT3	enzyme		1.278	3.85e-10	DDIT3,MT-ATP6,MT-CO2,MT-CO3,MT-CYB,MT-ND1,MT-ND3,MT-ND4,SOX2,TFRC,VIM
tetradecanoylphorbol acetate	chemical drug		-0.108	4.52e-10	ADAMTS1,AREG,BTG2,Ccl2,CCN2,CCND1,CCND2,CES1,DDIT3,DUSP5,ECE1,EGFR,ERRFI1,F3,FST,GATA3,GLS,GSTP1,ICAM1,IER3,IFNGR2,IGFBP3,IL32,ITGA2,ITGB1,JUN,LTB,MMP1,MUC4,MYH9,NFKBIA,PDGFA,PLAU,PRDX1,SDC1,SLC12A2,SPARC,SPP1,TCIM,TIMP1,VIM,ZFP36
IL13	cytokine		1.065	4.53e-10	Ccl2,CCN2,CFI,COL18A1,CTNNAL1,EGFR,F3,FN1,GAS6,GATA3,ICAM1,IFNGR2,IL32,JUN,KITLG,MMP1,MT1X,PDGFA,PLAU,SOX2,SPP1,TFF3,TFRC,TIMP1,TP63
ABCB4	transporter		-0.992	4.81e-10	Ccl2,CCN2,FN1,PDGFA,PROM1,SPARC,SPP1,TGFB2,TIMP1,VIM
EDN1	cytokine		0.683	5.02e-10	AREG,CCN2,CCND1,EGFR,ERRFI1,FN1,FST,ICAM1,ITGA2,ITGB1,JUN,MMP1,PDGFA,PLAU,SDC1,TIMP1,VIM
APOE	transporter		-0.126	5.4e-10	ADAMTS5,ADGRG1,ARHGEF12,BCAM,BGN,Ccl2,CCN2,CCND1,CCND2,CLU,COL18A1,DDIT3,F3,GATA3,ICAM1,JUN,LRP1,PLAU,PMEPA1,SPP1,SRRM2,TIMP1
actinonin	chemical reagent	Activated	2.646	5.41e-10	MT-ATP6,MT-CO2,MT-CO3,MT-CYB,MT-ND1,MT-ND3,MT-ND4
KLF4	transcription regulator		0.987	5.67e-10	ADAMTS1,ALDH1A1,Ccl2,CCND1,CCND2,CRABP2,CST6,DUSP5,EFEMP1,FN1,HSPB1,IL32,KRT7,PROM1,SERPINH1,SMAD7,SOX2,TAGLN,TGFB2,VIM,WLS
PLK1	kinase			5.86e-10	ANKRD1,EGFR,IER3,MDM2,PIK3R1,PYCARD,SMAD7,TGFB2,TGFBI,VIM
MMP1	peptidase	Inhibited	-2.556	5.86e-10	FN1,JUN,MDM2,MMP1,NFKBIA,PDGFA,PLAU,PLTP,S100A4,TAGLN
Ige	complex		0.71	6.67e-10	AQP3,AREG,BCAT1,Ccl2,CCND2,CDC42EP5,CEACAM1,COL18A1,CXCL16,EIF4G2,ERRFI1,ICAM1,IER3,LAMA5,NFKBIA,PDGFA,PEBP1,PRDX1,SPP1,TFRC,VIM
CCN2	growth factor		0.469	7.45e-10	ADAMTS1,ADAMTS5,CCN2,CCND1,FN1,JUN,KITLG,MMP1,P4HA1,SOX2,SPARC,TIMP1,WNK1
IKBKB	kinase		-0.995	7.46e-10	ANKRD1,Ccl2,CCN2,CCND1,CDH13,CEBPD,CLU,CXCL16,F3,ICAM1,IGFBP7,LTB,MDM2,MMP1,NFKBIA,PLAU,S100A4,Saa3,SMAD7,TP63
TCF7L2	transcription regulator		1.674	7.58e-10	ADGRG1,AQP3,CCN2,CCND1,CCND2,CTNNAL1,DBNDD2,DKK1,EGFR,FN1,GCLM,IRS2,JUN,MAL,MMP1,PLAU,SLC12A2,SMAD7,SOX2,SPP1,TP63,TSPAN15,VIM
SNAI2	transcription regulator		1.146	8.59e-10	ANKRD1,CCN2,CCND1,DKK1,FN1,ITGB1,MUC1,PROM1,SOX2,TP63,VIM
SP3	transcription regulator		0.6	9.69e-10	Ccl2,CCND1,CEACAM1,CES1,EGFR,F3,IGFBP3,ITGA2,JUN,MUC4,PADI1,PLAU,SERPINH1,SPARC,TAGLN,TIMP1,VIM
BRAF	kinase			1e-09	BCAM,Ccl2,CCND1,COL18A1,DAG1,DDIT3,F3,FN1,ICAM1,ITGB1,JUN,LAMA3,LAMB1,MMP1,MSLN,RND3,SDC1,VIM
hydrocortisone	chemical - endogenous mammalian		-0.82	1.02e-09	ANKRD1,BMPR2,CCN2,CCND1,CCND2,CEBPD,DDX17,ERRFI1,FN1,ICAM1,IGFBP3,IGFBP7,ITGA2,NFKBIA,VIM
NORAD	other		0.213	1.03e-09	BHLHE40,CCN2,DDIT3,IGFBP3,IL32,JUN,PDGFA,SDC1,TAGLN
zinc oxide	chemical drug	Activated	2.236	1.35e-09	MT1A,MT1F,MT1G,MT1H,MT1X
ponesimod	chemical drug		-1.89	1.37e-09	CCN2,MT1A,MT1F,MT1G,MT1H,MT1M,MT1X
SMURF2	enzyme		-0.128	1.37e-09	CCN2,EGFR,FN1,JUN,NEDD9,SKIL,SMAD7
INS	other		-0.428	1.44e-09	AQP3,Ccl2,CCN2,CCND1,CRABP2,DDIT3,ERRFI1,F3,ICAM1,IER3,IGFBP3,IRS2,JUN,MT-ND4,PLK2
curcumin	chemical drug		0.059	1.54e-09	ADAMTS5,ATOX1,Ccl2,CCN2,CCND1,CCND2,DDIT3,EGFR,F3,GCLM,GSTP1,ICAM1,ITGA6,JUN,MDM2,MMP1,NFKBIA,PLAU,PRAP1,SMAD7,TFRC,VIM
Laminin (complex)	complex		-1.097	1.63e-09	CCND1,EGFR,FN1,ITGA6,ITGB1,MMP1,PLAU,TGFB2,VIM
bexarotene	chemical drug		1.098	1.66e-09	ADIRF,Bex1,Ccl2,CCND1,DEPP1,DKK1,DUSP5,EGFR,ICAM1,KLF10,MMP1,PIK3R1,SELENOM,SMAD5,SPARC,TGFB2
LEP	growth factor		-0.611	1.76e-09	AQP3,ASS1,Ccl2,CCND1,CUX1,ECE1,F3,GPX1,ICAM1,IGFBP3,IRS2,JUN,MDM2,MMP1,MT-CO3,MT-CYB,MT-ND1,MT-ND4,PRDX1,Saa3,SPARC,SPP1,TIMP1,VIM,ZFP36
bleomycin	biologic drug		0.848	2.03e-09	BHLHE40,BMPR2,Ccl2,CCN2,CCND2,DUSP5,EGFR,FN1,ICAM1,IRS2,ITGB1,KITLG,PLK2,S100A4,Saa3,SPP1,TGFB2,TIMP1,TP63
GH1	growth factor		-1.046	2.19e-09	CEBPD,CLU,CUX1,DDIT3,FN1,IGFBP3,JUN,PRDX1,PTMA,SPP1,TKT,VIM,ZFP36
BMP2	growth factor		1.697	2.22e-09	BHLHE40,BMPR2,CCND1,DKK1,F3,FN1,FST,IGFBP3,JUN,KLF10,SMAD5,SMAD7,SOX2,SPARC,SPP1,TAGLN,TIMP1
ALKBH7	other	Inhibited	-2.438	2.31e-09	MT-ATP6,MT-CO2,MT-CYB,MT-ND1,MT-ND3,MT-ND4
ZEB1	transcription regulator		0.902	2.56e-09	ALDH1A1,ANKRD1,CCN2,FN1,GATA3,MAL2,MMP1,MUC1,PLAU,TGFBI,TP63,VIM
lactacystin	chemical - protease inhibitor		-0.947	2.59e-09	BEX1,Ccl2,CCND1,CCND2,CD9,DDIT3,GATA3,GSTP1,HNRNPA2B1,HSPB1,IRS2,MDM2,MMP1,NEDD9,NFKBIA,PEBP1
HNF1B	transcription regulator		-0.466	2.68e-09	BGN,BHLHE40,DST,EXT1,FN1,IGFBP3,LAMB1,MUC4,PDZK1IP1,PLAU,S100A4,SERPINH1,SPARC
rottlerin	chemical drug		0.285	2.74e-09	Ccl2,CCND1,DDIT3,ECE1,ICAM1,IL32,ITGB1,JUN,MDM2,PRDX1,ZFP36
E. coli B5 lipopolysaccharide	chemical - endogenous non-mammalian		-1.119	2.9e-09	ADAMTS1,BHLHE40,Ccl2,CCND1,CES1,EGFR,ERRFI1,F3,GCLM,GPX1,ICAM1,IL32,MDM2,NFKBIA,RDX,SDC1,SPP1,TGFB2
WNT5A	cytokine		1.179	3.69e-09	ALDH1A1,AREG,BTG2,CCND1,COL17A1,EGFR,FN1,LAMA3,MMP1,PROM1,SDC1,SEMA3E,SPARC,SPP1,VIM,WWTR1
IL2	cytokine		-0.308	3.93e-09	AHR,AREG,ARHGEF12,BCAT1,BHLHE40,Ccl2,CCND1,CCND2,CD46,CD9,CEACAM1,CRABP2,DUSP5,GATA3,ICAM1,IER3,IFNGR2,ITGA2,ITGA6,ITGB1,JUN,LAMA5,LTB,PDIA3,PLAC8,S100A4,SPP1,TFRC,TIMP1,VIM,WLS
Ca2+	chemical - endogenous mammalian		1.196	3.98e-09	AHR,Apol7a (includes others),CCND1,CCND2,CEBPD,DDIT3,EGFR,FN1,GLS,ICAM1,IRS2,ITGA6,JUN,NFKBIA,PADI1,PEBP1,PRDX6,SPP1,TAGLN
SB-431542	chemical reagent	Inhibited	-2.176	3.99e-09	ADAMTS5,BGN,Ccl2,CCN2,CCND1,FN1,FST,IGFBP7,SMAD7,SPP1,TFRC,TGFB2,TIMP1,VIM
E2F3	transcription regulator		1.127	4.07e-09	CCND1,CD9,COL18A1,DAG1,ECE1,FST,MAL2,MT1B,MT1F,MT1G,MT1H,MT1X,PTMA,SERPINH1,WFDC2
arsenic trioxide	chemical drug		0.409	4.19e-09	ATP6V0B,BCAT1,CCND1,DDIT3,FN1,GCLM,GLRX,ITGB1,MT1B,MT1F,MT1G,MT1H,MT1X,NCL,NFKBIA,PDIA3,RTN4,SKIL,TFRC,TP63
MT-TE	other			4.68e-09	MT-ATP6,MT-CO2,MT-CYB,MT-ND1,MT-ND4
sunitinib	chemical drug		-0.736	4.75e-09	CCN2,CCND2,ECE1,FN1,ICAM1,ITGA6,ITGB1,LAMA3,LAMB1,TGFBI
abemaciclib	chemical drug		-0.841	4.95e-09	AGRN,CEACAM1,GAS6,IGFBP3,LAMA3,PLTP,TGFB2,TGFBI
LGALS1	other		-0.43	6.01e-09	AHR,Ccl2,CCND2,CXCL16,F3,FN1,ICAM1,IFNGR2,MMP1,SPP1,TFRC
cyclosporin A	biologic drug		0.441	6.09e-09	BCAT1,BGN,CCN2,CCND1,CLU,EGFR,EMP3,F3,FN1,FST,ICAM1,IER3,IQGAP2,JUN,LAMA3,MMP1,NFKBIA,SERPINH1,SPP1,TAGLN,TIMP1,UTRN,VIM
IRS1	enzyme		0.474	6.4e-09	CCND1,Ceacam10,CEBPD,CRABP2,DDIT3,FST,GATA3,IRS2,PDGFA,PIK3R1,SPP1,TAGLN,TGFBI
MUC1	other		0.534	6.8e-09	ALDH1A1,CCND1,CCND2,DDIT3,MT1G,MT1H,MUC1,NFKBIA,PDGFA,PLAU,VIM
enalapril	biologic drug		0.736	6.8e-09	ADAMTS1,Ccl2,CCN2,CLU,FN1,HSPB1,IER3,S100A4,SPP1,TGFB2,TIMP1
FLCN	other		1.13	7.69e-09	ADAMTS1,ADGRG1,BHLHE40,CEACAM1,DUSP5,ICAM1,MT-ATP6,MT-CO2,MT-CYB,MT-ND1,SEMA3E,SPARC,WLS
aldosterone	chemical - endogenous mammalian		1.864	8.55e-09	ADAMTS1,BGN,Ccl2,CCN2,EGFR,FN1,ICAM1,IRS2,NFKBIA,PDGFA,SLC12A2,SPP1,TIMP1,VIM,WNK1
STAT1	transcription regulator		-1.096	8.58e-09	BTG1,Ccl2,CCN2,CCND1,CCND2,CEACAM1,CEBPD,CFB,FN1,GATA3,GLS,ICAM1,ITGA2,JUN,LY96,MDM2,MMP1,MUC1,MUC4,PDGFA,SMAD7,TGFB2
F3	transmembrane receptor		-0.089	8.66e-09	AREG,Ccl2,CCN2,DUSP9,EFEMP1,F3,ICAM1,ITGA2,LAMB1,MSLN
gentamicin	chemical drug		0.597	8.78e-09	ALDH1A1,BTG2,Ccl2,CCND1,CD9,CLU,DDIT3,GAS6,HSPB1,ICAM1,IGFBP3,JUN,MDM2,NCL,PNN,SPP1,TCIM,TFRC,TIMP1,ZFP36L1
cycloheximide	chemical reagent		-1.747	9.52e-09	AHR,AREG,ASS1,BTG2,CCN2,CCND1,CEBPD,EGFR,FN1,FST,GCLM,ICAM1,IRS2,JUN,MMP1,MT-CO2,NFKBIA,PDGFA,PLAU,SPP1,TIMP1
troglitazone	chemical drug		-0.907	9.52e-09	AQP3,Ccl2,CCND1,CCND2,CEBPD,CTNNAL1,DDIT3,EGFR,FN1,ICAM1,ITGA6,JUN,LAMA3,MT-ND1,MT1G,MT1H,MUC1,NFKBIA,P4HA1,SDC1,SPP1
nitric oxide	chemical - endogenous mammalian		-0.256	9.86e-09	AHR,CCN2,CCND1,DAG1,DDIT3,ECE1,GCLM,GSTP1,IER3,JUN,MDM2,PRDX5,SPP1,TFRC
Sb202190	chemical drug		-0.23	1.1e-08	Ccl2,CCN2,CCND1,CCND2,DKK1,FN1,ICAM1,MMP1,P4HA1,PRDX1,SPP1,TP63,VIM
WNT3A	cytokine		0.885	1.11e-08	AHR,AQP3,ARRDC4,BGN,Ccl2,CCN2,CCND1,CCND2,DKK1,ECRG4,FN1,IRS2,JUN,KITLG,MT1X,PDGFA,PMEPA1,SPARC,TGFB2,VIM
thioacetamide	chemical toxicant		1.434	1.13e-08	ADAMTS1,BGN,BHLHE40,CCN2,CLU,EMP3,IER3,IGFBP3,JUN,PROM1,SELENOW,SMAD7,SOX2,SPARC,SPP1,TAGLN,TIMP1
prexasertib	chemical drug		-1.897	1.15e-08	BTG2,DDIT3,ICAM1,IER3,LRP1,LY96,NFKBIA,PLK2,SKIL,ZFP36
SPHK1	kinase		1.107	1.15e-08	Ccl2,CCN2,CCND1,DDIT3,FN1,ICAM1,JUN,TAGLN,TIMP1
indomethacin	chemical drug		0.661	1.19e-08	ADAMTS1,ADAMTS5,ATP6V0B,BTG2,Ccl2,CCND1,CLU,EMP3,ICAM1,IER3,MMP1,Ppbp,PROM1,SDC1,SPP1,TIMP1,VIM
BHLHE40	transcription regulator		-0.898	1.25e-08	AHR,BTG1,CD9,CFB,CRABP2,DDIT3,EXT1,GLRX,IER3,IFNGR2,ITGA6,LTB,P4HA1,PLAC8,PRDX5,RND3,SORBS2,ST3GAL5,TP63
mibolerone	chemical drug		0.687	1.31e-08	AHR,AMD1,CCND1,CEACAM1,CLTA,CLU,F3,IGFBP3,JUN,KLF10,MAL,MMP1,TGFBI
PLAU	peptidase		-0.469	1.32e-08	Ccl2,CCND1,EGFR,F3,FN1,ICAM1,MDM2,MMP1,PLAU,VIM
PRKN	enzyme		-1.091	1.39e-08	AREG,CCND1,EGFR,FN1,ICAM1,IGFBP3,MMP1,PLK2,PRDX1,PRDX2,PRDX6
TAFAZZIN	enzyme		1.266	1.41e-08	ADAMTS1,ADAMTS5,ANKRD1,Ccl2,CCN2,CCND1,FN1,GPX1,LY6D,P4HA1,PHACTR2,PIK3R1,PLK2,PRSS23,SORBS2,TAGLN,TFRC,TIMP1
arsenite	chemical toxicant		0	1.41e-08	AHR,CCND1,DDIT3,FST,GCLM,GSTP1,HSPB1,IER3,JUN,MDM2,MMP1,TGFB2
MAP2K1	kinase		-0.516	1.5e-08	ADGRG1,AHR,ANKRD1,AREG,CCN2,CCND1,CRIM1,DKK1,DUSP5,F3,ITGB1,JUN,MMP1,NFKBIA,UBC
N-acetyl-L-cysteine	chemical drug		0.709	1.5e-08	Ccl2,CCN2,CCND1,CCND2,DDIT3,GCLM,GSTP1,ICAM1,JUN,LY96,NFKBIA,NFKBIZ,PLAU,PRDX2,PYCARD,SPP1,TAGLN
GDF11	growth factor		-0.181	1.52e-08	BMPR2,CCND2,FST,ICAM1,ITGA2,LAMA3,PDGFA,SMAD5,SMAD7,SPP1
PPARG	ligand-dependent nuclear receptor		1.445	1.52e-08	AQP3,Bex1,Ccl2,CCN2,CCND1,CES1,CRABP2,EGFR,FN1,FST,ICAM1,IGFBP3,IGFBP7,IRS2,JUN,LY6D,MUC1,MUC13,SDC1,SPP1,TAGLN,TKT,VIM,WWTR1
TSC2	other		1.08	1.57e-08	ATP6V0B,BEX1,Ccl2,CCND1,CCND2,CST6,DDIT3,EMP3,HSPB1,IRS2,LDHB,PLAU,TAGLN,ZFP36
estrogen	chemical drug		1.764	1.57e-08	AREG,CCN2,CCND1,CLU,COL18A1,EGFR,FN1,ICAM1,ITGB1,JUN,LTF,MDM2,MUC1,PTMA,SPARC,SPP1,TGFB2,ZFP36
TERT	enzyme		-1.254	1.6e-08	CCN2,CCND1,EFEMP1,EGFR,ICAM1,IQGAP2,MMP1,NFKBIA,PLTP,PROM1,PRSS23,SPIN1,SPP1,TIMP1,VIM
IGF2	growth factor		-0.078	1.69e-08	AREG,Ccl2,CCN2,CCND1,DDIT3,FN1,IER3,IGFBP3,MDM2,MMP1,NFKBIA,PIK3R1,SPP1,TGFBI
bucladesine	chemical toxicant		0.03	1.69e-08	ADAMTS1,ASS1,CCND1,CLU,ERRFI1,F3,FN1,FST,GSTP1,ICAM1,IGFBP3,IRS2,JUN,KITLG,MMP1,PLAU,PLK2,TGFB2,TIMP1,UTRN
ETV5	transcription regulator		0.816	1.72e-08	AGRN,BEX1,CAVIN1,Ccl2,CCND1,FN1,ICAM1,ITGB1,KRT7,NFKBIA,SPP1,WWTR1
hyaluronic acid	chemical - endogenous mammalian		-0.557	1.89e-08	Ccl2,FN1,FST,ICAM1,JUN,LY96,MMP1,NFKBIA,PLAU,SPP1,TGFB2,TIMP1
platelet activating factor	chemical - endogenous mammalian		-0.308	1.91e-08	F3,FN1,GAS6,ICAM1,MMP1,NFKBIA,PLAU,TIMP1,VIM
STEAP3	transporter		-1.066	1.91e-08	CCN2,ERRFI1,NEDD9,NUPR1,P4HA1,PIK3R1,SORBS2,TFRC,TGFB2
5-fluorouracil	chemical drug		0.785	1.94e-08	BTG2,CCND1,CCND2,CLU,DCXR,HNRNPA2B1,JUN,MDM2,MT-CO2,MT-ND3,MT-ND4,NCL,PDGFA,PLK2,RPL31,SDC1,SPINK1,SPP1,TFF3,ZFP36L1
MRTFB	transcription regulator		1.212	1.96e-08	ADAMTS1,ANKRD1,CCN2,CRIM1,ITGA6,ITGB1,LTF,MYH9,NFKBIZ,Ppbp,Saa3,TAGLN,TGFB2,TPM1
THBS1	other		-0.512	1.97e-08	Ccl2,CCN2,FN1,ITGB1,LRP1,PLAU,TGFB2,TIMP1
Vegf	group		1.429	2.35e-08	ADAMTS1,ADGRG1,AHR,Ccl2,CD46,DDIT3,DUSP5,F3,FN1,FST,ICAM1,IGFBP3,ITGA2,ITGA6,ITGB1,JUN,KITLG,MT1G,PADI1,PDGFA,PLAU,SMAD5,TIMP1,VIM
SPI1	transcription regulator		-1.016	2.5e-08	CCND1,CCND2,CXCL17,GPX1,JUN,LTB,LTF,MMP1,MT1A,MT1B,MT1F,MT1G,MT1H,MT1X,PRDX2,PRDX5,SPP1,VIM
Alpha catenin	group		-0.282	2.51e-08	ADAMTS1,ADAMTS5,AREG,BGN,DKK1,IGFBP7,NFKBIA,NFKBIZ,PLAU,Saa3,TIMP1,VIM
miR-199a-5p (and other miRNAs w/seed CCAGUGU)	mature microRNA		-1.178	2.57e-08	BCAM,BGN,COL4A5,FN1,MMP1,MUC4,MYH9,NEDD9,SET,TAGLN
TFAP2C	transcription regulator		0.184	2.57e-08	CCN2,EGFR,FST,GPX1,KITLG,MAL,MT1F,MT1H,MT1X,TIMP1
epigallocatechin-gallate	chemical drug		-0.242	2.71e-08	AHR,CCN2,CCND1,COL18A1,EGFR,F3,FN1,ICAM1,JUN,MDM2,MMP1,NFKBIA,PLAU,TFRC,TIMP1,VIM
BMP4	growth factor		1.637	3.05e-08	ADGRG1,CCND1,CXXC5,DEPP1,EGFR,GATA3,JUN,KLF10,KRT7,NUPR1,SMAD5,SMAD7,SOX2,SPARC,TAGLN,TP63
1810019D21Rik	other		0.333	3.07e-08	AREG,ASS1,FST,GPX1,ITGA2,PADI1,PLAU,Ppbp,SQOR
halofuginone	chemical drug		-0.391	3.26e-08	BGN,BHLHE40,CCN2,FN1,IGFBP3,MMP1,PROM1,SELENOW,SMAD7,SPARC,SPP1,TAGLN,TIMP1
IL12 (complex)	complex		0.048	3.31e-08	AHR,Ccl2,CEACAM1,GATA3,ICAM1,IFNGR2,IL32,ITGA6,JUN,LTB,PLAC8,PLAU,SET,TFRC,TIMP1
DUSP1	phosphatase	Activated	2.04	3.53e-08	Ccl2,CFB,DKK1,EGFR,ICAM1,IER3,JUN,LTF,MMP1,PDGFA,PIK3R1,TGFB2,ZFP36
RXRA	ligand-dependent nuclear receptor		0.618	3.73e-08	ALDH1A1,ARL4C,BAAT,CCND1,CEBPD,CRABP2,GAS6,GPX1,IER3,IL32,LTF,NEDD9,PDGFA,PLTP,S100A4,SDC1,SPP1,TGFB2
LONP1	peptidase	Inhibited	-2.828	3.74e-08	HNRNPA2B1,HSPB1,MT-ATP6,MT-CO2,MT-CO3,MT-CYB,MT-ND1,MT-ND3,MT-ND4,PDIA3
GNA12	enzyme		1.765	3.74e-08	ARHGEF12,EGFR,GCLM,GSTP1,ITGA6,PDGFA,PIK3R1,RDX,TAGLN,VIM
methylnitronitrosoguanidine	chemical toxicant		-0.592	3.84e-08	BTG1,BTG2,CCND1,CEACAM1,KLF10,MDM2,PLAU
SRC	kinase		0.824	4.3e-08	CAVIN1,CCND1,CCND2,EGFR,F3,FN1,ICAM1,JUN,MMP1,PLAU,SPP1,VIM
C5	cytokine		-1.913	4.3e-08	Ccl2,CCND1,CD46,DAG1,F3,FN1,ICAM1,IFNGR2,MMP1,NFKBIA,SMAD7,ZFP36
JAK2	kinase		0.318	4.45e-08	Ccl2,CCND1,CCND2,DCXR,Eif2s3y,FN1,ICAM1,NFKBIZ,PLK2,Saa3,SERPINH1,SET,SKIL
cytokine	group		-1.601	4.45e-08	CCND1,CLU,DDIT3,F3,ICAM1,ITGA6,JUN,MMP1,PLAU,S100A4,SPARC,TGFB2,TIMP1
FBXW7	enzyme		-1.588	4.76e-08	CEBPD,HSPB1,JUN,MT-ATP6,MT-CO2,MT-CO3,MT-CYB,MT-ND1,MT-ND4,NFKBIA
C1QBP	transcription regulator		-1.915	4.96e-08	CCND1,MT-ATP6,MT-CO2,MT-CO3,MT-ND1,MT-ND3,MT-ND4
SREBF1	transcription regulator		-0.653	4.97e-08	ADGRG1,ATOX1,BHLHE40,CEBPD,CFI,DEPP1,FN1,IRS2,MT-ATP6,MT-CO2,MT-CO3,MT-CYB,MT-ND1,MT-ND3,MT-ND4,NUPR1,PLTP
TGFA	growth factor		-0.084	5.35e-08	AREG,CCN2,CCND1,DDX5,EGFR,ERRFI1,GSTP1,ICAM1,MUC4,VIM
SOD1	enzyme			5.51e-08	ASS1,CCND1,CLU,DCXR,GCLM,GSTP1,HSPB1,ICAM1,JPT1,JUN,MT-ND1,MT-ND4,PAWR,PRDX6,RDX,SPP1,TFRC
INHA	growth factor		0.338	5.54e-08	ADAMTS1,AREG,CCN2,CCND2,COL4A5,EGFR,FST,KITLG,PIK3R1,PRSS23,SMAD7
arachidonic acid	chemical - endogenous mammalian		0.978	5.54e-08	AQP3,CLU,DDIT3,EGFR,F3,JUN,NFKBIA,PLAU,PLTP,SPP1,VIM
HMGA1	transcription regulator		0.694	5.65e-08	CCND1,CCND2,DDIT3,IER3,IGFBP3,IGFBP7,KITLG,LAMB1,MT1M,SERPINH1,SOX2,SPARC,TAGLN,VIM
crocidolite asbestos	chemical toxicant		0.775	6.34e-08	BCAT1,Ccl2,CCND1,EGFR,GCLM,JUN,SPP1
Jnk	group		-0.008	6.53e-08	BTG1,Ccl2,CCN2,CCND1,DDIT3,DKK1,F3,FN1,ICAM1,JUN,MMP1,MT-CO2,PLAU,TIMP1,ZFP36
TEAD4	transcription regulator		0.126	6.73e-08	CCN2,CCND1,EGFR,GATA3,JUN,NFKBIA,NFKBIZ,PLK2,TAGLN,TP63,TPM1
TFAM	transcription regulator		1.89	6.74e-08	AREG,LDHB,MT-ATP6,MT-CO2,MT-CO3,MT-CYB,MT-ND1,MT-ND3,MT-ND4,MUC13
STAT5A	transcription regulator		1.724	7.1e-08	Ccl2,CCND1,CCND2,CEACAM1,DUSP5,H2AC18/H2AC19,ICAM1,KLF10,LTB,MAL2,MDM2,MUC13,PRSS23,TFF3,TGFBI,TLE4,ZFP36
RHOA	enzyme		-0.277	7.4e-08	CCN2,CCND1,FN1,GATA3,ICAM1,ITGB1,JUN,MMP1,PLAU,RND3,TAGLN
NPM1	transcription regulator		0.577	7.51e-08	Ccl2,CCN2,CEACAM1,F3,FN1,ICAM1,IGFBP3,JUN,KLF10,LTF,PMEPA1,TGFBI,ZFP36L1
EPAS1	transcription regulator		0.302	7.51e-08	AREG,BHLHE40,CCN2,CCND1,CDC42EP5,DDIT3,EGFR,FN1,GLS,GPX1,ICAM1,IFNGR2,IGFBP3,IRS2,NRN1,SOX2
HDAC1	transcription regulator		-0.308	7.84e-08	CCND1,CCND2,CEACAM1,EGFR,FN1,GSTP1,MDM2,MT1G,MUC4,NCL,NFKBIA,PDGFA,PLAU,SMAD7,SOX2,SPP1,TAGLN
ALDH1A2	enzyme		-1.673	8.04e-08	ALDH1A1,BGN,CCN2,SPARC,SPP1,TGFBI,TIMP1
gefitinib	chemical drug		-1.677	8.38e-08	ADAMTS1,ALDH1A1,AREG,BTG2,Ccl2,CCND1,CEBPD,CTNNAL1,EGFR,HSPB1,ITGA2,LTF,MMP1,VIM
CCN1	other		0.327	8.44e-08	Ccl2,CCND1,CCND2,FN1,ITGA2,ITGB1,JUN,MMP1,PLAU,TIMP1
glutamine	chemical - endogenous mammalian		1.961	8.94e-08	ASS1,BCAT1,CCND1,DDIT3,FN1,ICAM1,JUN,NFKBIA,PROM1,SOX2,VIM
CDH1	other		-0.004	9.43e-08	CCND1,EGFR,FN1,IGFBP3,JUN,KRT7,MMP1,PIK3R1,S100A4,VIM
RLIM	enzyme	Activated	2	9.91e-08	CCN2,FN1,SKIL,SMAD7,VIM
ursodeoxycholic acid	chemical - endogenous mammalian		1.463	1.1e-07	Ccl2,CCN2,DDIT3,GCLM,PDGFA,SPARC,SPP1,TGFB2,TIMP1
FOXM1	transcription regulator		-0.088	1.15e-07	Ccl2,CCND1,CCND2,CTNNAL1,FN1,GATA3,ITGB1,JUN,PDGFA,PRDX2,PROM1,SOX2,VIM
COLQ	other		0.333	1.25e-07	ADAMTS5,AGRN,BGN,CLSTN1,DAG1,EXT1,FN1,LAMB1,TIMP1
GATA4	transcription regulator		0.95	1.27e-07	ANKRD1,ASS1,CCN2,CRABP2,GATA3,JUN,KRT7,MUC4,MYH9,S100A4,SPP1,TAGLN,TGFBI,TIMP1,TPM1,VIM
Histone h3	group			1.28e-07	Ccl2,CCND1,CCND2,CD9,CEACAM1,DDIT3,DKK1,GATA3,ICAM1,IGFBP3,JUN,MDM2,MT1G,MUC4,NFKBIA,PIK3R1,SPP1,SRRM2,SYNE2,TAGLN,UBC,WLS
ERBB3	kinase		1.616	1.29e-07	BGN,CCN2,CCND1,CCND2,CLU,EGFR,F3,FN1,GAS6,GLS,SPARC
5-N-ethylcarboxamido adenosine	chemical reagent		0.302	1.41e-07	BHLHE40,BTG2,Ccl2,CCN2,CEBPD,CES1,PLK2,PROM1,SOX2,UBC,VIM
TLR3	transmembrane receptor		-1.832	1.41e-07	Apol10a (includes others),Apol7a (includes others),ARRDC4,Ccl2,CFB,CLU,ICAM1,IER3,MMP1,NFKBIZ,PIK3R1,PLAU,PLK2,Saa3,TIMP1,TP63
miR-21-5p (and other miRNAs w/seed AGCUUAU)	mature microRNA		-1.03	1.42e-07	BMPR2,BTG2,IL32,MARCKS,PIK3R1,SMAD7,TAGLN,TGFB2,TPM1
CEBPA	transcription regulator		-0.573	1.43e-07	ARL4C,ASS1,BTG1,BTG2,CCND1,CCND2,CEBPD,CRABP2,GLRX,GSTP1,ICAM1,IER3,IGFBP3,IRS2,JUN,KRT7,LTF,Saa3,SEMA3E,SPP1,TGFB2
Sos	group			1.48e-07	AFF4,AQP3,CRABP2,IRS2,ITGA6,ITGB1,LAMA3,MYH9,PLAU,PLK2,PMEPA1,SEMA3E,SMAD7,UTRN
HTT	transcription regulator		0.378	1.48e-07	ADAMTS5,AGRN,AMD1,BHLHE40,CCN2,CCND1,CD9,COL18A1,DDIT3,DUSP5,ECRG4,EMP3,FN1,GCLM,ITGB1,JUN,LDHB,LTF,MT-CO3,MT-CYB,PROM1,SERPINH1,SLC12A2,SPP1,TAGLN,TFRC,TGFBI
TGFB2	growth factor		1.236	1.54e-07	AHR,ALDH1A1,BHLHE40,CCN2,CD46,FN1,MUC4,SPP1,TAGLN,TGFB2,TIMP1
HOXC8	transcription regulator		-1.912	1.56e-07	ANKRD1,ASS1,Ccl2,Eif2s3y,MSLN,SPP1,TAGLN
SALL4	transcription regulator		-0.898	1.62e-07	BTG2,CCND1,CCND2,FN1,ITGA6,ITGB1,JUN,MMP1,RND3,SOX2,TPM1,UTRN,VIM
SMAD2	transcription regulator	Activated	2.424	1.68e-07	BGN,CCN2,CES1,FN1,ITGB1,MUC4,SKIL,SMAD7,SOX2,TPM1,VIM
BMP10	growth factor		1.599	1.77e-07	BMPR2,Ccl2,CFI,FN1,ICAM1,IGFBP7,NFKBIA,SKIL,SMAD7,TIMP1
EZH2	transcription regulator		-0.628	1.81e-07	Ccl2,CCND1,CCND2,CTNNAL1,DKK1,DUSP5,EGFR,GATA3,ICAM1,IGFBP3,KITLG,LTB,LYPD6B,MAL2,NFKBIA,PDGFA,PROM1,S100A4,TGFB2,TGFBI
PTP4A1	phosphatase		1.48	1.83e-07	ACTR2,DDX5,GSTP1,HNRNPA3,IGFBP7,PIK3R1,PRDX1,PRDX2,SPARC,TKT,VIM
RAC1	enzyme		0.368	1.83e-07	ANKRD1,Ccl2,CCN2,CCND1,FN1,HSPB1,ICAM1,ITGA6,ITGB1,JUN,MMP1
TGFB3	growth factor		0.818	1.83e-07	BHLHE40,CCN2,CD46,FN1,GATA3,JUN,MMP1,SKIL,SMAD7,TAGLN,TPM1
FTO	enzyme		0.447	1.91e-07	ALDH1A1,CCND1,ICAM1,JUN,KRT7,PLAU,SOX2
ZFP36	transcription regulator		1.47	1.96e-07	ICAM1,IER3,JUN,LTF,MMP1,NFKBIA,PLAU,SPP1,TFRC,ZFP36
APC	enzyme		0.695	1.98e-07	AREG,CCND1,CCND2,CLU,EGFR,ICAM1,ITGA2,JUN,LAMA3,LAMB1,SPP1,TFF3,TIMP1
TRAF3IP2	enzyme		-0.503	2.05e-07	Ccl2,CCN2,CEBPD,CXCL16,GATA3,ICAM1,NFKBIZ,Saa3,TP63
NDRG1	kinase		-1.88	2.05e-07	CCND1,DKK1,EGFR,ERRFI1,JUN,MDM2,MMP1,TP63,VIM
tyrphostin AG 1478	chemical drug		1.067	2.05e-07	AREG,CCND1,EGFR,F3,ICAM1,ITGA2,MMP1,MUC1,PLAU
CXCL12	cytokine		0.415	2.12e-07	CCND1,CD9,EGFR,FN1,ICAM1,IFNGR2,IGFBP7,ITGB1,JUN,MARCKS,PLAU,TDG,TIMP1,VIM
NCOA3	transcription regulator		0.463	2.17e-07	AHR,ANKRD1,CCN2,CCND1,DDIT3,IGFBP3,NFKBIA,TAGLN,TGFB2,TKT
IL33	cytokine		0.433	2.19e-07	ADAMTS1,AREG,Ccl2,CCND1,CXCL16,GATA3,ICAM1,IER3,IL32,LAMA5,NFKBIA,NFKBIZ,P4HA1,PRDX1,SKIL,SOX2,ST3GAL5,TIMP1,TP63,ZFP36
CSNK2A1	kinase		0.896	2.26e-07	AHR,CCND1,FN1,TP63,VIM,ZFP36
sphingosine-1-phosphate	chemical - endogenous mammalian		1.518	2.31e-07	AHR,Ccl2,CCN2,CCND1,EGFR,FN1,ICAM1,JUN,PDGFA,TAGLN,TIMP1,VIM
ROCK	group		1.501	2.31e-07	CAVIN1,CCN2,CCND1,F3,FN1,ICAM1,SPP1,TAGLN
miR-145-5p (and other miRNAs w/seed UCCAGUU)	mature microRNA		0.616	2.31e-07	CES1,KRT7,MDM2,MMP1,MUC1,PADI1,PROM1,SOX2,TAGLN
JAG1	growth factor		1.021	2.31e-07	CCND1,CCND2,DUSP5,IGFBP3,SOX2,SPP1,TAGLN,TGFB2,VIM
CDK19	kinase		0.378	2.36e-07	BTG2,CCND2,CLU,DCXR,FST,JUN,MDM2,PDGFA,PLK2,SDC1,ZFP36L1
SERPINE1	other		0.436	2.39e-07	ANKRD1,CCN2,CES1,CXCL16,FN1,IER3,NFKBIA,PLAU,VIM,ZFP36
LDL	complex		-0.293	2.56e-07	Ccl2,CCN2,CCND1,DDIT3,ECE1,F3,GAS6,GCLM,GPX1,ICAM1,IGFBP3,JUN,LRP1,MMP1,PLAU,RND3
CLDN7	other		-0.73	2.57e-07	CCN2,DKK1,F3,GLS,H2AC18/H2AC19,IGFBP7,MT1A,MT1X,MUC1,MUC13,PRSS23
bee venom	chemical - endogenous non-mammalian		-0.585	2.64e-07	AREG,Ccl2,DDIT3,HSPB1,ICAM1,JUN,MYH9,NFKBIA,NUPR1,Saa3
GNAQ	enzyme		0.73	2.67e-07	ADAMTS1,ANKRD1,AREG,BTG2,Ccl2,CCN2,CCND1,DUSP5,FST,GAS6,TGFB2,ZFP36L1
DCN	other		0.406	2.68e-07	BGN,CCN2,EGFR,FST,ICAM1,ITGB1,MMP1,SDC1
4-aminophenol	chemical - endogenous mammalian			2.86e-07	CLU,GCLM,SPP1,VIM
cobalt chloride	chemical reagent		0.855	2.9e-07	ADAMTS1,BHLHE40,CLU,COL18A1,DEPP1,MDM2,PROM1,SMAD5,SMAD7,TFRC
IGFBP2	other		1.941	3.09e-07	CCND1,EFEMP1,EGFR,FN1,IGFBP3,ITGA6,NEDD9,RBMS3
cardiotoxin	chemical - other		1.134	3.1e-07	Bex1,BGN,Ccl2,CCND1,CCND2,FST,IGFBP3,IGFBP7,ITGA6,LTF,MYH9,PDGFA,Saa3,SPP1,TIMP1
CHUK	kinase		-1.34	3.17e-07	Ccl2,CCND1,CDH13,CEBPD,CLU,COL18A1,F3,ICAM1,KLF10,NFKBIA,PLAU,Saa3,SPP1,TP63
LAMA4	enzyme		-1.726	3.19e-07	CCND1,CCND2,CXCL16,EGFR,FN1,ITGB1,KITLG,LAMA5,LAMB1,SPP1
methotrexate	chemical drug		0.334	3.44e-07	AMD1,ASS1,BTG2,CCND1,CES1,CFB,CFI,ICAM1,IGFBP3,LRP1,LY96,MDM2,PRDX1,SPP1,ZFP36L1
poly rI:rC-RNA	biologic drug	Inhibited	-3.103	3.5e-07	AGRN,Apol10a (includes others),APOL2,Apol7a (includes others),Apol9a/Apol9b,Ccl2,CCND2,CEACAM1,CEBPD,CFB,DUSP5,FN1,ICAM1,IL32,IQGAP2,JUN,LTB,LTF,MMP1,NEDD9,NFKBIA,NFKBIZ,PLAU,SOX2,VIM,ZFP36
tamoxifen	chemical drug		-0.473	3.63e-07	ASS1,CCND1,CEBPD,CLU,DEPP1,EGFR,FN1,IER3,IGFBP3,JUN,MDM2,MMP1,PRSS23,SMAD7,SPP1,TAGLN,UTRN
STAT5B	transcription regulator		0.961	3.93e-07	ADGRG1,ANKRD1,CCND1,CCND2,CD9,DDIT3,EGFR,GSTP1,JUN,LAMA3,LDHB,LTB,MDM2,PDZK1IP1,PLTP,PROM1,SELENOW,ZFP36
BRD4	kinase		1.961	4.07e-07	BHLHE40,CCND1,CCND2,DDIT3,FN1,ICAM1,ITGB1,MAL,PDGFA,PLAU,SPP1,TIMP1
MAP2K4	kinase		-0.8	4.08e-07	CCND1,EGFR,ERRFI1,JUN,MDM2,MMP1,PLAU,PRDX1
MAP2K1/2	group		0.465	4.09e-07	Ccl2,CCN2,CCND1,CCND2,DDIT3,HSPB1,JUN,PDGFA,VIM
fenretinide	chemical drug		-0.025	4.09e-07	AFDN,ANKRD1,CCND1,DDIT3,IGFBP7,JUN,MT-CO3,MUC1,NFKBIA
TMPRSS2-ERG	fusion gene/product		-0.302	4.17e-07	AREG,ARRDC4,DDIT3,GSTP1,LAMA3,LTB,MSLN,NUPR1,PRSS23,TGFBI,VIM
ERG	transcription regulator		1.778	4.43e-07	ADGRG1,EXT1,FAM174B,ICAM1,IRS2,ITGA6,LAMA5,MMP1,PHACTR2,PLAU,SPARC,SPP1,UTRN,VIM
MTOR	kinase		-0.111	4.43e-07	ARL4C,BEX1,CCND1,CEBPD,DAG1,DDIT3,EGFR,FN1,FST,GATA3,HSPB1,IRS2,LDHB,MDM2,MUC1,PRDX5,SLC12A2,UTRN
heparin	chemical - endogenous mammalian		1.516	4.56e-07	AREG,CCND1,F3,FN1,ICAM1,IGFBP3,MMP1,TFPI,VIM
RNF187	enzyme		0.194	4.56e-07	AHR,BHLHE40,BTG2,CCND1,JUN,LTF,MDM2,ZFP36,ZFP36L1
KLF5	transcription regulator		1.524	4.62e-07	CAVIN1,CCND1,CEBPD,JUN,NFKBIZ,PDGFA,SMAD7,SOX2,TAGLN,ZFP36L1
LRP6	transmembrane receptor		0.335	4.68e-07	ALDH1A1,Ccl2,CCN2,CCND1,DKK1,GATA3,SPP1,VIM
MAPKAPK2	kinase	Inhibited	-2.232	4.68e-07	Ccl2,CEBPD,DDIT3,HSPB1,ICAM1,NFKBIA,PLAU,ZFP36
HSPA9	other		1.964	4.9e-07	CRABP2,FN1,MDM2,MMP1,NEDD9,TIMP1,VIM
F7	peptidase		0.922	4.9e-07	Ccl2,CCN2,CCND1,F3,ICAM1,RND3,ZFP36
PIK3CA	kinase		0.232	5.08e-07	Ccl2,CCND1,CEBPD,IRS2,ITGB1,JUN,SPARC,TP63,VIM
PRNP	other		1.89	5.08e-07	AHR,CCND1,DKK1,FST,HSPB1,LRP1,MDM2,NFKBIA,PDIA3
simvastatin	chemical drug		0.429	5.21e-07	ADAMTS1,Ccl2,CCN2,CCND1,CCND2,CD9,F3,ICAM1,IGFBP3,MMP1,NFKBIA,SPP1,TIMP1,VIM
FGFR1	kinase		0.145	5.52e-07	ADAMTS5,CCND1,CCND2,DDIT3,EIF5B,JUN,MMP1,PLAU,SPARC,VIM
RAS	group		1.281	5.67e-07	CCN2,CCND1,FN1,GSTP1,JUN,MMP1,MUC4,PDGFA,PLAU,PRDX1,VIM
MSX2	transcription regulator		-0.036	5.82e-07	AQP3,CCND1,DKK1,SPP1,TGFB2,TP63,VIM
ABL1	kinase		0.113	5.82e-07	CCND1,CCND2,IER3,MDM2,MMP1,TGFB2,TP63
paricalcitol	chemical drug		-0.342	5.82e-07	Ccl2,F3,FN1,ICAM1,PYCARD,TFPI,TIMP1
RBM5-AS1	other		-1.309	6.2e-07	ALDH1A1,CCND1,JUN,PROM1,SOX2
CCND1	transcription regulator		-0.938	6.84e-07	AQP3,AREG,CCND1,CCND2,EGFR,ERRFI1,HSPB1,IER3,JPT1,KRT4,MARCKS,PMEPA1,PTBP3,RBMS3,SOX2,SPP1,UTRN
L-methionine	chemical - endogenous mammalian		-0.788	6.91e-07	AREG,BTG1,CLU,DDIT3,F3,NFKBIA,SMAD7,SPP1
PD173074	chemical reagent		-1.233	6.95e-07	ADGRG1,CCND1,CCND2,DEPP1,F3,GATA3,KRT7,LTB,NUPR1
JUND	transcription regulator		1.715	6.95e-07	CCND1,CLU,CXCL16,F3,MMP1,PLAU,SDC1,SPP1,TIMP1
BDNF	growth factor		-1.245	7.12e-07	AGRN,BHLHE40,CCND2,JUN,KLF10,MMP1,P4HA1,PDLIM5,PLTP,SEMA3E,SERPINH1,SPARC,SPP1,TAGLN,TFRC,TGFB2,VIM
PP2/AG1879 tyrosine kinase inhibitor	chemical drug		-0.087	7.69e-07	CCN2,CXCL16,EGFR,FN1,ICAM1,IL32,PLAU,SPP1,VIM
IGF1R	transmembrane receptor		-0.927	7.72e-07	ANKRD1,CCND1,CLU,COL18A1,DDIT3,IFNGR2,IGFBP3,IRS2,MT-ATP6,MT-ND3,MT-ND4,PLAU,PROM1,S100A4,SPP1,TGFBI
N-[N-(3,5-difluorophenacetyl-L-Ala)]-S-phenylglycine t-butyl ester	chemical - protease inhibitor		1.105	7.79e-07	ADGRG1,BMPR2,Ccl2,ICAM1,IER3,RND3,S100A4,SKIL,SOX2,TGFBI
VDR	transcription regulator		1.607	7.92e-07	Ccl2,CCND1,CCND2,EGFR,F3,GATA3,ICAM1,IER3,IGFBP3,JUN,NEDD9,NUPR1,SPP1,TGFB2,TP63
fasudil	chemical drug		0.342	8.1e-07	Ccl2,CCN2,F3,ICAM1,JUN,TAGLN,TGFB2
TREM1	transmembrane receptor		1.616	8.11e-07	AREG,ARRDC4,Ccl2,CFB,F3,GCLM,MMP1,MT1F,MT1M,NFKBIA,PLAC8,SPINK1,SPP1
TNFRSF1A	transmembrane receptor		-0.635	8.41e-07	Ccl2,CCN2,GATA3,GCLM,ICAM1,IER3,JUN,MMP1,PDGFA,PLAU,Saa3,TFRC
HMG20A	transcription regulator		1.265	8.47e-07	CCN2,CD9,CLU,ERRFI1,F3,IGFBP3,ITGA2,JUN,TAGLN,TIMP1
IL18	cytokine		-1.388	8.58e-07	ADAMTS5,AQP3,Ccl2,CXCL16,ICAM1,IL32,JUN,LTB,MMP1,NFKBIZ,SET,SPP1,TIMP1
VEGFA	growth factor		1.268	8.79e-07	ADAMTS1,Ccl2,CCN2,CCND1,CEACAM1,DUSP5,F3,FN1,ICAM1,ITGA2,ITGB1,MMP1,PLAU,SET,SPARC,TIMP1
ALKBH1	enzyme		-1	8.93e-07	MT-ATP6,MT-CO2,MT-CYB,MT-ND4,SPP1
2500002B13Rik	other	Inhibited	-2.236	8.93e-07	MT-ATP6,MT-CO2,MT-CO3,MT-CYB,MT-ND4
H1-2	other		-0.626	8.93e-07	CCND1,DDIT3,IER3,LTB,MDM2
CCL2	cytokine		-0.493	9.21e-07	Ccl2,CCND1,CEBPD,F3,ICAM1,IL32,MMP1,SOX2,TIMP1,TP63
homocysteine	chemical - endogenous mammalian		-0.891	9.21e-07	Ccl2,CCND1,CLU,DDIT3,F3,MT-CO3,PRDX1,PRDX2,Saa3,TIMP1
NR1H4	ligand-dependent nuclear receptor		-0.907	9.26e-07	ANKRD1,BAAT,BGN,Ccl2,CCN2,FN1,GCLM,GPX1,IL32,PLTP,SDC1,SPP1,TGFBI,TIMP1
molybdenum disulfide	chemical reagent	Inhibited	-2.111	9.46e-07	AGRN,CFB,DAG1,DKK1,FN1,LAMA5,MYH9,PLTP,SPARC,SPP1,TPM1
PLAUR	transmembrane receptor		0.996	9.5e-07	Ccl2,CCND1,ITGA6,ITGB1,JUN,PLAU,VIM
HBEGF	growth factor		1.287	9.5e-07	BHLHE40,CCND1,CCND2,EGFR,IGFBP3,ITGB1,MUC1
baicalein	chemical drug		0.728	9.5e-07	CCND1,DDIT3,ICAM1,JUN,MMP1,MT-CO3,PRDX6
GABA	chemical - endogenous mammalian	Inhibited	-2.982	9.91e-07	AMD1,BMPR2,BTG1,CCND2,DDX5,EIF4G2,EIF5B,FN1,GCLM,HNRNPM,P4HA1,PDIA3,PRDX1,PRDX6,RDX,RPL31,SLC12A2,SMAD7,ST3GAL5
IL10	cytokine		-0.253	1.05e-06	Ccl2,CCND2,CDH13,CEACAM1,CXCL16,DEPP1,F3,ICAM1,IFNGR2,JUN,KITLG,LTB,LY96,MMP1,MUC1,NEDD9,SPP1,TFRC,TIMP1,ZFP36
YY1	transcription regulator		1.342	1.09e-06	ANKRD1,BTG2,CLU,EGFR,EIF4G2,MDM2,NFKBIZ,PAWR,PDGFA,PTBP3,RND3,TAGLN,TGFB2,TGFBI,TIMP1,VIM
KLF6	transcription regulator		-0.733	1.1e-06	AHR,ATOX1,Ccl2,CFB,EGFR,EXT1,ICAM1,KLF10,KRT4,MSLN,NFKBIA,PLAU,SDC1,SERPINH1,TIMP1
S100A4	other		-0.068	1.11e-06	FN1,ICAM1,MDM2,PLAU,Saa3,TIMP1,VIM
fluticasone propionate	chemical drug	Activated	2.164	1.15e-06	BGN,CES1,CFB,IRS2,MT1A,MT1X,MUC1,PLAC8,PLAU,SPP1,TFPI,TIMP1
actinomycin D	biologic drug		-1.094	1.19e-06	ASS1,CCN2,CCND1,ERRFI1,F3,FN1,GSTP1,IRS2,JUN,MDM2,PLAU,SKIL,SMAD7,SPP1
LLGL2	other		1.633	1.24e-06	ANKRD1,CCN2,CRIM1,GAS6,GLS,TGFB2
pirfenidone	chemical drug		-1.547	1.24e-06	CCN2,FN1,PDGFA,RND3,TGFB2,VIM
ramipril	chemical drug	Inhibited	-2.449	1.24e-06	CCN2,COL4A5,FN1,ITGA2,LAMB1,TIMP1
triptolide	chemical drug		-0.302	1.25e-06	AHR,GCLM,ICAM1,IER3,IGFBP3,ITGA2,ITGA6,JUN,KITLG,LAMA3,MMP1
Integrin	complex		-0.714	1.25e-06	AHR,CCND1,JUN,MMP1,TGFB2
TNFAIP8	other		-1.342	1.25e-06	ANKRD1,CRIM1,GAS6,MMP1,TGFB2
ethidium	chemical drug			1.25e-06	CCN2,CCND1,MMP1,PLAU,TIMP1
AMBRA1	other		-1.445	1.29e-06	CCND1,CCND2,COL18A1,FN1,SMAD7,TGFB2,VIM
SRF	transcription regulator		1.313	1.29e-06	AMD1,ANKRD1,CCN2,CEBPD,DUSP5,FST,ITGA6,ITGB1,JUN,LAMA3,LRP1,LTF,MYH9,Ppbp,RND3,Saa3,TAGLN
motexafin gadolinium	chemical drug	Activated	2	1.31e-06	MT1F,MT1G,MT1H,MT1X
NSUN3	enzyme	Inhibited	-2	1.31e-06	MT-ATP6,MT-CO2,MT-CYB,MT-ND4
E2F1	transcription regulator		0.788	1.33e-06	CCND1,CCND2,CD9,CRABP2,DDIT3,H2AC18/H2AC19,ICAM1,IRS2,JPT1,MDM2,MMP1,MT1G,MUC4,NCL,NFKBIA,PAWR,PIK3R1,PLK2,RND3,VIM,ZFP36
MMP9	peptidase		0.529	1.38e-06	Ccl2,CCND1,COL18A1,DDIT3,EGFR,ICAM1,ITGB1,SDC1,TIMP1,VIM
LDLR	transporter			1.38e-06	BGN,Ccl2,CCND1,CFB,DDIT3,F3,GAS6,ICAM1,IER3,LRP1,PLAU,PLTP,SPP1,UBC
ETV6-RUNX1	fusion gene/product		-0.89	1.4e-06	CXXC5,EMP3,GATA3,ICAM1,IER3,ITGB1,ITM2C,LTB,MDM2,PDLIM5,PROM1,S100A4,SMAD7,SORBS2,SPP1,TPM1
MAPT	other		-0.323	1.42e-06	ATOX1,Ccl2,CCND1,CD9,CLTA,CXCL16,GSTP1,HSPB1,ICAM1,JUN,LAMA3,LDHB,LRP1,MT-CO2,MT-CO3,PEBP1,PLAU,PRDX5,PRDX6,TIMP1,UBC,VIM
aspirin	chemical drug		-0.401	1.46e-06	AHR,Ccl2,CCND1,DDIT3,ICAM1,IER3,IGFBP3,ITGA2,ITGA6,KITLG,LAMA3,MMP1
PKD1	ion channel		-0.775	1.49e-06	ALDH1A1,BCAT1,CAVIN1,Ccl2,CCN2,CXCL16,DDIT3,EGFR,GLS,NEDD9,PRAP1,PRDX5,WWTR1
REL	transcription regulator		0.666	1.52e-06	AHR,CCND1,CCND2,F3,FN1,ICAM1,IER3,IL32,JUN,NFKBIA,PLK2,PYCARD,SPIN1,VIM
CD40LG	cytokine		0.418	1.64e-06	AHR,BTG1,CCN2,CLU,DUSP5,EGFR,F3,ICAM1,JUN,LTB,MARCKS,MT1G,MT1H,NFKBIA,PAWR,PLAU,TFRC,ZFP36L1
mannitol	chemical - endogenous mammalian		-0.808	1.72e-06	Ccl2,CCN2,FN1,ICAM1,JUN
2-bromoethylamine	chemical reagent		1.195	1.73e-06	ADAMTS1,CLU,EMP3,IER3,SPP1,TIMP1,VIM
ATF2	transcription regulator		-0.42	1.81e-06	CCND1,DDIT3,DUSP5,FN1,JUN,MMP1,NUPR1,PLAU,TGFB2
Interferon alpha	group		0.221	1.83e-06	ADAMTS1,APOL2,AQP3,BTG2,CCND1,CCND2,CEACAM1,CES1,DAG1,EGFR,F3,GATA3,GLS,ICAM1,IL32,ITGB1,MDM2,MMP1,MT-CYB,NFKBIA,VIM,WWTR1
collagenase	group	Inhibited	-2.449	1.85e-06	Ccl2,CEBPD,ICAM1,IER3,JUN,Saa3
NOSTRIN	transcription regulator		0	1.85e-06	Ccl2,COL18A1,FN1,MMP1,PLAU,TFPI
S100A8	other		-0.216	1.96e-06	ADAMTS1,ADAMTS5,ALDH1A1,AREG,BHLHE40,Ccl2,CCND1,ICAM1,MMP1,NFKBIA,PLAU,Saa3
CSF2	cytokine	Inhibited	-2.559	1.96e-06	Ccl2,CCND1,CCND2,CEACAM1,DDIT3,F3,GCLM,ICAM1,IER3,IL32,JUN,LTB,LY96,MDM2,MMP1,NFKBIA,PLAU,Saa3,SPP1,TGFBI,ZFP36
silibinin	chemical drug		-1.309	1.98e-06	CCN2,CCND1,FN1,IGFBP3,NFKBIA,PLAU,PROM1,VIM
HOXA10	transcription regulator		0.093	2.07e-06	ALDH1A1,DKK1,EGFR,FN1,FST,GAS6,IGFBP3,KLF10,KRT4,LTF,PIK3R1,PROM1
BRCA1	transcription regulator		0.139	2.07e-06	AREG,CCND1,COL18A1,DDIT3,EGFR,HSPB1,LAMA3,MDM2,NEDD9,PLTP,TP63,VIM
NRAS	enzyme		0.396	2.14e-06	AGRN,ANKRD1,CCND1,CEACAM1,CRABP2,CXXC5,DDIT3,FN1,ITGA2,PLAU,PLTP,PRDX2,SDC1
vancomycin	biologic drug		1.253	2.14e-06	ADAMTS1,CCND1,CD9,CLU,EMP3,GAS6,IER3,RTN4,SET,SPP1,TCIM,TIMP1,VIM
TAF4	transcription regulator		-1.432	2.16e-06	AREG,CCN2,CCND1,DDIT3,EGFR,GAS6,ITGA6,PDGFA,SPP1
Pam3-Cys-Ser-Lys4	chemical reagent	Inhibited	-2.208	2.2e-06	Ccl2,CCN2,F3,ICAM1,IER3,IL32,JUN,LTB,MMP1,NFKBIA,NFKBIZ,TGFB2
resiquimod	chemical drug		-1.723	2.22e-06	Ccl2,DDIT3,GATA3,GPX1,HSPB1,ICAM1,IER3,JUN,NFKBIA,NFKBIZ,PLAU,PRDX1,PRDX6,PYCARD,SPP1
S1PR2	G-protein coupled receptor		-0.606	2.31e-06	Ccl2,F3,ICAM1,JUN,TIMP1
genistein	chemical drug		0.073	2.33e-06	ATP6V0B,Ccl2,CCN2,CCND1,CLU,DKK1,EXT1,F3,GPX1,ICAM1,JUN,LTF,MAL2,MMP1,PIK3R1,PLTP,SPP1,TAGLN
STK17A	kinase		-1.987	2.34e-06	ATOX1,MT1H,MT1M,MT1X
mir-29	microRNA	Inhibited	-2.947	2.36e-06	CCND1,COL4A5,DKK1,FN1,PDGFA,PIK3R1,SPARC,VIM,ZFP36L1
PRKCA	kinase		0.281	2.52e-06	ARL4C,CCN2,CCND1,FN1,ICAM1,IGFBP3,JUN,MMP1,NFKBIA,TGFB2
MRTFA	transcription regulator		1.226	2.6e-06	ANKRD1,CCN2,FNBP1L,ICAM1,ITGA6,ITGB1,LTF,MYH9,Ppbp,Saa3,TAGLN,TGFB2
KLF2	transcription regulator		0.52	2.6e-06	ASS1,Ccl2,CCN2,F3,IL32,ITGB1,KITLG,NFKBIA,TFPI,TFRC,TGFB2,TIMP1
SRC (family)	group		-1.172	2.61e-06	Ccl2,FN1,ICAM1,MUC4,PROM1,S100A4,SOX2
SB 216763	chemical drug		0.97	2.61e-06	BHLHE40,CCN2,CCND1,PLAU,RND3,SOX2,TAGLN
GLIS2	transcription regulator		-1.387	2.7e-06	Ccl2,CCN2,CCND1,IL32,SPARC,VIM
MAOA	enzyme		0.059	2.7e-06	ALDH1A1,CCN2,CCND1,CEBPD,IGFBP3,VIM
sulindac sulfide	chemical drug		-0.788	2.73e-06	BCAM,CCN2,CCND1,DDIT3,MMP1,PIK3R1,PLAU,PRSS23
HDAC3	transcription regulator			2.8e-06	CCND1,EGFR,ICAM1,MUC4,NFKBIA,SMAD7,SPP1,TAGLN,VIM
RUNX2	transcription regulator		-0.062	2.91e-06	ADAMTS5,CCND1,CEBPD,FN1,PLAU,SPP1,ST3GAL5,TAGLN,TIMP1,TPM1
17-alpha-ethinylestradiol	chemical drug		0.285	2.92e-06	AQP3,BCAT1,Ccl2,F3,JUN,KRT4,KRT7,MDM2,MUC1,SERPINH1,TFF3
miR-30c-5p (and other miRNAs w/seed GUAAACA)	mature microRNA	Inhibited	-2.246	2.92e-06	CCN2,COL4A5,HNRNPM,IRS2,ITGA2,JUN,KRT7,NCL,PDGFA,SPARC,TP63
ADAM17	peptidase			3.02e-06	AREG,CCND1,DUOXA2,EGFR,FN1,ITGB1,Saa3,SOX2
ADAM12	peptidase		0.711	3.02e-06	Ccl2,CCN2,COL4A5,EGFR,GAS6,IGFBP3,LAMA5,TGFBI
SAV1	other	Inhibited	-2.236	3.05e-06	CCN2,CCND1,FN1,SPP1,VIM
imatinib	chemical drug		-1.158	3.08e-06	ATP6V0B,BCAT1,CCND1,CCND2,DDIT3,FN1,MDM2,MMP1,MT1B,MT1G,MT1H,MT1X,NCL,PDIA3,RTN4,TFRC
atorvastatin	chemical drug		-1.109	3.19e-06	Ccl2,CCN2,DDIT3,DKK1,EGFR,ENPP3,F3,ICAM1,IER3,JUN,SPP1,TCIM,ZFP36
SU6656	chemical toxicant		0.447	3.22e-06	Ccl2,CCN2,CCND1,DDIT3,IER3,ZFP36L1
eplerenone	chemical drug		-0.824	3.22e-06	Ccl2,CCN2,FN1,ICAM1,PDGFA,SPP1
ELK1	transcription regulator		-0.928	3.34e-06	BMPR2,ITGB1,JUN,MUC4,NUPR1,SPP1,TAGLN,ZFP36
MEF2D	transcription regulator		0.295	3.34e-06	CCN2,CCND1,FN1,GCLM,JUN,TGFB2,VIM,ZFP36
ID2	transcription regulator		0.464	3.35e-06	BTG2,CCND1,CCND2,GATA3,ICAM1,IFNGR2,LTB,PAWR,PDGFA,PIK3R1,PROM1,SDC1,SMAD7
MAP3K1	kinase		-0.122	3.38e-06	CCND1,HSPB1,JUN,MUC4,PLAU,PRDX1,TIMP1
PRKCD	kinase	Inhibited	-2.313	3.42e-06	Ccl2,CCND1,CXCL16,DDIT3,ICAM1,IL32,JUN,MMP1,NFKBIA,PROM1,SOX2,ZFP36
EIF2AK2	kinase		-0.341	3.59e-06	BHLHE40,CCND1,CEBPD,DDIT3,IRS2,JUN,MT1M,NEDD9,NFKBIA
IL11	cytokine		0.355	3.69e-06	CDH13,CEBPD,ICAM1,JUN,MMP1,MUC1,SPP1,TIMP1
MAP2K6	kinase		-0.106	3.69e-06	BGN,Ccl2,CCND1,IRS2,JUN,MMP1,PLAU,PRDX1
ETS1	transcription regulator		-0.826	3.69e-06	ARL4C,Ccl2,CCN2,CCND1,FN1,ICAM1,LTB,MDM2,MMP1,MUC4,PLAU,SPP1,TGFB2
L-arginine	chemical - endogenous mammalian		-0.218	3.83e-06	ASS1,BGN,DAG1,FN1,TFRC,UTRN
miR-338-3p (miRNAs w/seed CCAGCAU)	mature microRNA	Inhibited	-2.377	3.83e-06	CCND1,COL4A5,PDGFA,SPARC,TAGLN,VIM
PARK7	enzyme		-0.243	3.83e-06	Ccl2,EGFR,FN1,ICAM1,SOX2,VIM
andrographolide	chemical drug		-0.152	3.83e-06	EGFR,FN1,GATA3,GSTP1,ICAM1,TIMP1
SFRP1	transmembrane receptor		-0.97	3.84e-06	CCND1,DKK1,FN1,GATA3,MMP1,TGFB2,VIM
cercosporin	chemical - endogenous non-mammalian		-1.98	3.86e-06	CCN2,CCND1,DKK1,FN1
SS18-SSX1	fusion gene/product		1.067	3.86e-06	CCND1,DKK1,MDM2,SOX2
L-triiodothyronine	chemical - endogenous mammalian		-0.906	4.1e-06	ADAMTS5,ALDH1A1,AMD1,ASS1,BTG2,CCN2,CCND1,CLU,DUSP5,ECE1,F3,H2AC18/H2AC19,IGFBP3,LRP1,MT-CO2,MT-CO3,MT-ND4,PRDX2,SMAD7,SPINK1,TFF3
KLF11	transcription regulator		0.956	4.13e-06	ADAMTS1,CCN2,ITGA2,MMP1,PDGFA,PLAU,SERPINH1,SMAD7,TGFB2,TIMP1
NUPR1	transcription regulator		-1.147	4.19e-06	ADGRG1,AGRN,AREG,BTG1,CASTOR2,DDIT3,DUSP5,HNRNPA2B1,HNRNPM,IRS2,MT1X,NUPR1,PIK3R1,PXDC1,S100A4,SPP1,SYNE2,VIM,WNK1,ZFP36L1
ascorbic acid	chemical - endogenous mammalian		1.901	4.22e-06	COL17A1,DDIT3,IGFBP3,ITGA2,ITGB1,NUPR1,SPARC,SPP1,TFRC
IL3	cytokine		-0.563	4.31e-06	AREG,BTG2,CCND1,CCND2,DDIT3,EMP3,GPX1,HNRNPA2B1,ICAM1,JUN,MDM2,MMP1,NCL,NEDD9,SMAD5,WNK1
carbonyl cyanide m-chlorophenyl hydrazone	chemical toxicant		-1.254	4.34e-06	DDIT3,DUSP5,ERRFI1,NFKBIZ,RND3,SPINK1,ZFP36L1
Creb	group		-1.001	4.47e-06	AREG,CCND1,CEBPD,DKK1,IER3,IRS2,JUN,MMP1,MT-ND3,MUC4,NEDD9,NRN1,Saa3,SKIL,TGFB2,UBC
folic acid	chemical - endogenous mammalian		1.158	4.48e-06	Ccl2,CLU,COL18A1,DDIT3,DKK1,FN1,JUN,PYCARD
metformin	chemical drug	Inhibited	-3.235	4.52e-06	AHR,CCN2,CCND1,CCND2,DDIT3,EGFR,F3,FN1,GAS6,ITGA6,MT-CO2,NFKBIA,TFF3,TP63
XDH	enzyme		-0.64	4.52e-06	Ccl2,CCN2,F3,PLAU,SPP1,VIM
MAPK1	kinase		0.937	4.59e-06	CCN2,CCND1,CFB,CRABP2,FN1,GATA3,GLS,IGFBP7,IRS2,JUN,MAL2,MMP1,NRN1,NUPR1,PLAU,SPP1,VIM
PPARA	ligand-dependent nuclear receptor		0.058	4.69e-06	AQP3,ASS1,BAAT,Ccl2,CCND1,CEACAM1,CEBPD,CFI,GLS,GSTP1,IGFBP3,LY6D,MT-CO2,NFKBIA,PLTP,PRDX6,RTN4,TDG,TP63
CLU	other		-0.342	4.9e-06	CCND1,CCND2,CDH13,CLU,GPX1,NFKBIA,RFK
cyclic AMP	chemical - endogenous mammalian		0.818	4.92e-06	ASS1,CCN2,CCND1,CCND2,CEBPD,DDIT3,F3,FN1,GATA3,IGFBP3,JUN,MMP1,Saa3,TIMP1
IRAK4	kinase			4.93e-06	BTG2,Ccl2,CXCL16,ERRFI1,JUN,NFKBIA,NFKBIZ,ZFP36
FGFR2	kinase		1.192	5.05e-06	CCND1,CCND2,DKK1,FN1,FST,ICAM1,LAMB1,SOX2,SPINK1,SPP1
TCF/LEF	group		1.186	5.08e-06	CCND1,FN1,ITGB1,JUN,VIM
ITGA11	other	Activated	2.236	5.08e-06	CCN2,FN1,SPARC,SPP1,TIMP1
SP2509	chemical reagent		-1.033	5.2e-06	ADAMTS1,ANKRD1,BCAT1,CCND1,CCND2,CRABP2,CUX1,EGFR,FN1,HNRNPA2B1,PDGFA,PDLIM5,PLK2,RTN4,SPP1
COL4A3	other			5.32e-06	CCN2,COL4A5,FN1,ITGA2,LAMB1,TIMP1
WWTR1	transcription regulator		0.412	5.39e-06	CCN2,CCND1,FN1,ICAM1,IQGAP2,LAMA3,LAMA5,SMAD7,SPP1,TP63
IL-1R	group		-1.219	5.52e-06	AREG,EGFR,ICAM1,IGFBP3,MMP1,PLAU,TIMP1
MNT	transcription regulator		0.447	5.52e-06	ALDH1A1,CCND2,CXCL17,DDIT3,KLF10,NCL,SERPINH1
methyl methanesulfonate	chemical toxicant		-1.673	5.52e-06	BTG1,BTG2,DDIT3,JUN,MDM2,NUPR1,VIM
n-nitrosomethylbenzylamine	chemical toxicant			5.76e-06	ACTR2,CCND1,DDX5,DSC3,DUSP5,EIF4G2,FST,GCLM,KLF10,SDC1
CXCL8	cytokine		-0.295	5.76e-06	COL18A1,F3,ICAM1,IL32,NFKBIA,SOX2,TP63,TPM1,ZFP36
Brd4	kinase		0	5.76e-06	CFB,COL4A5,ITGA6,PDGFA,PLAU,SOX2,TAGLN,TIMP1,WFDC2
RUNX1	transcription regulator		0.585	5.82e-06	ADGRG1,BTG2,CCND1,CCND2,DDIT3,GATA3,IGFBP3,ITGA2,ITGB1,MYH9,PIK3R1,SPP1,ST3GAL5,TIMP1
valproic acid	chemical drug		1.734	5.94e-06	CCND1,CCND2,DAG1,DDIT3,GCLM,ICAM1,ITM2C,JUN,MMP1,MT1G,PDZK1IP1,PLTP,PRSS23,S100A4,SERPINH1,SOX2,SPP1,ST3GAL5,UTRN
Salmonella enterica serotype abortus equi lipopolysaccharide	chemical toxicant		-1.715	5.95e-06	AREG,ARRDC4,Ccl2,CFB,F3,IL32,MMP1,NFKBIZ,PLAC8,PLAU,PRRC2C
TNFSF10	cytokine		-1.154	6.14e-06	EGFR,GATA3,JUN,NFKBIA,PLAU,PRAP1,SERPINH1,TFRC,TIMP1,TP63
ADCYAP1	other		0.05	6.17e-06	BCAM,BTG2,Ccl2,CEBPD,FST,GATA3,GCLM,IER3,NFKBIA,PRDX6,SPARC,TGFB2,TGFBI
nicotine	chemical drug	Activated	2.064	6.17e-06	AHR,Ccl2,CCN2,CCND1,CCND2,DDIT3,FN1,GATA3,ICAM1,MUC4,SPP1,VIM,ZFP36
anisomycin	chemical - endogenous non-mammalian		-1.858	6.2e-06	AHR,CCND1,JUN,PLAU,SDC1,SKIL,SPP1
uranyl nitrate	chemical toxicant		0.552	6.22e-06	GAS6,HNRNPA2B1,IGFBP7,PEBP1,PRDX1,PRDX2,SPP1,TAGLN,UBC
CEBPD	transcription regulator		-0.887	6.22e-06	CASTOR2,Ccl2,CCND1,CEBPD,CLU,DDIT3,DEPP1,PDGFA,Saa3
caffeic acid phenethyl ester	chemical drug		-0.092	6.22e-06	Ccl2,CCND1,DDIT3,EGFR,F3,HSPB1,ICAM1,NFKBIA,VIM
NSUN6	enzyme		1.633	6.22e-06	CCN2,CRIM1,GAS6,GLS,MARCKS,TGFB2
Fibrin	complex			6.42e-06	F3,FN1,ICAM1,PLAU,TAGLN
HTATIP2	transcription regulator		-1.131	6.42e-06	CCND1,EGFR,SOX2,SPARC,SPP1
FSHB	other		1.452	6.42e-06	CCN2,CCND2,EGFR,KITLG,PDGFA
TWNK	enzyme		-1.342	6.42e-06	DDIT3,MT-CYB,MT-ND1,MT-ND3,MT-ND4
MYO6	other		-0.707	6.51e-06	DUSP5,ERRFI1,GLRX,IER3,IGFBP7,NFKBIZ,PDGFA,TAGLN
nintedanib	chemical drug			6.56e-06	DDIT3,FN1,RND3
PAPOLA	enzyme			6.56e-06	MT-ATP6,MT-CO2,MT-CO3
S100A9	other		-0.711	6.66e-06	ADAMTS1,ADAMTS5,ALDH1A1,AREG,BACE2,BHLHE40,Ccl2,CCND1,ICAM1,MMP1,PLAU
puromycin aminonucleoside	chemical reagent		1.706	6.7e-06	ADAMTS1,CLU,EMP3,GSTP1,IER3,ITGB1,SPP1,TIMP1,VIM
let-7	microRNA		0.341	6.75e-06	BCAT1,BTG2,CCND1,CEBPD,EIF4G2,FN1,IRS2,MT-ND4,PROM1,S100A4,SOX2,VIM,ZFP36
POU5F1	transcription regulator		-1.197	6.85e-06	AHR,BTG1,CCND1,CRABP2,CST6,DUSP5,EFEMP1,GATA3,PMEPA1,PROM1,PYCARD,SMAD7,SOX2,SPP1,TGFB2,VIM,WLS
ACSL4	enzyme		-0.378	6.95e-06	Ccl2,EGFR,ICAM1,LAMB1,SELENOM,SPP1,TFPI
phenylbutazone	chemical drug		1.309	6.95e-06	ADAMTS1,CCND1,CLU,IER3,SPP1,TIMP1,VIM
tazemetostat	chemical drug		-1.033	7.06e-06	ADAMTS1,ANKRD1,BCAT1,CCND1,CCND2,CRABP2,CUX1,EGFR,FN1,HNRNPA2B1,PDGFA,PDLIM5,PLK2,RTN4,SPP1
SAA	group		-1.335	7.25e-06	Ccl2,F3,ICAM1,MMP1,Saa3,TFPI
ENG	transmembrane receptor		-0.818	7.25e-06	CCN2,FN1,ITGA6,MMP1,PLAU,SMAD7
ciglitazone	chemical drug		0.814	7.43e-06	AQP3,Ccl2,CCND1,CRABP2,FN1,ICAM1,LAMB1,MT-CO2,MUC1,NFKBIA
rosiglitazone	chemical drug		-0.494	7.5e-06	ADAMTS1,AQP3,BMPR2,Ccl2,CCN2,CCND1,EGFR,F3,FN1,GATA3,ICAM1,IRS2,LRP1,MUC1,PIK3R1,PLTP,Saa3,TIMP1,WWTR1
CSF1	cytokine		1.13	7.75e-06	Ccl2,CCND1,CCND2,CD9,DUSP5,DUSP9,FN1,GLS,ITGB1,JUN,PLAU,SELENOW,SPARC,SPP1
THRB	ligand-dependent nuclear receptor		-1.055	7.75e-06	BTG2,Ccl2,CCND1,CCND2,DKK1,EGFR,IGFBP3,IL32,JUN,MMP1,PROM1,SPP1,TGFBI,TP63
ADRB	group		0	7.92e-06	ANKRD1,BHLHE40,Ccl2,CCND1,DDIT3,GCLM,ICAM1,JUN,NCL,NFKBIA
UBA1	enzyme		-1.342	8.03e-06	CCND1,DDIT3,HSPB1,TAGLN,VIM
PAX3-FOXO1	fusion gene/product		0.128	8.4e-06	BTG2,CCND1,CCND2,GSTP1,IER3,LY6D,MDM2,MT1X,MYH9,PRSS23,SDC1,SPP1,ST3GAL5,VIM
apigenin	chemical - endogenous non-mammalian		0.751	8.49e-06	Ccl2,CCND1,CCND2,GCLM,ICAM1,MDM2,MMP1,TAGLN
CD3	complex		0.032	8.83e-06	AHR,AQP3,BTG1,CCND1,CCND2,CEACAM1,GATA3,H2AC18/H2AC19,HNRNPA2B1,ICAM1,IL32,JUN,LRP1,MSLN,MT1G,MT1H,NCL,NFKBIA,PTMA,TFRC,ZFP36,ZFP36L1
ANTXR2	transmembrane receptor		-0.762	8.93e-06	CCND1,FN1,KITLG,VIM
SOX2-OT	other		-1.064	8.93e-06	ALDH1A1,PROM1,SOX2,VIM
GRN	growth factor		0.501	8.98e-06	ADAMTS5,Ccl2,CCND1,CD9,CLU,DDIT3,GAS6,ICAM1,SPP1
bisindolylmaleimide I	chemical drug		-0.718	8.98e-06	AQP3,CCN2,CCND2,CLU,EGFR,FN1,ICAM1,MMP1,NFKBIA
IFN Beta	group		-0.896	9.59e-06	AREG,BTG2,Ccl2,CEBPD,DAG1,FN1,GAS6,ICAM1,MAL,MMP1,MT-CO2,RTN4,SPP1
KL	enzyme		-0.873	9.65e-06	Ccl2,CCN2,CCND1,DDIT3,FN1,ICAM1,VIM
pentoxifylline	chemical drug		-0.055	9.71e-06	Ccl2,CCN2,CCND1,ICAM1,NFKBIA,TIMP1
POLR2M	other		0.277	9.95e-06	ADGRG1,BTG2,CCND1,MDM2,PLK2
kaempferol	chemical toxicant	Activated	2.236	9.95e-06	ICAM1,IL32,JUN,MMP1,PLAU
PIK3R1	kinase		0.152	1.01e-05	CCND1,CCND2,DDIT3,F3,ICAM1,PIK3R1,PLAU,TGFB2
KDM5B	transcription regulator	Inhibited	-2.071	1.01e-05	CCN2,CCND1,DDIT3,EIF5B,FST,MT1F,MT1H,MT1X,NEDD9,TGFB2
SIN3A	transcription regulator			1.07e-05	CCND2,DDIT3,GSTP1,KLF10,NCL,SET,SMAD7
gentamicin C	chemical drug		1.134	1.07e-05	ADAMTS1,CLU,EMP3,IER3,SPP1,TIMP1,VIM
LIPE	enzyme			1.07e-05	ALDH1A1,ANKRD1,Ccl2,ITGA6,KITLG,PRDX2,SMAD7,ST3GAL5,TGFB2,TKT
COL18A1	other		-0.153	1.1e-05	CCND1,EGFR,F3,FN1,ICAM1,JUN,MMP1,PLAU
NEDD9	other		1.488	1.1e-05	BHLHE40,ERRFI1,ITGA2,LRP1,MAL2,NRN1,PLAC8,VIM
sulforafan	chemical drug		-0.923	1.14e-05	ALDH1A1,CCND1,GATA3,GCLM,GPX1,GSTP1,ICAM1,NFKBIA,TKT,VIM
ciprofibrate	chemical drug		1.166	1.14e-05	ADAMTS1,BAAT,CCND2,CEACAM1,EGFR,GSTP1,ICAM1,LY6D,NFKBIA,Saa3
KDM1A	enzyme		-1.046	1.14e-05	CCND2,CD9,CXCL16,DKK1,FN1,GATA3,IQGAP2,LAMA3,MT-CO3,NCL,PHLDB2,PROM1,SMAD7,SOX2,VIM,WWTR1
2-deoxyglucose	chemical drug		-1.2	1.19e-05	Ccl2,CCND1,DDIT3,GPX1,JUN,PDIA3,SPP1,TP63
NEUROG1	transcription regulator		-0.378	1.19e-05	ASS1,BEX1,CCND2,FN1,PLK2,S100A4,SQOR
GSTO1	enzyme		-0.174	1.19e-05	AREG,CD9,F3,LAMA5,MYH9,PDLIM5,ZFP36L1
docosahexaenoic acid	chemical drug		1.183	1.2e-05	Ccl2,CCN2,DDIT3,MMP1,PIK3R1,PLTP,SDC1,SERPINH1,SMAD7,TGFB2,TIMP1
1-palmitoyl-2-arachidonyl-sn-glycero-3-phosphorylcholine	chemical - endogenous mammalian		1.373	1.22e-05	Ccl2,CLU,F3,GCLM,ICAM1
P2RY2	G-protein coupled receptor		0.169	1.22e-05	Ccl2,CCND1,F3,ICAM1,JUN
FOXF2	transcription regulator		-1.532	1.22e-05	CCND1,FN1,PDGFA,TAGLN,VIM
verteporfin	chemical drug		-1.387	1.22e-05	CCN2,EGFR,FN1,NFKBIA,VIM
ANGPT2	growth factor		-0.433	1.25e-05	ARL4C,Ccl2,CFB,COL18A1,DDIT3,EGFR,FN1,ICAM1,MMP1,PDIA3,PLAU,VIM
MED16	transcription regulator		-0.469	1.28e-05	CCN2,MMP1,TAGLN,VIM
CD163	transmembrane receptor		0.068	1.28e-05	ALDH1A1,Ccl2,ICAM1,PROM1
oxonic acid	chemical drug		-1.103	1.28e-05	AREG,Ccl2,CCN2,ICAM1
IDH2	enzyme			1.28e-05	BTG2,FN1,JUN,PEBP1,TGFB2,VIM
POSTN	other		0.896	1.28e-05	Ccl2,EGFR,FN1,PDGFA,SPP1,VIM
EPHA2	kinase	Inhibited	-2.412	1.28e-05	EGFR,IER3,JUN,NFKBIZ,SOX2,ZFP36
NR4A1	ligand-dependent nuclear receptor		1.81	1.29e-05	CCN2,CCND1,CCND2,CRABP2,DDIT3,FN1,ICAM1,ITGB1,KITLG,MDM2,NFKBIA,PDIA3,PEBP1,SMAD7
Pkc(s)	group	Activated	2.019	1.43e-05	AHR,AQP3,CCN2,DDIT3,EGFR,F3,FN1,ITGB1,JUN,MMP1,SPP1,TAGLN
mitomycin C	chemical drug		-1.94	1.46e-05	BTG2,CCND1,DDIT3,JUN,MDM2,PYCARD,TP63
ANGPT1	growth factor		1.452	1.46e-05	ADAMTS1,ADAMTS5,CCND1,DUSP5,ICAM1,ITGB1
miR-17-5p (and other miRNAs w/seed AAAGUGC)	mature microRNA		-1.669	1.52e-05	BMPR2,Ccl2,CCND1,CCND2,CRIM1,TCIM,TP63,VIM
NKX2-1	transcription regulator		0	1.55e-05	AREG,Bex1,CLU,IER3,KITLG,Saa3,SMAD7,SOX2,TFF3,TGFB2,TP63
kainic acid	chemical toxicant		0.436	1.55e-05	BTG2,Ccl2,CCND1,EGFR,ERRFI1,FN1,JUN,PLAU,SDC1,SPP1,TIMP1
trovafloxacin	chemical drug		-1.134	1.61e-05	BHLHE40,EGFR,ERRFI1,ICAM1,MDM2,NFKBIA,RDX
triamterene	chemical drug		1.134	1.61e-05	ADAMTS1,CLU,EMP3,IER3,SPP1,TIMP1,VIM
DGKE	kinase			1.63e-05	CD46,F3,ICAM1
MCF2	other			1.63e-05	CCND1,ITGA2,ITGB1
NME3	kinase			1.63e-05	ITGA2,ITGB1,VIM
TMPRSS4	peptidase			1.63e-05	PLAU,PROM1,SOX2
CLDN2	other			1.63e-05	CCND1,ITGA2,ITGB1
benzo(a)pyrene	chemical toxicant		-1.132	1.64e-05	AHR,FST,GCLM,GSTP1,HSPB1,IER3,JUN,MDM2,MMP1,Saa3,TGFB2,TKT
staurosporine	chemical drug		-0.888	1.66e-05	BTG2,CCND1,EGFR,ICAM1,KLF10,MMP1,NEDD9,PLAU,PRDX1
PPRC1	transcription regulator		-0.816	1.67e-05	DUSP5,ERRFI1,NFKBIZ,RND3,SPINK1,ZFP36L1
Ro31-8220	chemical drug		0.6	1.67e-05	DDIT3,FN1,ICAM1,ITGB1,MDM2,MMP1
MEG3	other		1.969	1.77e-05	FN1,JUN,MDM2,VIM
JTE-013	chemical reagent		-1	1.77e-05	CCN2,F3,FN1,ICAM1
Collagen type I (complex)	complex		0.698	1.77e-05	CCND1,FN1,ITGA2,ITGB1,MMP1,PLAU,VIM
DLX1	transcription regulator		-0.239	1.77e-05	ALDH1A1,AREG,SDC1,SOX2,TGFBI,VIM,ZFP36L1
fenamic acid	chemical reagent		1.026	1.77e-05	ADAMTS1,CLU,EMP3,IER3,SPP1,TIMP1,VIM
KAT2A	enzyme		-0.108	1.77e-05	ADAMTS1,ADAMTS5,CCND1,CCND2,HNRNPA2B1,JUN,PDGFA,PIK3R1,PROM1
NFAT5	transcription regulator		0.203	1.81e-05	AREG,Ccl2,CXCL16,DKK1,F3,IGFBP7,LAMA3,NFKBIA,S100A4,SPP1
SMAD1	transcription regulator		-0.205	1.89e-05	BTG2,CCN2,ICAM1,PDGFA,SMAD7,SPP1
DYSF	other			1.92e-05	ANKRD1,ERRFI1,FN1,HSPB1,ITGB1,PRSS23,S100A4,TIMP1
ITGB3	transmembrane receptor		0.771	1.95e-05	CEACAM1,FN1,MMP1,PLAU,SMAD7,SPARC,TIMP1
napabucasin	chemical drug		-0.378	1.95e-05	ALDH1A1,ITGA2,ITGA6,ITGB1,KITLG,MUC1,SOX2
NFE2L2	transcription regulator		0.926	2.05e-05	AHR,Ccl2,CCN2,DDIT3,EIF4G2,FN1,GCLM,GLS,GPX1,GSTP1,ICAM1,IFNGR2,KRT4,MT-CO2,PDIA3,PRDX1,TKT,UBC
PC-SPES	chemical drug			2.07e-05	CCND1,CD9,CLU,DAG1,PRDX6,SELENOW,TPM1,VIM
Lh	complex		0.106	2.11e-05	ACTR2,ADAMTS1,ADGRG1,AREG,ARL4C,CCND2,COL18A1,DUSP9,EGFR,FST,JUN,PAWR,RPL31,TGFB2,TPM1
CREB1	transcription regulator		-0.313	2.13e-05	ATP6V0B,BHLHE40,BRD9,BTG2,CCND1,CD9,CDH13,CEBPD,CRIM1,ERRFI1,FN1,GLS,IER3,IRS2,JPT1,JUN,MMP1,TFRC,VIM,ZFP36
Smad2/3-Smad4	complex		0.651	2.14e-05	AREG,CCN2,IGFBP3,SMAD7,VIM
herbimycin	chemical drug		0.215	2.14e-05	CCN2,CCND1,ICAM1,MMP1,PLAU,TAGLN
MECP2	transcription regulator		0.625	2.19e-05	APOL2,Bex1,GOLIM4,GSTP1,IGFBP3,MT1A,MT1G,PROM1,S100A4,UTRN,VIM
6-hydroxydopamine	chemical toxicant		-1.195	2.23e-05	CEACAM1,DDIT3,GPX1,JUN,MDM2,PDIA3,PYCARD,UBC
CBX5	transcription regulator		1.706	2.29e-05	CEACAM1,H2AC18/H2AC19,LTB,MAL2,MUC13,PRSS23,TFF3,TGFBI,TLE4
mir-21	microRNA		-0.155	2.33e-05	BMPR2,BTG2,Ccl2,CLU,DAG1,FN1,GATA3,HNRNPA2B1,ICAM1,LTB,RTN4,SMAD5,SMAD7,SOX2,TPM1
GNA14	enzyme			2.35e-05	ADAMTS1,ANKRD1,BTG2,DUSP5,FST,PDLIM5,ZFP36L1
MMP2	peptidase		1.079	2.35e-05	Ccl2,CCND1,COL18A1,EGFR,FN1,LRP1,MMP1
clopidogrel	chemical drug		-1.909	2.35e-05	AGRN,Ccl2,DDIT3,EGFR,F3,LAMA5,NUPR1
GnRH-A	other		-1.309	2.35e-05	BTG2,FST,JUN,NFKBIZ,PRSS23,SKIL,ZFP36
PDGF (family)	group		1.103	2.39e-05	FN1,JUN,PDIA3,VIM
APBB1	transcription regulator			2.39e-05	CCND1,EGFR,TAGLN,TPM1
allopurinol	chemical drug		0.563	2.4e-05	ADAMTS1,CLU,EMP3,F3,IER3,SPP1,TIMP1,VIM
TSC1	other		0.104	2.4e-05	ATP6V0B,BEX1,CCN2,DDIT3,GLRX,IRS2,LDHB,PLAU
TWIST2	transcription regulator		0.048	2.42e-05	CCND1,DDIT3,DUSP5,FN1,SOX2,VIM
DDIT3	transcription regulator		-1.526	2.43e-05	ANKRD1,CEBPD,DDIT3,FN1,FNBP1L,ITGA2,SOX2,TGFB2,VIM
reactive oxygen species	chemical toxicant		-0.388	2.43e-05	CCN2,DDIT3,EGFR,F3,GLRX,JUN,MDM2,MMP1,PRDX5
ITGB1	transmembrane receptor		-0.947	2.5e-05	ADAMTS5,Ccl2,DAG1,FN1,ICAM1,JUN,LAMB1,MMP1,PLAU,VIM
CDKN1A	kinase		-1.755	2.54e-05	CCN2,CCND1,FN1,HNRNPA2B1,IL32,MDM2,MMP1,NFKBIA,P4HA1,PLK2,PRSS23,TP63,VIM
ROCK1	kinase		0.429	2.54e-05	CCN2,CCND1,CCND2,ICAM1,TGFB2
pevonedistat	chemical drug		0.919	2.54e-05	Ccl2,DDIT3,ICAM1,IRS2,SOX2
miR-29b-3p (and other miRNAs w/seed AGCACCA)	mature microRNA	Inhibited	-2.738	2.58e-05	CCND1,COL4A5,EGFR,PDGFA,PIK3R1,SPARC,TDG,ZFP36L1
GSK3B	kinase		1.31	2.59e-05	Ccl2,CCND1,DDIT3,IRS2,LAMB1,MMP1,NFKBIZ,SPP1,TP63
thapsigargin	chemical toxicant		-1.272	2.63e-05	Ccl2,CCND1,CLU,COL18A1,DDIT3,ERRFI1,FN1,ICAM1,JUN,NFKBIA,PAWR,SDC1
let-7a-5p (and other miRNAs w/seed GAGGUAG)	mature microRNA	Inhibited	-2.807	2.64e-05	ADGRG1,CCND1,CCND2,COL4A5,EIF4G2,FN1,PDGFA,S100A4,SPARC,TAGLN,VIM
LATS1	kinase		-1.633	2.72e-05	AREG,CCN2,GATA3,LTF,MUC1,SPP1
NOS3	enzyme		0.492	2.72e-05	Ccl2,CCN2,F3,FN1,GSTP1,ICAM1
DICER1	enzyme		-0.396	2.76e-05	CCND1,CCND2,COL18A1,DEPP1,ICAM1,ITGA2,ITGA6,ITGB1,JUN,PLAU,SOX2,SPARC,TGFB2,VIM
Tnf (family)	group		0.39	2.9e-05	ADAMTS5,Ccl2,CCND1,DKK1,F3,FST,ICAM1,JUN,NFKBIA,Saa3,SPINK1
NR5A2	ligand-dependent nuclear receptor		-0.221	2.92e-05	BAAT,CCND1,CEBPD,CXCL16,ICAM1,IL32,ITGB1,JUN,TGFB2
MAC	complex		1.172	3e-05	AREG,FN1,PDGFA,SPP1,ZFP36
PTX3	other		1.267	3e-05	Ccl2,CCN2,F3,GATA3,JUN
VTN	other		1.973	3e-05	BHLHE40,F3,ITGB1,MMP1,PLAU
stearic acid	chemical - endogenous mammalian		-0.778	3e-05	CLU,DDIT3,ICAM1,NFKBIA,WWTR1
LIN28A	other		1.582	3.05e-05	CCN2,CCND1,COL4A5,SOX2,TAGLN,VIM
TEAD2	transcription regulator		0.447	3.05e-05	CCN2,CCND1,NFKBIZ,TAGLN,TP63,TPM1
LRP5	transmembrane receptor		0.728	3.05e-05	AHR,ALDH1A1,Ccl2,IRS2,LRP1,SPP1
SPDEF	transcription regulator		-1.673	3.07e-05	CCN2,COL4A5,EGFR,ITGA6,PLAU,SDC1,VIM
PRKAG3	kinase			3.09e-05	AMD1,ANKRD1,BTG2,CES1,GLRX,H2AC18/H2AC19,ITGA6,JPT1,TFRC,ZFP36
H89	chemical drug		1.706	3.09e-05	AREG,Ccl2,CCND1,EGFR,GSTP1,JUN,MMP1,NFKBIA,PLAU,SDC1
tanespimycin	chemical drug		-0.954	3.1e-05	AHR,CCND1,DDIT3,HNRNPA2B1,HNRNPM,JUN,PLAU,PTMA,SERPINH1
di-2-pyridylketone 4-cyclohexyl-4-methyl-3-thiosemicarbazone	chemical drug		-1.982	3.16e-05	CCND1,EGFR,ERRFI1,JUN
N1,N11-diethylnorspermine	chemical drug	Activated	2	3.16e-05	CCND1,MT-CO2,MT-ND3,MT-ND4
MALSU1	other			3.22e-05	MT-CO2,MT-ND1,MT-ND4
SERCA	group			3.22e-05	BTG2,JUN,ZFP36
SLC7A11-AS1	other			3.22e-05	CCND1,GCLM,JUN
miR-874-3p (miRNAs w/seed UGCCCUG)	mature microRNA			3.22e-05	Ccl2,FN1,NUPR1
UTRN	transmembrane receptor			3.22e-05	BMPR2,DAG1,UTRN
POLRMT	enzyme			3.22e-05	MT-ATP6,MT-CYB,MT-ND1
ARNT	transcription regulator		0.577	3.25e-05	AHR,AREG,BHLHE40,BMPR2,CCND2,IRS2,SOX2,SPP1,TFRC,VIM
TFAP2A	transcription regulator		-0.232	3.29e-05	CCND1,EFEMP1,EGFR,IL32,KITLG,PLAU,PRDX1,TIMP1,TPM1
INHBA	growth factor	Activated	2.269	3.32e-05	ANKRD1,CCN2,CCND2,EIF4G2,FN1,FST,SMAD7,SOX2,TAGLN,TIMP1,VIM
diphenyleneiodonium	chemical reagent		-0.926	3.35e-05	Ccl2,DDIT3,EGFR,F3,FN1,PYCARD,TIMP1
RARA	ligand-dependent nuclear receptor		0.674	3.42e-05	ALDH1A1,CCND1,CD9,CRABP2,GATA3,IL32,JUN,LAMB1,LTF,NEDD9,Saa3,SOX2,SPP1,TLE4,TP63
BMP6	growth factor		0.841	3.43e-05	ADAMTS1,ADAMTS5,CCN2,ERRFI1,PMEPA1,SMAD7,TAGLN,TIMP1
palmitic acid	chemical - endogenous mammalian		-0.17	3.55e-05	AHR,Ccl2,CCN2,DDIT3,FN1,ICAM1,IRS2,JUN,NFKBIA,Saa3,SMAD5,TFRC,WWTR1
dinoprost	chemical - endogenous mammalian		-0.128	3.64e-05	CCND1,CCND2,EGFR,GSTP1,JUN,MMP1,SPP1
CD36	transmembrane receptor		-1.463	3.67e-05	AREG,Ccl2,DDIT3,ICAM1,IGFBP7,LRP1,MMP1,PLAU
erlotinib	chemical drug		-1.912	3.67e-05	AREG,F3,FN1,ICAM1,IGFBP7,MMP1,NFKBIA,PLAU
alitretinoin	chemical drug	Inhibited	-2.012	3.78e-05	CCND1,FN1,LTF,MMP1,MUC1,PLAU,PLTP,SPP1,TGFB2,VIM
ATF4	transcription regulator		0.006	3.8e-05	ANKRD1,AREG,BCAT1,BTG1,DDIT3,FN1,IGFBP7,JUN,NUPR1,TGFB2,TKT
cholesterol	chemical - endogenous mammalian		-0.107	3.8e-05	AREG,Ccl2,CES1,DDIT3,F3,FN1,ICAM1,KITLG,MMP1,PLTP,Saa3,TIMP1
IRF2	transcription regulator		-0.378	3.91e-05	CCND1,CEACAM1,CES1,CFB,DST,DUSP5,MYH9,SDC1,TPM1
CASR	G-protein coupled receptor		1.667	3.91e-05	CCND1,CCND2,EGFR,GATA3,IER3,IGFBP3,NEDD9,NUPR1,TGFB2
MAPK3	kinase		0.896	3.93e-05	CCND1,FN1,ITGA2,ITGB1,JUN,MMP1,SPP1,TIMP1
AZ-1	chemical - protease inhibitor		-0.82	3.96e-05	EFEMP1,FN1,GCLM,JUN,PDLIM5,RND3,TFRC
pCPT-cAMP	chemical - kinase inhibitor		-1.998	4.1e-05	JUN,MT-ND1,MT-ND3,MT-ND4
triclosan	chemical drug		1	4.1e-05	AREG,JUN,PLAU,TIMP1
STK3	kinase	Inhibited	-2	4.1e-05	CCN2,CCND1,SPP1,WWTR1
DNAJB6	transcription regulator		-0.849	4.1e-05	DKK1,SPARC,SPP1,VIM
DDX17	enzyme		-0.594	4.1e-05	CCND1,JUN,MDM2,S100A4
USP1	peptidase		1.131	4.1e-05	ITGA6,S100A4,SPARC,TIMP1
S1PR3	G-protein coupled receptor		0.623	4.1e-05	Ccl2,ICAM1,JUN,TAGLN
fluoromethyl 2,2-difluoro-1-(trifluoromethyl)vinyl ether	chemical toxicant		1.432	4.11e-05	Ccl2,CLU,HSPB1,SPP1,TIMP1
ARHGAP31	other		-1.342	4.11e-05	CCN2,FN1,JUN,SPARC,TGFB2
SSRP1	transcription regulator			4.11e-05	DUSP5,MDM2,PDGFA,PLAU,TAGLN
pidnarulex	chemical drug		-1.342	4.11e-05	ASS1,BTG2,IER3,MDM2,PLK2
ATF3	transcription regulator		-0.082	4.15e-05	CCND1,CXCL16,DDIT3,HSPB1,ICAM1,JUN,MDM2,MMP1,NFKBIZ
captopril	chemical drug		0.97	4.3e-05	BGN,CLU,F3,IER3,SPP1,TGFB2,TIMP1
MYF6	transcription regulator		0	4.5e-05	Ccl2,FST,IGFBP3,IL32,LTF,PDGFA,SPARC,SPP1
CD24	other			4.5e-05	DUSP5,EMP3,ICAM1,JUN,PLAU,PRDX2,SYNE2,TFPI
cuprizone	chemical toxicant		-0.083	4.5e-05	Ccl2,CLSTN1,GPX1,MT-CYB,MYH9,PRDX6,TFRC,VIM
PARP1	enzyme		-0.206	4.64e-05	Ccl2,CCND1,ECE1,EGFR,ICAM1,JUN,MDM2,MMP1,TIMP1
gemcitabine	chemical drug		-0.946	4.67e-05	AQP3,AREG,Ccl2,CCND1,IL32,PEBP1,VIM
leukotriene D4	chemical - endogenous mammalian		0.896	4.72e-05	ADAMTS1,F3,ITGB1,MMP1,NEDD9,ZFP36
carboplatin	chemical drug		0.816	4.72e-05	CLU,IER3,SOX2,SPP1,TIMP1,VIM
IL5	cytokine		-0.633	4.74e-05	AREG,ASS1,CCND2,CD9,CEACAM1,DUSP5,GCLM,ICAM1,IER3,LTB,P4HA1,S100A4,VIM
Calcineurin A	group		1.964	4.77e-05	CCN2,CCND1,JUN,TIMP1,UTRN
ZBED6	transcription regulator	Inhibited	-2	4.77e-05	ARL4C,CRIM1,KITLG,PMEPA1,WWTR1
bardoxolone	chemical drug		0.298	4.77e-05	CCND1,DDIT3,GCLM,MMP1,NFKBIA
STAT6	transcription regulator		0.41	4.78e-05	AREG,ASS1,Ccl2,CCND2,EXT1,FN1,GATA3,IRS2,LTB,LY6D,NEDD9,NFKBIA,PDGFA,TFF3,TIMP1,VIM,ZFP36
EP300	transcription regulator		-0.826	4.78e-05	CCND1,CRABP2,CRIM1,FN1,GATA3,ITGA6,JUN,LAMA3,MDM2,MMP1,NFKBIA,PDGFA,SDC1,SMAD7,SOX2,TGFB2,UTRN
RB1	transcription regulator		0.347	4.85e-05	CCN2,CCND1,DDIT3,F3,FN1,FST,IRS2,JUN,KLF10,KRT4,MT1G,NFKBIA,PMEPA1,PROM1,PRSS23,TGFB2,TP63,ZFP36
GATA6	transcription regulator		0.854	4.93e-05	BCAM,BMPR2,CRABP2,KRT7,LDHB,MYH9,Saa3,SOX2,SPARC,TAGLN,TGFB2
HSF1	transcription regulator		1.333	5e-05	CCN2,CLU,COL18A1,EFEMP1,EGFR,HNRNPA2B1,HNRNPA3,HSPB1,ICAM1,JUN,SERPINH1,UBC
GnRH analog	biologic drug		1.155	5.05e-05	BHLHE40,CIB1,CLTA,CST6,CUX1,FN1,IL32,JUN,MED24,NFKBIA,PDLIM5,SMAD5,SRRM2,TPM1
lysophosphatidylcholine	chemical - other	Inhibited	-2.597	5.06e-05	Ccl2,F3,ICAM1,JUN,LRP1,MMP1,PLAU
PTTG1	transcription regulator		-1.026	5.06e-05	CCND1,CEBPD,CLU,MDM2,SOX2,TDG,VIM
N-Ac-Leu-Leu-norleucinal	chemical - protease inhibitor		1.084	5.06e-05	CCND1,DDIT3,ICAM1,IER3,NEDD9,NFKBIA,PAWR
ZC3H12A	enzyme		0.583	5.08e-05	Ccl2,CEACAM1,CEBPD,DUSP5,HNRNPA2B1,ICAM1,NFKBIZ,SMAD7,ZFP36,ZFP36L1
LGALS3	other		0.443	5.13e-05	Ccl2,CCND1,FN1,ICAM1,ITGA6,ITGB1,MUC1,SPP1
Sox2ot	other		-1.282	5.22e-05	ALDH1A1,PROM1,SOX2,VIM
C-21	chemical drug		0.152	5.22e-05	Ccl2,CCN2,SPP1,TIMP1
CXCL3	cytokine		-0.254	5.22e-05	Ccl2,ICAM1,ITGA6,ITGB1
superoxide	chemical - endogenous mammalian		1	5.22e-05	CLU,FN1,ICAM1,TIMP1
ITGAV	transmembrane receptor		-1.3	5.23e-05	Ccl2,FN1,ICAM1,MMP1,PLAU,TIMP1
CAT	enzyme		-0.896	5.23e-05	Ccl2,FN1,MMP1,TAGLN,TIMP1,VIM
BIRC5	other			5.23e-05	BGN,CCN2,FN1,MDM2,TP63,VIM
RARB	ligand-dependent nuclear receptor		-0.631	5.32e-05	EGFR,ICAM1,IGFBP3,IL32,JUN,LTF,MMP1,Saa3,SOX2,SPP1
miR-16-5p (and other miRNAs w/seed AGCAGCA)	mature microRNA		-1.866	5.37e-05	CCND1,CCND2,EGFR,EIF4G2,ITGA2,JUN,KITLG,PHLDB2,PNN,RTN4,SLC12A2
plicamycin	chemical drug		-0.496	5.47e-05	AHR,CCN2,EGFR,F3,MDM2,PROM1,TIMP1,UBC
PTHLH	other		1.131	5.48e-05	ADAMTS1,Ccl2,CCND1,FN1,GPX1,ITGA6,PLAU
ZBTB17	transcription regulator		0	5.48e-05	BHLHE40,CCND1,CD46,DDIT3,IER3,JUN,ZFP36
GSKJ4	chemical reagent	Activated	2.646	5.48e-05	MT-ATP6,MT-CO2,MT-CO3,MT-CYB,MT-ND1,MT-ND3,MT-ND4
SOX17	transcription regulator		-0.277	5.52e-05	CCND1,LAMB1,PROM1,SOX2,SPARC
green tea polyphenol	chemical drug		-0.277	5.52e-05	ICAM1,IGFBP3,JUN,PIK3R1,PLAU
ZNF652	other			5.59e-05	EGFR,TGFB2,VIM
MRPL14	other			5.59e-05	MT-CO2,MT-ND1,MT-ND4
AGR2	other			5.59e-05	AREG,EGFR,MUC1
SHCBP1	other			5.59e-05	CCND1,PROM1,SOX2
YWHAB	other			5.59e-05	BCAM,CCND1,TAGLN
hexachlorobenzene	chemical toxicant		0.816	5.79e-05	CLU,EMP3,IER3,SPP1,TIMP1,VIM
Y 27632	chemical drug		-0.434	5.92e-05	BMPR2,Ccl2,CCN2,ICAM1,PLAU,TAGLN,VIM
GNA15	enzyme			6.22e-05	Ccl2,CEBPD,DDIT3,PAWR,SORBS2,TAGLN,TIMP1,ZFP36L1
isobutylmethylxanthine	chemical toxicant		-1.327	6.34e-05	AREG,BMPR2,Ccl2,CCN2,CCND1,CEBPD,CRABP2,EGFR,FN1,JUN,TIMP1
MED1	transcription regulator		0.416	6.34e-05	BHLHE40,CCND1,CCND2,GSTP1,IGFBP3,LY6D,MDM2,NCL,NFKBIA,PTMA,SOX2
asoprisnil	chemical drug	Inhibited	-2.236	6.34e-05	AQP3,DKK1,EGFR,MT1G,MT1H
ETV4	transcription regulator		1.312	6.34e-05	FN1,MUC4,SPP1,VIM,WWTR1
miR-450a-5p (and other miRNAs w/seed UUUGCGA)	mature microRNA		-0.447	6.34e-05	EMP3,ITGB1,SPP1,TGFB2,VIM
ACVRL1	kinase		0.882	6.34e-05	BMPR2,ICAM1,PLAU,SMAD7,TAGLN
PLAT	peptidase		0.555	6.34e-05	CCND1,DDIT3,FN1,JUN,MMP1
CDC42	enzyme		1.387	6.34e-05	CCN2,CCND1,ITGB1,JUN,MMP1
C3	peptidase		-0.732	6.4e-05	Ccl2,CD46,CXCL16,FN1,JUN,SMAD7,TIMP1
FLT1	kinase	Activated	2.63	6.4e-05	ACTR2,BCAT1,Ccl2,DEPP1,ICAM1,MARCKS,RDX
dehydroisoandrosterone	chemical - endogenous mammalian		1.741	6.4e-05	AQP3,Ccl2,CCND1,ICAM1,NFKBIA,PRDX6,Saa3
PREX1	other		-1	6.55e-05	ADGRG1,EGFR,LAMB1,PLAU
ITGB4	transmembrane receptor		-0.141	6.55e-05	AREG,CCND1,MMP1,SPARC
black raspberry extract	chemical drug			6.62e-05	ACTR2,DDX5,DSC3,DUSP5,EIF4G2,FST,KLF10,SDC1
CCR2	G-protein coupled receptor		-0.129	6.62e-05	BGN,Ccl2,FN1,P4HA1,SPARC,TGFB2,TGFBI,TIMP1
MAPK8	kinase		-0.175	6.73e-05	BAAT,Ccl2,CCN2,CCND1,CXCL16,DDIT3,JUN,MMP1,PLAU,ZFP36
HNRNPA2B1	other			6.78e-05	CUX1,FN1,HNRNPA2B1,KRT4,MUC13,P4HA1,PHACTR2,TGFB2,UTRN
NR3C2	ligand-dependent nuclear receptor		0.539	6.78e-05	ADAMTS1,Ccl2,CCN2,FN1,GPX1,ICAM1,MMP1,MT1H,TGFBI
FOXO1	transcription regulator		-1.935	7.04e-05	ATP6V0B,CASTOR2,CCN2,CCND1,CEBPD,DEPP1,FN1,FST,GPX1,ICAM1,IER3,IGFBP7,IRS2,JUN,MMP1,SOX2,TKT
IL7	cytokine		-0.761	7.15e-05	AHR,Ccl2,CCND2,CEACAM1,DUSP5,FN1,GATA3,LTB,SMAD7
ELF4	transcription regulator		-0.765	7.26e-05	DUSP5,MDM2,MT1G,Ppbp,SPP1
WT1	transcription regulator		0.486	7.54e-05	AREG,BTG2,CCN2,CCND1,EGFR,IL32,LRP1,MDM2,MSLN,MT1X,PDGFA,SDC1
vismodegib	chemical drug		1.72	7.75e-05	Ccl2,CES1,GPX1,MMP1,PDGFA,SOX2
IDH1	enzyme			7.75e-05	BCAT1,DDIT3,FN1,SERPINH1,TGFB2,VIM
CSF3	cytokine		-0.308	7.77e-05	Ccl2,CCND2,CEBPD,ICAM1,JUN,KITLG,LTB,LTF,LY96,TAGLN,TFRC
bortezomib	chemical drug		-1.686	7.82e-05	Ccl2,CCND1,CCND2,CEBPD,DDIT3,DKK1,FST,ICAM1,IGFBP3,MDM2,SDC1,VIM
TET2	enzyme		1.667	7.93e-05	BHLHE40,Ccl2,FN1,HS6ST1,ITGA2,PXDC1,RND3,SOX2,TIMP1
diethylnitrosamine	chemical toxicant		0.391	7.93e-05	BAAT,Ccl2,CCND1,CCND2,GSTP1,JUN,LY6D,PROM1,TIMP1
EML4-ALK	fusion gene/product		-1.134	8.01e-05	EGFR,IGFBP3,ITGB1,MDM2,MMP1,PIK3R1,SPARC
PPP1R13L	transcription regulator		1.951	8.11e-05	CCND2,DSC3,ITGB1,TP63
HOXD3	transcription regulator		0	8.11e-05	IGFBP3,SDC1,TAGLN,TGFBI
GFAP	other			8.11e-05	ITGA2,ITGA6,ITGB1,VIM
HRG	other		1	8.11e-05	MUC1,SPARC,SPP1,TIMP1
sulfasalazine	chemical drug		1.067	8.11e-05	CCND1,ICAM1,IER3,NFKBIA
CP-55940	chemical reagent			8.28e-05	BTG2,JUN,MDM2,NFKBIA,UBC
NVP-TAE684	chemical drug		-1.387	8.28e-05	CCND1,CCND2,EGFR,SPARC,VIM
GDF9	growth factor		0.492	8.28e-05	CCN2,ITGA6,KITLG,PLAU,SMAD7
PAK2	kinase		-1.342	8.28e-05	ASS1,IGFBP3,MDM2,SMAD7,TAGLN
aprepitant	chemical drug		-1.342	8.28e-05	COL17A1,IGFBP3,ITGA6,SPARC,TP63
NGF	growth factor		-0.707	8.4e-05	AGRN,BTG2,CCND1,EGFR,ERRFI1,IER3,ITGA2,JUN,LRP1,MT1A,PLK2,ZFP36
LATS2	kinase		-1.342	8.51e-05	AREG,CCN2,GATA3,LTF,MUC1,SPP1
TFE3	transcription regulator		-1.4	8.51e-05	IRS2,MT-ATP6,MT-CYB,MT-ND1,MYH9,SMAD7
valsartan	chemical drug		-0.086	8.51e-05	Ccl2,F3,FN1,ICAM1,SPP1,TIMP1
MYOC	other		0.577	8.61e-05	ADAMTS1,DAG1,DDIT3,FN1,ITGB1,LAMB1,SPP1
LEF1	transcription regulator	Activated	2.912	8.82e-05	ARHGEF12,ARRDC4,BMPR2,CCND1,DKK1,FN1,GATA3,NRN1,SPP1,VIM
Retinoic acid-RAR-RXR	complex			8.87e-05	CRABP2,IGFBP3,TGFB2
ANO1	ion channel			8.87e-05	EGFR,SOX2,TAGLN
miR-2392 (miRNAs w/seed AGGAUGG)	mature microRNA			8.87e-05	MT-CO2,MT-CYB,MT-ND4
mir-2392	microRNA			8.87e-05	MT-CO2,MT-CYB,MT-ND4
CHS-828	chemical drug			8.87e-05	ALDH1A1,PROM1,SOX2
palbociclib	chemical drug		-0.629	9.25e-05	CCND1,IGFBP3,IRS2,JUN,KLF10,MDM2,ZFP36
AREG	growth factor		-0.021	9.25e-05	AREG,CCND1,EGFR,H2AC18/H2AC19,JUN,MMP1,PLAU
FOSL1	transcription regulator		-0.129	9.25e-05	ANKRD1,Ccl2,CCND1,JUN,MMP1,PLAU,SPARC
NSD2	enzyme			9.41e-05	BACE2,BTG2,CCND2,ITGB1,JUN
SKP2	other		0.927	9.41e-05	CCND1,CCND2,PTMA,S100A4,VIM
piceatannol	chemical - endogenous non-mammalian		0.314	9.41e-05	Ccl2,CCND1,CCND2,ICAM1,MMP1
GLI2	transcription regulator		0.07	9.5e-05	CCND1,CCND2,CLU,GATA3,ITGB1,SPP1,TGFB2,VIM
paraquat	chemical toxicant		0.749	9.5e-05	CCN2,CEBPD,FN1,GPX1,GSTP1,MMP1,PLTP,TIMP1
NOS2	enzyme		0.368	9.63e-05	Ccl2,IL32,IRS2,KRT4,NFKBIA,PRDX6,Saa3,SERPINH1,TIMP1,TKT
topotecan	chemical drug		0.577	9.67e-05	BTG1,Ccl2,CEBPD,DUSP5,GPX1,ICAM1,ITGA2,JUN,MDM2,MT-CO3,NFKBIA,PLK2,RBMS3,ZFP36
Ras homolog	group			9.92e-05	CCN2,CCND1,ITGB1,PLAU
SPZ1	transcription regulator		1.147	9.92e-05	CCND1,FN1,PROM1,VIM
SP100	transcription regulator			9.92e-05	CCN2,ICAM1,MMP1,PLAU
YAP/TAZ	group		0.068	9.92e-05	AREG,CCN2,HSPB1,NFKBIA
PD 169316	chemical drug		0	9.92e-05	CCND1,CCND2,FN1,VIM
salmonella minnesota R595 lipopolysaccharides	chemical - endogenous non-mammalian		-1.739	0.000101	Ccl2,CEBPD,ICAM1,JUN,MT1A,MT1X,NFKBIA,NFKBIZ
AMPK	complex	Inhibited	-2.132	0.000101	Ccl2,CCND2,LDHB,MT-ATP6,MT-CO2,MT-CYB,MT-ND1,VIM
BCL3	transcription regulator		1.744	0.000102	CCND1,DUSP5,GATA3,ICAM1,JUN,NFKBIA
carbon monoxide	chemical - endogenous mammalian		0.372	0.000102	DDIT3,F3,FN1,ICAM1,ITGB1,PRDX1
pimagedine	chemical drug		-1.982	0.000107	CCN2,ICAM1,LAMB1,MDM2,TAGLN
berberine	chemical drug		-0.219	0.000107	CCND1,FN1,GLS,ICAM1,MDM2,MMP1,TIMP1,VIM
PTGS2	enzyme		-0.128	0.00011	AREG,Ccl2,CCND1,CLU,FN1,ICAM1,IGFBP3,ITGA6,MMP1,PTMA
pirinixic acid	chemical toxicant		1.326	0.00011	AQP3,Ccl2,CCND1,CEACAM1,CFI,CLU,EGFR,F3,HSPB1,KLF10,LDHB,LY6D,NFKBIA,PLTP,RTN4,ST3GAL5
RET	kinase		-1.664	0.000113	Ccl2,CCND1,CLU,GPX1,ITGA6,MMP1,PLAU,RTN4,TGFB2
cis-urocanic acid	chemical drug			0.00012	ADAMTS1,EGFR,GLRX,IGFBP3
KLF10	transcription regulator		-1.981	0.00012	CCND1,EGFR,GATA3,SMAD7
MAPK12	kinase		-0.147	0.00012	CCND1,EFEMP1,JUN,PRDX1
MAP3K5	kinase		-0.011	0.00012	Ccl2,CCN2,CCND1,JUN
CCN3	growth factor		-1.969	0.00012	CCN2,ITGA2,ITGB1,MMP1
NOX1	enzyme		1.98	0.00012	EGFR,F3,NFKBIA,SMAD7
PTPN3	phosphatase		1	0.00012	FN1,SMAD7,TAGLN,TGFBI
3-aminobenzamide	chemical toxicant		1.131	0.00012	ICAM1,MDM2,NCL,TIMP1
plerixafor	chemical drug		1.274	0.00012	CCN2,GPX1,KITLG,MMP1,SOX2
H-7	chemical - kinase inhibitor		-0.762	0.00012	AREG,ECE1,FN1,ITGB1,MMP1
PTK2	kinase		1.987	0.000122	Ccl2,CCND1,FN1,P4HA1,SPP1,TIMP1
NRG2	growth factor			0.000122	CCN2,DAG1,EGFR,IER3,PDGFA,SOX2
lomustine	chemical drug		0.816	0.000122	CLU,EMP3,IER3,SPP1,TIMP1,VIM
PPP3CA	phosphatase			0.000122	CD9,FN1,GSTP1,PRDX5,S100A4,SPP1,VIM
IKZF1	transcription regulator		-1.255	0.000123	CCND2,DEPP1,DKK1,DUSP5,FN1,GAS6,GATA3,KITLG,LRP1,NFKBIZ,SELENOM,SERPINH1
NR1H3	ligand-dependent nuclear receptor		-0.198	0.000124	ARL4C,Ccl2,CFB,CXCL16,GAS6,GPX1,GSTP1,NFKBIA,PLAU,PLTP,UBC
RARG	ligand-dependent nuclear receptor		0.555	0.000131	AREG,CCN2,CRABP2,IL32,JUN,LAMB1,SOX2
sphingosylphosphocholine	chemical - endogenous mammalian			0.000132	Ccl2,ICAM1,JUN
SETD1A	ion channel			0.000132	CCND1,PROM1,SOX2
CHIT1	enzyme			0.000132	FN1,SMAD7,VIM
mir-338	microRNA			0.000132	CCND1,SPINK1,VIM
HMMR	transmembrane receptor			0.000132	FN1,SOX2,VIM
PPP1CA	phosphatase			0.000132	CCN2,SPP1,WWTR1
USP17L2 (includes others)	peptidase			0.000132	ALDH1A1,PROM1,SOX2
I-BOP	chemical reagent			0.000132	CCND1,ICAM1,MMP1
1,25-dihydroxyvitamin D	chemical drug		-0.652	0.000133	BCAT1,CCND1,CCND2,FST,GLS,VIM
capsaicin	chemical drug	Inhibited	-2.391	0.000133	CCND1,DDIT3,EGFR,KITLG,TGFB2,WNK1
ATP	chemical - endogenous mammalian		1.031	0.000134	AHR,Ccl2,CCND1,F3,GCLM,ICAM1,MMP1,PYCARD
AGTR1	G-protein coupled receptor			0.000135	CCND1,EGFR,FN1,GSTP1,JUN
ARRB1	transcription regulator			0.000135	Ccl2,EGFR,F3,IRS2,SPP1
BAG1	other		-1.103	0.000135	CCND1,EGFR,JUN,PLAU,VIM
carbamylcholine	chemical drug	Inhibited	-2.213	0.000135	BTG2,CCND1,ECE1,EGFR,JUN
phenacetin	chemical drug		1.342	0.000135	CLU,IER3,SPP1,TIMP1,VIM
PAX5-ELN	fusion gene/product		0.447	0.000135	ARHGEF12,LY6D,MUC13,PLK2,RBMS3
fisetin	chemical drug		0.762	0.000135	Ccl2,CCND1,ICAM1,NFKBIA,VIM
MAX	transcription regulator			0.00014	CCND2,DDIT3,IL32,IRS2,KLF10,NCL,PTMA
okadaic acid	chemical toxicant		0.202	0.00014	CCN2,CCND1,CCND2,CRABP2,JUN,MMP1,SPP1
STXBP4	other			0.00014	ITGB1,TP63
PNKP	kinase			0.00014	MT-CO2,MT-CO3
crenigacestat	chemical drug			0.00014	PROM1,VIM
N(6)-carboxymethyl-L-lysine	chemical - endogenous mammalian			0.00014	CCN2,FN1
ID3	transcription regulator		-0.196	0.000141	ADGRG1,BTG2,CCND2,ICAM1,IFNGR2,LTB,PAWR,PIK3R1,SDC1,SMAD7
TLR4	transmembrane receptor	Inhibited	-2.072	0.000144	AREG,Ccl2,CCND2,CEBPD,CFB,DDIT3,F3,ICAM1,MMP1,NFKBIA,NFKBIZ,PLK2,SPP1,TFRC,TPM1
ETS	group			0.000144	CCND1,ICAM1,LTB,TIMP1
FAM3B	cytokine			0.000144	FN1,IER3,IGFBP3,SPARC
Mir200	group		-0.204	0.000144	JUN,LRP1,SERPINH1,SOX2
CRTC1	transcription regulator			0.000144	MMP1,MT-CO2,NEDD9,TIMP1
Ro41-5253	chemical reagent		0.762	0.000144	CRABP2,F3,MUC4,TGFB2
PPP2CA	phosphatase		-1.342	0.000144	AHR,Ccl2,CCND1,CFB,MT-ND3,Saa3
EGLN1	enzyme		0.447	0.000144	ADAMTS5,AREG,Ccl2,ICAM1,Ppbp,TGFB2
MDM2	transcription regulator		1.615	0.000149	ADIRF,CCND1,DDX5,H2AC18/H2AC19,MDM2,TIMP1,TP63
AHSG	other		-1.342	0.000151	LY6D,MAL,SPP1,UPK3A,WFDC2
SRSF2	transcription regulator		1	0.000151	BAAT,CCND1,CES1,DDIT3,VIM
COPS5	transcription regulator		1.897	0.000154	AMD1,BCAM,DCXR,LDHB,MARCKS,NCL,S100A4,SLC12A2,TFRC,VWA5A,ZFP36L1
FLI1	transcription regulator		-0.392	0.000157	ADGRG1,Ccl2,CCN2,CCND1,MDM2,MMP1
tunicamycin	chemical - endogenous non-mammalian		-0.049	0.000161	Ccl2,CCND1,CEBPD,DDIT3,EGFR,FN1,ICAM1,NFKBIA,PDIA3,PROM1,S100A4,SDC1
EGR2	transcription regulator		1.054	0.000164	ASS1,BHLHE40,EIF5B,GATA3,JUN,KITLG,NCL,SLC12A2,TFRC
NR0B2	ligand-dependent nuclear receptor		-0.478	0.000166	BAAT,Ccl2,CCN2,EGFR,LY6D,PDIA3,SPP1,TIMP1
SUMO2	enzyme		0.447	0.000169	CCND2,CEACAM1,CXCL16,ENPP3,PIK3R1
ZNF106	other		-0.447	0.000169	GLRX,HSPB1,PRDX2,RTN4,TMEM106B
FUS-DDIT3	fusion gene/product		-0.555	0.000169	CCN2,EFEMP1,FN1,MMP1,VIM
SOCS3	phosphatase		1.791	0.00017	Ccl2,CCND1,F3,ICAM1,IRS2,JUN,TFF3
Bay 11-7082	chemical - kinase inhibitor		0.734	0.00017	Ccl2,CCND1,F3,ICAM1,NFKBIZ,PYCARD,S100A4
Raf	group		0	0.00017	AREG,CCND1,IER3,JUN,RND3,TAGLN
ANXA7	ion channel		-1.633	0.00017	CRABP2,DDIT3,FST,GATA3,GSTP1,ITGA2
calphostin C	chemical drug		-0.808	0.00017	CCND1,CLU,DKK1,ECE1,ICAM1,PLAU
Ikb	group		-1.154	0.000171	CCND1,CFB,ICAM1,MMP1
TF	transporter		0.152	0.000171	CCND1,EGFR,NFKBIA,TFRC
RLN2	other		-1.188	0.000171	MMP1,PYCARD,TGFB2,TIMP1
BRD7	transcription regulator		0.762	0.000171	FN1,MDM2,PYCARD,VIM
CYP2J2	enzyme		1.204	0.000171	Ccl2,EGFR,ICAM1,NFKBIA
chelerythrine	chemical drug		1	0.000171	Ccl2,ICAM1,MDM2,NFKBIA
RNA polymerase II	complex			0.000172	CCND2,DDIT3,DKK1,ICAM1,IGFBP3,JUN,KITLG,MAL,NFKBIA,RND3,SPP1,UBC
NANOG	transcription regulator	Inhibited	-2.333	0.00018	AHR,CCND2,FST,PHACTR2,PRRC2C,SET,SMAD7,SOX2,TGFB2
RGS2	enzyme		-1.134	0.000181	AQP3,BTG2,CEBPD,ERRFI1,F3,IGFBP3,SPP1
clofibrate	chemical drug		0.436	0.000181	BAAT,CCND1,CCND2,CEACAM1,EGFR,GSTP1,RTN4
monocrotaline	chemical toxicant		-1.207	0.000184	BMPR2,Ccl2,CCND1,PDGFA,SMAD5,SPP1
RUNX3	transcription regulator		-1.192	0.000184	CCN2,CCND1,CRIM1,EXT1,SPP1,ST3GAL5,TGFB2,VIM
TLR9	transmembrane receptor		0	0.000185	ARRDC4,Ccl2,CCND1,ICAM1,IER3,NFKBIZ,PYCARD,Saa3,SDC1,ST3GAL5,TIMP1
TEAD	group			0.000187	CCN2,CCND1,FN1
CDCP1	other			0.000187	CCND1,DKK1,VIM
SATB1	transcription regulator		0.946	0.000188	CCND1,CEACAM1,GATA3,GLRX,ITGB1,KITLG,MAL,MT1A,VIM
SKIC2	enzyme		-1.342	0.000188	BCAT1,BHLHE40,GLRX,P4HA1,TFRC
GPX1	enzyme		-0.283	0.000188	Ccl2,CCN2,GLRX,ICAM1,PRDX6
TNC	other		-1.4	0.000188	Ccl2,DKK1,EGFR,MMP1,TPM1
NME1	kinase		0.065	0.000188	CCN2,CCND1,HNRNPA2B1,SMAD7,TIMP1
IFNA2	cytokine	Activated	2.191	0.000191	CEACAM1,MAL,MDM2,MT-ATP6,MT-CO2,MT1B,MT1F,MT1G,MT1M,MT1X,SDC1
METTL3	enzyme		0.18	0.000192	BTG2,Ccl2,CD9,DCXR,ICAM1,PLTP,TIMP1
MAP2K3	kinase	Inhibited	-2.169	0.000199	DDIT3,GSTP1,ICAM1,MMP1,PLAU,PRDX6
NFATC2	transcription regulator		-0.718	0.000202	Ccl2,CTNNAL1,GATA3,IER3,JUN,MDM2,NFKBIA,NFKBIZ,PLK2,TLE4
SLPI	other		0.882	0.000202	CCND1,ICAM1,IGFBP3,NFKBIA
LRPAP1	other		-1.082	0.000202	Ccl2,DDIT3,F3,LRP1
VIM	other		1.003	0.000202	F3,ITGB1,PLAU,SOX2
ZBTB18	transcription regulator		-0.686	0.000202	FST,IGFBP3,PIK3R1,SERPINH1
SDCBP	enzyme		0.938	0.000202	EGFR,ITGA6,PEBP1,VIM
ECM1	transporter			0.000202	MUC1,S100A4,SOX2,VIM
lipoxin A4	chemical - endogenous mammalian		1.387	0.000209	Ccl2,CCND1,FN1,ICAM1,TIMP1
VitaminD3-VDR-RXR	complex		0.284	0.000209	CST6,IGFBP3,PDGFA,SPP1,TGFB2
SHC1	other		-0.128	0.000215	Ccl2,DKK1,FST,GSTP1,ICAM1,KRT7
N-nitro-L-arginine methyl ester	chemical drug		0.339	0.000218	BGN,Ccl2,CCN2,FN1,ICAM1,NFKBIA,TIMP1
MYOD1	transcription regulator		1.698	0.00022	ANKRD1,ASS1,DAG1,EGFR,MMP1,PDGFA,PMEPA1,SELENOW,SLC12A2,SMAD7,TKT
aflatoxin B1	chemical - endogenous non-mammalian		-0.302	0.000228	ALDH1A1,CDH13,GCLM,GSTP1,IGFBP7,IRS2,LAMA5,MDM2,MMP1,SPARC,SPP1,TFF3
THPO	cytokine		0.61	0.000231	CCND1,CCND2,ICAM1,MDM2,NFKBIA,NFKBIZ,SOX2
tyrphostin AG490	chemical drug		1.101	0.000231	Ccl2,CCN2,ICAM1,LY96,SPP1,TAGLN,TIMP1
MSTN	growth factor		1.368	0.000232	FN1,IGFBP3,KLF10,SERPINH1,SPP1,VIM
PRKD1	kinase		0.265	0.000232	BMPR2,Ccl2,CCND1,CCND2,F3,MMP1
PAX7	transcription regulator		1.664	0.000232	AHR,ASS1,MSLN,PRSS23,SEMA3E,SYNE2
ZFTA-RELA	fusion gene/product		-0.447	0.000232	Ccl2,FN1,ICAM1,NFKBIA,SMAD7
leukotriene B4	chemical - endogenous mammalian		-1	0.000237	Ccl2,ENPP3,F3,JUN
PDGF-AA	complex			0.000237	AREG,PDGFA,SOX2,VIM
mir-140	microRNA		-0.771	0.000237	ADAMTS5,CCN2,SOX2,VIM
dimethyl fumarate	chemical drug			0.000237	F3,FN1,JUN,VIM
linoleic acid	chemical - endogenous mammalian		-0.728	0.00025	Ccl2,CLU,DDIT3,ICAM1,MMP1,NFKBIA
Map3k7	kinase		-1.335	0.00025	BHLHE40,Ccl2,JUN,NFKBIA,NFKBIZ,PROM1
EIF4E	translation regulator		-0.811	0.000254	ATOX1,Ccl2,CCND1,CXCL16,EGFR,FN1,MDM2,NFKBIA,PRDX5,TGFBI
YOD1	enzyme			0.000255	ANKRD1,CCN2,WWTR1
DGCR5	other			0.000255	EGFR,FN1,VIM
G2535	chemical reagent			0.000255	EGFR,NFKBIA,VIM
RFC4	enzyme			0.000255	ALDH1A1,CCND1,SOX2
LRPPRC	other			0.000255	MT-ATP6,MT-ND1,MT-ND3
HIVEP3	transcription regulator			0.000255	GATA3,JUN,S100A4
enterolactone	chemical - endogenous mammalian			0.000255	CCND1,SPARC,SPP1
tyrphostin AG 1296	chemical drug			0.000255	Ccl2,ICAM1,JUN
lysophosphatidylinositol	chemical - endogenous mammalian		-0.447	0.000257	CFB,F3,GLS,ICAM1,LTB
MLX	transcription regulator		-0.655	0.000257	ARRDC4,Ccl2,IGFBP3,PROM1,TIMP1
OLR1	transmembrane receptor		0.314	0.000257	CCN2,FN1,ICAM1,MMP1,SPP1
D-fructose	chemical - endogenous mammalian		-0.298	0.000257	Ccl2,FN1,ICAM1,TIMP1,TKT
ETS2	transcription regulator		-0.816	0.000269	ICAM1,JUN,MMP1,PLAU,SOX2,SPP1
ADIPOQ	other		0.055	0.000269	Ccl2,CCN2,CCND1,CDH13,F3,FN1,ICAM1,MMP1,NFKBIA,PRDX5,TIMP1
IFNB1	cytokine		-1.941	0.000274	Apol10a (includes others),APOL2,Apol7a (includes others),BHLHE40,Ccl2,CLSTN1,Eif2s3y,LAMB1,PHLDB2,RND3,SPP1,TIMP1
AMH	growth factor		-1.985	0.000275	BTG2,CEACAM1,IER3,SMAD5
Mt1	other			0.000275	CCND1,GSTP1,JUN,NFKBIA
K-252	chemical drug		-0.068	0.000275	JUN,MMP1,NRN1,SPP1
filgrastim	biologic drug		0.376	0.000276	BTG2,CD46,CEACAM1,CLU,EXT1,GOLIM4,IL32,ISOC1,JUN,LDHB,PRDX2,S100A4,SPP1,VIM,ZFP36L1
PRKAA1	kinase		-1.718	0.000277	BTG1,CLU,DDIT3,FN1,GPX1,NFKBIA,PMEPA1,RND3,ZFP36L1
MKNK1	kinase		1.492	0.000277	AGRN,CLU,MMP1,PDLIM5,PLTP,SERPINH1,SPARC,TAGLN,VIM
PPARD	ligand-dependent nuclear receptor		0.172	0.000283	AQP3,ASS1,Ccl2,CCND1,CCND2,FN1,GAS6,ICAM1,LDHB,ST3GAL5,TFF3,UBC
LTBR	transmembrane receptor			0.000283	Ccl2,CLU,DSC3,ICAM1,NFKBIA
CALR	transcription regulator		0.404	0.000283	Ccl2,CRABP2,DDIT3,FN1,ICAM1
CX3CL1	cytokine		-0.573	0.000289	ADAMTS1,CRABP2,EGFR,ICAM1,PROM1,SPP1,TGFB2,TIMP1
TNFSF12	cytokine		-0.748	0.000292	Ccl2,CCND1,ICAM1,MMP1,MT-CO2,NFKBIA,TIMP1
NS-398	chemical reagent		-0.447	0.000292	BTG2,CCND1,F3,ICAM1,PRDX1,SPP1,TFRC
SMARCB1	transcription regulator		-0.912	0.000294	ACTR2,BTG1,CCND1,CEACAM1,COL18A1,MDM2,MMP1,RND3,SMAD5,SPARC
SOCS1	other		1.102	0.000303	Ccl2,CCND1,CCND2,ICAM1,IRS2,JUN,MMP1,MUC1
obeticholic acid	chemical drug		-0.485	0.000311	Ccl2,CCN2,FN1,ICAM1,TIMP1
tacrolimus	chemical drug		1.456	0.000317	AREG,Ccl2,CCND1,FN1,JUN,NFKBIA,PIK3R1,PROM1,SMAD7,SPP1,WLS
UTP	chemical - endogenous mammalian		0.187	0.000318	Ccl2,F3,ICAM1,SPP1
CCR1	G-protein coupled receptor		-1.109	0.000318	Ccl2,SPARC,SPP1,VIM
TFPI2	other		-1.98	0.000318	AREG,BTG2,CCND1,S100A4
glucocorticoid	chemical drug		-0.23	0.000319	AHR,CCN2,CEBPD,CLU,DDIT3,EGFR,FN1,ICAM1,IGFBP3,NFKBIA,SPP1,TGFB2
phytohemagglutinin	chemical drug	Activated	2.557	0.000319	BTG1,CCND2,CD46,COL18A1,COL4A5,CUX1,GATA3,ICAM1,IFNGR2,SPP1,TFPI,TIMP1
BCL2	transporter		0.93	0.000327	CCND1,ICAM1,ITGB1,MDM2,NFKBIA,TGFB2,TIMP1
potassium chloride	chemical drug			0.000327	BTG2,Ccl2,DDIT3,JUN,PDIA3,PIK3R1,SPP1
NKX2-3	transcription regulator		1.249	0.000328	BMPR2,BTG1,CXCL16,H2AC18/H2AC19,MT1M,PAWR,SMAD7,SOX2,TCIM,TFF3
FGF7	growth factor		0.647	0.000333	CCND1,CEBPD,DDX5,EGFR,PLAU,SDC1
MBNL1	other			0.000336	PROM1,SOX2,TGFB2
RB1CC1	other			0.000336	CCND1,SKIL,SMAD7
C9	other			0.000336	Ccl2,FN1,ICAM1
ITGA3	other			0.000336	FN1,ITGA2,PLAU
JMF3086	chemical reagent			0.000336	Ccl2,CCND1,VIM
Laminin5	complex			0.000336	FN1,SPARC,SPP1
torkinib	chemical drug		-0.594	0.00034	ADAMTS1,AHR,ANKRD1,BTG1,CCN2,CCND1,ITGA2,PMEPA1,SMAD7
EFNA5	kinase		-1.41	0.000342	CCN2,CRABP2,EGFR,KRT4,KRT7
BSG	transporter		-0.497	0.000342	CCND1,MMP1,PLAU,PRAP1,VIM
TIMP3	other		0.447	0.000342	JUN,SKIL,SMAD5,SMAD7,VIM
IL11RA	transmembrane receptor			0.000342	Ccl2,DUSP5,ICAM1,SOX2,TIMP1
pristane	chemical toxicant			0.000342	Ccl2,FN1,HNRNPA2B1,ICAM1,VIM
SPRY2	other		0.592	0.000346	EGFR,GLRX,IGFBP3,ITGA2,LY96,SPP1,TFPI
ACOX1	enzyme		-0.707	0.000349	ADAMTS1,BAAT,DDIT3,EGFR,GSTP1,LY6D,NUPR1,Saa3
TAL1	transcription regulator		-0.555	0.000365	ADGRG1,AFDN,DSC3,GATA3,ICAM1,JUN,MARCKS,MSLN,MUC1,NFKBIZ
CNR2	G-protein coupled receptor		-1.154	0.000365	Ccl2,CCN2,CCND1,FN1
7(R)-maresin 1	chemical - endogenous mammalian		0	0.000365	AREG,Ccl2,JUN,TGFB2
TICAM1	other	Inhibited	-2.786	0.000366	Apol10a (includes others),Apol7a (includes others),Ccl2,CEBPD,CFB,ICAM1,NFKBIA,NFKBIZ
losartan potassium	chemical drug		-1.261	0.000366	Ccl2,CCN2,F3,FN1,PDGFA,SPP1,TGFB2,TIMP1
roscovitine	chemical drug		-0.277	0.000375	CCN2,CCND1,FN1,JUN,MDM2
HYAL1	enzyme		1	0.000375	ADAMTS5,ARRDC4,BMPR2,SPP1,TAGLN
TEAD3	transcription regulator		0.156	0.000375	CCN2,NFKBIZ,TAGLN,TP63,TPM1
CD28	transmembrane receptor		1.134	0.000379	AHR,BHLHE40,BTG1,CCND1,CCND2,GATA3,H2AC18/H2AC19,JUN,MSLN,NCL,NFKBIA,PTMA,TFRC
Gsk3	group		1.028	0.000382	CCND1,DDIT3,EGFR,ICAM1,JUN,SPP1
MAP3K7	kinase		-0.739	0.000382	Ccl2,CFB,ITGB1,JUN,MMP1,Saa3
EWSR1-FLI1	fusion gene/product		-0.777	0.000382	CCN2,CCND1,MYH9,NFKBIZ,TAGLN,TPM1
fenofibrate	chemical drug		0.711	0.000384	Ccl2,CCND1,CLU,DDIT3,EGFR,ICAM1,JUN,LDHB,LY6D,PLTP,TIMP1
AGN194204	chemical drug		0.102	0.000391	AHR,ARL4C,ASS1,CRABP2,EMP3,GATA3,IRS2,PLAC8,SPP1,TIMP1
oleic acid	chemical - endogenous mammalian		-0.161	0.000401	AQP3,Ccl2,CLU,DDIT3,ICAM1,IGFBP3,NFKBIA,WWTR1
ethanol	chemical - endogenous mammalian		-1.16	0.000402	Ccl2,CCN2,CCND1,CDH13,CEBPD,CLU,DDIT3,DKK1,EGFR,ICAM1,JUN,SOX2,TFF3,TGFB2,TIMP1
RETNLB	other		0.765	0.000408	Ccl2,CCN2,FN1,IRS2,Saa3,TIMP1
CLIC4	ion channel		-1.342	0.00041	CFI,EFEMP1,IER3,PLTP,VIM
EIF2B5	translation regulator			0.000418	DDIT3,P4HA1,TAGLN,VIM
BGN	other			0.000418	CCND1,EGFR,PLTP,UTRN
SFRP4	transmembrane receptor			0.000418	AREG,CCND1,FN1,VIM
LAMP2	enzyme		1.994	0.000418	COL4A5,DDIT3,FN1,ITGA6
VCP	enzyme			0.000418	Ccl2,DDIT3,NCL,SYNE2
IRAK3	kinase		-0.152	0.000418	Ccl2,CCN2,NFKBIA,VIM
MST1R	kinase		-0.152	0.000418	CCND1,ICAM1,JUN,VIM
sangivamycin	chemical drug			0.000418	JUN,MMP1
AMOT	other			0.000418	ANKRD1,CCN2
myosin-light-chain kinase	group			0.000418	CCND1,EGFR
NOP58	enzyme			0.000418	CCND1,LTF
KLHL2	other			0.000418	CCND1,JUN
AMOTL1	other			0.000418	ANKRD1,CCN2
KLHL21	enzyme			0.000418	NFKBIA,NFKBIZ
methylamphotericin B	chemical drug			0.000418	SPP1,TIMP1
SERTAD1	transcription regulator			0.000418	CCND1,SET
SEMA3D	other			0.000418	CCND1,EGFR
YARS1	enzyme			0.000418	F3,NFKBIA
riociguat	chemical drug			0.000418	SPP1,TIMP1
SLC3A2	transporter			0.000418	ANKRD1,CCN2
EIF2B1	translation regulator			0.000418	CCND1,DDIT3
DDOST	enzyme			0.000418	Ccl2,PROM1
DLST	enzyme			0.000418	JUN,PIK3R1
silvestrol	chemical - endogenous non-mammalian			0.000418	JUN,MUC1
EIF4A1	translation regulator			0.000418	DDIT3,MUC1
N-butyryl arginine	chemical reagent			0.000418	DAG1,UTRN
3-hydroxybutyrate arginate	chemical reagent			0.000418	DAG1,UTRN
singlet oxygen	chemical - endogenous mammalian			0.000418	EGFR,ICAM1
natamycin	chemical drug			0.000418	SPP1,TIMP1
LFM-A13	chemical drug			0.000418	CCND2,IFNGR2
mycophenolate mofetil	chemical drug			0.000418	FN1,ICAM1
potassium cyanide	chemical reagent			0.000418	MMP1,TIMP1
C66	chemical reagent			0.000418	Ccl2,ICAM1
3,4-methylenedioxyamphetamine	chemical drug			0.000418	EIF4G2,JUN
TNFSF13B	cytokine		0.164	0.000419	ASS1,CCND2,DUSP5,F3,GAS6,ICAM1,JUN,SPP1
Rxr	group			0.00043	AQP3,BTG2,LTF,MMP1,PDGFA,PLTP,SPP1
Pdgfr	group			0.000434	AREG,FN1,VIM
Laminin1	complex			0.000434	DAG1,MT1B,MT1F
EHD1	other			0.000434	CCND1,ITGB1,VIM
FRS2	other			0.000434	ITGA6,PROM1,TAGLN
PPP5C	phosphatase			0.000434	AHR,CCND1,MDM2
FZD4	G-protein coupled receptor			0.000434	ALDH1A1,PROM1,VIM
CXCL1	cytokine			0.000434	Ccl2,ICAM1,MMP1
HPSE	enzyme			0.000434	F3,PLAU,SDC1
Complement	complex			0.000434	CLU,F3,PDGFA
pectin	chemical drug			0.000434	Ccl2,CCN2,SPP1
ruxolitinib	chemical drug		0.816	0.000436	CCND1,MT-ATP6,MT-ND3,PRDX2,PRDX5,PYCARD
MACROH2A1	other		0	0.000436	CCND2,FN1,LTB,PLAU,SOX2,SPARC
NTRK2	kinase			0.000436	CCND1,CCND2,PIK3R1,PYCARD,SPP1,VIM
MIF	cytokine		-1.191	0.000438	Ccl2,CCND1,CXCL16,ICAM1,JUN,MMP1,TGFBI,TIMP1
deoxycholate	chemical - endogenous mammalian		-0.895	0.000447	CCND1,DDIT3,GLS,PLAU,TP63
NOG	growth factor	Inhibited	-2	0.000447	CCN2,CXXC5,FST,SMAD5,SPP1
NFKBIB	transcription regulator		0.469	0.000447	ICAM1,NFKBIA,PLAU,Saa3,SMAD7
mir-30	microRNA		-1.172	0.000447	Ccl2,CCN2,ITGA2,SMAD5,VIM
PF4	cytokine		0.398	0.000466	F3,FN1,ICAM1,NFKBIA,NFKBIZ,SOX2
mir-31	microRNA			0.000475	DKK1,ITGA2,RDX,SPP1
suramin	chemical drug		0.958	0.000475	Ccl2,F3,FST,ICAM1
carbenoxolone	chemical toxicant		1.214	0.000475	CCN2,DEPP1,SPP1,TIMP1
arsenic	chemical toxicant		0.865	0.000475	DDIT3,EGFR,LTF,SPINK1
AICAR	chemical - endogenous mammalian		-1.081	0.000477	CCND1,EGFR,FN1,GATA3,GPX1,MDM2,PRDX1
EIF2AK3	kinase	Inhibited	-2.042	0.000479	BTG2,Ccl2,CCND1,DDIT3,JUN,NUPR1,PDIA3,ZFP36
CDK9	kinase			0.000487	CCND2,DDIT3,NCL,NFKBIA,VIM
NOX4	enzyme		-0.327	0.000487	Ccl2,FN1,ICAM1,Saa3,VIM
SAFB	other		1.342	0.000487	JUN,LTB,NEDD9,NUPR1,TCIM
salicylic acid	chemical drug		-1.067	0.000487	BGN,CCN2,DDIT3,F3,KITLG
rifampin	chemical drug			0.0005	ALDH1A1,CES1,CTNNAL1,GSTP1,LAMA3,MT1G,MT1H,SPP1
CST5	other		-0.302	0.000507	EIF5B,EMP3,HNRNPA2B1,HNRNPA3,IQGAP2,MAL2,NCL,PDLIM5,PRDX1,PRDX2,VIM
GATA2	transcription regulator		0.194	0.000524	ADGRG1,Ccl2,CCND1,CES1,GATA3,ICAM1,IGFBP7,ITGA2,LTF,LYPD6B,PLK2,Ppbp,SOX2,TFRC
USF1	transcription regulator			0.000529	CEACAM1,GATA3,IGFBP3,MYH9,P4HA1,SPP1
IFI16	transcription regulator		-1.28	0.000529	AREG,CCND1,GPX1,ICAM1,MDM2,NFKBIA
5-O-mycolyl-beta-araf-(1->2)-5-O-mycolyl-alpha-araf-(1->1')-glycerol	chemical - endogenous non-mammalian	Inhibited	-2.4	0.000529	ADAMTS5,ICAM1,IER3,MMP1,NFKBIZ,RND3
mycophenolic acid	chemical drug		1.633	0.000529	CCN2,CCND2,CD46,CLU,FN1,PDLIM5
mir-1	microRNA	Inhibited	-2.433	0.000529	CCND1,CCND2,FN1,HNRNPA3,PDGFA,UTRN,ZFP36L1
FUS	transcription regulator			0.00053	CCND1,EIF4G2,ICAM1,JPT1,NCL
ROR1	kinase		1.964	0.000538	CCN2,GAS6,GLS,VIM
PRKG1	kinase		-1.067	0.000538	CCN2,CCND1,FN1,TAGLN
Rac	group			0.000547	CCND1,CD9,MMP1
doramapimod	chemical drug			0.000547	CCN2,CCND1,TP63
F10	peptidase			0.000547	CCN2,F3,ICAM1
MGAT3	enzyme			0.000547	DAG1,ITGA2,PROM1
LAMC1	other			0.000547	FN1,TGFB2,VIM
N,N-dimethylarginine	chemical - endogenous mammalian			0.000547	CCN2,FN1,ICAM1
mir-15	microRNA	Inhibited	-2.167	0.000563	Ccl2,CCND1,CCND2,EGFR,EIF4G2,TIMP1
PRMT1	enzyme	Activated	2.233	0.000563	CCND1,EGFR,FN1,SMAD7,SPINK1,VIM
amphetamine	chemical drug		1.387	0.000563	EIF4G2,F3,ICAM1,JPT1,JUN,RDX
ZBTB20	transcription regulator		0.6	0.000575	GAS6,LDHB,NEDD9,NFKBIA,TFRC
MAP2K7	kinase			0.000575	CCND1,FN1,ITGB1,PDIA3,PLAU
FOSL2	transcription regulator			0.000575	Ccl2,F3,MMP1,SPP1,TIMP1
EFNA2	kinase		-0.447	0.000575	CCN2,CRABP2,CUX1,KRT4,KRT7
ADM	other		1.477	0.000575	Ccl2,FN1,ICAM1,SMAD7,SPP1
luteolin	chemical drug		1.165	0.000575	CCND1,GCLM,ICAM1,JUN,MMP1
dextran sulfate	chemical drug		-0.44	0.000576	ADAMTS1,AHR,Ccl2,CCN2,CCND1,COL18A1,ICAM1,LY96,PDGFA,Saa3,SDC1,TGFB2
ELAVL1	other	Activated	2.193	0.000586	ANKRD1,CCN2,GATA3,NCL,NFKBIA,PROM1,PTMA,TP63,VIM,ZFP36
Nr1h	group		0	0.000593	ALDH1A1,AQP3,Ccl2,CCND2,ECE1,LTB,NFKBIZ,PLTP
NCF1	enzyme		0	0.000607	Ccl2,F3,FN1,ICAM1
C1QA	other		-0.218	0.000607	Ccl2,F3,TIMP1,VIM
HLX	transcription regulator		0	0.000607	ANKRD1,AREG,ICAM1,JUN
trichloroethylene	chemical toxicant		-0.447	0.000623	ECE1,IGFBP3,MDM2,RTN4,SPARC
PTPN6	phosphatase		-1.387	0.000623	Ccl2,CCND1,FN1,TIMP1,VIM
di(2-ethylhexyl) phthalate	chemical toxicant		-1.387	0.000623	CCND2,CEACAM1,EGFR,JUN,ZFP36
9,10-dimethyl-1,2-benzanthracene	chemical toxicant		0.492	0.000623	AHR,AREG,CCND1,EGFR,JUN
benzene	chemical toxicant		-0.447	0.000623	ECE1,IGFBP3,MDM2,RTN4,SPARC
BCL6	transcription regulator		-1.168	0.000625	Ccl2,CCND1,CCND2,GATA3,LDHB,MED24,PRSS23,SDC1,TIMP1,VWA5A
SBDS	other			0.000637	BEX1,CCN2,DDIT3,IGFBP7,PTBP3,SPP1
sodium chloride	chemical - endogenous mammalian		-0.207	0.000637	Ccl2,CCN2,FN1,GPX1,ICAM1,SPP1
vorinostat	chemical drug		0.783	0.00066	ADAMTS1,CCND1,CCND2,CLU,DDIT3,EGFR,ICAM1,JUN,NFKBIA,ST3GAL5,VIM
AKT2	kinase		1.93	0.000675	Ccl2,GCLM,ITGB1,TIMP1,VIM
LRP1	transmembrane receptor		1.491	0.000675	Ccl2,DDIT3,ITGB1,LRP1,PRDX5
nystatin	chemical drug			0.000678	ICAM1,SPP1,TIMP1
cetuximab	biologic drug			0.000678	EGFR,FN1,HSPB1
MT-TM	other			0.000678	MT-CO2,MT-CYB,MT-ND1
USP38	peptidase			0.000678	FN1,Saa3,TIMP1
SPTLC2	enzyme			0.000678	CCN2,DDIT3,TIMP1
N'-((4-oxo-4H-chromen-3-yl)methylene)nicotinohydrazide	chemical reagent			0.000678	CCND2,IER3,SDC1
MFGE8	other			0.000678	Ccl2,CCN2,CCND1
DIRAS3	enzyme			0.000678	CCND1,MT1B,MT1G
TRRAP	transcription regulator			0.000678	CCND2,MDM2,NCL
SP2	transcription regulator			0.000678	CCND1,CEACAM1,SERPINH1
EDNRA	transmembrane receptor			0.000678	ECE1,ICAM1,TIMP1
Ptgs2os2	other			0.000678	Ccl2,DDIT3,Saa3
UBR5	enzyme			0.000678	CCND1,MDM2,SOX2
DEK	transcription regulator			0.000678	Ccl2,NFKBIA,PRDX6
gamma-tocotrienol	chemical drug			0.000678	CCND1,JUN,NFKBIA
PSMB11	peptidase		1.89	0.000678	Ccl2,CCND1,CXCL17,MT-ATP6,MT-CO3,MT-ND1,TGFB2
pyrrolidine dithiocarbamate	chemical reagent		0.763	0.000678	ASS1,Ccl2,CCN2,GCLM,ICAM1,MMP1,NFKBIA
geldanamycin	chemical drug		-0.529	0.000679	BGN,CCND1,CEBPD,CLU,DBNDD2,EGFR,GSTP1,IRS2,ITGB1,JUN,MDM2
ANXA2	other		0.277	0.000681	IGFBP3,JUN,MDM2,MMP1
THBS4	other		-0.594	0.000681	Ccl2,ICAM1,TGFB2,VIM
4-(2-aminoethyl)benzenesulfonylfluoride	chemical - protease inhibitor		0	0.000681	DDIT3,ENPP3,FN1,TAGLN
cicaprost	chemical drug		1	0.000681	ADAMTS1,ADAMTS5,Ppbp,SDC1
LMO2	transcription regulator		-1.897	0.000699	ADGRG1,AHR,BMPR2,CCND2,CDH13,COL18A1,GATA3,IRS2,ITM2C,SYNE2,TGFB2
panobinostat	chemical drug		0.277	0.000729	CCND2,CEBPD,FN1,TP63,VIM
nickel chloride	chemical toxicant		0.447	0.000729	GCLM,GLRX,GPX1,JUN,P4HA1
HDAC2	transcription regulator		-0.378	0.000729	CCND1,DKK1,F3,MDM2,NFKBIA,PLAU,TAGLN,TP63
SUPT16H	transcription regulator		0.152	0.000746	CCND1,DUSP5,EXT1,IGFBP7,PDGFA,PLAU,TFPI
CFTR	ion channel		0	0.00076	Ccl2,CFI,NFKBIA,NFKBIZ,Saa3,TIMP1
1-palmitoyl-2-(5-oxovaleroyl)-sn-glycero-3-phosphorylcholine	chemical reagent		0.218	0.000762	ICAM1,IGFBP3,PMEPA1,VIM
PHB1	transcription regulator		-1.956	0.000762	CCND1,MDM2,NFKBIA,PDGFA
NF1	other			0.000762	CCND1,ICAM1,NCL,PDGFA
PAK1	kinase		0.947	0.000762	CCND1,F3,FN1,TFPI
MIR17HG	other		-1.912	0.000782	BMPR2,CCND1,ECE1,LAMA5,LRP1,SEMA3E,TAGLN
FKBP10	enzyme		-1.342	0.000786	BGN,COL18A1,Saa3,SPP1,TIMP1
phorbol esters	chemical - other		0.588	0.000805	JUN,MMP1,PDGFA,PLAU,SLC12A2,TIMP1
GAS2L3	other			0.000827	BTG2,CCND2,PLK2
PMP22	other			0.000827	EMP3,JUN,SOX2
BLNK	other			0.000827	CCND2,JUN,MDM2
IGFBP1	other			0.000827	IGFBP3,ITGA2,ITGB1
PRDX2	enzyme			0.000827	CCND1,ICAM1,PRDX2
1,1-bis(3'-indolyl)-1-(4-hydroxyphenyl)methane	chemical reagent			0.000827	CCN2,EGFR,FN1
morin	chemical - endogenous non-mammalian			0.000827	CCND1,COL18A1,TIMP1
[truncated: 2,330 more rows]

## Sheet: Table S7D
Table S7D. Upstream regulator analysis of DEGs at D9. The results of upstream regulator analysis using IPA are shown for DEGs at D9 of differentiation. Column A and B lists the putative regulator and description of the type of molecule respectively. Column C and D show the predicted activation status and Z-score respectively. Column E gives the p-value and column F lists the molecules from the da…
[truncated: 3,445 more rows]

[truncated: 4 more sheets: Table S7E, Table S7F, Table S7G, Table S7H]
