# Supplementary material for: CFTR represses a PDX1 axis to govern pancreatic ductal cell fate
Source: iScience. 2024 Nov 15;27(12):111393. doi: 10.1016/j.isci.2024.111393 (PMC11647141; doi:10.1016/j.isci.2024.111393)
Supplement: Table S8. DEGs in ductal subpopulations, related to Figure S6 — (A) The DEGs in WT ductal 1 subpopulation. (B) The DEGs in WT ductal 2 subpopulation. (C) The DEGs in WT ductal 3 subpopulation. (D) The DEGs in CF ductal 1 subpopulation. (E) The DEGs in CF ductal 2 subpopulation are shown. (F) The DEGs in CF ductal 3 subpopulation are shown. (G) The Z scores of DEGs in ductal subpopulations identified in WT and CF PDEs. (H) The DEGs in ductal cells of WT and CF PDEs, and their Z scores for expression across all time points of differentiation. [file mmc9.xlsx]

## Sheet: Table S8A
Table S8A. DEGs of WT ductal 1 subpopulation. The differentially expressed genes (DEGs) in WT ductal 1 subpopulation are shown. Column A lists the DEG, column B shows the p-value, column C lists the average log2(fold change). Column D indicates the cluster number assigned to the ductal subpopulation. Columns E-G show the corresponding human, mouse and pig orthologs respectively.
Gene	p_val	avg_log2FC	cluster	Human.gene.name	Mouse.gene.name	Pig.gene.name
ACKR3	0	1.04177	ductal_1	ACKR3	Ackr3	ACKR3
ACTB	0	0.594751	ductal_1	ACTB	Actb	ACTB
ACTG1	0	1.1675	ductal_1	ACTG1	Actg1	ACTG1
ACTN1	0	1.19764	ductal_1	ACTN1	Actn1	ACTN1
ACY1	0	0.610562	ductal_1	ABHD14A-ACY1	Acy1
ACY1	0	0.610562	ductal_1	ACY1	Acy1
ADAMTS7	0	0.635708	ductal_1	ADAMTS7	Adamts7	ADAMTS7
AGBL3	0	0.501738	ductal_1	AGBL3	Agbl3
AGRN	0	1.28901	ductal_1	AGRN	Agrn	AGRN
AKAP9	0	0.749755	ductal_1	AKAP9	Akap9	AKAP9
AKR1A1	0	0.660633	ductal_1	AKR1A1	Akr1a1	AKR1A1
AKR1B1	0	0.61153	ductal_1	AKR1B1	Akr1b3	AKR1B1
ANKRD1	0	1.52375	ductal_1	ANKRD1	Ankrd1	ANKRD1
ANXA2	0	1.04523	ductal_1	ANXA2	Anxa2	ANXA2
APLP2	0	1.1963	ductal_1	APLP2	Aplp2	APLP2
ARF4	0	0.574748	ductal_1	ARF4	Arf4	ARF4
ARL4C	0	1.07547	ductal_1	ARL4C	Arl4c	ARL4C
ARL5C	0	0.565827	ductal_1
ARL6IP5	0	1.32779	ductal_1	ARL6IP5	Arl6ip5	ARL6IP5
ARPC5	0	0.598624	ductal_1	ARPC5	Arpc5	ARPC5
ARSA	0	0.861393	ductal_1	ARSA	Arsa	ARSA
ATP6AP2	0	0.674858	ductal_1	ATP6AP2	Atp6ap2	ATP6AP2
B4GALT1	0	1.00215	ductal_1	B4GALT1	B4galt1	B4GALT1
BAX	0	0.698601	ductal_1	BAX	Bax
BLOC1S2	0	1.16083	ductal_1	BLOC1S2	Bloc1s2	BLOC1S2
BNIP3L	0	0.947329	ductal_1	BNIP3L	Bnip3l	BNIP3L
BPGM	0	1.71411	ductal_1	BPGM	Bpgm	BPGM
BSG	0	0.973271	ductal_1	BSG	Bsg
C2CD2	0	0.540631	ductal_1	C2CD2	C2cd2	C2CD2
CADM1	0	1.22306	ductal_1
CALD1	0	4.12557	ductal_1	CALD1	Cald1	CALD1
CALM1	0	1.06689	ductal_1	CALM2	Calm2
CALR	0	1.125	ductal_1	CALR	Calr	CALR
CARHSP1	0	1.078	ductal_1	CARHSP1	Carhsp1	CARHSP1
CAV1	0	0.666502	ductal_1	CAV1	Cav1	CAV1
CCPG1	0	0.649306	ductal_1	CCPG1	Ccpg1	CCPG1
CCT7	0	0.666018	ductal_1	CCT7	Cct7	CCT7
CD151	0	0.74659	ductal_1	CD151	Cd151	CD151
CD59	0	0.650721	ductal_1		Cd59a
CD59	0	0.650721	ductal_1	CD59	Cd59b
CD59	0	0.650721	ductal_1	CD59	Cd59a
CD59	0	0.650721	ductal_1		Cd59b
CD70	0	0.746137	ductal_1	CD70	Cd70	CD70
CD80	0	0.443752	ductal_1	CD80	Cd80	CD80
CD99	0	1.07631	ductal_1
CDC42	0	0.769148	ductal_1
CDC42EP3	0	1.12486	ductal_1	CDC42EP3	Cdc42ep3	CDC42EP3
CDH13	0	1.27424	ductal_1
CDH6	0	1.88488	ductal_1	CDH6	Cdh6	CDH6
CDKN1A	0	1.6124	ductal_1	CDKN1A	Cdkn1a	CDKN1A
CDV3	0	0.792726	ductal_1
CERCAM	0	0.342362	ductal_1	CERCAM	Cercam	CERCAM
CFL1	0	0.618673	ductal_1
CHSY1	0	0.630471	ductal_1
CLCA2	0	1.50931	ductal_1
CLEC3A	0	1.02105	ductal_1	CLEC3A	Clec3a	CLEC3A
CLPS	0	1.06741	ductal_1	CLPS	Clps	CLPS
CLSTN1	0	0.836133	ductal_1	CLSTN1	Clstn1	CLSTN1
CLTB	0	0.839889	ductal_1	CLTB	Cltb	CLTB
CLU	0	2.65563	ductal_1	CLU	Clu	CLU
CMTM7	0	0.385781	ductal_1
CNN3	0	1.29057	ductal_1	CNN3	Cnn3	CNN3
COL12A1	0	0.484064	ductal_1	COL12A1	Col12a1	COL12A1
COL18A1	0	1.75496	ductal_1
COL4A1	0	0.445837	ductal_1	COL4A1	Col4a1
COL4A2	0	0.362845	ductal_1	COL4A2	Col4a2	COL4A2
COL4A4	0	1.12445	ductal_1	COL4A4	Col4a4	COL4A4
COL5A2	0	1.34573	ductal_1	COL5A2	Col5a2	COL5A2
COLGALT1	0	0.904578	ductal_1	COLGALT1	Colgalt1	COLGALT1
CRABP2	0	1.57013	ductal_1	CRABP2	Crabp2	CRABP2
CREB3L2	0	0.764659	ductal_1	CREB3L2	Creb3l2	CREB3L2
CRIM1	0	0.885566	ductal_1	CRIM1	Crim1	CRIM1
CRLF1	0	0.89757	ductal_1
CSF1	0	0.726147	ductal_1	CSF1	Csf1	CSF1
CTNNB1	0	0.956621	ductal_1	CTNNB1	Ctnnb1	CTNNB1
CTSB	0	1.05594	ductal_1	CTSB	Ctsb	CTSB
CTSH	0	1.25466	ductal_1	CTSH	Ctsh	CTSH
CUNH5orf24	0	0.646357	ductal_1
CUX1	0	1.29835	ductal_1
DDIT4	0	0.877818	ductal_1	DDIT4	Ddit4	DDIT4
DPEP1	0	0.996344	ductal_1	DPEP1	Dpep1	DPEP1
DPP7	0	1.11117	ductal_1	DPP7	Dpp7	DPP7
DRAXIN	0	1.25993	ductal_1	DRAXIN	Draxin	DRAXIN
DYNC1I2	0	0.664728	ductal_1	DYNC1I2	Dync1i2	DYNC1I2
ECE1	0	1.11358	ductal_1	ECE1	Ece1	ECE1
EDF1	0	0.450192	ductal_1
EDIL3	0	1.17062	ductal_1	EDIL3	Edil3	EDIL3
EHD1	0	1.15469	ductal_1	EHD1	Ehd1	EHD1
EIF4A1	0	0.475854	ductal_1	EIF4A1	Eif4a1	EIF4A1
ENO2	0	0.490427	ductal_1	ENO2	Eno2	ENO2
EPHB6	0	0.753449	ductal_1	EPHB6	Ephb6	EPHB6
EPHX1	0	0.780991	ductal_1	EPHX1	Ephx1	EPHX1
F3	0	1.83757	ductal_1	F3	F3	F3
FADS3	0	1.84392	ductal_1	FADS3	Fads3	FADS3
FAM20C	0	1.01636	ductal_1	FAM20C	Fam20c	FAM20C
FAM89A	0	0.556826	ductal_1
FHL2	0	0.976322	ductal_1	FHL2	Fhl2	FHL2
FLNA	0	1.18887	ductal_1	FLNA	Flna	FLNA
FLNB	0	1.08454	ductal_1	FLNB	Flnb	FLNB
FLRT2	0	0.410403	ductal_1	FLRT2	Flrt2	FLRT2
FMO2	0	0.609226	ductal_1	FMO2	Fmo2	FMO2
FN1	0	3.3625	ductal_1	FN1	Fn1	FN1
FOXO1	0	0.683258	ductal_1
FSTL3	0	1.12906	ductal_1
FTH1	0	0.576481	ductal_1
FUOM	0	0.467801	ductal_1
FXYD6	0	0.311675	ductal_1	FXYD6	Fxyd6
FZD2	0	0.411053	ductal_1	FZD2	Fzd2	FZD2
GADD45B	0	0.846321	ductal_1	GADD45B	Gadd45b	GADD45B
GAS6	0	0.644302	ductal_1	GAS6	Gas6	GAS6
GASK1B	0	0.604223	ductal_1	GASK1B	Gask1b	GASK1B
GGT6	0	1.05252	ductal_1	GGT6	Ggt6	GGT6
GJB4	0	0.518949	ductal_1	GJB4	Gjb4	GJB4
GLS	0	1.02084	ductal_1	GLS	Gls	GLS
GNB1	0	0.604824	ductal_1
GORAB	0	0.701902	ductal_1	GORAB	Gorab	GORAB
GPC1	0	1.87902	ductal_1	GPC1	Gpc1	GPC1
GPC4	0	0.581874	ductal_1
GPX8	0	0.49921	ductal_1
GRN	0	0.580348	ductal_1	GRN	Grn	GRN
HEXB	0	0.806499	ductal_1
HHIPL1	0	0.473846	ductal_1	HHIPL1	Hhipl1
HOXA3	0	0.474138	ductal_1	HOXA3	Hoxa3	HOXA3
HR	0	0.786523	ductal_1	HR	Hr	HR
HS6ST1	0	0.830713	ductal_1	HS6ST1	Hs6st1	HS6ST1
HSD17B11	0	0.727938	ductal_1	HSD17B11	Hsd17b11	HSD17B11
HSPA13	0	0.932971	ductal_1	HSPA13	Hspa13	HSPA13
HTRA1	0	2.08259	ductal_1
ICAM1	0	0.886518	ductal_1	ICAM1	Icam1	ICAM1
IGFBP7	0	0.999613	ductal_1
IL32	0	1.77262	ductal_1
INHBA	0	0.724659	ductal_1	INHBA	Inhba	INHBA
IRX5	0	0.545487	ductal_1	IRX5	Irx5	IRX5
ITGB1	0	1.56087	ductal_1	ITGB1	Itgb1	ITGB1
ITGB3	0	0.964862	ductal_1		Itgb3	ITGB3
ITGB3	0	0.964862	ductal_1	ITGB3	Itgb3	ITGB3
ITGB4	0	1.61443	ductal_1	ITGB4	Itgb4	ITGB4
ITGB6	0	1.98384	ductal_1	ITGB6	Itgb6	ITGB6
ITM2C	0	1.13547	ductal_1	ITM2C	Itm2c	ITM2C
JAG1	0	1.20193	ductal_1	JAG1	Jag1	JAG1
JPT1	0	1.18909	ductal_1	JPT1	Jpt1
KDM5B	0	0.752064	ductal_1	KDM5B	Kdm5b	KDM5B
KIFAP3	0	0.69869	ductal_1	KIFAP3	Kifap3	KIFAP3
KIFC3	0	0.733099	ductal_1	KIFC3	Kifc3	KIFC3
KLF7	0	0.912785	ductal_1	KLF7	Klf7	KLF7
KRT18	0	0.647026	ductal_1	KRT18	Krt18	KRT18
LAMA3	0	1.85784	ductal_1	LAMA3	Lama3	LAMA3
LAMA4	0	1.005	ductal_1	LAMA4	Lama4	LAMA4
LAMB3	0	1.68873	ductal_1	LAMB3	Lamb3	LAMB3
LAMC1	0	0.7433	ductal_1	LAMC1	Lamc1	LAMC1
LAMC2	0	1.57942	ductal_1	LAMC2	Lamc2	LAMC2
LAMP1	0	0.79296	ductal_1	LAMP1	Lamp1	LAMP1
LAPTM4A	0	0.595706	ductal_1	LAPTM4A	Laptm4a	LAPTM4A
LDHB	0	0.806002	ductal_1		Ldhb
LIMA1	0	0.829859	ductal_1	LIMA1	Lima1	LIMA1
LMNA	0	0.779321	ductal_1	LMNA	Lmna	LMNA
LOC101671395	0	0.786918	ductal_1	LGALS3BP	Lgals3bp	LGALS3BP
LOC101672135	0	0.650436	ductal_1
LOC101672555	0	3.19893	ductal_1
LOC101672661	0	0.601692	ductal_1
LOC101672835	0	0.974346	ductal_1	CDKN2B	Cdkn2b	CDKN2B
LOC101675486	0	1.04487	ductal_1	H3-3A	H3c4
LOC101675486	0	1.04487	ductal_1	H3-3A	H3c3
LOC101675486	0	1.04487	ductal_1	H3-3A	H3c7	H3-3A
LOC101675486	0	1.04487	ductal_1	H3-3A	H3c13
LOC101675486	0	1.04487	ductal_1	H3-3A	H3c14
LOC101675486	0	1.04487	ductal_1	H3-3A	H3c2	H3-3A
LOC101675486	0	1.04487	ductal_1	H3-3A	H3f3a	H3-3A
LOC101675486	0	1.04487	ductal_1	H3-3A	H3f3a
LOC101675486	0	1.04487	ductal_1	H3-3A	H3c2
LOC101675486	0	1.04487	ductal_1	H3-3A	H3c13	H3-3A
LOC101675486	0	1.04487	ductal_1	H3-3A	H3c15	H3-3A
LOC101675486	0	1.04487	ductal_1	H3-3A	H3c6
LOC101675486	0	1.04487	ductal_1	H3-3A	H3c15
LOC101675486	0	1.04487	ductal_1	H3-3A	H3c7
LOC101675486	0	1.04487	ductal_1	H3-3A	H3c14	H3-3A
LOC101675486	0	1.04487	ductal_1	H3-3A	H3c4	H3-3A
LOC101675486	0	1.04487	ductal_1	H3-3A	H3c6	H3-3A
LOC101675486	0	1.04487	ductal_1	H3-3A	H3c3	H3-3A
LOC101675626	0	0.940538	ductal_1	PFKP	Pfkp	PFKP
LOC101677669	0	0.653158	ductal_1
LOC101678227	0	0.644727	ductal_1	MSLN	Msln
LOC101678925	0	0.275543	ductal_1		Oacyl
LOC101679032	0	0.837025	ductal_1
LOC101679430	0	0.712579	ductal_1	ABCA1	Abca1	ABCA1
LOC101679740	0	2.72794	ductal_1
LOC101679831	0	1.41362	ductal_1	PLTP	Pltp	PLTP
LOC101679966	0	1.14827	ductal_1	TUBA3D	Tuba3b
LOC101680580	0	0.487439	ductal_1
LOC101681560	0	0.992809	ductal_1	HSPG2	Hspg2	HSPG2
LOC101681626	0	1.96536	ductal_1	ITGAV	Itgav	ITGAV
LOC101684668	0	1.19583	ductal_1	PSAP	Psap	PSAP
LOC101686001	0	0.967476	ductal_1
LOC101686051	0	2.60171	ductal_1	CCL2	Ccl2	CCL2
LOC101686987	0	1.03769	ductal_1
LOC101687358	0	0.525873	ductal_1
LOC101687698	0	2.20611	ductal_1
LOC101690213	0	1.24435	ductal_1	APOL2	Apol10a
LOC101690213	0	1.24435	ductal_1	APOL1	Apol7e
LOC101690213	0	1.24435	ductal_1	APOL4	Apol9b
LOC101690213	0	1.24435	ductal_1	APOL4	Apol7c
LOC101690213	0	1.24435	ductal_1	APOL2	Apol7a
LOC101690213	0	1.24435	ductal_1	APOL1	Apol10a
LOC101690213	0	1.24435	ductal_1	APOL2	Apol7e
LOC101690213	0	1.24435	ductal_1	APOL1	Apol8
LOC101690213	0	1.24435	ductal_1	APOL3	Apol7e
LOC101690213	0	1.24435	ductal_1	APOL3	Apol9a
LOC101690213	0	1.24435	ductal_1	APOL4	Apol10b
LOC101690213	0	1.24435	ductal_1	APOL2	Apol11b
LOC101690213	0	1.24435	ductal_1	APOL1	Apol10b
LOC101690213	0	1.24435	ductal_1	APOL1	Apol9b
LOC101690213	0	1.24435	ductal_1	APOL1	Apol7c
LOC101690213	0	1.24435	ductal_1	APOL2	Apol7c
LOC101690213	0	1.24435	ductal_1	APOL2	Apol11a
LOC101690213	0	1.24435	ductal_1	APOL4	Apol7b
LOC101690213	0	1.24435	ductal_1	APOL4	Apol11b
LOC101690213	0	1.24435	ductal_1	APOL2	Apol9a
LOC101690213	0	1.24435	ductal_1	APOL3	Apol7a
LOC101690213	0	1.24435	ductal_1	APOL3	Apol11a
LOC101690213	0	1.24435	ductal_1	APOL1	Apol11a
LOC101690213	0	1.24435	ductal_1	APOL2	Apol9b
LOC101690213	0	1.24435	ductal_1	APOL2	Apol10b
LOC101690213	0	1.24435	ductal_1	APOL2	Apol8
LOC101690213	0	1.24435	ductal_1	APOL3	Apol7c
LOC101690213	0	1.24435	ductal_1	APOL4	Apol11a
LOC101690213	0	1.24435	ductal_1	APOL4	Apol9a
LOC101690213	0	1.24435	ductal_1	APOL2	Apol7b
LOC101690213	0	1.24435	ductal_1	APOL3	Apol10a
LOC101690213	0	1.24435	ductal_1	APOL3	Apol7b
LOC101690213	0	1.24435	ductal_1	APOL1	Apol11b
LOC101690213	0	1.24435	ductal_1	APOL3	Apol9b
LOC101690213	0	1.24435	ductal_1	APOL4	Apol7a
LOC101690213	0	1.24435	ductal_1	APOL4	Apol8
LOC101690213	0	1.24435	ductal_1	APOL1	Apol7a
LOC101690213	0	1.24435	ductal_1	APOL4	Apol7e
LOC101690213	0	1.24435	ductal_1	APOL4	Apol10a
LOC101690213	0	1.24435	ductal_1	APOL1	Apol7b
LOC101690213	0	1.24435	ductal_1	APOL3	Apol8
LOC101690213	0	1.24435	ductal_1	APOL1	Apol9a
LOC101690213	0	1.24435	ductal_1	APOL3	Apol11b
LOC101690213	0	1.24435	ductal_1	APOL3	Apol10b
LOC101690503	0	0.902447	ductal_1
LOC101691886	0	0.820586	ductal_1	TMED9	Tmed9	TMED9
LOC101693255	0	0.620783	ductal_1	ANXA8L1	Anxa8
LOC101693255	0	0.620783	ductal_1	ANXA8	Anxa8
LOC106003631	0	1.22684	ductal_1
LOC123388183	0	0.653814	ductal_1
LOC123389897	0	0.563926	ductal_1	MAGED2	Maged2
LOC123390887	0	2.85022	ductal_1
LOC123393538	0	0.589169	ductal_1
LRIG3	0	0.657204	ductal_1	LRIG3	Lrig3	LRIG3
MAD2L2	0	0.898865	ductal_1	MAD2L2	Mad2l2	MAD2L2
MAF	0	0.794716	ductal_1
MAFB	0	1.14415	ductal_1
MAP1LC3B	0	0.594204	ductal_1
MAP4K4	0	1.22904	ductal_1
MARCKS	0	0.674287	ductal_1
MARCKSL1	0	1.10181	ductal_1	MARCKSL1	Marcksl1	MARCKSL1
MDK	0	1.60341	ductal_1	MDK	Mdk	MDK
MDM2	0	2.26714	ductal_1	MDM2	Mdm2	MDM2
MEGF6	0	1.13782	ductal_1	MEGF6	Megf6	MEGF6
MLF2	0	1.10927	ductal_1	MLF2	Mlf2	MLF2
MMP14	0	0.537654	ductal_1	MMP14	Mmp14	MMP14
MYH9	0	1.04442	ductal_1
MYL6	0	1.05803	ductal_1
MYL9	0	1.52675	ductal_1	MYL9	Myl9	MYL9
MYO6	0	0.806852	ductal_1	MYO6	Myo6	MYO6
NAV2	0	1.08504	ductal_1	NAV2	Nav2	NAV2
NBL1	0	1.10543	ductal_1	NBL1	Nbl1
NCDN	0	0.671063	ductal_1	NCDN	Ncdn	NCDN
NCKAP5	0	0.887688	ductal_1	NCKAP5	Nckap5
NDN	0	0.50295	ductal_1	NDN	Ndn	NDN
NDUFB11	0	0.892376	ductal_1	NDUFB11	Ndufb11	NDUFB11
NDUFB11	0	0.892376	ductal_1	NDUFB11	Ndufb11b	NDUFB11
NDUFB7	0	0.639086	ductal_1	NDUFB7	Ndufb7	NDUFB7
NECTIN4	0	0.952388	ductal_1	NECTIN4	Nectin4	NECTIN4
NEDD9	0	1.28868	ductal_1	NEDD9	Nedd9	NEDD9
NUAK1	0	1.49079	ductal_1	NUAK1	Nuak1	NUAK1
NUCB1	0	0.759997	ductal_1	NUCB1	Nucb1	NUCB1
OS9	0	0.902566	ductal_1	OS9	Os9	OS9
P4HA2	0	1.02398	ductal_1	P4HA2	P4ha2	P4HA2
PALLD	0	2.03038	ductal_1
PALMD	0	0.53264	ductal_1	PALMD	Palmd	PALMD
PANK4	0	1.05866	ductal_1	PANK4	Pank4	PANK4
PAPPA	0	1.96547	ductal_1
PARM1	0	0.772504	ductal_1	PARM1	Parm1	PARM1
PAWR	0	1.02791	ductal_1	PAWR	Pawr	PAWR
PBX1	0	0.957775	ductal_1	PBX1	Pbx1	PBX1
PBXIP1	0	0.786186	ductal_1	PBXIP1	Pbxip1	PBXIP1
PDIA3	0	0.653001	ductal_1	PDIA3	Pdia3	PDIA3
PDIA6	0	0.971436	ductal_1	PDIA6	Pdia6	PDIA6
PDLIM7	0	0.776477	ductal_1	PDLIM7	Pdlim7	PDLIM7
PDPN	0	0.96273	ductal_1	PDPN	Pdpn	PDPN
PDZK1IP1	0	1.12754	ductal_1	PDZK1IP1	Pdzk1ip1
PHLDA3	0	0.559375	ductal_1	PHLDA3	Phlda3
PIN1	0	0.622633	ductal_1	PIN1	Pin1	PIN1
PIN1	0	0.622633	ductal_1	PIN1	Pin1rt1	PIN1
PKP2	0	0.907567	ductal_1	PKP2	Pkp2	PKP2
PLOD2	0	1.23094	ductal_1	PLOD2	Plod2	PLOD2
PLSCR3	0	0.917173	ductal_1	PLSCR3	Plscr3	PLSCR3
PMEPA1	0	1.98739	ductal_1	PMEPA1	Pmepa1	PMEPA1
POFUT2	0	0.957865	ductal_1
PON2	0	0.623018	ductal_1	PON2	Pon2	PON2
PPIB	0	0.528685	ductal_1	PPIB	Ppib	PPIB
PPIC	0	0.788009	ductal_1
PRAP1	0	1.92901	ductal_1
PRDX2	0	0.68777	ductal_1	PRDX2	Prdx2	PRDX2
PTGIS	0	0.443539	ductal_1	PTGIS	Ptgis	PTGIS
PTHLH	0	1.06968	ductal_1	PTHLH	Pthlh	PTHLH
PTMS	0	1.10884	ductal_1
PYCR1	0	0.92794	ductal_1
PYGO1	0	0.72307	ductal_1	PYGO1	Pygo1	PYGO1
RAB1A	0	0.55709	ductal_1	RAB1A	Rab1a	RAB1A
RAB7B	0	0.561183	ductal_1	RAB7B	Rab7b	RAB7B
RABAC1	0	0.755391	ductal_1	RABAC1	Rabac1
RAI14	0	1.04279	ductal_1	RAI14	Rai14	RAI14
RALA	0	0.692333	ductal_1	RALA	Rala	RALA
RALGAPA1	0	0.698164	ductal_1
RGS12	0	0.760196	ductal_1	RGS12	Rgs12	RGS12
RHOBTB2	0	0.965833	ductal_1	RHOBTB2	Rhobtb2
RNH1	0	0.598216	ductal_1	RNH1	Rnh1	RNH1
ROBO1	0	0.598623	ductal_1	ROBO1	Robo1	ROBO1
RPS27L	0	1.21593	ductal_1	RPS27L	Rps27l	RPS27L
RRBP1	0	0.756665	ductal_1	RRBP1	Rrbp1	RRBP1
RTKN	0	0.680539	ductal_1	RTKN	Rtkn	RTKN
RUNX1	0	1.03307	ductal_1	RUNX1	Runx1	RUNX1
RUNX2	0	0.919634	ductal_1
S100A14	0	1.27772	ductal_1
S100A2	0	0.953978	ductal_1	S100A2	S100a2	S100A2
SBK1	0	0.669972	ductal_1
SCAND1	0	0.718146	ductal_1	SCAND1	Scand1	SCAND1
SCOC	0	0.854471	ductal_1	SCOC	Scoc	SCOC
SDC3	0	0.334857	ductal_1
SDF4	0	0.768232	ductal_1	SDF4	Sdf4	SDF4
SEC11A	0	0.663638	ductal_1	SEC11A	Sec11a	SEC11A
SEC61G	0	0.49834	ductal_1
SEMA3E	0	0.662748	ductal_1	SEMA3E	Sema3e	SEMA3E
SEMA6A	0	0.322322	ductal_1	SEMA6A	Sema6a	SEMA6A
SERPINA3	0	0.583668	ductal_1
SERPINE1	0	3.62977	ductal_1	SERPINE1	Serpine1	SERPINE1
SESN1	0	0.81938	ductal_1	SESN1	Sesn1	SESN1
SESN3	0	0.904518	ductal_1	SESN3	Sesn3	SESN3
SFN	0	1.16142	ductal_1	SFN	Sfn
SFRP1	0	1.82429	ductal_1
SLC2A13	0	0.516273	ductal_1	SLC2A13	Slc2a13	SLC2A13
SLC39A6	0	0.606096	ductal_1	SLC39A6	Slc39a6	SLC39A6
SLCO3A1	0	0.549579	ductal_1
SMAD7	0	0.86819	ductal_1	SMAD7	Smad7	SMAD7
SMC4	0	0.904294	ductal_1	SMC4	Smc4	SMC4
SNAI2	0	0.927642	ductal_1	SNAI2	Snai2	SNAI2
SORCS2	0	0.695798	ductal_1	SORCS2	Sorcs2	SORCS2
SOX4	0	1.2029	ductal_1
SPARC	0	2.45072	ductal_1	SPARC	Sparc	SPARC
SPINT2	0	0.807243	ductal_1	SPINT2	Spint2	SPINT2
SPP1	0	1.89905	ductal_1	SPP1	Spp1	SPP1
SRGN	0	1.09044	ductal_1
ST14	0	0.635518	ductal_1	ST14	St14	ST14
SULF2	0	0.907685	ductal_1	SULF2	Sulf2	SULF2
SVIL	0	0.917139	ductal_1	SVIL	Svil	SVIL
SYT8	0	0.807744	ductal_1	SYT8	Syt8	SYT8
TAGLN	0	2.75747	ductal_1	TAGLN	Tagln	TAGLN
TAGLN2	0	0.508593	ductal_1	TAGLN2	Tagln2
TAGLN3	0	0.436386	ductal_1	TAGLN3	Tagln3	TAGLN3
TCIRG1	0	0.723381	ductal_1	TCIRG1	Tcirg1	TCIRG1
TCN2	0	0.641992	ductal_1	TCN2	Tcn2	TCN2
TENT5B	0	0.570961	ductal_1	TENT5B	Tent5b	TENT5B
TES	0	0.822861	ductal_1	TES	Tesl2	TES
TES	0	0.822861	ductal_1	TES	Tes	TES
TES	0	0.822861	ductal_1	TES	Tesl1	TES
TGFB1	0	1.60817	ductal_1	TGFB1	Tgfb1	TGFB1
TGFB2	0	0.556979	ductal_1	TGFB2	Tgfb2	TGFB2
TGFBI	0	2.56778	ductal_1	TGFBI	Tgfbi	TGFBI
TIGAR	0	0.861038	ductal_1	TIGAR	Tigar	TIGAR
TINAGL1	0	0.701056	ductal_1
TMED3	0	0.666077	ductal_1
TMEM132A	0	0.969258	ductal_1	TMEM132A	Tmem132a	TMEM132A
TMEM59	0	0.637728	ductal_1	TMEM59	Tmem59	TMEM59
TMPRSS11D	0	0.888025	ductal_1	TMPRSS11D	Tmprss11d	TMPRSS11D
TMSB10	0	2.16539	ductal_1
TMSB4X	0	0.824461	ductal_1
TNFRSF12A	0	1.10965	ductal_1
TNNI2	0	0.933792	ductal_1	TNNI2	Tnni2	TNNI2
TP53INP1	0	0.898953	ductal_1	TP53INP1	Trp53inp1	TP53INP1
TPM1	0	1.08933	ductal_1	TPM1	Tpm1	TPM1
TPM4	0	1.31404	ductal_1	TPM4	Tpm4	TPM4
TRIM29	0	0.840793	ductal_1	TRIM29	Trim29	TRIM29
TSC22D3	0	0.968644	ductal_1	TSC22D3	Tsc22d3	TSC22D3
TSPAN13	0	1.07529	ductal_1	TSPAN13	Tspan13	TSPAN13
TSPAN3	0	0.691175	ductal_1	TSPAN3	Tspan3	TSPAN3
TST	0	0.853654	ductal_1
TUBB	0	0.706226	ductal_1	TUBB	Tubb5	TUBB
TUBB2A	0	0.751403	ductal_1	TUBB2B	Tubb2b	TUBB2B
TXNL1	0	0.54001	ductal_1
UBB	0	0.55482	ductal_1
UBE2D1	0	0.745746	ductal_1	UBE2D1	Ube2d1	UBE2D1
UBL4A	0	0.687825	ductal_1
UFC1	0	0.559189	ductal_1	UFC1	Ufc1	UFC1
UPK1B	0	0.560047	ductal_1	UPK1B	Upk1b	UPK1B
VWA1	0	0.477968	ductal_1
WNT5B	0	1.7395	ductal_1	WNT5B	Wnt5b	WNT5B
WNT7A	0	0.715306	ductal_1	WNT7A	Wnt7a	WNT7A
ZMAT3	0	0.737831	ductal_1	ZMAT3	Zmat3	ZMAT3
ZYX	0	0.83799	ductal_1	ZYX	Zyx	ZYX
FAM89B	5.4923e-307	0.612085	ductal_1
NSMCE2	2.48798e-306	0.651007	ductal_1	NSMCE2	Nsmce2	NSMCE2
CUNH20orf204	4.6525e-306	0.409836	ductal_1
EFNA4	1.07667e-305	0.552435	ductal_1
NOCT	2.5529e-305	0.486278	ductal_1	NOCT	Noct	NOCT
CASP6	3.36045e-305	0.580471	ductal_1
NDE1	3.86037e-305	0.545706	ductal_1	NDE1	Nde1	NDE1
AMOTL1	4.06648e-305	0.643955	ductal_1	AMOTL1	Amotl1	AMOTL1
SYNPO	1.09182e-301	0.28394	ductal_1	SYNPO	Synpo	SYNPO
TEX261	8.52678e-301	0.612302	ductal_1		Tex261
JADE1	1.59066e-300	0.693948	ductal_1	JADE1	Jade1	JADE1
CALU	9.33609e-300	0.623631	ductal_1	CALU	Calu	CALU
FNDC3B	2.2177e-299	0.705344	ductal_1	FNDC3B	Fndc3b	FNDC3B
TRAPPC3	4.40413e-299	0.603954	ductal_1	TRAPPC3	Trappc3	TRAPPC3
CSRP1	4.20079e-298	0.808914	ductal_1	CSRP1	Csrp1	CSRP1
MAPKAPK5	4.31183e-298	0.539271	ductal_1	MAPKAPK5	Mapkapk5	MAPKAPK5
MAPKAPK5	4.31183e-298	0.539271	ductal_1	MAPKAPK5	Gm42878	MAPKAPK5
KIF26B	4.961e-298	0.341295	ductal_1	KIF26B	Kif26b	KIF26B
FAT1	5.12173e-298	0.693481	ductal_1	FAT1	Fat1
BASP1	4.35577e-297	0.418751	ductal_1	BASP1	Basp1
MAP7D1	3.00927e-295	0.607137	ductal_1	MAP7D1	Map7d1	MAP7D1
MED11	2.70174e-294	0.5865	ductal_1
P4HB	4.19514e-294	0.566147	ductal_1
EIF4G2	7.48922e-294	0.456611	ductal_1	EIF4G2	Eif4g2	EIF4G2
MRPL36	9.79975e-292	0.502568	ductal_1
KIAA1217	4.36615e-290	0.66802	ductal_1	KIAA1217	Etl4	KIAA1217
FBLIM1	3.97696e-289	0.575991	ductal_1
LOC123387293	2.7527e-288	0.517929	ductal_1
TLN1	1.95562e-284	0.657987	ductal_1	TLN1	Tln1	TLN1
SRSF6	2.57093e-283	0.498295	ductal_1	SRSF6	Srsf6
ACO2	5.65523e-283	0.571678	ductal_1	ACO2	Aco2	ACO2
RHOC	7.04751e-283	0.504459	ductal_1	RHOC	Rhoc	RHOC
TTC24	2.66489e-282	0.258227	ductal_1	TTC24	Ttc24	TTC24
PRICKLE1	1.0641e-281	0.397246	ductal_1	PRICKLE1	Prickle1	PRICKLE1
EPHB2	8.80739e-279	0.416493	ductal_1	EPHB2	Ephb2	EPHB2
TUBB4B	3.24629e-278	0.623748	ductal_1	TUBB4A	Tubb4a	TUBB4A
NUDT14	3.55543e-278	0.61148	ductal_1
CHMP1B	9.92798e-277	0.529674	ductal_1
CEMIP2	1.5306e-275	0.613415	ductal_1
RAB38	2.42281e-275	0.540651	ductal_1	RAB38	Rab38	RAB38
PDE4A	3.37111e-275	0.566868	ductal_1	PDE4A	Pde4a	PDE4A
CXCL16	3.92576e-275	0.635844	ductal_1
LOC101676103	1.0623e-274	0.682212	ductal_1	DSP	Dsp	DSP
EXOC5	7.43139e-274	0.569668	ductal_1	EXOC5	Exoc5	EXOC5
NUDT16L1	1.46454e-273	0.541651	ductal_1
CCDC88A	7.42922e-272	0.55807	ductal_1
CDK14	8.2625e-272	0.503853	ductal_1	CDK14	Cdk14	CDK14
MAN2B1	1.16525e-271	0.631457	ductal_1
DSTN	8.01029e-271	0.648382	ductal_1
LOC123389273	1.18405e-270	0.37234	ductal_1
OXSR1	1.4753e-270	0.545594	ductal_1
CRYAB	7.74055e-270	0.707378	ductal_1	CRYAB	Cryab	CRYAB
LOC101680899	5.93808e-268	0.897175	ductal_1	H2AC18	H2ac19
JAK1	8.45473e-268	0.617557	ductal_1	JAK1	Jak1	JAK1
YWHAE	9.90319e-268	0.404088	ductal_1
RIPK4	1.44546e-267	0.597103	ductal_1	RIPK4	Ripk4	RIPK4
KNSTRN	5.40755e-267	0.417542	ductal_1	KNSTRN	Knstrn
CAPG	7.75226e-267	0.48026	ductal_1	CAPG	Capg	CAPG
DDX5	9.2587e-267	0.430481	ductal_1
NUCB2	1.25993e-266	0.71914	ductal_1	NUCB2	Nucb2
LOC123388618	2.20011e-266	1.01155	ductal_1
MICAL2	1.18654e-265	0.59652	ductal_1	MICAL2	Mical2	MICAL2
SUN2	1.7071e-265	0.507819	ductal_1	SUN2	Sun2	SUN2
RSU1	7.59404e-265	0.546447	ductal_1	RSU1	Rsu1	RSU1
DEGS1	1.31294e-263	0.550392	ductal_1	DEGS1	9130409I23Rik	DEGS1
DEGS1	1.31294e-263	0.550392	ductal_1	DEGS1	Degs1	DEGS1
RAB10	1.93631e-262	0.525716	ductal_1
PLOD1	1.62455e-261	0.367456	ductal_1	PLOD1	Plod1	PLOD1
RNASEK	2.18062e-261	0.386168	ductal_1
HIC1	6.11464e-261	0.259224	ductal_1	HIC1	Hic1	HIC1
PLCXD2	1.79656e-260	0.35871	ductal_1	PLCXD2	Plcxd2
RAB34	1.57937e-259	0.46612	ductal_1	RAB34	Rab34	RAB34
SARDH	8.34726e-259	0.379151	ductal_1	SARDH	Sardh	SARDH
TMBIM1	2.52414e-257	0.529493	ductal_1	TMBIM1	Tmbim1
PTK7	3.11058e-257	0.424071	ductal_1	PTK7	Ptk7	PTK7
BBC3	1.39162e-256	0.410342	ductal_1
TENT5A	1.51491e-256	0.654744	ductal_1	TENT5A	Tent5a	TENT5A
HOMER3	2.11633e-256	0.562008	ductal_1		Homer3
HOMER3	2.11633e-256	0.562008	ductal_1	HOMER3	Homer3
GXYLT1	2.57558e-256	0.594326	ductal_1
YWHAZ	1.94282e-255	0.438922	ductal_1	YWHAZ	Ywhaz	YWHAZ
NET1	2.79505e-255	0.630934	ductal_1	NET1	Net1	NET1
GPR161	1.62509e-253	0.470083	ductal_1	GPR161	Gpr161	GPR161
FKBP7	1.77101e-253	0.409718	ductal_1	FKBP7	Fkbp7	FKBP7
BNC2	3.69429e-253	0.404398	ductal_1	BNC2	Bnc2	BNC2
LOC101679871	9.53035e-252	0.599131	ductal_1	A2M	A2m	A2M
TOB1	1.77199e-251	0.670139	ductal_1	TOB1	Tob1
MRPL2	2.8952e-251	0.625059	ductal_1
ANXA3	1.30317e-250	0.568027	ductal_1	ANXA3	Anxa3
SHISA5	6.74481e-250	0.502152	ductal_1	SHISA5	Shisa5	SHISA5
LOC101672513	7.42441e-249	0.531048	ductal_1
GALNS	2.08962e-246	0.581176	ductal_1	GALNS	Galns	GALNS
SEC11C	2.28218e-246	0.515761	ductal_1	SEC11C	Sec11c	SEC11C
LOC101679442	5.49512e-246	0.512685	ductal_1	KRT16	Krt16
COPE	1.03359e-245	0.426165	ductal_1	COPE	Cope
F11R	3.77106e-245	0.543321	ductal_1
CAV2	8.27218e-245	0.521867	ductal_1	CAV2	Cav2	CAV2
IGFBP3	9.11187e-245	0.928634	ductal_1
LOC106005843	1.3299e-241	0.430073	ductal_1
FGFR1OP2	3.6099e-241	0.549632	ductal_1	FGFR1OP2	Fgfr1op2	FGFR1OP2
DYNLL1	6.35897e-241	0.574604	ductal_1	DYNLL1	BC048507	DYNLL1
DYNLL1	6.35897e-241	0.574604	ductal_1	DYNLL1	Dynll1	DYNLL1
LOC123387321	8.28724e-241	0.306397	ductal_1
IFI30	8.97065e-240	0.637666	ductal_1	IFI30	Ifi30	IFI30
ANTXR2	1.70143e-239	0.607768	ductal_1	ANTXR2	Antxr2	ANTXR2
AFAP1L2	3.37376e-239	0.516118	ductal_1	AFAP1L2	Afap1l2
PCP4L1	1.70567e-238	0.360375	ductal_1
SCYL1	2.84971e-238	0.536399	ductal_1	SCYL1	Scyl1	SCYL1
TXNDC5	6.06455e-238	0.546633	ductal_1
KIF5B	1.06269e-237	0.458778	ductal_1	KIF5B	Kif5b	KIF5B
MDM4	4.19697e-237	0.708159	ductal_1	MDM4	Mdm4	MDM4
PGM2	3.67477e-234	0.57529	ductal_1	PGM2	Pgm2	PGM2
ANKRD22	2.53894e-233	0.543491	ductal_1	ANKRD22	Ankrd22	ANKRD22
NUCKS1	1.31065e-232	0.404664	ductal_1	NUCKS1	Nucks1	NUCKS1
MPG	1.66566e-232	0.501188	ductal_1	MPG	Mpg
LOC101686513	5.02604e-232	0.385004	ductal_1	MYL12B	Myl12b
SLC8A1	6.91567e-232	0.279072	ductal_1
TGFBR1	1.55227e-231	0.531388	ductal_1	TGFBR1	Tgfbr1	TGFBR1
CD69	4.08031e-230	0.395433	ductal_1	CD69	Cd69	CD69
PFN1	1.13039e-229	0.337098	ductal_1
KRT5	2.9486e-229	0.590048	ductal_1
DHRS3	1.1052e-228	0.596427	ductal_1	DHRS3	Dhrs3	DHRS3
CSF2	1.92186e-228	0.369406	ductal_1
RGS16	3.19363e-228	0.314785	ductal_1	RGS16	Rgs16	RGS16
SIK1	7.59039e-228	0.56441	ductal_1	SIK1B	Sik1
SIK1	7.59039e-228	0.56441	ductal_1	SIK1	Sik1
GADD45A	9.0669e-227	0.487805	ductal_1	GADD45A	Gadd45a	GADD45A
PLEKHN1	3.24496e-226	0.620559	ductal_1	PLEKHN1	Plekhn1	PLEKHN1
TP73	1.75944e-225	0.283	ductal_1	TP73	Trp73	TP73
IL18	2.19152e-225	0.484055	ductal_1	IL18	Il18	IL18
BCL2L11	2.75228e-225	0.608823	ductal_1	BCL2L11	Bcl2l11
ETS1	6.20235e-225	0.606527	ductal_1	ETS1	Ets1	ETS1
CHMP2A	1.2859e-224	0.387297	ductal_1	CHMP2A	Chmp2a	CHMP2A
ARHGAP42	3.06136e-224	0.527818	ductal_1	ARHGAP42	Arhgap42	ARHGAP42
TMEM98	9.26081e-223	0.342122	ductal_1	TMEM98	Tmem98	TMEM98
LOC101686264	2.90693e-222	0.460574	ductal_1	COA7	Coa7	COA7
SRRT	3.0485e-222	0.606368	ductal_1	SRRT	Srrt	SRRT
RCN2	1.17369e-221	0.507516	ductal_1
MCUB	4.6122e-221	0.425392	ductal_1	MCUB	Mcub	MCUB
TIMP2	5.29686e-221	0.506407	ductal_1	TIMP2	Timp2
LBH	5.33458e-221	0.263136	ductal_1	LBH	Lbh
NSMCE4A	1.34204e-220	0.501966	ductal_1
TAX1BP3	4.84532e-220	0.495322	ductal_1	TAX1BP3	Tax1bp3	TAX1BP3
RBFOX2	4.38379e-219	0.505299	ductal_1
LOC123388635	1.37995e-217	0.942993	ductal_1
ITGA5	3.05191e-217	0.289973	ductal_1		Itga5
CAPZB	6.33358e-217	0.506277	ductal_1
PIP5K1C	4.1653e-216	0.532051	ductal_1	PIP5K1C	Pip5k1c	PIP5K1C
UBE2H	4.56955e-215	0.574537	ductal_1	UBE2H	Ube2h	UBE2H
CAVIN1	5.64573e-215	0.490718	ductal_1	CAVIN1	Cavin1	CAVIN1
GIPC1	8.85996e-215	0.493619	ductal_1	GIPC1	Gipc1	GIPC1
TMEM205	1.36817e-214	0.489267	ductal_1	TMEM205	Tmem205	TMEM205
AKAP13	1.62177e-214	0.636592	ductal_1
ITGA2	2.91041e-212	0.520906	ductal_1	ITGA2	Itga2	ITGA2
BMP1	2.14284e-211	0.460496	ductal_1	BMP1	Bmp1	BMP1
RAD51AP2	2.84566e-211	0.316855	ductal_1	RAD51AP2	Rad51ap2	RAD51AP2
GRB10	8.08722e-210	0.570983	ductal_1	GRB10	Grb10	GRB10
TRAK1	1.10327e-209	0.674629	ductal_1	TRAK1	Trak1	TRAK1
RHOD	1.54573e-208	0.501666	ductal_1	RHOD	Rhod	RHOD
TXNDC9	4.23139e-208	0.490556	ductal_1	TXNDC9	Txndc9	TXNDC9
SUMO2	1.19776e-207	0.322267	ductal_1	SUMO2	Gm49325	SUMO3
SUMO2	1.19776e-207	0.322267	ductal_1	SUMO2	Sumo2
SUMO2	1.19776e-207	0.322267	ductal_1	SUMO2	Sumo2	SUMO3
SUMO2	1.19776e-207	0.322267	ductal_1	SUMO2	Sumo3
SUMO2	1.19776e-207	0.322267	ductal_1	SUMO2	Gm49325	SUMO2
SUMO2	1.19776e-207	0.322267	ductal_1	SUMO4	Sumo3	SUMO2
SUMO2	1.19776e-207	0.322267	ductal_1	SUMO3	Gm49325
SUMO2	1.19776e-207	0.322267	ductal_1	SUMO4	Sumo2	SUMO2
SUMO2	1.19776e-207	0.322267	ductal_1	SUMO2	Sumo2	SUMO2
SUMO2	1.19776e-207	0.322267	ductal_1	SUMO4	Gm49325
SUMO2	1.19776e-207	0.322267	ductal_1	SUMO3	Sumo3	SUMO2
SUMO2	1.19776e-207	0.322267	ductal_1	SUMO4	Sumo2
SUMO2	1.19776e-207	0.322267	ductal_1	SUMO4	Sumo3
SUMO2	1.19776e-207	0.322267	ductal_1	SUMO3	Sumo3	SUMO3
SUMO2	1.19776e-207	0.322267	ductal_1	SUMO4	Gm49325	SUMO3
SUMO2	1.19776e-207	0.322267	ductal_1	SUMO2	Sumo3	SUMO3
SUMO2	1.19776e-207	0.322267	ductal_1	SUMO2	Gm49325
SUMO2	1.19776e-207	0.322267	ductal_1	SUMO3	Sumo2	SUMO2
SUMO2	1.19776e-207	0.322267	ductal_1	SUMO3	Sumo2
SUMO2	1.19776e-207	0.322267	ductal_1	SUMO3	Gm49325	SUMO2
SUMO2	1.19776e-207	0.322267	ductal_1	SUMO2	Sumo3	SUMO2
SUMO2	1.19776e-207	0.322267	ductal_1	SUMO4	Gm49325	SUMO2
SUMO2	1.19776e-207	0.322267	ductal_1	SUMO3	Sumo2	SUMO3
SUMO2	1.19776e-207	0.322267	ductal_1	SUMO3	Gm49325	SUMO3
SUMO2	1.19776e-207	0.322267	ductal_1	SUMO4	Sumo3	SUMO3
SUMO2	1.19776e-207	0.322267	ductal_1	SUMO4	Sumo2	SUMO3
SUMO2	1.19776e-207	0.322267	ductal_1	SUMO3	Sumo3
ATP6V0E1	2.98189e-207	0.394292	ductal_1
IQGAP1	5.02022e-207	0.528009	ductal_1	IQGAP1	Iqgap1	IQGAP1
MORF4L1	3.30688e-205	0.41124	ductal_1
BMP2	2.24207e-204	0.73154	ductal_1	BMP2	Bmp2	BMP2
SMOX	2.32104e-204	0.334603	ductal_1	SMOX	Smox	SMOX
CORO1C	4.00809e-203	0.500385	ductal_1	CORO1C	Coro1c	CORO1C
VSNL1	7.3069e-203	0.511462	ductal_1	VSNL1	Vsnl1	VSNL1
SERPINH1	5.73684e-202	0.55373	ductal_1	SERPINH1	Serpinh1	SERPINH1
TIPRL	2.58727e-201	0.473766	ductal_1	TIPRL	Tiprl	TIPRL
DSC3	3.05324e-200	0.35716	ductal_1		Dsc3
SYK	4.03966e-200	0.324865	ductal_1
SOX2	6.50379e-199	0.504349	ductal_1
ALDH2	1.38306e-198	0.467384	ductal_1	ALDH2	Aldh2	ALDH2
LOC101673853	5.87813e-198	0.438261	ductal_1	CST3	Cst10	CST3
LOC101673853	5.87813e-198	0.438261	ductal_1	CST3	Cst3	CST3
PSMB2	1.0136e-197	0.361966	ductal_1	PSMB2	Psmb2	PSMB2
FXYD3	8.23372e-197	0.279561	ductal_1
UPP1	1.02604e-196	0.737624	ductal_1	UPP1	Upp1	UPP1
ECHS1	2.52913e-196	0.338205	ductal_1
HOXB7	4.69613e-196	0.382908	ductal_1	HOXB7	Hoxb7	HOXB7
BAAT	4.65677e-195	0.488926	ductal_1		Acnat1
BAAT	4.65677e-195	0.488926	ductal_1		Acnat2
IER5	3.47234e-194	0.537618	ductal_1	IER5	Ier5	IER5
GORASP1	6.38667e-194	0.474699	ductal_1	GORASP1	Gorasp1	GORASP1
ATP6V1G1	1.86687e-192	0.348362	ductal_1	ATP6V1G1	Atp6v1g1
RASAL2	8.18601e-192	0.555083	ductal_1	RASAL2	Rasal2	RASAL2
NRP1	1.36001e-191	0.421792	ductal_1	NRP1	Nrp1	NRP1
RNF39	1.01264e-190	0.500551	ductal_1
HNRNPK	2.60797e-190	0.396604	ductal_1	HNRNPK	Hnrnpk	HNRNPK
HNRNPK	2.60797e-190	0.396604	ductal_1	HNRNPK	Hnrnpk
PAK1	4.59959e-189	0.48439	ductal_1	PAK1	Pak1	PAK1
PLS3	1.92269e-187	0.495727	ductal_1	PLS3	Pls3	PLS3
CNN2	4.83113e-187	0.452668	ductal_1	CNN2	Cnn2	CNN2
KIRREL1	6.09591e-187	0.284561	ductal_1
GLI2	3.29719e-186	0.263117	ductal_1	GLI2	Gli2	GLI2
SPIN1	2.23375e-185	0.491905	ductal_1	SPIN1	Spin1
SPIN1	2.23375e-185	0.491905	ductal_1	SPIN1	Spin1	SPIN1
CNDP2	5.04626e-184	0.471294	ductal_1	CNDP2	Cndp2	CNDP2
DNAJA4	6.11408e-184	0.409026	ductal_1	DNAJA4	Dnaja4	DNAJA4
MAPKAPK2	7.03644e-184	0.446571	ductal_1
PRRG4	9.50015e-184	0.528361	ductal_1	PRRG4	Prrg4	PRRG4
PTP4A1	1.16861e-183	0.45331	ductal_1	PTP4A1	Ptp4a1	PTP4A1
LUZP1	4.01146e-182	0.503074	ductal_1	LUZP1	Luzp1	LUZP1
TACC1	2.84003e-181	0.344274	ductal_1
PLCH2	6.07735e-180	0.45072	ductal_1	PLCH2	Plch2	PLCH2
EPHA3	1.10837e-179	0.359172	ductal_1
BOK	1.22643e-179	0.467704	ductal_1	BOK	Bok	BOK
BTBD10	4.90622e-179	0.439227	ductal_1	BTBD10	Btbd10	BTBD10
CALM2	2.4163e-178	0.369984	ductal_1	CALM2	Calm2
ATP6V0C	5.14827e-177	0.384312	ductal_1	ATP6V0C	Atp6v0c
LOC101692091	2.58306e-176	0.322779	ductal_1	PERP	Perp	PERP
CNPY4	2.05556e-175	0.412197	ductal_1	CNPY4	Cnpy4	CNPY4
TMED10	8.11233e-175	0.386145	ductal_1	TMED10	Tmed10	TMED10
AKIP1	1.19551e-174	0.457099	ductal_1	AKIP1	Akip1	AKIP1
PTPRM	1.66664e-174	0.440777	ductal_1	PTPRM	Ptprm	PTPRM
PTK2	6.82426e-174	0.43732	ductal_1	PTK2	Ptk2	PTK2
VAV2	8.54962e-173	0.462436	ductal_1	VAV2	Vav2	VAV2
ING4	1.33531e-172	0.404906	ductal_1	ING4	Ing4	ING4
CYLD	3.31783e-172	0.478974	ductal_1	CYLD	Cyld	CYLD
PLXNB2	4.7462e-172	0.611067	ductal_1	PLXNB2	Plxnb2
HSP90B1	5.30739e-172	0.521283	ductal_1	HSP90B1	Hsp90b1	HSP90B1
APBA3	2.01066e-171	0.336855	ductal_1	APBA3	Apba3	APBA3
CSRNP1	3.13083e-171	0.318366	ductal_1	CSRNP1	Csrnp1	CSRNP1
LRP3	1.50794e-170	0.351334	ductal_1	LRP3	Lrp3	LRP3
CBX1	8.39552e-169	0.469233	ductal_1	CBX1	Cbx1	CBX1
KDELR3	1.16471e-168	0.402112	ductal_1
COL17A1	1.89469e-168	0.623649	ductal_1	COL17A1	Col17a1	COL17A1
GPR87	2.96044e-168	0.457536	ductal_1	GPR87	Gpr87	GPR87
LAP3	3.99176e-168	0.428121	ductal_1	LAP3	Lap3	LAP3
FJX1	2.61199e-167	0.480168	ductal_1
SAMD4A	2.86604e-166	0.434097	ductal_1	SAMD4A	Samd4	SAMD4A
RDX	5.9311e-166	0.44501	ductal_1	RDX	Rdx	RDX
MPZL1	4.93131e-165	0.438742	ductal_1	MPZL1	Mpzl1	MPZL1
NFAT5	3.39248e-164	0.585472	ductal_1	NFAT5	Nfat5	NFAT5
TMEM86A	2.65717e-163	0.330807	ductal_1	TMEM86A	Tmem86a	TMEM86A
STK17A	6.27382e-163	0.485659	ductal_1
GPR68	5.53395e-162	0.427445	ductal_1	GPR68	Gpr68	GPR68
COL4A5	3.11667e-161	0.454492	ductal_1	COL4A5	Col4a5	COL4A5
IER5L	5.99229e-161	0.552427	ductal_1
SMTN	1.93828e-160	0.314742	ductal_1	SMTN	Smtn	SMTN
HRAS	2.94376e-160	0.434484	ductal_1
LOC101682008	5.64513e-160	0.475607	ductal_1	MPRIP	Mprip
BCL7C	9.40078e-160	0.426689	ductal_1	BCL7C	Bcl7c	BCL7C
HDAC2	6.84312e-159	0.437836	ductal_1
SEC61B	8.42685e-159	0.328907	ductal_1
TBCD	9.7433e-159	0.511016	ductal_1	TBCD	Tbcd	TBCD
RRAS	1.66897e-158	0.442057	ductal_1	RRAS	Rras	RRAS
RAD23B	3.94166e-158	0.387683	ductal_1	RAD23B	Rad23b	RAD23B
PCMTD2	6.37812e-158	0.440687	ductal_1	PCMTD2	Pcmtd2	PCMTD2
SAC3D1	3.035e-156	0.441788	ductal_1
LOC101675535	6.03454e-156	0.273265	ductal_1	GABARAP	Gabarap
KMT2E	5.45116e-155	0.466979	ductal_1	KMT2E	Kmt2e	KMT2E
TPR	1.28269e-154	0.44383	ductal_1	TPR	Tpr	TPR
NME1	4.27855e-154	0.399304	ductal_1	NME1	Nme1	NME1
PHF20L1	5.74035e-154	0.474103	ductal_1	PHF20L1	Phf20l1	PHF20L1
DDX17	7.78885e-154	0.449128	ductal_1	DDX17	Ddx17	DDX17
CACNA1B	1.88048e-153	0.256769	ductal_1
PDCL3	5.19863e-153	0.399522	ductal_1	PDCL3	Pdcl3	PDCL3
DUSP14	7.65261e-153	0.434595	ductal_1	DUSP14	Dusp14	DUSP14
TULP4	1.55786e-152	0.485594	ductal_1	TULP4	Tulp4
PRRC2B	1.48376e-151	0.481206	ductal_1	PRRC2B	Prrc2b	PRRC2B
PLXDC2	1.88502e-151	0.485202	ductal_1	PLXDC2	Plxdc2	PLXDC2
ELOB	3.31198e-151	0.285388	ductal_1	ELOB	Elob	ELOB
TTYH3	5.85461e-151	0.302037	ductal_1	TTYH3	Ttyh3	TTYH3
CREG2	6.0855e-151	0.286467	ductal_1	CREG2	Creg2	CREG2
OPTN	2.24164e-150	0.357768	ductal_1	OPTN	Optn	OPTN
SPINT1	5.69704e-150	0.433817	ductal_1	SPINT1	Spint1	SPINT1
DAPK3	5.69392e-149	0.42105	ductal_1	DAPK3	Dapk3	DAPK3
LAMB1	6.49781e-149	0.415851	ductal_1	LAMB1	Lamb1	LAMB1
PPP4R3A	7.43379e-149	0.47934	ductal_1	PPP4R3A	Ppp4r3a	PPP4R3A
KDELR2	1.15543e-148	0.422713	ductal_1
MRPS26	2.93249e-148	0.325969	ductal_1	MRPS26	Mrps26	MRPS26
DCTN3	1.44878e-147	0.371704	ductal_1	DCTN3	Dctn3	DCTN3
STK38L	2.26065e-147	0.376369	ductal_1	STK38L	Stk38l	STK38L
TBCB	3.1956e-147	0.40827	ductal_1	TBCB	Tbcb	TBCB
MGAT1	4.25949e-147	0.423423	ductal_1
WBP1	1.24676e-146	0.426393	ductal_1	WBP1	Wbp1	WBP1
RHOA	1.75174e-146	0.293568	ductal_1	RHOA	Rhoa	RHOA
REEP5	2.09596e-146	0.397975	ductal_1
DUSP3	2.19224e-146	0.379213	ductal_1
CRELD1	5.00524e-146	0.397238	ductal_1
NFKBIE	4.17018e-145	0.429617	ductal_1	NFKBIE	Nfkbie	NFKBIE
OPLAH	1.04741e-144	0.444618	ductal_1	OPLAH	Oplah	OPLAH
PCNA	1.31327e-144	0.358646	ductal_1	PCNA	Pcna	PCNA
CERS3	1.51104e-144	0.279297	ductal_1	CERS3	Cers3	CERS3
PTPN1	1.34756e-143	0.475166	ductal_1	PTPN1	Ptpn1	PTPN1
CTF1	2.0383e-143	0.309837	ductal_1
LPCAT1	4.53084e-142	0.493135	ductal_1	LPCAT1	Lpcat1	LPCAT1
TBC1D9B	8.97601e-142	0.416194	ductal_1	TBC1D9B	Tbc1d9b	TBC1D9B
UGGT2	1.14801e-141	0.265857	ductal_1	UGGT2	Uggt2	UGGT2
EPHA1	3.15985e-141	0.465019	ductal_1	EPHA1	Epha1	EPHA1
LEPROT	4.04216e-141	0.376833	ductal_1	LEPROT	Leprot	LEPROT
TMEM51	6.7499e-141	0.337634	ductal_1	TMEM51	Tmem51	TMEM51
LOC106005359	1.01373e-140	0.425584	ductal_1
PCLO	1.33819e-140	0.475446	ductal_1	PCLO	Pclo	PCLO
CHID1	2.56931e-140	0.410321	ductal_1	CHID1	Chid1	CHID1
EPHB4	1.38331e-139	0.26489	ductal_1	EPHB4	Ephb4	EPHB4
MTPN	1.84321e-139	0.419885	ductal_1	MTPN	Mtpn	MTPN
YIPF2	4.49029e-139	0.3726	ductal_1	YIPF2	Yipf2	YIPF2
FRMD6	1.26934e-138	0.422701	ductal_1	FRMD6	Frmd6	FRMD6
QKI	1.42035e-138	0.457952	ductal_1
ENDOD1	4.32336e-138	0.369603	ductal_1
PPP2CB	4.80395e-138	0.414306	ductal_1	PPP2CA	Ppp2ca	PPP2CA
FAM53B	2.74095e-137	0.483923	ductal_1	FAM53B	Fam53b	FAM53B
PPDPF	5.98233e-137	0.265457	ductal_1	PPDPF	Ppdpf
GALNT2	8.72643e-137	0.384349	ductal_1
TMEM141	2.20526e-136	0.417759	ductal_1	TMEM141	Tmem141	TMEM141
PTGS2	2.39805e-136	0.592281	ductal_1	PTGS2	Ptgs2	PTGS2
ZNF354B	3.99075e-136	0.307771	ductal_1	ZNF354B	Zfp354b	ZNF354B
ZNF385A	5.96626e-136	0.447668	ductal_1		Zfp385a
LTBP4	8.57254e-136	0.391292	ductal_1	LTBP4	Ltbp4	LTBP4
ARF1	1.1897e-134	0.356813	ductal_1	ARF1	Arf1	ARF1
ZNF24	1.01441e-133	0.377888	ductal_1	ZNF24	Zfp24	ZNF24
DLGAP4	1.47315e-133	0.417443	ductal_1	DLGAP4	Dlgap4	DLGAP4
ESYT2	8.85626e-133	0.466916	ductal_1
PSMC3	1.19861e-132	0.356586	ductal_1	PSMC3	Psmc3	PSMC3
CSNK1G1	2.76246e-132	0.450276	ductal_1	CSNK1G1	Csnk1g1	CSNK1G1
ABCA12	5.05921e-132	0.421573	ductal_1	ABCA12	Abca12	ABCA12
HAGH	1.26482e-131	0.423226	ductal_1	HAGH	Hagh
PCGF3	1.62272e-131	0.360696	ductal_1	PCGF3	Pcgf3	PCGF3
RARB	1.9599e-131	0.295817	ductal_1	RARB	Rarb
EIF4EBP2	3.35274e-131	0.406125	ductal_1	EIF4EBP2	Eif4ebp2	EIF4EBP2
CCDC88C	5.41167e-131	0.454609	ductal_1	CCDC88C	Ccdc88c	CCDC88C
MED31	2.39853e-130	0.378557	ductal_1
SKP1	2.52397e-130	0.280284	ductal_1		Skp1
CUEDC2	3.40219e-130	0.385346	ductal_1	CUEDC2	Cuedc2	CUEDC2
CUNH5orf15	2.53706e-129	0.364287	ductal_1	C5orf15	9530068E07Rik	C5orf15
ULK1	3.32836e-129	0.438491	ductal_1	ULK1	Ulk1	ULK1
SRA1	3.02326e-128	0.316702	ductal_1	SRA1	Sra1
GSK3B	4.53218e-127	0.420166	ductal_1	GSK3B	Gsk3b	GSK3B
LOC101686926	5.96805e-127	0.383585	ductal_1	CNP	Cnp	CNP
STON2	1.41992e-126	0.421353	ductal_1	STON2	Ston2	STON2
SMAP1	1.7319e-126	0.358649	ductal_1	SMAP1	Smap1	SMAP1
MYDGF	2.01321e-126	0.367233	ductal_1	MYDGF	Mydgf	MYDGF
LOC123390182	4.04545e-126	0.412053	ductal_1	FAT1	Fat1
RBL2	6.68519e-126	0.425745	ductal_1	RBL2	Rbl2	RBL2
ICMT	9.08822e-126	0.340225	ductal_1
ZNF281	9.15224e-126	0.360322	ductal_1	ZNF281	Zfp281	ZNF281
FSCN1	1.72363e-125	0.447521	ductal_1	FSCN1	Fscn1	FSCN1
POLR2G	2.22474e-125	0.358585	ductal_1	POLR2G	Polr2g	POLR2G
MTRES1	3.96779e-125	0.350072	ductal_1	MTRES1	Mtres1	MTRES1
PRKCSH	6.257e-125	0.430249	ductal_1	PRKCSH	Prkcsh	PRKCSH
GNG5	7.36569e-125	0.304594	ductal_1		Gng5
GTF2B	8.06329e-125	0.357507	ductal_1	GTF2B	Gtf2b	GTF2B
LOC123388621	3.75882e-124	0.562172	ductal_1
ILK	3.88428e-124	0.385197	ductal_1	ILK	Ilk	ILK
PDIA4	2.66222e-123	0.43412	ductal_1	PDIA4	Pdia4	PDIA4
MXD4	2.75304e-123	0.403944	ductal_1
BNIP2	7.30342e-123	0.373793	ductal_1	BNIP2	Bnip2	BNIP2
DST	7.49298e-123	0.45389	ductal_1	DST	Dst	DST
SUN1	8.76735e-123	0.389855	ductal_1	SUN1	Sun1	SUN1
CCND2	8.78252e-123	0.34419	ductal_1		Ccnd2	CCND2
TRAF2	1.48927e-122	0.402734	ductal_1	TRAF2	Traf2	TRAF2
MALT1	1.49536e-122	0.456904	ductal_1
TBC1D2	1.85218e-122	0.396583	ductal_1	TBC1D2	Tbc1d2	TBC1D2
CTSD	4.36833e-122	0.375118	ductal_1
ARHGDIA	5.46069e-122	0.370409	ductal_1
WSB1	5.94942e-122	0.435992	ductal_1	WSB1	Wsb1	WSB1
GLUL	1.44593e-121	0.417443	ductal_1	GLUL	Glul	GLUL
IL27RA	1.96783e-121	0.3409	ductal_1	IL27RA	Il27ra	IL27RA
TRIM59	4.51216e-121	0.376066	ductal_1	TRIM59	Trim59	TRIM59
SH3GLB1	1.65914e-120	0.37595	ductal_1	SH3GLB1	Sh3glb1	SH3GLB1
LOC101687332	1.84185e-120	0.345054	ductal_1	IQCJ-SCHIP1	Iqschfp
LOC101687332	1.84185e-120	0.345054	ductal_1	SCHIP1	Schip1
LOC101687332	1.84185e-120	0.345054	ductal_1	SCHIP1	Iqschfp
LOC101687332	1.84185e-120	0.345054	ductal_1	IQCJ-SCHIP1	Schip1
GNB2	4.41452e-120	0.332992	ductal_1
LOC123392642	5.68769e-120	0.319774	ductal_1	H2BC8	H2bc6
SPON2	9.61641e-119	0.337529	ductal_1	SPON2	Spon2	SPON2
LOC101690214	1.15698e-118	0.369183	ductal_1	CSNK1E	Csnk1e
LOC101690214	1.15698e-118	0.369183	ductal_1	TPTEP2-CSNK1E	Csnk1e
PSMB5	1.7715e-118	0.265984	ductal_1	PSMB5	Psmb5
SETD3	3.61847e-118	0.365532	ductal_1	SETD3	Setd3	SETD3
BMPR2	1.17055e-117	0.415027	ductal_1	BMPR2	Bmpr2	BMPR2
CHMP5	3.63477e-117	0.342485	ductal_1	CHMP5	Chmp5	CHMP5
MRPS31	7.56889e-117	0.365035	ductal_1
PLD1	1.72326e-116	0.345623	ductal_1	PLD1	Pld1	PLD1
GOLT1B	4.19763e-116	0.346198	ductal_1
MOB3B	8.81135e-116	0.336772	ductal_1	MOB3B	Mob3b	MOB3B
LMAN1	9.42245e-116	0.378235	ductal_1	LMAN1	Lman1	LMAN1
TRA2A	1.10682e-115	0.389665	ductal_1	TRA2A	Tra2a	TRA2A
LOC101671838	2.92662e-115	0.518666	ductal_1	H2BC8	H2bc6
NPRL3	3.65223e-115	0.444654	ductal_1	NPRL3	Nprl3	NPRL3
PTPRF	7.01196e-115	0.419059	ductal_1	PTPRF	Ptprf	PTPRF
DSG3	7.08661e-115	0.311615	ductal_1		Dsg3
PKN1	9.07034e-115	0.410636	ductal_1	PKN1	Pkn1	PKN1
ATP6AP1	2.03246e-114	0.364723	ductal_1	ATP6AP1	Atp6ap1	ATP6AP1
VIM	3.21459e-114	0.431307	ductal_1	VIM	Vim	VIM
LAMTOR3	3.55235e-114	0.365431	ductal_1	LAMTOR3	Lamtor3	LAMTOR3
SMURF2	6.65789e-114	0.355641	ductal_1	SMURF2	Smurf2	SMURF2
DUSP10	8.31183e-114	0.252762	ductal_1	DUSP10	Dusp10	DUSP10
NTAN1	1.04068e-113	0.359571	ductal_1	NTAN1	Ntan1	NTAN1
RHOQ	1.09345e-113	0.292286	ductal_1	RHOQ	Rhoq	RHOQ
EFNA1	1.15812e-113	0.505101	ductal_1
DYNLT3	2.30218e-113	0.382834	ductal_1
EI24	3.0174e-113	0.360998	ductal_1	EI24	Ei24	EI24
DENND3	3.81767e-113	0.296415	ductal_1	DENND3	Dennd3	DENND3
GDI2	4.55451e-113	0.327427	ductal_1
TSEN15	5.94383e-113	0.299355	ductal_1	TSEN15	Tsen15	TSEN15
TSPAN31	5.99203e-113	0.361684	ductal_1	TSPAN31	Tspan31	TSPAN31
APBB2	6.62942e-113	0.446902	ductal_1	APBB2	Apbb2	APBB2
LOC123387869	1.247e-112	0.268986	ductal_1
LGMN	1.102e-111	0.348929	ductal_1	LGMN	Lgmn	LGMN
NXN	3.56164e-111	0.345864	ductal_1
WFIKKN1	3.9979e-111	0.32307	ductal_1	WFIKKN1	Wfikkn1	WFIKKN1
KIDINS220	5.65571e-111	0.432481	ductal_1	KIDINS220	Kidins220	KIDINS220
HSPA4L	9.49636e-111	0.391907	ductal_1	HSPA4L	Hspa4l
WDFY2	1.02395e-110	0.377	ductal_1
MYO9B	1.42916e-110	0.418364	ductal_1	MYO9B	Myo9b	MYO9B
GUCY1A2	5.6879e-110	0.355936	ductal_1
PCGF6	1.48481e-109	0.317726	ductal_1	PCGF6	Pcgf6	PCGF6
GPRC5A	2.26471e-109	0.41353	ductal_1	GPRC5A	Gprc5a	GPRC5A
FGL2	5.7053e-109	0.41428	ductal_1	FGL2	Fgl2	FGL2
TMEM30A	5.82571e-109	0.34232	ductal_1	TMEM30A	Tmem30a	TMEM30A
ARID4B	8.08875e-109	0.437467	ductal_1	ARID4B	Arid4b	ARID4B
TCF3	9.12022e-109	0.340484	ductal_1	TCF3	Tcf3	TCF3
EFEMP1	1.02021e-108	0.441906	ductal_1	EFEMP1	Efemp1	EFEMP1
LAMA5	3.23996e-108	0.46783	ductal_1	LAMA5	Lama5
PSMB3	4.05388e-108	0.266481	ductal_1
ILF2	7.48027e-108	0.31336	ductal_1	ILF2	Ilf2	ILF2
TMX4	7.78497e-108	0.378884	ductal_1	TMX4	Tmx4	TMX4
DESI2	9.32114e-108	0.280771	ductal_1	DESI2	Desi2	DESI2
IRF2BPL	1.24728e-107	0.394599	ductal_1
KLC1	1.35436e-107	0.432522	ductal_1		Klc1
KLC1	1.35436e-107	0.432522	ductal_1	KLC1	Klc1
STX7	2.01431e-107	0.363252	ductal_1	STX7	Stx7	STX7
RUFY2	3.22128e-106	0.345262	ductal_1	RUFY2	Rufy2	RUFY2
LOC101681179	3.77083e-106	0.444714	ductal_1
PNRC2	4.57999e-106	0.325109	ductal_1
RAB18	7.87664e-106	0.340538	ductal_1	RAB18	Rab18	RAB18
SSR3	1.5889e-105	0.315583	ductal_1
LOC101686728	5.32101e-105	0.257272	ductal_1		Cnpy2
LOC101686728	5.32101e-105	0.257272	ductal_1		Cs
LOC101686728	5.32101e-105	0.257272	ductal_1		Csl
LCP1	5.44054e-105	0.450527	ductal_1	LCP1	Lcp1	LCP1
RAB5C	6.03133e-105	0.339299	ductal_1	RAB5C	Rab5c	RAB5C
RAB5C	6.03133e-105	0.339299	ductal_1		Rab5c	RAB5C
MTCL1	7.1047e-105	0.26834	ductal_1	MTCL1	Mtcl1	MTCL1
ZMYND8	2.67801e-104	0.454119	ductal_1	ZMYND8	Zmynd8	ZMYND8
ARFGAP1	1.55802e-103	0.349152	ductal_1	ARFGAP1	Arfgap1
SLC44A1	1.74062e-103	0.378815	ductal_1
ARFRP1	1.75032e-103	0.347786	ductal_1	ARFRP1	Arfrp1	ARFRP1
UXS1	2.40926e-103	0.305662	ductal_1	UXS1	Uxs1	UXS1
ZNF703	4.96643e-103	0.332873	ductal_1
PIK3C2G	9.57339e-103	0.386354	ductal_1	PIK3C2G	Pik3c2g	PIK3C2G
EVL	1.11057e-102	0.358646	ductal_1	EVL	Evl	EVL
PIGF	1.15548e-102	0.340704	ductal_1	PIGF	Pigf	PIGF
LAMP2	1.21652e-102	0.349387	ductal_1
GSS	1.26646e-102	0.344516	ductal_1	GSS	Gss	GSS
HBM	2.99634e-102	0.382149	ductal_1
CKAP4	9.69436e-102	0.364774	ductal_1	CKAP4	Ckap4	CKAP4
ATP6V1B2	1.39416e-101	0.265372	ductal_1	ATP6V1B2	Atp6v1b2	ATP6V1B2
ECM1	1.9286e-101	0.320271	ductal_1	ECM1	Ecm1	ECM1
SON	3.04916e-101	0.317126	ductal_1	SON	Son	SON
TTC3	3.89284e-101	0.364539	ductal_1	TTC3	Ttc3	TTC3
LOC101682432	2.8505e-100	0.3997	ductal_1	COX7A1	Cox7a1	COX7A1
WNT7B	5.09216e-100	0.295296	ductal_1	WNT7B	Wnt7b	WNT7B
XPNPEP1	5.61929e-100	0.375241	ductal_1	XPNPEP1	Xpnpep1	XPNPEP1
PACS2	1.40271e-99	0.389922	ductal_1
MAP4	8.63684e-99	0.385521	ductal_1
BCAM	8.70704e-99	0.328792	ductal_1	BCAM	Bcam	BCAM
ITPKC	8.83327e-99	0.346446	ductal_1		Itpkc
MYO5A	1.82531e-98	0.324904	ductal_1
ZFP90	1.86075e-98	0.340731	ductal_1	ZFP90	Zfp90	ZFP90
NDUFS4	2.76327e-98	0.273568	ductal_1
LOC101674087	3.67762e-98	0.310003	ductal_1	FBXO6	Fbxo6	FBXO6
SERTAD1	4.89728e-98	0.362806	ductal_1	SERTAD1	Sertad1	SERTAD1
LOC101674946	1.48661e-97	0.324409	ductal_1	PTTG1IP	Pttg1ip	PTTG1IP
KCNMA1	1.41812e-96	0.368657	ductal_1
ATP6V0D1	2.48646e-96	0.32339	ductal_1	ATP6V0D1	Atp6v0d1	ATP6V0D1
PHLDB2	8.10449e-96	0.380817	ductal_1	PHLDB2	Phldb2	PHLDB2
GNG12	1.40934e-95	0.313475	ductal_1
HELZ	1.94954e-95	0.400754	ductal_1	HELZ	Helz	HELZ
YIPF5	2.11598e-95	0.286497	ductal_1	YIPF5	Yipf5	YIPF5
DCTN2	4.32314e-95	0.313847	ductal_1	DCTN2	Dctn2	DCTN2
TUBB6	4.42756e-95	0.314423	ductal_1	TUBB6	Tubb6	TUBB6
LOC101692158	5.22342e-95	0.351999	ductal_1	H2BC8	H2bc6
PLEKHA1	6.28393e-95	0.336176	ductal_1	PLEKHA1	Plekha1	PLEKHA1
FURIN	6.75096e-95	0.367508	ductal_1	FURIN	Furin	FURIN
GRIN3B	9.07376e-95	0.36268	ductal_1	GRIN3B	Grin3b	GRIN3B
MNDA	1.33364e-94	0.326482	ductal_1	MNDA	Ifi211	MNDA
MNDA	1.33364e-94	0.326482	ductal_1	MNDA	Ifi205	MNDA
MNDA	1.33364e-94	0.326482	ductal_1	MNDA	Mndal	MNDA
PTPN14	3.52223e-94	0.310581	ductal_1
PTGFRN	4.57191e-94	0.365321	ductal_1	PTGFRN	Ptgfrn	PTGFRN
SEC13	1.29228e-93	0.341537	ductal_1	SEC13	Sec13	SEC13
USP22	1.97987e-93	0.36644	ductal_1	USP22	Usp22	USP22
AP2M1	2.18018e-93	0.263175	ductal_1	AP2M1	Ap2m1	AP2M1
FHOD1	3.91111e-93	0.373778	ductal_1	FHOD1	Fhod1	FHOD1
RBMS1	4.19961e-93	0.38019	ductal_1	RBMS1	Rbms1	RBMS1
CLIC4	4.66663e-93	0.336204	ductal_1	CLIC4	Clic4	CLIC4
TCF7L1	1.28907e-92	0.358195	ductal_1
MARK3	2.36489e-92	0.381361	ductal_1	MARK3	Mark3	MARK3
YIPF4	2.8986e-92	0.320054	ductal_1	YIPF4	Yipf4	YIPF4
LOC101676715	3.17808e-92	0.254915	ductal_1
EPPK1	7.26989e-92	0.4114	ductal_1
SLAIN2	7.80861e-92	0.382322	ductal_1	SLAIN2	Slain2	SLAIN2
RNF126	1.64211e-91	0.32662	ductal_1	RNF126	Rnf126	RNF126
SLC41A1	2.32109e-91	0.354389	ductal_1	SLC41A1	Slc41a1	SLC41A1
GOLGA7	2.73296e-91	0.325045	ductal_1	GOLGA7	Golga7	GOLGA7
FNBP1L	6.75395e-91	0.344191	ductal_1	FNBP1L	Fnbp1l	FNBP1L
MSMO1	1.27638e-90	0.362734	ductal_1
AAMDC	1.28702e-90	0.33638	ductal_1	AAMDC	Aamdc
PSMB10	1.62024e-90	0.318026	ductal_1	PSMB10	Psmb10	PSMB10
LRPAP1	1.78077e-90	0.339117	ductal_1	LRPAP1	Lrpap1	LRPAP1
CHPF	2.7625e-90	0.304566	ductal_1	CHPF	Chpf	CHPF
ZNF654	3.43546e-90	0.337042	ductal_1
ENAH	4.89395e-90	0.337649	ductal_1
CCDC91	1.00857e-89	0.329479	ductal_1	CCDC91	Ccdc91	CCDC91
SIAH1	3.45751e-89	0.296914	ductal_1	SIAH1	Siah1a	SIAH1
SIAH1	3.45751e-89	0.296914	ductal_1	SIAH1	Siah1b	SIAH1
SMARCC2	3.74327e-89	0.376056	ductal_1		Smarcc2
SEPTIN7	6.05403e-89	0.283249	ductal_1	SEPTIN7	Septin7	SEPTIN7
SOX21	6.36525e-89	0.355919	ductal_1
RASSF1	1.00671e-88	0.31287	ductal_1	RASSF1	Rassf1	RASSF1
SEMA3C	1.44742e-88	0.326151	ductal_1	SEMA3C	Sema3c	SEMA3C
ITPR3	1.2267e-87	0.378413	ductal_1
FAM32A	3.01204e-87	0.303325	ductal_1	FAM32A	Fam32a	FAM32A
LOC101691538	3.13318e-87	0.279297	ductal_1
SS18	6.84258e-87	0.343388	ductal_1	SS18	Ss18	SS18
GID8	8.05145e-87	0.339043	ductal_1	GID8	Gid8	GID8
TMEM263	1.11853e-86	0.269727	ductal_1	TMEM263	Tmem263	TMEM263
TLE5	1.17831e-86	0.317293	ductal_1
BRMS1	1.32757e-86	0.273125	ductal_1	BRMS1	Brms1	BRMS1
SF3B1	2.24743e-86	0.343248	ductal_1	SF3B1	Sf3b1	SF3B1
N4BP2	3.70315e-86	0.394844	ductal_1
DPCD	1.51959e-85	0.304216	ductal_1	DPCD	Gm17018	DPCD
SLC20A1	1.02558e-84	0.388795	ductal_1	SLC20A1	Slc20a1	SLC20A1
IPPK	1.2369e-84	0.312437	ductal_1	IPPK	Ippk	IPPK
HNRNPH1	1.27819e-84	0.352679	ductal_1	HNRNPH1	Hnrnph1	HNRNPH1
LOC123388619	2.10504e-84	0.429752	ductal_1
USF1	2.41846e-84	0.323644	ductal_1	USF1	Usf1	USF1
SLC38A10	2.61038e-84	0.386034	ductal_1	SLC38A10	Slc38a10	SLC38A10
HDAC7	2.80324e-84	0.385087	ductal_1	HDAC7	Hdac7	HDAC7
LEMD3	3.26138e-84	0.349694	ductal_1	LEMD3	Lemd3	LEMD3
GLIS3	5.63442e-84	0.394057	ductal_1	GLIS3	Glis3	GLIS3
DIABLO	1.31278e-83	0.284446	ductal_1	DIABLO	Diablo	DIABLO
PDHB	1.57718e-83	0.309206	ductal_1	PDHB	Pdhb	PDHB
SSR1	3.45605e-83	0.30063	ductal_1	SSR1	Ssr1	SSR1
ACTR10	5.56273e-83	0.304485	ductal_1
SEC62	1.13135e-82	0.276821	ductal_1	SEC62	Sec62	SEC62
PPP5C	2.42744e-82	0.378801	ductal_1	PPP5C	Ppp5c	PPP5C
PEAK1	3.0539e-82	0.289359	ductal_1	PEAK1	Peak1	PEAK1
WASHC3	3.14848e-82	0.318565	ductal_1	WASHC3	Washc3	WASHC3
RILPL1	3.29097e-82	0.312417	ductal_1	RILPL1	Rilpl1	RILPL1
PKP1	4.89754e-82	0.367589	ductal_1
LOC101673521	5.08994e-82	0.336969	ductal_1	ACCSL	Accsl	ACCSL
LOC101673521	5.08994e-82	0.336969	ductal_1	HSD17B12	Hsd17b12	HSD17B12
PITX1	7.49251e-82	0.294621	ductal_1	PITX1	Pitx1	PITX1
UBE2J1	2.07882e-81	0.318025	ductal_1	UBE2J1	Ube2j1	UBE2J1
LOC101670474	2.46537e-81	0.355858	ductal_1	AGTRAP	Agtrap
FAM110A	4.47571e-81	0.331907	ductal_1	FAM110A	Fam110a	FAM110A
EIF1B	4.50672e-81	0.362734	ductal_1	EIF1B	Eif1b	EIF1B
GPN1	5.85987e-81	0.252849	ductal_1
LOC101691226	6.7762e-81	0.302809	ductal_1
GBA	7.30811e-81	0.301048	ductal_1	GBA	Gba	GBA
ATG9A	7.35074e-81	0.302489	ductal_1		Atg9a
ATG9A	7.35074e-81	0.302489	ductal_1	ATG9A	Atg9a
RAB9A	1.18116e-80	0.258122	ductal_1	RAB9A	Rab9	RAB9A
RSPH3	2.00358e-80	0.301044	ductal_1
ALYREF	3.75239e-80	0.292132	ductal_1
UBE2I	5.93936e-80	0.298297	ductal_1	UBE2I	Ube2i
RASSF5	7.71427e-80	0.332563	ductal_1	RASSF5	Rassf5	RASSF5
EGFR	8.6305e-80	0.293713	ductal_1	EGFR	Egfr	EGFR
unassigned-gene-4	1.63508e-79	0.533106	ductal_1
SAMD12	4.62854e-79	0.328286	ductal_1	SAMD12	Samd12	SAMD12
LOC123387238	5.66596e-79	0.5528	ductal_1
LOC123391896	7.90433e-79	0.46581	ductal_1
LOC101689975	1.45645e-78	0.316487	ductal_1
HNRNPH3	2.08117e-78	0.292565	ductal_1	HNRNPH3	Hnrnph3	HNRNPH3
SNRNP27	3.64651e-77	0.320114	ductal_1
PLD3	4.48819e-77	0.321836	ductal_1	PLD3	Pld3	PLD3
DUS1L	8.24079e-77	0.318764	ductal_1
BOLA2B	4.03313e-76	0.276084	ductal_1	BOLA2	Bola2
BOLA2B	4.03313e-76	0.276084	ductal_1	BOLA2B	Bola2
SLC52A2	6.99453e-76	0.289796	ductal_1	SLC52A1	Slc52a2
SLC52A2	6.99453e-76	0.289796	ductal_1	SLC52A2	Slc52a2
ATRX	9.555e-76	0.357242	ductal_1	ATRX	Atrx	ATRX
TMEM123	4.02011e-75	0.37135	ductal_1	TMEM123	Tmem123	TMEM123
VAMP4	6.3352e-75	0.306487	ductal_1	VAMP4	Vamp4	VAMP4
LOC101678249	8.11627e-75	0.281316	ductal_1
FDFT1	9.97084e-75	0.337717	ductal_1	FDFT1	Fdft1	FDFT1
MRPL41	1.16201e-74	0.342206	ductal_1
CUNH21orf91	4.63208e-74	0.334083	ductal_1	C21orf91	D16Ertd472e	C21orf91
EFNB2	6.33603e-74	0.365118	ductal_1	EFNB2	Efnb2	EFNB2
WWC2	7.34451e-74	0.261007	ductal_1	WWC2	Wwc2	WWC2
TOR1A	1.79747e-73	0.28555	ductal_1
RIC8A	2.01251e-73	0.318988	ductal_1	RIC8A	Ric8a	RIC8A
ANKRD11	2.52387e-73	0.431852	ductal_1	ANKRD11	Ankrd11	ANKRD11
PIDD1	3.59905e-73	0.331898	ductal_1	PIDD1	Pidd1	PIDD1
RBM17	3.92209e-73	0.353842	ductal_1
PRKAR1A	4.58613e-73	0.260165	ductal_1	PRKAR1A	Prkar1a	PRKAR1A
FKBP8	1.21579e-72	0.299189	ductal_1	FKBP8	Fkbp8	FKBP8
PIEZO1	2.22888e-72	0.356042	ductal_1	PIEZO1	Piezo1	PIEZO1
MEGF9	3.52477e-72	0.289479	ductal_1
AGPAT3	3.83183e-72	0.254611	ductal_1	AGPAT3	Agpat3	AGPAT3
ACAT1	3.89644e-72	0.307432	ductal_1	ACAT1	Acat1	ACAT1
ADAM9	3.91468e-72	0.309917	ductal_1
CAPN2	8.48104e-72	0.27785	ductal_1	CAPN2	Capn2	CAPN2
FBXO32	9.42263e-72	0.356596	ductal_1
WWC3	1.48614e-71	0.271093	ductal_1
PLPP2	2.30969e-71	0.31302	ductal_1	PLPP2	Plpp2	PLPP2
RREB1	5.0267e-71	0.36166	ductal_1	RREB1	Rreb1
SEC63	5.67892e-71	0.299788	ductal_1	SEC63	Sec63	SEC63
ZFAND6	7.85975e-71	0.297966	ductal_1	ZFAND6	Zfand6	ZFAND6
TEX10	2.2717e-70	0.299451	ductal_1
DERL1	5.77326e-70	0.303871	ductal_1	DERL1	Derl1	DERL1
FADD	6.4035e-70	0.288932	ductal_1	FADD	Fadd	FADD
DNLZ	1.23426e-69	0.314274	ductal_1
FBXW7	1.36638e-69	0.40187	ductal_1	FBXW7	Fbxw7	FBXW7
LOC101693176	2.20037e-69	0.3101	ductal_1	CYB5R3	Cyb5r3	CYB5R3
MORF4L2	2.2872e-69	0.30034	ductal_1	MORF4L2	Morf4l2	MORF4L2
GNAI3	2.83161e-69	0.270514	ductal_1	GNAI3	Gnai3	GNAI3
CAST	2.91677e-69	0.254761	ductal_1	CAST	Cast	CAST
IRF3	3.46518e-69	0.33391	ductal_1	IRF3	Irf3	IRF3
YIF1A	5.58872e-69	0.285924	ductal_1	YIF1A	Yif1a	YIF1A
OSTC	7.48936e-69	0.277414	ductal_1	OSTC	Ostc	OSTC
SRPK2	2.15026e-68	0.294579	ductal_1	SRPK2	Srpk2	SRPK2
VGLL4	2.33162e-68	0.309966	ductal_1	VGLL4	Vgll4	VGLL4
HNRNPL	2.5966e-68	0.309355	ductal_1		Hnrnpl
CLIC3	3.10261e-67	0.285724	ductal_1	CLIC3	Clic3	CLIC3
NAPA	5.15006e-67	0.292508	ductal_1	NAPA	Napa	NAPA
AHNAK	6.22214e-67	0.396117	ductal_1	AHNAK	Ahnak
NTF4	6.24649e-67	0.281722	ductal_1	NTF4	Ntf5	NTF4
ZBTB43	8.97497e-66	0.251463	ductal_1	ZBTB43	Zbtb43	ZBTB43
IDUA	9.07769e-66	0.277708	ductal_1	IDUA	Idua	IDUA
METRNL	1.71051e-65	0.345438	ductal_1
ACOT9	1.72883e-65	0.276375	ductal_1	ACOT9	Acot10	ACOT9
ACOT9	1.72883e-65	0.276375	ductal_1	ACOT9	Acot9	ACOT9
HP1BP3	3.20807e-65	0.291888	ductal_1	HP1BP3	Hp1bp3	HP1BP3
TSPAN6	9.55103e-65	0.344277	ductal_1	TSPAN6	Tspan6	TSPAN6
TSPAN6	9.55103e-65	0.344277	ductal_1	TSPAN6	Tspan6
MVD	1.00646e-64	0.284831	ductal_1	MVD	Mvd	MVD
RIN2	3.11199e-64	0.305545	ductal_1	RIN2	Rin2	RIN2
ZFAND2A	3.3242e-64	0.329204	ductal_1	ZFAND2A	Zfand2a	ZFAND2A
PHC2	9.48702e-64	0.304103	ductal_1	PHC2	Phc2	PHC2
EPM2AIP1	1.38632e-63	0.345877	ductal_1	EPM2AIP1	Epm2aip1	EPM2AIP1
FAR1	4.32684e-63	0.299431	ductal_1
TMEM128	4.34844e-63	0.280844	ductal_1	TMEM128	Tmem128	TMEM128
REST	7.83795e-62	0.29863	ductal_1	REST	Rest	REST
TMED7	1.14832e-61	0.269192	ductal_1	TMED7	Tmed7	TMED7
TMED7	1.14832e-61	0.269192	ductal_1	TMED7-TICAM2	Tmed7	TMED7
SEC22B	1.25946e-61	0.254164	ductal_1	SEC22B	Sec22b	SEC22B
YES1	1.8172e-61	0.272443	ductal_1	YES1	Yes1	YES1
SHROOM2	5.28394e-61	0.252685	ductal_1	SHROOM2	Shroom2
UBA6	1.29396e-60	0.387236	ductal_1	UBA6	Uba6	UBA6
ENTPD5	1.50198e-60	0.250095	ductal_1	ENTPD5	Entpd5	ENTPD5
CALCOCO1	1.57481e-60	0.288139	ductal_1		Calcoco1
ENY2	2.70022e-60	0.263872	ductal_1	ENY2	Eny2	ENY2
CDYL	3.03412e-60	0.290408	ductal_1	CDYL	Cdyl	CDYL
PRKX	3.41879e-60	0.287098	ductal_1	PRKX	Prkx	PRKX
ATP6V1E1	8.11289e-60	0.259699	ductal_1	ATP6V1E1	Atp6v1e1
ISOC2	1.06044e-59	0.289723	ductal_1	ISOC2	Isoc2b	ISOC2
ISOC2	1.06044e-59	0.289723	ductal_1	ISOC2	Isoc2a	ISOC2
ACP3	1.1584e-59	0.259964	ductal_1	ACP3	Acpp	ACP3
DNAJA1	1.42041e-59	0.260261	ductal_1
EMC10	1.77782e-59	0.272599	ductal_1	EMC10	Emc10	EMC10
TUBGCP2	2.16787e-59	0.299608	ductal_1	TUBGCP2	Tubgcp2	TUBGCP2
PIGK	2.18454e-59	0.250509	ductal_1	PIGK	Pigk	PIGK
LRRFIP1	4.63609e-59	0.262864	ductal_1	LRRFIP1	Lrrfip1
MPP7	6.09731e-59	0.252077	ductal_1	MPP7	Mpp7	MPP7
AASDHPPT	6.27284e-59	0.271279	ductal_1	AASDHPPT	Aasdhppt	AASDHPPT
NT5DC2	6.50197e-59	0.322378	ductal_1
CUNH17orf49	1.79076e-58	0.261946	ductal_1
TBC1D1	3.22877e-58	0.316042	ductal_1	TBC1D1	Tbc1d1	TBC1D1
SERINC1	6.92839e-58	0.288881	ductal_1	SERINC1	Serinc1	SERINC1
TTC1	8.61314e-58	0.272145	ductal_1	TTC1	Ttc1	TTC1
TMF1	9.67295e-58	0.281526	ductal_1	TMF1	Tmf1	TMF1
MAP1LC3A	1.67455e-57	0.277834	ductal_1	MAP1LC3A	Map1lc3a	MAP1LC3A
ATG101	2.13404e-57	0.253394	ductal_1	ATG101	Atg101	ATG101
ADAM15	2.30138e-57	0.273951	ductal_1	ADAM15	Adam15	ADAM15
HSPA5	2.49716e-57	0.298553	ductal_1	HSPA5	Hspa5	HSPA5
TMEM160	1.60883e-56	0.272489	ductal_1
CFDP1	1.70613e-56	0.260842	ductal_1	CFDP1	Cfdp1	CFDP1
MPP1	2.70536e-55	0.30115	ductal_1
MAP2K3	3.1736e-55	0.287548	ductal_1	MAP2K3	Map2k3	MAP2K3
EXOC1	8.39012e-55	0.291626	ductal_1	EXOC1	Exoc1	EXOC1
CTBP1	9.08429e-55	0.271011	ductal_1	CTBP1	Ctbp1	CTBP1
CCNG1	1.06043e-54	0.252151	ductal_1	CCNG1	Ccng1	CCNG1
TPRG1L	1.17122e-54	0.277986	ductal_1
ZNHIT1	1.54213e-54	0.253767	ductal_1	ZNHIT1	Znhit1	ZNHIT1
SLC9A1	1.57088e-54	0.274988	ductal_1	SLC9A1	Slc9a1	SLC9A1
SNUPN	2.28531e-54	0.254171	ductal_1	SNUPN	Snupn	SNUPN
RBCK1	5.34718e-54	0.272204	ductal_1	RBCK1	Rbck1	RBCK1
PHAX	5.35445e-54	0.267765	ductal_1	PHAX	Phax	PHAX
RTCB	1.15848e-53	0.260976	ductal_1	RTCB	Rtcb	RTCB
LYRM2	2.0582e-53	0.266354	ductal_1
NCOR2	2.49438e-53	0.334317	ductal_1	NCOR2	Ncor2	NCOR2
WNK1	3.4663e-53	0.329815	ductal_1	WNK1	Wnk1	WNK1
TANC1	3.68054e-53	0.308845	ductal_1	TANC1	Tanc1	TANC1
CHPF2	3.68284e-53	0.287247	ductal_1	CHPF2	Chpf2	CHPF2
TTF2	4.1111e-53	0.332955	ductal_1
DOCK9	1.44117e-52	0.316357	ductal_1	DOCK9	Dock9	DOCK9
MRPS21	1.62077e-52	0.256944	ductal_1	MRPS21	Mrps21	MRPS21
TOB2	1.77696e-52	0.317335	ductal_1	TOB2	Tob2	TOB2
MRPL28	1.78957e-52	0.260885	ductal_1	MRPL28	Mrpl28	MRPL28
SYNJ2	3.21203e-52	0.319233	ductal_1	SYNJ2	Synj2	SYNJ2
TOP1	2.89303e-51	0.286655	ductal_1	TOP1	Top1	TOP1
RERE	4.69317e-51	0.406748	ductal_1	RERE	Rere
GZMA	5.76696e-51	0.410441	ductal_1	GZMA	Gzma	GZMA
PWWP2A	8.49812e-51	0.269191	ductal_1	PWWP2A	Pwwp2a	PWWP2A
FAM234A	1.19923e-50	0.283709	ductal_1	FAM234A	Fam234a	FAM234A
ADGRL1	1.42094e-50	0.267285	ductal_1	ADGRL1	Adgrl1	ADGRL1
WDR1	1.4477e-50	0.256107	ductal_1	WDR1	Wdr1	WDR1
KIAA0319L	3.16478e-50	0.27331	ductal_1	KIAA0319L	AU040320	KIAA0319L
IGSF9	4.28622e-50	0.26324	ductal_1	IGSF9	Igsf9	IGSF9
GATA6	6.69884e-50	0.304104	ductal_1
MECOM	1.38262e-49	0.307358	ductal_1	MECOM	Mecom	MECOM
NR3C1	2.09138e-49	0.261459	ductal_1	NR3C1	Nr3c1	NR3C1
ARRDC3	2.91383e-49	0.261751	ductal_1	ARRDC3	Arrdc3	ARRDC3
TIA1	3.70445e-49	0.319609	ductal_1	TIA1	Tia1	TIA1
LDLR	1.00866e-48	0.28664	ductal_1	LDLR	Ldlr	LDLR
PRDM2	1.10328e-48	0.360322	ductal_1	PRDM2	Prdm2	PRDM2
LOC101670710	2.10776e-48	0.286658	ductal_1
SCD	2.12921e-48	0.287479	ductal_1	SCD	Scd2	SCD
SCD	2.12921e-48	0.287479	ductal_1	SCD	Scd4	SCD
LOC123393978	3.49037e-48	0.359843	ductal_1
NCSTN	3.74613e-48	0.270556	ductal_1	NCSTN	Ncstn	NCSTN
DAD1	4.2561e-48	0.254638	ductal_1	DAD1	Dad1	DAD1
DPP8	1.08125e-47	0.294209	ductal_1	DPP8	Dpp8	DPP8
BTBD6	2.87046e-47	0.26797	ductal_1
CCN2	3.79627e-47	0.759112	ductal_1
SEC31A	1.61613e-46	0.266145	ductal_1	SEC31A	Sec31a	SEC31A
PLXNB1	2.07285e-46	0.317194	ductal_1	PLXNB1	Plxnb1	PLXNB1
FZD6	8.31786e-45	0.252555	ductal_1	FZD6	Fzd6	FZD6
AMOTL2	1.0424e-44	0.254713	ductal_1	AMOTL2	Amotl2	AMOTL2
GPBP1	1.23975e-43	0.256385	ductal_1	GPBP1	Gpbp1	GPBP1
GPBP1	1.23975e-43	0.256385	ductal_1	GPBP1	Gm49496	GPBP1
HDGFL3	1.67316e-43	0.273865	ductal_1
STOX2	1.94368e-43	0.292136	ductal_1	STOX2	Stox2	STOX2
RIC1	2.94067e-43	0.261213	ductal_1
GNL3L	4.03977e-43	0.250901	ductal_1	GNL3L	Gnl3l	GNL3L
KLHL24	4.48632e-43	0.299713	ductal_1	KLHL24	Klhl24	KLHL24
SPTAN1	8.89123e-43	0.304301	ductal_1	SPTAN1	Sptan1	SPTAN1
AP1M1	1.82858e-42	0.251927	ductal_1	AP1M1	Ap1m1	AP1M1
CEP170B	1.9819e-42	0.259964	ductal_1	CEP170B	Cep170b	CEP170B
BACH1	2.64215e-42	0.285895	ductal_1	BACH1	Bach1	BACH1
MTSS1	2.69365e-42	0.273468	ductal_1
FOSL2	1.43214e-41	0.254586	ductal_1	FOSL2	Fosl2	FOSL2
UTP23	1.90361e-41	0.258767	ductal_1	UTP23	Utp23	UTP23
PTPRE	2.09131e-41	0.295086	ductal_1	PTPRE	Ptpre	PTPRE
NIBAN2	2.23763e-41	0.291836	ductal_1	NIBAN2	Niban2	NIBAN2
NOTCH1	4.13427e-41	0.324228	ductal_1
SELENOM	4.69319e-41	0.268912	ductal_1	SELENOM	Selenom	SELENOM
ZNF503	5.02167e-41	0.298467	ductal_1
CCDC34	7.95693e-41	0.284812	ductal_1	CCDC34	Ccdc34	CCDC34
NFKB2	1.78899e-40	0.255669	ductal_1	NFKB2	Nfkb2	NFKB2
PHACTR4	4.11349e-40	0.262513	ductal_1	PHACTR4	Phactr4	PHACTR4
CRELD2	4.77996e-40	0.255155	ductal_1	CRELD2	Creld2	CRELD2
MED13L	6.80396e-40	0.288213	ductal_1	MED13L	Med13l	MED13L
ZDHHC9	9.90577e-40	0.264569	ductal_1	ZDHHC9	Zdhhc9	ZDHHC9
ARHGAP21	1.46185e-38	0.260541	ductal_1	ARHGAP21	Arhgap21	ARHGAP21
DYNC1H1	2.37466e-38	0.359665	ductal_1
DCTN1	3.92657e-38	0.258825	ductal_1	DCTN1	Dctn1
DCTN1	3.92657e-38	0.258825	ductal_1		Dctn1
SNRNP70	5.3524e-38	0.318622	ductal_1	SNRNP70	Snrnp70	SNRNP70
KANSL1	7.51861e-38	0.279661	ductal_1	KANSL1	Kansl1	KANSL1
ACSL3	8.79967e-38	0.256075	ductal_1	ACSL3	Acsl3	ACSL3
SH3BP4	8.86291e-38	0.250864	ductal_1	SH3BP4	Sh3bp4	SH3BP4
ITPR2	1.75701e-37	0.268905	ductal_1	ITPR2	Itpr2	ITPR2
ECI2	5.72331e-37	0.275524	ductal_1	ECI2	Eci3	ECI2
ECI2	5.72331e-37	0.275524	ductal_1	ECI2	Eci2	ECI2
SEPTIN11	1.39996e-36	0.258942	ductal_1	SEPTIN11	Septin11	SEPTIN11
CHD2	1.52954e-36	0.260685	ductal_1		Chd2
CHD2	1.52954e-36	0.260685	ductal_1	CHD2	Chd2
MAML2	2.29396e-36	0.265462	ductal_1	MAML2	Maml2	MAML2
GPATCH2	3.47753e-36	0.282668	ductal_1	GPATCH2	Gpatch2	GPATCH2
SRGAP3	9.88001e-36	0.383926	ductal_1	SRGAP3	Srgap3	SRGAP3
LOC101676863	1.44467e-35	0.257031	ductal_1	LPP	Lpp	LPP
PVR	2.19714e-35	0.250945	ductal_1	PVR	Pvr
CITED4	3.60734e-34	0.299729	ductal_1
CCNL2	3.62283e-34	0.271784	ductal_1	CCNL2	Ccnl2	CCNL2
KDM5A	6.04749e-34	0.259609	ductal_1
FST	6.28964e-33	0.3861	ductal_1	FST	Fst	FST
ARAP1	2.01039e-32	0.270033	ductal_1	ARAP1	Arap1	ARAP1
CHD6	3.86972e-32	0.300004	ductal_1	CHD6	Chd6	CHD6
NFKB1	6.09402e-32	0.301416	ductal_1	NFKB1	Nfkb1	NFKB1
IWS1	2.58176e-31	0.264538	ductal_1	IWS1	Iws1	IWS1
KNOP1	1.00555e-30	0.261048	ductal_1	KNOP1	Knop1
ZMYM2	4.23897e-30	0.256921	ductal_1	ZMYM2	Zmym2	ZMYM2
LOC101679820	2.37331e-29	0.263929	ductal_1	HDLBP	Hdlbp
DHRS9	3.5146e-29	0.25302	ductal_1	DHRS9	Dhrs9	DHRS9
VEGFA	6.9324e-29	0.270507	ductal_1	VEGFA	Vegfa	VEGFA
STARD13	1.78128e-28	0.33434	ductal_1	STARD13	Stard13
RBM25	1.24861e-27	0.269117	ductal_1
LOC123391897	1.35219e-26	0.272987	ductal_1
LOC101682832	2.66093e-26	0.328115	ductal_1	H1-0	H1f0	H1-0
TLE4	3.38967e-26	0.328076	ductal_1
FKBP5	4.87559e-26	0.297664	ductal_1	FKBP5	Fkbp5	FKBP5
LOC101691570	1.19507e-25	0.277327	ductal_1
VPS13C	3.35573e-25	0.252517	ductal_1	VPS13C	Vps13c	VPS13C
LOC123391894	3.60884e-25	0.375262	ductal_1
PRPF4B	1.18959e-24	0.356111	ductal_1	PRPF4B	Prpf4b	PRPF4B
EPB41	1.56635e-24	0.274246	ductal_1	EPB41	Epb41	EPB41
GTF2I	1.03865e-22	0.250649	ductal_1	GTF2I	Gtf2i	GTF2I
DLL1	3.05268e-22	0.340881	ductal_1
GOLGB1	3.8253e-22	0.275472	ductal_1	GOLGB1	Golgb1	GOLGB1
LOC101683630	3.56991e-20	0.524242	ductal_1
SPAG9	1.17362e-19	0.276768	ductal_1	SPAG9	Spag9	SPAG9
JAG2	2.80211e-19	0.286039	ductal_1
LOC101684540	2.52422e-16	0.25891	ductal_1
ACIN1	2.61064e-15	0.286335	ductal_1	ACIN1	Acin1	ACIN1
LTB	2.39919e-14	0.597293	ductal_1	LTB	Ltb
NKTR	3.76987e-14	0.279174	ductal_1	NKTR	Nktr	NKTR
ARGLU1	2.08726e-13	0.251438	ductal_1
TET2	1.34184e-11	0.272991	ductal_1	TET2	Tet2	TET2
H1-4	2.96321e-10	0.291769	ductal_1
CGNL1	4.04394e-10	0.257642	ductal_1	CGNL1	Cgnl1	CGNL1

## Sheet: Table S8B
Table S8B. DEGs of WT ductal 2 subpopulation. The differentially expressed genes (DEGs) in WT ductal 2 subpopulation are shown. Column A lists the DEG, column B shows the p-value, column C lists the average log2(fold change). Column D indicates the cluster number assigned to the ductal subpopulation. Columns E-G show the corresponding human, mouse and pig orthologs respectively.
Gene	p_val	avg_log2FC	cluster	Human.gene.name	Mouse.gene.name	Pig.gene.name
ABLIM2	0	0.342717	ductal_2
ADORA2B	0	0.941558	ductal_2	ADORA2B	Adora2b	ADORA2B
AQP3	0	1.02473	ductal_2
ARHGDIB	0	0.474469	ductal_2	ARHGDIB	Arhgdib	ARHGDIB
ASIC1	0	0.386921	ductal_2	ASIC1	Asic1	ASIC1
ATP1B3	0	0.554877	ductal_2
ATP5MC1	0	0.613132	ductal_2		Atp5g1
ATP5MC3	0	0.473398	ductal_2	ATP5MC3	Atp5g3	ATP5MC3
ATP6	0	0.468686	ductal_2
BCAT1	0	0.605995	ductal_2	BCAT1	Bcat1	BCAT1
BCO2	0	0.435879	ductal_2	BCO2	Bco2	BCO2
BUD23	0	0.960453	ductal_2	BUD23	Bud23	BUD23
C1GALT1	0	0.633222	ductal_2	C1GALT1	C1galt1
C2	0	0.30007	ductal_2
CCBE1	0	0.336466	ductal_2
CD14	0	0.251033	ductal_2	CD14	Cd14	CD14
CD44	0	0.708568	ductal_2	CD44	Cd44	CD44
CDC42EP5	0	0.896115	ductal_2
CEBPD	0	0.829605	ductal_2	CEBPD	Cebpd	CEBPD
CENPV	0	0.671852	ductal_2
CFB	0	0.42615	ductal_2		Gm20547
CFB	0	0.42615	ductal_2	CFB	Cfb
CFB	0	0.42615	ductal_2		Cfb
CFB	0	0.42615	ductal_2	CFB	Gm20547
CHCHD10	0	0.312497	ductal_2	CHCHD10	Chchd10
CISD1	0	0.676855	ductal_2	CISD1	Cisd1
COQ2	0	0.584512	ductal_2
CUNH16orf74	0	0.808015	ductal_2
DBNDD2	0	1.40952	ductal_2	DBNDD2	Dbndd2	DBNDD2
DCXR	0	0.774224	ductal_2
DSG3	0	0.373744	ductal_2		Dsg3
EEF1A1	0	0.545633	ductal_2
EEF1B2	0	0.711712	ductal_2	EEF1B2	Eef1b2
EEF1G	0	0.687457	ductal_2	EEF1G	Eef1g	EEF1G
EEF2	0	0.438405	ductal_2
EGLN3	0	0.366787	ductal_2	EGLN3	Egln3	EGLN3
EIF4EBP1	0	0.55046	ductal_2	EIF4EBP1	Eif4ebp1	EIF4EBP1
EMP3	0	0.725845	ductal_2	EMP3	Emp3	EMP3
ENO1	0	0.538543	ductal_2	ENO1	Eno1b	ENO1
ENO1	0	0.538543	ductal_2	ENO1	Eno1	ENO1
EVA1C	0	0.574493	ductal_2	EVA1C	Eva1c	EVA1C
FAM107B	0	0.701356	ductal_2	FAM107B	Fam107b
FAU	0	0.337327	ductal_2
FBL	0	0.609949	ductal_2
FKBP11	0	0.687018	ductal_2	FKBP11	Fkbp11
GAPDH	0	0.386452	ductal_2	GAPDH	Gapdh	GAPDH
GAPDH	0	0.386452	ductal_2	GAPDH	Gm3839	GAPDH
GAPDH	0	0.386452	ductal_2	GAPDH	Gm10358	GAPDH
GLRX	0	1.77968	ductal_2	GLRX	Glrx
GLUL	0	0.673908	ductal_2	GLUL	Glul	GLUL
GPX1	0	0.638918	ductal_2
GPX2	0	1.36408	ductal_2
GSR	0	0.540762	ductal_2
HDDC2	0	0.477696	ductal_2	HDDC2	Hddc2	HDDC2
HINT1	0	0.449741	ductal_2	HINT1	Hint1	HINT1
HOPX	0	0.736299	ductal_2
HSP90AB1	0	0.549746	ductal_2	HSP90AB1	Hsp90ab1	HSP90AB1
HSPD1	0	0.547345	ductal_2
IER3	0	0.839652	ductal_2	IER3	Ier3	IER3
IMPDH2	0	0.629518	ductal_2
IRS2	0	0.845938	ductal_2
KCNE3	0	0.380608	ductal_2	KCNE3	Kcne3	KCNE3
KLF5	0	0.634977	ductal_2	KLF5	Klf5	KLF5
KRT15	0	1.09665	ductal_2
KRT4	0	0.794007	ductal_2	KRT4	Krt4	KRT4
LDHA	0	0.858596	ductal_2	LDHA	Ldha
LGALS3	0	0.44563	ductal_2	LGALS3	Lgals3	LGALS3
LOC101672378	0	2.55037	ductal_2
LOC101672959	0	1.31967	ductal_2
LOC101674270	0	0.691825	ductal_2
LOC101674920	0	0.458023	ductal_2		Sprr1b
LOC101674920	0	0.458023	ductal_2		Sprr1a
LOC101675320	0	0.747048	ductal_2		Gm266
LOC101676730	0	0.640621	ductal_2	C1QBP	C1qbp	C1QBP
LOC101679224	0	0.995054	ductal_2
LOC101680039	0	3.07609	ductal_2		Krt13
LOC101684072	0	0.544469	ductal_2
LOC101685149	0	0.597052	ductal_2	ANKHD1-EIF4EBP3	Ankhd1	ANKHD1
LOC101685149	0	0.597052	ductal_2	ANKHD1-EIF4EBP3	Maskbp3	ANKHD1
LOC101685149	0	0.597052	ductal_2	ANKHD1	Ankhd1	ANKHD1
LOC101685149	0	0.597052	ductal_2	ANKHD1	Maskbp3	ANKHD1
LOC101685363	0	0.916879	ductal_2
LOC101685649	0	0.575388	ductal_2
LOC101686556	0	0.541035	ductal_2
LOC101688663	0	0.758305	ductal_2	TXNIP	Txnip	TXNIP
LOC101694119	0	0.419303	ductal_2
LOC101694231	0	0.499635	ductal_2	RPLP1	Gm5244
LOC101694231	0	0.499635	ductal_2	RPLP1	Rplp1
LOC106003392	0	2.26184	ductal_2		Saa3	HPS5
LOC106004832	0	0.457931	ductal_2
LOC106005084	0	0.679125	ductal_2
LOC106005570	0	0.698513	ductal_2
LOC106006904	0	0.695987	ductal_2
LOC123390405	0	0.453395	ductal_2
LOC123390719	0	0.696574	ductal_2
LOC123391553	0	0.558726	ductal_2
LOC123392113	0	0.717675	ductal_2
LOC123392536	0	0.658801	ductal_2	GSTM4	Gstm4
LOC123394898	0	0.652462	ductal_2		Rplp0	RPLP0
MIF	0	0.955783	ductal_2	MIF	Mif	MIF
MRPL12	0	0.522897	ductal_2
NACA	0	0.575701	ductal_2	NACA	Naca
ND1	0	0.426497	ductal_2
ND4	0	0.396688	ductal_2
NFIA	0	0.661755	ductal_2	NFIA	Nfia	NFIA
NKX2-1	0	0.302946	ductal_2	NKX2-1	Nkx2-1	NKX2-1
NOP53	0	0.546096	ductal_2	NOP53	Nop53	NOP53
NPDC1	0	0.708607	ductal_2
NPM3	0	0.570982	ductal_2	NPM3	Npm3	NPM3
NT5E	0	0.987175	ductal_2
NUPR1	0	0.715178	ductal_2
PDLIM1	0	0.672249	ductal_2	PDLIM1	Pdlim1	PDLIM1
PLAC8	0	1.70785	ductal_2	PLAC8	Plac8
PLEKHS1	0	1.27349	ductal_2	PLEKHS1	Plekhs1	PLEKHS1
PRDX2	0	0.612187	ductal_2	PRDX2	Prdx2	PRDX2
PRDX5	0	1.09497	ductal_2
PRDX6	0	0.660719	ductal_2	PRDX6	Prdx6b	PRDX6
PRDX6	0	0.660719	ductal_2	PRDX6	Prdx6	PRDX6
PTMA	0	0.528074	ductal_2
RAB34	0	0.524538	ductal_2	RAB34	Rab34	RAB34
RACK1	0	0.674519	ductal_2	RACK1	Rack1	RACK1
RNF125	0	0.522873	ductal_2	RNF125	Rnf125	RNF125
RPL10	0	0.594476	ductal_2		Rpl10
RPL10A	0	0.429202	ductal_2
RPL11	0	0.358223	ductal_2	RPL11	Rpl11	RPL11
RPL11	0	0.358223	ductal_2	RPL11	Rpl11
RPL12	0	0.571677	ductal_2		Rpl12
RPL13	0	0.401919	ductal_2
RPL13A	0	0.422494	ductal_2
RPL15	0	0.569181	ductal_2		Rpl15	RPL15
RPL17	0	0.423918	ductal_2		Rpl17
RPL18	0	0.530728	ductal_2	RPL18	Rpl18
RPL18A	0	0.630095	ductal_2	RPL18A	Rpl18a
RPL19	0	0.502616	ductal_2
RPL22	0	0.423117	ductal_2	RPL22	Rpl22
RPL23	0	0.521022	ductal_2	RPL23	Rpl23	RPL23
RPL23	0	0.521022	ductal_2	RPL23	Rpl23
RPL24	0	0.473499	ductal_2	RPL24	Rpl24	RPL24
RPL26	0	0.32586	ductal_2	RPL26	Rpl26	RPL26
RPL27	0	0.314786	ductal_2	RPL27	Rpl27	RPL27
RPL27A	0	0.617271	ductal_2
RPL28	0	0.543815	ductal_2
RPL29	0	0.56905	ductal_2	RPL29	Rpl29
RPL29	0	0.56905	ductal_2	RPL29	Gm3550
RPL3	0	0.542949	ductal_2	RPL3	Rpl3	RPL3
RPL32	0	0.519836	ductal_2	RPL32	Rpl32	RPL32
RPL35	0	0.339113	ductal_2	RPL35	Rpl35	RPL35
RPL35	0	0.339113	ductal_2	RPL35	Gm2000	RPL35
RPL35A	0	0.384504	ductal_2	RPL35A	Rpl35a
RPL4	0	0.536566	ductal_2	RPL4	Rpl4	RPL4
RPL5	0	0.618783	ductal_2		Rpl5	RPL5
RPL6	0	0.400916	ductal_2
RPL7	0	0.507625	ductal_2
RPL7A	0	0.583628	ductal_2
RPL8	0	0.556933	ductal_2	RPL8	Rpl8
RPL8	0	0.556933	ductal_2	RPL8	Rpl8	RPL8
RPL9	0	0.440748	ductal_2
RPLP0	0	0.648221	ductal_2		Rplp0	RPLP0
RPS10	0	0.477224	ductal_2
RPS11	0	0.531592	ductal_2	RPS11	Rps11	RPS11
RPS13	0	0.487873	ductal_2		Rps13	RPS13
RPS14	0	0.455114	ductal_2	RPS14	Rps14
RPS15	0	0.412259	ductal_2
RPS16	0	0.750279	ductal_2	RPS16	Rps16	RPS16
RPS17	0	0.50061	ductal_2
RPS18	0	0.441177	ductal_2		Rps18-ps5	RPS18
RPS19	0	0.27989	ductal_2
RPS2	0	0.439883	ductal_2
RPS20	0	0.485679	ductal_2	RPS20	Rps20	RPS20
RPS23	0	0.702867	ductal_2	RPS23	Rps23	RPS23
RPS25	0	0.445902	ductal_2
RPS26	0	0.383259	ductal_2
RPS27A	0	0.349186	ductal_2
RPS3	0	0.651419	ductal_2		Rps3
RPS3A	0	0.375558	ductal_2	RPS3A	Rps3a1
RPS4X	0	0.620294	ductal_2	RPS4X	Rps4x
RPS5	0	0.456423	ductal_2
RPS6	0	0.527084	ductal_2
RPS7	0	0.363618	ductal_2
RPS8	0	0.608827	ductal_2		Rps8
RPS9	0	0.393029	ductal_2	RPS9	Rps9	RPS9
RPSA	0	0.675694	ductal_2
RSPH4A	0	0.467412	ductal_2	RSPH4A	Rsph4a	RSPH4A
S100A9	0	2.17763	ductal_2	S100A9	Gm5849
SERPINB6	0	0.993336	ductal_2	SERPINB6	Serpinb6b	SERPINB6
SERPINB6	0	0.993336	ductal_2	SERPINB6	Serpinb6d	SERPINB6
SERPINB6	0	0.993336	ductal_2	SERPINB6	Serpinb6a	SERPINB6
SERPINB6	0	0.993336	ductal_2	SERPINB6	Serpinb6c	SERPINB6
SERPINB6	0	0.993336	ductal_2	SERPINB6	Serpinb6e	SERPINB6
SERPINE2	0	0.737722	ductal_2	SERPINE2	Serpine2	SERPINE2
SLC25A6	0	0.473396	ductal_2
SLC5A10	0	0.387453	ductal_2	SLC5A10	Slc5a10	SLC5A10
SOD2	0	0.865053	ductal_2	SOD2	Sod2	SOD2
SOX2	0	0.579305	ductal_2
SQOR	0	0.836677	ductal_2	SQOR	Sqor
SQOR	0	0.836677	ductal_2		Sqor
TBX1	0	0.352585	ductal_2
TKT	0	0.950109	ductal_2	TKT	Tkt	TKT
TMEM238	0	0.644099	ductal_2
TNIP3	0	0.795343	ductal_2
TPT1	0	0.417426	ductal_2	TPT1	Tpt1	TPT1
TUFM	0	0.532325	ductal_2
UBA52	0	0.287626	ductal_2	UBA52	Gm11808
ZNF750	0	0.65355	ductal_2	ZNF750	Zfp750
POLR2H	1.0822e-307	0.492173	ductal_2	POLR2H	Polr2h	POLR2H
BIN1	2.68075e-306	0.377508	ductal_2	BIN1	Bin1	BIN1
DBI	1.04789e-302	0.554225	ductal_2	DBI	Dbi	DBI
RWDD1	5.13246e-296	0.479833	ductal_2	RWDD1	Rwdd1	RWDD1
RND3	9.45316e-295	0.583767	ductal_2	RND3	Rnd3	RND3
TSR3	1.15566e-292	0.479967	ductal_2	TSR3	Tsr3	TSR3
LOC101684324	2.09564e-289	0.382363	ductal_2	COX5B	Cox5b	COX5B
LOC101684324	2.09564e-289	0.382363	ductal_2	COX5B	Cox5b
LOC101684324	2.09564e-289	0.382363	ductal_2	COX5B	Cox5b-ps	COX5B
LOC101684324	2.09564e-289	0.382363	ductal_2	COX5B	Cox5b-ps
RPL21	1.09547e-288	0.347215	ductal_2
SORD	2.93988e-288	0.253305	ductal_2	SORD	Sord	SORD
BLVRB	1.80938e-285	0.472022	ductal_2	BLVRB	Blvrb	BLVRB
MFSD13A	1.24754e-284	0.342385	ductal_2
ATP5F1D	9.94483e-284	0.42648	ductal_2	ATP5F1D	Atp5d	ATP5F1D
LOC101678227	1.13555e-282	0.617608	ductal_2	MSLN	Msln
CD109	1.22081e-282	0.358771	ductal_2	CD109	Cd109	CD109
HSD17B2	3.83979e-274	0.302364	ductal_2	HSD17B2	Hsd17b2	HSD17B2
DNPH1	6.54486e-274	0.467357	ductal_2
LOC106006992	6.27881e-273	0.435461	ductal_2		Rpl10
RPS15A	1.08004e-272	0.354584	ductal_2	RPS15A	Rps15a	RPS15A
NXT1	5.10181e-272	0.488209	ductal_2	NXT1	Nxt1	NXT1
TCF4	1.78127e-270	0.4737	ductal_2	TCF4	Tcf4	TCF4
SLC35F2	4.13127e-268	0.252367	ductal_2	SLC35F2	Slc35f2	SLC35F2
PLEK2	7.57177e-267	0.493093	ductal_2	PLEK2	Plek2	PLEK2
CYTB	9.74205e-267	0.275195	ductal_2
APRT	1.32179e-266	0.459951	ductal_2
EXOSC5	1.60845e-266	0.452116	ductal_2	EXOSC5	Exosc5	EXOSC5
RPL22L1	4.38084e-266	0.4541	ductal_2	RPL22L1	Rpl22l1
EPAS1	1.72993e-264	0.36792	ductal_2	EPAS1	Epas1	EPAS1
ANXA5	7.72007e-261	0.442074	ductal_2	ANXA5	Anxa5	ANXA5
MDH1	1.48187e-260	0.448875	ductal_2	MDH1	Mdh1	MDH1
PHGDH	4.20621e-260	0.354007	ductal_2	PHGDH	Phgdh	PHGDH
LOC101694508	7.12342e-259	0.368095	ductal_2
TCAF1	2.98654e-258	0.279157	ductal_2	TCAF1	Tcaf1	TCAF1
ANP32B	2.67313e-256	0.430947	ductal_2
LOC101681854	2.22856e-255	0.433691	ductal_2
UCP2	1.99149e-254	0.332286	ductal_2	UCP2	Ucp2	UCP2
EIF4B	4.22662e-254	0.453476	ductal_2	EIF4B	Eif4b	EIF4B
PSMA7	7.4786e-252	0.349785	ductal_2
LOC123390937	1.23785e-250	0.423342	ductal_2
LOC101675078	1.83339e-249	0.6412	ductal_2
LOC123387313	7.45155e-249	0.431415	ductal_2
GLRX5	2.72493e-245	0.390828	ductal_2
GMNN	1.25604e-243	0.466144	ductal_2	GMNN	Gmnn	GMNN
CUNH15orf48	2.25931e-241	0.326757	ductal_2
LOC101675829	5.95608e-241	0.412341	ductal_2
PPIA	4.97962e-240	0.266122	ductal_2
PANK4	1.4673e-238	0.423541	ductal_2	PANK4	Pank4	PANK4
LOC101685991	1.66499e-238	0.391724	ductal_2	APIP	Apip	APIP
YBX3	2.97922e-237	0.446277	ductal_2
KLF4	1.13351e-236	0.36266	ductal_2	KLF4	Klf4	KLF4
EZR	2.12079e-236	0.426906	ductal_2	EZR	Ezr	EZR
COX3	3.02679e-236	0.260168	ductal_2
FKBP4	1.4969e-234	0.396796	ductal_2	FKBP4	Fkbp4	FKBP4
BOLA3	9.27325e-234	0.415596	ductal_2
CCS	1.47767e-233	0.385026	ductal_2	CCS	Ccs	CCS
LOC101681752	3.01786e-232	0.475914	ductal_2
PSMG4	7.93087e-232	0.398684	ductal_2
ND2	8.56639e-230	0.318657	ductal_2
PTRH1	2.15695e-229	0.407255	ductal_2	PTRH1	Ptrh1	PTRH1
TSPO	2.36496e-229	0.394414	ductal_2	TSPO	Tspo	TSPO
LOC101673784	3.44442e-229	0.422918	ductal_2
UPK3B	4.42569e-229	0.317482	ductal_2
SIVA1	6.09882e-228	0.453215	ductal_2
GFUS	8.95822e-228	0.404406	ductal_2	GFUS	Gfus	GFUS
PABPC1	3.83866e-227	0.411311	ductal_2
SLC25A5	1.96495e-226	0.404776	ductal_2
CHCHD2	3.21249e-224	0.275842	ductal_2
NFKBIZ	2.88128e-220	0.410946	ductal_2	NFKBIZ	Nfkbiz	NFKBIZ
ECHS1	8.49087e-220	0.2666	ductal_2
SLC25A3	2.75499e-219	0.310003	ductal_2
NUDT8	1.90217e-217	0.392542	ductal_2		Gm49405
NUDT8	1.90217e-217	0.392542	ductal_2		Nudt8
LOC101682302	1.12109e-215	0.56001	ductal_2	CEACAM5	Ceacam2
LOC101682302	1.12109e-215	0.56001	ductal_2	PSG9	Ceacam1
LOC101682302	1.12109e-215	0.56001	ductal_2	PSG9	Ceacam10
LOC101682302	1.12109e-215	0.56001	ductal_2	CEACAM8	Ceacam2
LOC101682302	1.12109e-215	0.56001	ductal_2	CEACAM5	Ceacam10
LOC101682302	1.12109e-215	0.56001	ductal_2	PSG6	Ceacam2
LOC101682302	1.12109e-215	0.56001	ductal_2	CEACAM7	Ceacam10
LOC101682302	1.12109e-215	0.56001	ductal_2	PSG4	Ceacam1
LOC101682302	1.12109e-215	0.56001	ductal_2	PSG2	Ceacam1
LOC101682302	1.12109e-215	0.56001	ductal_2	PSG11	Ceacam1
LOC101682302	1.12109e-215	0.56001	ductal_2	PSG5	Ceacam1
LOC101682302	1.12109e-215	0.56001	ductal_2	PSG4	Ceacam2
LOC101682302	1.12109e-215	0.56001	ductal_2	CEACAM5	Ceacam1
LOC101682302	1.12109e-215	0.56001	ductal_2	PSG7	Ceacam10
LOC101682302	1.12109e-215	0.56001	ductal_2	PSG5	Ceacam10
LOC101682302	1.12109e-215	0.56001	ductal_2	PSG1	Ceacam2
LOC101682302	1.12109e-215	0.56001	ductal_2	PSG3	Ceacam2
LOC101682302	1.12109e-215	0.56001	ductal_2	PSG5	Ceacam2
LOC101682302	1.12109e-215	0.56001	ductal_2	CEACAM7	Ceacam1
LOC101682302	1.12109e-215	0.56001	ductal_2		Ceacam2
LOC101682302	1.12109e-215	0.56001	ductal_2	CEACAM6	Ceacam1
LOC101682302	1.12109e-215	0.56001	ductal_2	PSG2	Ceacam2
LOC101682302	1.12109e-215	0.56001	ductal_2	PSG7	Ceacam1
LOC101682302	1.12109e-215	0.56001	ductal_2	PSG1	Ceacam1
LOC101682302	1.12109e-215	0.56001	ductal_2	PSG8	Ceacam1
LOC101682302	1.12109e-215	0.56001	ductal_2	PSG2	Ceacam10
LOC101682302	1.12109e-215	0.56001	ductal_2	CEACAM8	Ceacam10
LOC101682302	1.12109e-215	0.56001	ductal_2	PSG11	Ceacam10
LOC101682302	1.12109e-215	0.56001	ductal_2	CEACAM6	Ceacam10
LOC101682302	1.12109e-215	0.56001	ductal_2	PSG3	Ceacam1
LOC101682302	1.12109e-215	0.56001	ductal_2	PSG8	Ceacam10
LOC101682302	1.12109e-215	0.56001	ductal_2	CEACAM7	Ceacam2
LOC101682302	1.12109e-215	0.56001	ductal_2	PSG7	Ceacam2
LOC101682302	1.12109e-215	0.56001	ductal_2	CEACAM8	Ceacam1
LOC101682302	1.12109e-215	0.56001	ductal_2	PSG3	Ceacam10
LOC101682302	1.12109e-215	0.56001	ductal_2		Ceacam1
LOC101682302	1.12109e-215	0.56001	ductal_2	CEACAM6	Ceacam2
LOC101682302	1.12109e-215	0.56001	ductal_2		Ceacam10
LOC101682302	1.12109e-215	0.56001	ductal_2	CEACAM3	Ceacam1
LOC101682302	1.12109e-215	0.56001	ductal_2	PSG6	Ceacam1
LOC101682302	1.12109e-215	0.56001	ductal_2	CEACAM3	Ceacam2
LOC101682302	1.12109e-215	0.56001	ductal_2	PSG1	Ceacam10
LOC101682302	1.12109e-215	0.56001	ductal_2	PSG9	Ceacam2
LOC101682302	1.12109e-215	0.56001	ductal_2	PSG4	Ceacam10
LOC101682302	1.12109e-215	0.56001	ductal_2	PSG11	Ceacam2
LOC101682302	1.12109e-215	0.56001	ductal_2	CEACAM3	Ceacam10
LOC101682302	1.12109e-215	0.56001	ductal_2	CEACAM1	Ceacam10
LOC101682302	1.12109e-215	0.56001	ductal_2	PSG6	Ceacam10
LOC101682302	1.12109e-215	0.56001	ductal_2	CEACAM1	Ceacam2
LOC101682302	1.12109e-215	0.56001	ductal_2	PSG8	Ceacam2
LOC101682302	1.12109e-215	0.56001	ductal_2	CEACAM1	Ceacam1
MRPL22	4.69915e-212	0.36901	ductal_2	MRPL22	Mrpl22	MRPL22
TPI1	4.93011e-211	0.364371	ductal_2	TPI1	Tpi1	TPI1
LOC101679204	2.61215e-208	0.338679	ductal_2	CBR3	Cbr3	CBR3
TCIM	6.92331e-207	0.287276	ductal_2
LOC101693690	7.57875e-206	0.42247	ductal_2
DCTPP1	1.05774e-205	0.404211	ductal_2	DCTPP1	Dctpp1	DCTPP1
EREG	1.6736e-205	0.491245	ductal_2	EREG	Ereg	EREG
PRXL2A	1.89123e-204	0.343487	ductal_2	PRXL2A	Prxl2a	PRXL2A
MAL2	9.29229e-202	0.491285	ductal_2
NCL	4.08733e-201	0.433145	ductal_2
PDE4B	5.14594e-201	0.317888	ductal_2	PDE4B	Pde4b	PDE4B
RNF187	1.58484e-200	0.379232	ductal_2
NAMPT	3.95608e-200	0.355	ductal_2	NAMPT	Nampt	NAMPT
ATP5F1A	4.66713e-199	0.36298	ductal_2	ATP5F1A	Atp5a1	ATP5F1A
EIF3I	4.92772e-199	0.349447	ductal_2	EIF3I	Eif3i
ASNS	6.95395e-198	0.303575	ductal_2	ASNS	Asns	ASNS
DLK2	5.85899e-197	0.286315	ductal_2	DLK2	Dlk2	DLK2
TRIB1	1.46848e-196	0.369117	ductal_2	TRIB1	Trib1	TRIB1
LOC101676308	7.4852e-195	0.347663	ductal_2		Rpl15	RPL15
SERBP1	3.5104e-192	0.294598	ductal_2	SERBP1	Serbp1	SERBP1
LOC123393287	4.33427e-191	0.37315	ductal_2	RPS20	Rps20	RPS20
NQO2	7.23056e-189	0.304624	ductal_2	NQO2	Nqo2	NQO2
LOC101673412	3.03734e-187	0.354703	ductal_2
SLC38A1	9.86235e-187	0.302571	ductal_2	SLC38A1	Slc38a1
DEPP1	6.65939e-186	0.40836	ductal_2	DEPP1	Depp1	DEPP1
LOC106005408	1.97311e-185	0.436184	ductal_2	H2AZ1	H2az1	H2AFZ
GDE1	2.73254e-183	0.412849	ductal_2	GDE1	Gde1	GDE1
ELOVL5	1.05877e-181	0.379397	ductal_2	ELOVL5	Elovl5	ELOVL5
PPA1	2.3287e-180	0.371662	ductal_2	PPA1	Ppa1	PPA1
TMPRSS4	6.36571e-180	0.276598	ductal_2	TMPRSS4	Tmprss4	TMPRSS4
GALK1	1.8261e-179	0.25143	ductal_2	GALK1	Galk1	GALK1
CCND3	1.41688e-178	0.334107	ductal_2	CCND3	Ccnd3	CCND3
MCRIP2	1.74647e-176	0.354686	ductal_2
DHCR24	2.91583e-176	0.286935	ductal_2	DHCR24	Dhcr24
CSF3	3.60492e-176	0.290627	ductal_2	CSF3	Csf3	CSF3
IGFBP3	6.23781e-176	0.594856	ductal_2
NDUFC2	3.11734e-175	0.312751	ductal_2	NDUFC2-KCTD14	Ndufc2	NDUFC2
NDUFC2	3.11734e-175	0.312751	ductal_2	NDUFC2	Ndufc2	NDUFC2
PGAM1	4.35994e-175	0.359409	ductal_2	PGAM1	Pgam1	PGAM1
MICOS13	3.30808e-174	0.302799	ductal_2	MICOS13	Micos13	MICOS13
CCL20	2.62824e-171	0.545165	ductal_2	CCL20	Ccl20
ETV1	8.65243e-171	0.301952	ductal_2	ETV1	Etv1	ETV1
NPM1	1.70237e-170	0.370048	ductal_2	NPM1	Npm1	NPM1
SCNN1A	1.96161e-169	0.300425	ductal_2	SCNN1A	Scnn1a	SCNN1A
LOC101675111	4.72265e-169	0.305338	ductal_2	RPL18	Rpl18
IFRD2	1.06313e-168	0.319479	ductal_2	IFRD2	Ifrd2	IFRD2
ARID5B	2.44114e-168	0.386792	ductal_2	ARID5B	Arid5b	ARID5B
SGK1	1.47762e-166	0.333061	ductal_2	SGK1	Sgk1	SGK1
BCL6	8.017e-164	0.303349	ductal_2	BCL6	Bcl6	BCL6
LY96	2.98129e-163	0.270809	ductal_2	LY96	Ly96	LY96
LOC106005867	4.79109e-163	0.278872	ductal_2	RPS16	Rps16	RPS16
SRM	4.33998e-162	0.349824	ductal_2	SRM	Srm	SRM
NDUFB10	7.79251e-162	0.316431	ductal_2	NDUFB10	Ndufb10	NDUFB10
TMPRSS11A	2.39677e-160	0.276144	ductal_2	TMPRSS11A	Tmprss11a	TMPRSS11A
AGPAT5	4.32064e-159	0.292637	ductal_2
PITX1	1.0276e-157	0.266807	ductal_2	PITX1	Pitx1	PITX1
NAXE	1.02995e-156	0.321746	ductal_2
CCND1	4.35766e-154	0.266161	ductal_2	CCND1	Ccnd1	CCND1
LOC101670946	2.25841e-153	0.299199	ductal_2
TSPAN8	5.17494e-152	0.268478	ductal_2	TSPAN8	Tspan8
PSMG1	1.02155e-151	0.314089	ductal_2	PSMG1	Psmg1
VDAC2	5.65186e-151	0.323749	ductal_2	VDAC2	Vdac2	VDAC2
KLF9	8.38483e-149	0.330545	ductal_2	KLF9	Klf9	KLF9
SYNGR1	1.10501e-148	0.324571	ductal_2
ENDOG	1.58104e-148	0.28898	ductal_2
SOD1	1.45298e-146	0.404069	ductal_2	SOD1	Sod1	SOD1
SUCLG1	3.10349e-146	0.320641	ductal_2	SUCLG1	Suclg1	SUCLG1
KARS1	3.38071e-146	0.309183	ductal_2	KARS1	Kars	KARS1
NDUFAF3	1.30347e-145	0.319241	ductal_2	NDUFAF3	Ndufaf3	NDUFAF3
VAV3	6.01925e-145	0.313146	ductal_2	VAV3	Vav3	VAV3
GCHFR	2.29836e-144	0.326659	ductal_2	GCHFR	Gchfr
HSPE1	9.6577e-144	0.302507	ductal_2	HSPE1-MOB4	Mob4	MOBKL3
HSPE1	9.6577e-144	0.302507	ductal_2	MOB4	Mob4	MOBKL3
TOMM40	1.05078e-143	0.326545	ductal_2	TOMM40	Tomm40	TOMM40
SLC29A1	3.3703e-143	0.28184	ductal_2	SLC29A1	Slc29a1	SLC29A1
EXOSC4	4.52001e-143	0.302342	ductal_2	EXOSC4	Exosc4	EXOSC4
LOC101679783	4.47454e-141	0.251397	ductal_2	COX5A	Cox5a	COX5A
PNRC1	1.71337e-139	0.352307	ductal_2	PNRC1	Pnrc1	PNRC1
ATP5PO	4.61376e-139	0.250803	ductal_2		Atp5o	ATP5PO
ATP5PO	4.61376e-139	0.250803	ductal_2	ATP5PO	Atp5o	ATP5PO
HELLS	1.76106e-137	0.288453	ductal_2	HELLS	Hells	HELLS
CUNH11orf98	2.35006e-137	0.265469	ductal_2
RASSF9	2.39161e-137	0.365444	ductal_2	RASSF9	Rassf9	RASSF9
GUCY1A2	2.97163e-137	0.344925	ductal_2
PPA2	3.15625e-137	0.292609	ductal_2
TOMM7	5.49253e-137	0.302728	ductal_2	TOMM7	Tomm7	TOMM7
CISD3	6.55554e-135	0.30519	ductal_2	CISD3	Cisd3	CISD3
KAZN	2.85774e-134	0.271212	ductal_2	KAZN	Kazn	KAZN
DKC1	2.90177e-134	0.270432	ductal_2	DKC1	Dkc1	DKC1
LOC101672663	3.22509e-134	0.653163	ductal_2
LOC101677065	5.11938e-134	0.288013	ductal_2
SERP1	1.33003e-133	0.315924	ductal_2
DUSP5	1.7727e-133	0.424864	ductal_2
EIF3E	2.4222e-132	0.283951	ductal_2	EIF3E	Eif3e	EIF3E
MYC	5.37089e-132	0.275103	ductal_2	MYC	Myc	MYC
DHFR	6.14232e-132	0.342271	ductal_2
RAB3D	1.13723e-130	0.266891	ductal_2	RAB3D	Rab3d	RAB3D
NDUFB8	1.28497e-130	0.264547	ductal_2		Ndufb8	NDUFB8
NDUFB8	1.28497e-130	0.264547	ductal_2	NDUFB8	Ndufb8	NDUFB8
NIFK	1.5747e-130	0.285981	ductal_2	NIFK	Nifk	NIFK
NME1	1.60405e-129	0.308112	ductal_2	NME1	Nme1	NME1
HADHA	7.81758e-128	0.285158	ductal_2	HADHA	Hadha	HADHA
ATP5F1B	3.6052e-127	0.258355	ductal_2	ATP5F1B	Atp5b
IAH1	5.71966e-127	0.289217	ductal_2	IAH1	Iah1	IAH1
FRMD4B	1.64784e-126	0.261119	ductal_2	FRMD4B	Frmd4b	FRMD4B
GPATCH4	2.10231e-126	0.250193	ductal_2	GPATCH4	Gpatch4	GPATCH4
EIF3D	3.99411e-126	0.309246	ductal_2
SNX5	3.20113e-125	0.296541	ductal_2	SNX5	Snx5
SLC39A8	1.06337e-124	0.254828	ductal_2	SLC39A8	Slc39a8	SLC39A8
SNRPD1	1.74636e-124	0.286813	ductal_2	SNRPD1	Snrpd1	SNRPD1
LOC101678630	1.08783e-122	0.277464	ductal_2
TSPAN1	1.9033e-121	0.282698	ductal_2	TSPAN1	Tspan1	TSPAN1
ANTKMT	3.92054e-121	0.269599	ductal_2
OSBPL8	3.96699e-121	0.274138	ductal_2	OSBPL8	Osbpl8	OSBPL8
POLR1F	1.18623e-120	0.282416	ductal_2	POLR1F	Polr1f	POLR1F
LOC101672598	1.86729e-120	0.32246	ductal_2
MRPL51	4.94438e-119	0.275869	ductal_2	MRPL51	Mrpl51	MRPL51
LOC101672021	4.24178e-118	0.322973	ductal_2
DEK	4.59605e-118	0.302788	ductal_2
RSL1D1	1.37179e-117	0.294731	ductal_2	RSL1D1	Rsl1d1	RSL1D1
LOC123390907	5.04122e-117	0.25882	ductal_2
LOC101692922	2.44241e-116	0.267706	ductal_2
LOC101683036	2.66543e-116	0.275639	ductal_2
RAN	1.00683e-114	0.257534	ductal_2
LRATD1	3.23883e-114	0.368725	ductal_2	LRATD1	Lratd1	LRATD1
PSIP1	1.09904e-113	0.251739	ductal_2	PSIP1	Psip1	PSIP1
POLR1H	1.30717e-113	0.289279	ductal_2	POLR1H	Polr1h	POLR1H
LOC101692062	2.56995e-113	0.261977	ductal_2	PNP	Pnp2	PNP
LOC101692062	2.56995e-113	0.261977	ductal_2	PNP	Gm49342	PNP
LOC101692062	2.56995e-113	0.261977	ductal_2	PNP	Pnp	PNP
ZNF593	1.41319e-111	0.259965	ductal_2
LOC101682453	1.48772e-110	0.277852	ductal_2
LOC101671645	3.23205e-110	0.26179	ductal_2	SURF1	Surf1	SURF1
MRPS25	5.82586e-110	0.273726	ductal_2	MRPS25	Mrps25	MRPS25
CCT5	1.52071e-109	0.266456	ductal_2	CCT5	Cct5	CCT5
LOC101677643	2.16599e-109	0.267844	ductal_2	PRNP	Prnp	PRNP
MPST	2.73306e-109	0.270721	ductal_2	MPST	Mpst	MPST
SIGMAR1	2.37232e-108	0.252841	ductal_2	SIGMAR1	Sigmar1	SIGMAR1
NOP16	5.18987e-108	0.260213	ductal_2	NOP16	Nop16
N4BP1	1.80993e-106	0.287498	ductal_2
DTYMK	5.26235e-106	0.294697	ductal_2	DTYMK	Dtymk	DTYMK
SSB	1.06071e-105	0.266585	ductal_2	SSB	Ssb	SSB
SLC9A3R1	1.18013e-105	0.254383	ductal_2	SLC9A3R1	Slc9a3r1	SLC9A3R1
GMPS	3.04028e-104	0.255104	ductal_2	GMPS	Gmps	GMPS
EHF	2.24984e-102	0.253564	ductal_2	EHF	Ehf	EHF
ANGPTL4	3.08686e-102	0.271363	ductal_2	ANGPTL4	Angptl4	ANGPTL4
SIX1	5.32369e-102	0.263817	ductal_2	SIX1	Six1	SIX1
IFNGR2	1.27727e-100	0.327284	ductal_2	IFNGR2	Ifngr2	IFNGR2
DNMT1	3.23106e-100	0.282789	ductal_2	DNMT1	Dnmt1	DNMT1
NCOA7	4.72795e-100	0.267732	ductal_2	NCOA7	Ncoa7	NCOA7
G3BP1	1.8861e-99	0.252656	ductal_2	G3BP1	G3bp1	G3BP1
GSTP1	5.17708e-99	0.289864	ductal_2		Gstp3
PRMT1	1.44687e-95	0.266274	ductal_2	PRMT1	Prmt1	PRMT1
MRPS6	3.97513e-94	0.255475	ductal_2
PA2G4	2.78531e-93	0.254934	ductal_2		Pa2g4
ZFP36L2	5.83616e-77	0.26692	ductal_2	ZFP36L2	Zfp36l2	ZFP36L2
HERPUD1	3.72363e-74	0.252798	ductal_2	HERPUD1	Herpud1	HERPUD1
LTB	1.92757e-73	0.326402	ductal_2	LTB	Ltb
LOC101686814	5.2911e-72	0.359781	ductal_2	CCL8	Ccl12	CCL8
LOC101686814	5.2911e-72	0.359781	ductal_2	CCL8	Ccl8	CCL8
RFK	9.80102e-62	0.252454	ductal_2	RFK	Rfk	RFK
KRT5	4.45984e-43	0.294017	ductal_2

## Sheet: Table S8C
Table S8C. DEGs of WT ductal 3 subpopulation. The differentially expressed genes (DEGs) in WT ductal 3 subpopulation are shown. Column A lists the DEG, column B shows the p-value, column C lists the average log2(fold change). Column D indicates the cluster number assigned to the ductal subpopulation. Columns E-G show the corresponding human, mouse and pig orthologs respectively.
Gene	p_val	avg_log2FC	cluster	Human.gene.name	Mouse.gene.name	Pig.gene.name
ABCC5	0	0.807448	ductal_3	ABCC5	Abcc5	ABCC5
ADIRF	0	1.36592	ductal_3
ADM	0	0.516678	ductal_3	ADM	Adm	ADM
ANXA10	0	0.683468	ductal_3	ANXA10	Anxa10	ANXA10
AP1S3	0	0.503737	ductal_3	AP1S3	Ap1s3	AP1S3
AREG	0	0.987197	ductal_3	AREG	Areg	AREG
ARHGAP5	0	0.542216	ductal_3	ARHGAP5	Arhgap5	ARHGAP5
ATF3	0	1.02705	ductal_3	ATF3	Atf3	ATF3
ATP1B1	0	1.59693	ductal_3
BCAS1	0	0.53113	ductal_3	BCAS1	Bcas1	BCAS1
BMP3	0	0.671094	ductal_3
CAB39	0	0.615219	ductal_3
CAPN5	0	0.310099	ductal_3	CAPN5	Capn5	CAPN5
CCNG2	0	0.630594	ductal_3	CCNG2	Ccng2	CCNG2
CFI	0	1.40401	ductal_3	CFI	Cfi
CFI	0	1.40401	ductal_3		Cfi
CHPT1	0	0.382141	ductal_3
CKB	0	1.27331	ductal_3
COX1	0	0.629152	ductal_3
CRYL1	0	0.400897	ductal_3	CRYL1	Cryl1	CRYL1
CTSS	0	0.545884	ductal_3	CTSS	Ctss	CTSS
CYS1	0	0.281266	ductal_3
DAB2	0	0.336632	ductal_3	DAB2	Dab2	DAB2
DDX60	0	1.4671	ductal_3	DDX60	Ddx60	DDX60
DPP4	0	0.275003	ductal_3	DPP4	Dpp4	DPP4
DSG2	0	0.516964	ductal_3		Dsg2
DUSP2	0	0.987413	ductal_3
DUSP9	0	0.56277	ductal_3	DUSP9	Dusp9	DUSP9
ECI1	0	0.5589	ductal_3
EGR1	0	0.655452	ductal_3	EGR1	Egr1	EGR1
ETFA	0	0.623868	ductal_3	ETFA	Etfa	ETFA
FABP5	0	2.09479	ductal_3
FAM174B	0	0.593651	ductal_3
FAM3D	0	0.763519	ductal_3	FAM3D	Oit1
FGFR3	0	0.274086	ductal_3	FGFR3	Fgfr3	FGFR3
FILIP1L	0	0.629641	ductal_3	FILIP1L	Filip1l	FILIP1L
FLRT3	0	0.829989	ductal_3	FLRT3	Flrt3	FLRT3
FOXQ1	0	1.38793	ductal_3	FOXQ1	Foxq1	FOXQ1
FTL	0	0.579795	ductal_3		Ftl1-ps1	FTL
FTL	0	0.579795	ductal_3		Ftl1	FTL
G0S2	0	1.51632	ductal_3	G0S2	G0s2	G0S2
GALNT12	0	0.681315	ductal_3	GALNT12	Galnt12	GALNT12
GATA3	0	0.734484	ductal_3	GATA3	Gata3	GATA3
GCLM	0	1.07782	ductal_3	GCLM	Gclm	GCLM
GDPD2	0	0.274574	ductal_3	GDPD2	Gdpd2	GDPD2
GKN1	0	0.359778	ductal_3	GKN1	Gkn1	GKN1
GMDS	0	0.419271	ductal_3	GMDS	Gmds	GMDS
GNG11	0	0.85902	ductal_3	GNG11	Gng11
GRB14	0	0.30918	ductal_3	GRB14	Grb14	GRB14
GUCA2A	0	2.69895	ductal_3	GUCA2A	Guca2a
HES1	0	1.06787	ductal_3	HES1	Hes1	HES1
HPGD	0	0.344031	ductal_3	HPGD	Hpgd	HPGD
HSBP1	0	0.425918	ductal_3
HSPB1	0	3.31306	ductal_3	HSPB1	Hspb1	HSPB1
HYAL1	0	0.767205	ductal_3
ID1	0	1.48203	ductal_3	ID1	Id1	ID1
ID3	0	1.13442	ductal_3	ID3	Id3	ID3
IFNGR1	0	0.826448	ductal_3	IFNGR1	Ifngr1	IFNGR1
IQGAP2	0	1.17022	ductal_3	IQGAP2	Iqgap2	IQGAP2
ISG20	0	0.784233	ductal_3	ISG20	Isg20	ISG20
ISL1	0	0.448065	ductal_3	ISL1	Isl1	ISL1
JUN	0	0.828607	ductal_3	JUN	Jun
JUNB	0	0.733421	ductal_3	JUNB	Junb	JUNB
KRT7	0	0.90605	ductal_3
KRT8	0	1.02006	ductal_3	KRT8	Krt8	KRT8
KRTCAP3	0	0.370238	ductal_3	KRTCAP3	Krtcap3	KRTCAP3
LGALS1	0	0.352627	ductal_3	LGALS1	Lgals1	LGALS1
LGALS9	0	0.561895	ductal_3
LOC101672987	0	1.0322	ductal_3	CYBA	Cyba	CYBA
LOC101674231	0	1.49777	ductal_3
LOC101674511	0	0.257777	ductal_3	MYZAP	Myzap
LOC101674511	0	0.257777	ductal_3	GCOM1	Myzap
LOC101675078	0	0.940201	ductal_3
LOC101676300	0	0.563924	ductal_3
LOC101676773	0	0.338934	ductal_3	PLAAT3	Plaat3	PLAAT3
LOC101680117	0	1.30948	ductal_3	MT1A	Mt1
LOC101680117	0	1.30948	ductal_3	MT1G	Mt1
LOC101680117	0	1.30948	ductal_3	MT1B	Mt1
LOC101680117	0	1.30948	ductal_3	MT1X	Mt1
LOC101680117	0	1.30948	ductal_3	MT1M	Mt1
LOC101680117	0	1.30948	ductal_3	MT1F	Mt1
LOC101680117	0	1.30948	ductal_3	MT1HL1	Mt1
LOC101680117	0	1.30948	ductal_3	MT1H	Mt1
LOC101682454	0	0.476638	ductal_3	FABP5	Fabp5	FABP5
LOC101688164	0	0.480391	ductal_3	CLMP	Clmp	CLMP
LOC101688808	0	1.4502	ductal_3
LOC101692059	0	0.477692	ductal_3	IFI44	Ifi44	IFI44
LOC101693011	0	0.291399	ductal_3
LOC101693931	0	0.284107	ductal_3
LOC106004129	0	0.336328	ductal_3
LOC106005009	0	1.30533	ductal_3	MT1H	Mt1
LOC106005009	0	1.30533	ductal_3	MT1F	Mt1
LOC106005009	0	1.30533	ductal_3	MT1X	Mt1
LOC106005009	0	1.30533	ductal_3	MT1A	Mt1
LOC106005009	0	1.30533	ductal_3	MT1G	Mt1
LOC106005009	0	1.30533	ductal_3	MT1B	Mt1
LOC106005009	0	1.30533	ductal_3	MT1HL1	Mt1
LOC106005009	0	1.30533	ductal_3	MT1M	Mt1
LOC123386962	0	0.894607	ductal_3
LOC123392595	0	0.554993	ductal_3
LOC123392916	0	0.33875	ductal_3
LYPD6B	0	0.280876	ductal_3	LYPD6B	Lypd6b	LYPD6B
MACC1	0	0.658127	ductal_3	MACC1	Macc1	MACC1
MBOAT1	0	0.494415	ductal_3
MEIS2	0	0.69001	ductal_3	MEIS2	Meis2	MEIS2
MRPL52	0	0.874851	ductal_3	MRPL52	Mrpl52	MRPL52
NAALADL2	0	0.294648	ductal_3	NAALADL2	Naaladl2	NAALADL2
NELL2	0	0.309971	ductal_3	NELL2	Nell2	NELL2
NME2	0	0.380111	ductal_3	NME2	Nme2	NME2
NME3	0	0.671363	ductal_3
NR2F6	0	0.703439	ductal_3
NR5A2	0	0.576673	ductal_3	NR5A2	Nr5a2	NR5A2
NRN1	0	1.667	ductal_3	NRN1	Nrn1	NRN1
P4HA1	0	0.885906	ductal_3	P4HA1	P4ha1	P4HA1
PADI1	0	0.50808	ductal_3	PADI1	Padi1	PADI1
PAX6	0	0.983053	ductal_3	PAX6	Pax6	PAX6
PCBD1	0	0.266741	ductal_3	PCBD1	Pcbd1	PCBD1
PDGFD	0	0.630773	ductal_3	PDGFD	Pdgfd	PDGFD
PDZD8	0	0.532763	ductal_3
PLAU	0	0.928251	ductal_3	PLAU	Plau	PLAU
PLCD3	0	0.417317	ductal_3	PLCD3	Plcd3	PLCD3
PLIN3	0	0.450751	ductal_3	PLIN3	Plin3	PLIN3
PPARG	0	0.712605	ductal_3	PPARG	Pparg	PPARG
PPP2R5A	0	0.426838	ductal_3	PPP2R5A	Ppp2r5a	PPP2R5A
PRDX1	0	1.26959	ductal_3
PRSS23	0	0.842998	ductal_3	PRSS23	Prss23	PRSS23
PTGER4	0	0.768622	ductal_3	PTGER4	Ptger4	PTGER4
PXDC1	0	0.513094	ductal_3	PXDC1	Pxdc1
RAC2	0	0.330767	ductal_3	RAC2	Rac2	RAC2
RASSF4	0	0.384789	ductal_3	RASSF4	Rassf4	RASSF4
RHOB	0	0.902227	ductal_3	RHOB	Rhob	RHOB
RHOV	0	1.05843	ductal_3	RHOV	Rhov	RHOV
RNF19A	0	0.690707	ductal_3	RNF19A	Rnf19a	RNF19A
SAMD9L	0	0.918925	ductal_3	SAMD9L	Samd9l
SAT1	0	0.845559	ductal_3	SAT1	Sat1	SAT1
SCP2	0	0.72129	ductal_3	SCP2	Scp2
SELENOP	0	0.549913	ductal_3
SH2D4A	0	0.446839	ductal_3
SIDT1	0	0.679039	ductal_3	SIDT1	Sidt1	SIDT1
SINHCAF	0	0.624243	ductal_3
SKIL	0	0.673982	ductal_3	SKIL	Skil	SKIL
SLC25A13	0	0.63136	ductal_3	SLC25A13	Slc25a13	SLC25A13
SLC44A4	0	0.688968	ductal_3	SLC44A4	Slc44a4	SLC44A4
SLC9A3R2	0	0.705696	ductal_3	SLC9A3R2	Slc9a3r2	SLC9A3R2
SMIM22	0	0.710382	ductal_3
SORBS2	0	1.14115	ductal_3	SORBS2	Sorbs2	SORBS2
SPTSSB	0	0.381122	ductal_3
ST6GALNAC4	0	0.331945	ductal_3	ST6GALNAC4	St6galnac4	ST6GALNAC4
STYK1	0	0.443027	ductal_3	STYK1	Styk1	STYK1
SULT2B1	0	0.543286	ductal_3	SULT2B1	Sult2b1	SULT2B1
SYPL1	0	0.47501	ductal_3	SYPL1	Sypl	SYPL1
SYT13	0	0.259507	ductal_3
SYT16	0	0.869863	ductal_3	SYT16	Syt16	SYT16
SYTL2	0	0.948525	ductal_3	SYTL2	Sytl2
TALDO1	0	0.576563	ductal_3	TALDO1	Taldo1	TALDO1
TAOK3	0	0.555064	ductal_3	TAOK3	Taok3	TAOK3
TFF3	0	1.25184	ductal_3	TFF3	Tff3	TFF3
TIMP1	0	1.09299	ductal_3	TIMP1	Timp1	TIMP1
TM4SF1	0	0.62667	ductal_3	TM4SF1	Tm4sf1	TM4SF1
TMEM106B	0	0.508065	ductal_3	TMEM106B	Tmem106b	TMEM106B
TMEM14A	0	0.496149	ductal_3	TMEM14A	Tmem14a	TMEM14A
TMEM229A	0	0.835105	ductal_3	TMEM229A	Tmem229a	TMEM229A
TMEM92	0	0.517322	ductal_3	TMEM92	Tmem92	TMEM92
TMEM97	0	0.62248	ductal_3	TMEM97	Tmem97	TMEM97
TSPAN1	0	0.59414	ductal_3	TSPAN1	Tspan1	TSPAN1
TSPAN15	0	0.965006	ductal_3
TTC22	0	0.256893	ductal_3	TTC22	Ttc22	DHCR24
UPK3BL2	0	1.23512	ductal_3	UPK3BL1	Upk3bl
UPK3BL2	0	1.23512	ductal_3	UPK3BL2	Upk3bl
UPK3BL2	0	1.23512	ductal_3	POLR2J3	Upk3bl
UPK3BL2	0	1.23512	ductal_3		Upk3bl
VAMP5	0	0.669569	ductal_3	VAMP5	Vamp5	VAMP5
VMP1	0	0.657318	ductal_3	VMP1	Vmp1	VMP1
VSIG10	0	0.458386	ductal_3	VSIG10	Vsig10	VSIG10
YDJC	0	0.334195	ductal_3	YDJC	Ydjc	YDJC
YOD1	0	0.526767	ductal_3	C1orf116	AA986860	C1orf116
YOD1	0	0.526767	ductal_3	YOD1	Yod1	YOD1
ZFP36	0	1.16574	ductal_3	ZFP36	Zfp36	ZFP36
ZNF397	0	0.251097	ductal_3	ZNF397	Zfp397	ZNF397
RETREG1	9.7791e-308	0.386306	ductal_3	RETREG1	Retreg1	RETREG1
TRIM16	5.26131e-306	0.300289	ductal_3	TRIM16	Trim16	TRIM16
SMCO4	9.7263e-305	0.462545	ductal_3
RPS27	1.96488e-304	0.350861	ductal_3
LY6E	2.27817e-304	0.472969	ductal_3	LY6E	Ly6e
ELF3	1.6237e-302	0.799206	ductal_3	ELF3	Elf3	ELF3
ISOC1	5.83345e-301	0.455285	ductal_3
RASSF3	5.03979e-300	0.308538	ductal_3
GSTM3	7.66627e-300	0.343183	ductal_3	GSTM3	Gstm5	GSTM3
ST6GALNAC2	1.01839e-299	0.348369	ductal_3
FOXA2	1.99054e-299	0.253223	ductal_3	FOXA2	Foxa2	FOXA2
LOC123387318	2.10687e-299	0.349474	ductal_3
LOC101688396	8.62774e-298	0.422778	ductal_3
TSHZ1	4.46069e-297	0.342473	ductal_3
LOC101679851	5.55143e-296	0.417819	ductal_3	OAS1	Oas1a	OAS1
LOC101679851	5.55143e-296	0.417819	ductal_3	OAS1	Oas1d	OAS1
LOC101679851	5.55143e-296	0.417819	ductal_3	OAS1	Oas1g	OAS1
LOC101679851	5.55143e-296	0.417819	ductal_3	OAS1	Oas1e	OAS1
LOC101679851	5.55143e-296	0.417819	ductal_3	OAS1	Oas1h	OAS1
LOC101679851	5.55143e-296	0.417819	ductal_3	OAS1	Oas1c	OAS1
LOC101679851	5.55143e-296	0.417819	ductal_3	OAS1	Oas1f	OAS1
LOC101679851	5.55143e-296	0.417819	ductal_3	OAS1	Oas1b	OAS1
CORO2A	7.07747e-296	0.350043	ductal_3	CORO2A	Coro2a	CORO2A
ARSJ	8.98017e-296	0.394517	ductal_3	ARSJ	Arsj	ARSJ
GALNT7	1.35772e-295	0.718439	ductal_3
AKAP11	1.30902e-293	0.436574	ductal_3	AKAP11	Akap11	AKAP11
TNS4	1.59414e-291	0.49894	ductal_3	TNS4	Tns4	TNS4
SRC	1.09554e-289	0.38078	ductal_3	SRC	Src	SRC
STOM	2.93539e-289	0.512379	ductal_3	STOM	Stom	STOM
ALCAM	5.72398e-289	0.346933	ductal_3	ALCAM	Alcam	ALCAM
TMEM40	4.1292e-288	0.2641	ductal_3	TMEM40	Tmem40	TMEM40
GABARAPL1	5.3601e-288	0.515663	ductal_3	GABARAPL1	Gabarapl1	GABARAPL1
RPS21	2.44162e-287	0.317139	ductal_3
LOC123387558	1.0658e-285	0.51369	ductal_3
FOXP1	3.7111e-282	0.401506	ductal_3		Foxp1
FOXP1	3.7111e-282	0.401506	ductal_3	FOXP1	Foxp1
STARD10	3.08616e-273	0.532485	ductal_3	STARD10	Stard10	STARD10
ATP8B1	6.95927e-273	0.253144	ductal_3	ATP8B1	Atp8b1	ATP8B1
PLPP3	2.06136e-269	0.405049	ductal_3
ITM2B	7.38464e-266	0.281614	ductal_3	ITM2B	Itm2b	ITM2B
FECH	7.61531e-266	0.424752	ductal_3	FECH	Fech	FECH
ACER2	2.45025e-265	1.05795	ductal_3	ACER2	Acer2	ACER2
KLF6	1.04013e-259	0.568761	ductal_3	KLF6	Klf6	KLF6
RPS29	3.97497e-259	0.357499	ductal_3
LOC123393256	3.49026e-258	0.393725	ductal_3
AFAP1	5.91555e-258	0.281096	ductal_3
ALDH9A1	2.29684e-257	0.359188	ductal_3
ADGRG1	1.01716e-256	0.385664	ductal_3	ADGRG1	Adgrg1	ADGRG1
CUNH3orf14	4.30432e-256	0.287718	ductal_3	C3orf14	3830406C13Rik	C3orf14
CUNH3orf14	4.30432e-256	0.287718	ductal_3	C3orf14	Gm49355	C3orf14
ATOX1	7.7454e-256	1.03054	ductal_3	ATOX1	Atox1
NECTIN2	1.66625e-254	0.411346	ductal_3	NECTIN2	Nectin2
BTG2	2.1807e-254	0.703907	ductal_3	BTG2	Btg2
JDP2	7.51644e-252	0.349017	ductal_3	JDP2	Jdp2	JDP2
PSMA2	1.2268e-251	0.400045	ductal_3	PSMA2	Psma2
DHRS1	1.57145e-251	0.329387	ductal_3	DHRS1	Dhrs1	DHRS1
OCLN	8.6562e-250	0.399452	ductal_3	OCLN	Ocln	OCLN
LMO4	4.42131e-247	0.471327	ductal_3	LMO4	Lmo4
CLIC1	1.69993e-246	0.358575	ductal_3	CLIC1	Clic1
KRT19	1.91604e-246	0.360719	ductal_3	KRT19	Krt19
RBM47	3.18185e-245	0.376108	ductal_3	RBM47	Rbm47	RBM47
FERMT1	1.38603e-242	0.52914	ductal_3	FERMT1	Fermt1	FERMT1
ABLIM1	3.40432e-242	0.56528	ductal_3
MFGE8	7.01568e-242	0.391161	ductal_3	MFGE8	Mfge8	MFGE8
GLUD1	7.30806e-240	0.424102	ductal_3
PTGR1	3.74667e-239	0.317256	ductal_3	PTGR1	Ptgr1	PTGR1
ALAS1	1.81212e-238	0.564837	ductal_3	ALAS1	Alas1	ALAS1
GOLM2	1.08833e-236	0.322332	ductal_3	GOLM2	Golm2	GOLM2
OCEL1	4.30486e-236	0.376761	ductal_3	OCEL1	Ocel1	OCEL1
SNTB2	5.17459e-236	0.375306	ductal_3
LOC101674167	5.18266e-236	0.394	ductal_3
IGF2BP3	1.254e-235	0.25427	ductal_3	IGF2BP3	Igf2bp3	IGF2BP3
CASTOR2	3.61935e-234	0.274635	ductal_3
PPM1K	1.46844e-233	0.250736	ductal_3	PPM1K	Ppm1k	PPM1K
CUNH4orf19	1.89792e-233	0.294754	ductal_3	C4orf19	0610040J01Rik	C4orf19
CHCHD7	5.8453e-233	0.310835	ductal_3	CHCHD7	Chchd7
YBX2	1.29359e-231	0.260797	ductal_3
SNAPC5	1.28831e-229	0.302764	ductal_3	SNAPC5	Snapc5	SNAPC5
LOC101676601	3.00967e-229	0.599741	ductal_3		Ifi27	ISG12(A)
UGCG	3.14293e-227	0.315803	ductal_3	UGCG	Ugcg	UGCG
PELI1	9.35463e-227	0.303124	ductal_3	PELI1	Peli1	PELI1
DUSP1	3.83137e-226	0.556305	ductal_3	DUSP1	Dusp1	DUSP1
IER2	1.13319e-225	0.484597	ductal_3	IER2	Ier2
LOC101679955	3.63426e-225	0.267385	ductal_3
TSTD1	3.76894e-225	0.42024	ductal_3
SQSTM1	1.8741e-224	0.451846	ductal_3
LOC101694231	2.31458e-224	0.355396	ductal_3	RPLP1	Gm5244
LOC101694231	2.31458e-224	0.355396	ductal_3	RPLP1	Rplp1
IL10RB	8.99101e-223	0.413605	ductal_3		Gm21970	IL10RB
IL10RB	8.99101e-223	0.413605	ductal_3	IL10RB	Gm21970	IL10RB
IL10RB	8.99101e-223	0.413605	ductal_3		Il10rb	IL10RB
IL10RB	8.99101e-223	0.413605	ductal_3	IL10RB	Il10rb	IL10RB
ITPRID2	5.38282e-222	0.380169	ductal_3	ITPRID2	Itprid2	ITPRID2
IFIT2	5.22905e-221	0.275	ductal_3	IFIT2	Ifit2	IFIT2
LY6D	3.3299e-219	0.815186	ductal_3
ARHGAP29	1.83838e-218	0.349342	ductal_3	ARHGAP29	Arhgap29	ARHGAP29
PCDH7	3.22715e-218	0.413032	ductal_3
POLR2L	3.19975e-217	0.376134	ductal_3
ABCB1	3.7912e-217	0.370505	ductal_3
UBE2L6	3.91269e-217	0.354554	ductal_3	UBE2L6	Ube2l6	UBE2L6
EPCAM	6.03442e-217	0.380192	ductal_3	EPCAM	Epcam	EPCAM
NFIB	1.2547e-215	0.37358	ductal_3	NFIB	Nfib	NFIB
SMIM14	3.10308e-215	0.399002	ductal_3	SMIM14	Smim14	SMIM14
HIPK2	1.07492e-214	0.332276	ductal_3	HIPK2	Hipk2	HIPK2
VSIG2	6.6908e-213	0.617024	ductal_3	VSIG2	Vsig2	VSIG2
PTN	1.12904e-212	0.483113	ductal_3	PTN	Ptn	PTN
STIM2	2.6339e-211	0.291173	ductal_3	STIM2	Stim2	STIM2
PSCA	9.41873e-211	0.736248	ductal_3
CLDN4	8.63194e-210	0.669419	ductal_3	CLDN4	Cldn13	CLDN4
RPS28	3.54502e-208	0.28172	ductal_3
ABHD14B	7.41156e-208	0.360673	ductal_3	ABHD14B	Abhd14b
NT5C3A	3.14965e-206	0.319683	ductal_3	NT5C3A	Nt5c3	NT5C3A
MMP7	2.95536e-205	1.88736	ductal_3	MMP7	Mmp7	MMP7
PRXL2A	5.8534e-205	0.606997	ductal_3	PRXL2A	Prxl2a	PRXL2A
HBEGF	9.00836e-205	0.417096	ductal_3	HBEGF	Hbegf	HBEGF
YPEL3	8.36014e-204	0.377392	ductal_3	YPEL3	Ypel3	YPEL3
RSRP1	4.89188e-203	0.360791	ductal_3	RSRP1	Rsrp1	RSRP1
NRIP1	1.1967e-199	0.408422	ductal_3	NRIP1	Nrip1	NRIP1
SLC12A2	1.79407e-198	0.713853	ductal_3	SLC12A2	Slc12a2	SLC12A2
MAL	2.35625e-198	0.635662	ductal_3	MAL	Mal	MAL
ARL6IP1	3.54393e-198	0.385058	ductal_3
NDUFC1	3.63878e-198	0.371756	ductal_3	NDUFC1	Ndufc1
BTG1	7.01406e-198	0.516306	ductal_3	BTG1	Btg1b	BTG1
BTG1	7.01406e-198	0.516306	ductal_3	BTG1	Btg1	BTG1
BTG1	7.01406e-198	0.516306	ductal_3	BTG1	Btg1c	BTG1
RPL36AL	1.07368e-194	0.353629	ductal_3
LAD1	2.14791e-194	0.358107	ductal_3	LAD1	Lad1	LAD1
KCNK1	2.53628e-193	0.369114	ductal_3
LURAP1L	3.18114e-192	0.348672	ductal_3	LURAP1L	Lurap1l	LURAP1L
CDH1	3.25766e-192	0.470841	ductal_3	CDH1	Cdh1	CDH1
NCOA4	9.30723e-192	0.336395	ductal_3	NCOA4	Ncoa4	NCOA4
POLR3GL	9.91171e-192	0.334337	ductal_3
B2M	2.2449e-191	0.575509	ductal_3	B2M	B2m	B2M
MMP13	1.44514e-190	0.520516	ductal_3	MMP13	Mmp13	MMP13
BHLHE40	4.3343e-187	0.458238	ductal_3	BHLHE40	Bhlhe40	BHLHE40
BANF1	5.52791e-187	0.322199	ductal_3
ABHD17C	5.55182e-187	0.33676	ductal_3
ID2	1.21065e-185	0.559061	ductal_3	ID2	Id2	ID2
AGPAT1	3.30313e-183	0.277147	ductal_3	AGPAT1	Agpat1	AGPAT1
CCN1	8.69704e-183	0.632552	ductal_3	CCN1	Ccn1	CCN1
MVB12A	1.51749e-181	0.362279	ductal_3	MVB12A	Mvb12a	MVB12A
FABP3	2.03768e-180	0.280323	ductal_3	FABP3	Fabp3
ZFP36L1	2.94147e-180	0.443718	ductal_3
RNASE4	4.08694e-178	0.421872	ductal_3	RNASE4	Rnase4	RNASE4
EPHA4	1.95839e-176	0.272704	ductal_3	EPHA4	Epha4	EPHA4
GSTO1	2.87371e-176	0.312599	ductal_3	GSTO1	Gsto1
MGST3	2.51858e-174	0.51254	ductal_3	MGST3	Mgst3	MGST3
MAPK3	5.55493e-174	0.287857	ductal_3	MAPK3	Mapk3	MAPK3
MET	7.10331e-174	0.283693	ductal_3
MED10	8.59565e-174	0.319317	ductal_3
ATP5F1E	1.09424e-172	0.274637	ductal_3
RHBDL2	2.07062e-172	0.324002	ductal_3	RHBDL2	Rhbdl2	RHBDL2
CTNNAL1	4.45896e-172	0.285149	ductal_3
PDK4	4.72241e-172	0.312127	ductal_3	PDK4	Pdk4	PDK4
DBI	4.91242e-172	0.285208	ductal_3	DBI	Dbi	DBI
YBX3	1.88775e-171	0.397618	ductal_3
EMP1	8.48585e-168	0.334242	ductal_3	EMP1	Emp1	EMP1
RDX	4.15888e-167	0.360078	ductal_3	RDX	Rdx	RDX
CLDN7	4.85848e-166	0.370106	ductal_3		Cldn7
CLDN7	4.85848e-166	0.370106	ductal_3	CLDN7	Cldn7
PAM	9.09594e-166	0.252743	ductal_3	PAM	Pam	PAM
PSME1	8.00333e-164	0.293528	ductal_3	PSME1	Psme1	PSME1
PLIN2	1.25501e-163	0.355	ductal_3	PLIN2	Plin2	PLIN2
LOC101675446	9.74655e-162	0.255525	ductal_3	CYP4B1	Cyp4b1	CYP4B1
LOC101693169	2.33047e-161	0.275974	ductal_3
HCLS1	4.25806e-161	0.273409	ductal_3	HCLS1	Hcls1	HCLS1
EBPL	6.07939e-161	0.309343	ductal_3
PTBP3	2.00049e-160	0.328139	ductal_3	PTBP3	Ptbp3	PTBP3
PPP2R3A	2.98848e-160	0.264156	ductal_3	PPP2R3A	Ppp2r3a	PPP2R3A
MUC1	8.05118e-160	1.11219	ductal_3	MUC1	Muc1
OSGIN2	9.32248e-160	0.287975	ductal_3	OSGIN2	Osgin2	OSGIN2
NAP1L1	1.3029e-158	0.318837	ductal_3	NAP1L1	Nap1l1	NAP1L1
FOS	1.22143e-156	0.645705	ductal_3	FOS	Fos	FOS
STK24	6.09303e-156	0.300537	ductal_3	STK24	Stk24	STK24
NDUFA4	6.2484e-156	0.355125	ductal_3	NDUFA4	Ndufa4	NDUFA4
SLC16A3	3.40616e-155	0.252193	ductal_3	SLC16A3	Slc16a3	SLC16A3
NFE2L1	7.62098e-155	0.371308	ductal_3	NFE2L1	Nfe2l1	NFE2L1
TGM2	5.34431e-154	0.359558	ductal_3	TGM2	Tgm2	TGM2
MGST1	1.47725e-153	0.282672	ductal_3	MGST1	Mgst1	MGST1
PPP2R1B	3.14712e-152	0.255674	ductal_3	PPP2R1B	Ppp2r1b	PPP2R1B
LOC101669993	1.36609e-151	0.336302	ductal_3
MKRN1	5.28785e-151	0.313889	ductal_3	MKRN1	Mkrn1	MKRN1
LOC101691025	1.3769e-150	0.265699	ductal_3	MBIP	Mbip	MBIP
AAK1	5.90866e-149	0.286384	ductal_3	AAK1	Aak1	AAK1
GDPGP1	1.06174e-148	0.25478	ductal_3		Gdpgp1
GDPGP1	1.06174e-148	0.25478	ductal_3	GDPGP1	Gdpgp1
BPIFB1	4.89796e-148	0.530069	ductal_3	BPIFB1	Bpifb1	BPIFB1
ETHE1	1.50686e-147	0.365765	ductal_3	ETHE1	Ethe1	ETHE1
LOC101683221	7.87699e-147	0.294484	ductal_3	UQCRQ	Uqcrq	UQCRQ
SDC1	5.15784e-146	0.330892	ductal_3	SDC1	Sdc1	SDC1
CKMT1A	1.66867e-145	0.305757	ductal_3	CKMT1A	Ckmt1
CKMT1A	1.66867e-145	0.305757	ductal_3	CKMT1B	Ckmt1
LOC101682451	8.03743e-145	0.254168	ductal_3	LNPEP	Lnpep	LNPEP
ARL14	1.16592e-143	0.263854	ductal_3	ARL14	Arl14	ARL14
GSN	1.34228e-143	0.303926	ductal_3
CUNH19orf33	1.07451e-142	0.409705	ductal_3	C19orf33	2200002D01Rik
CUNH19orf33	1.07451e-142	0.409705	ductal_3		2200002D01Rik
ANXA4	1.11281e-142	0.311103	ductal_3
LOC106005447	2.68202e-142	0.250903	ductal_3
KLF5	1.13053e-141	0.333662	ductal_3	KLF5	Klf5	KLF5
ATP6V1F	8.05806e-141	0.277813	ductal_3	ATP6V1F	Atp6v1f	ATP6V1F
CAMK2D	3.07599e-139	0.284045	ductal_3		Camk2d
ARRDC1	5.32424e-139	0.261631	ductal_3
DEPP1	1.57111e-138	0.741936	ductal_3	DEPP1	Depp1	DEPP1
LOC101676151	2.47e-138	0.312365	ductal_3	CYP1B1	Cyp1b1	CYP1B1
VCL	1.08958e-136	0.342971	ductal_3	VCL	Vcl	VCL
AP1S1	7.83661e-136	0.398647	ductal_3	AP1S1	Ap1s1	AP1S1
LOC123392925	3.93619e-133	0.289386	ductal_3
LIMK2	1.54057e-132	0.282108	ductal_3	LIMK2	Limk2	LIMK2
TFF2	1.61648e-132	2.04293	ductal_3	TFF2	Tff2	TFF2
DUSP5	3.69308e-131	0.361347	ductal_3
CCDC50	3.88792e-131	0.280356	ductal_3	CCDC50	Ccdc50	CCDC50
SUB1	5.86693e-131	0.277503	ductal_3	SUB1	Sub1
PLEC	2.09169e-130	0.294134	ductal_3	PLEC	Plec	PLEC
CPEB4	4.0113e-130	0.32796	ductal_3	CPEB4	Cpeb4	CPEB4
IFI6	1.81939e-128	0.722174	ductal_3
HADH	5.57413e-128	0.280439	ductal_3	HADH	Hadh	HADH
SEMA4B	7.0796e-128	0.321303	ductal_3	SEMA4B	Sema4b	SEMA4B
GPI	4.87743e-127	0.288692	ductal_3
UGGT1	3.76485e-126	0.350208	ductal_3	UGGT1	Uggt1	UGGT1
LOC123392801	9.99616e-126	0.39184	ductal_3
EHF	1.29414e-125	0.310877	ductal_3	EHF	Ehf	EHF
PPP3CA	1.00314e-123	0.26278	ductal_3	PPP3CA	Ppp3ca	PPP3CA
SLC22A23	1.59443e-123	0.27417	ductal_3
ECRG4	2.14758e-122	1.10381	ductal_3	ECRG4	Ecrg4	ECRG4
LOC101677535	2.55098e-122	0.282671	ductal_3	UQCR10	Uqcr10	UQCR10
TSC22D1	5.31678e-122	0.4666	ductal_3	TSC22D1	Tsc22d1	TSC22D1
PDLIM5	2.84011e-121	0.255887	ductal_3	PDLIM5	Pdlim5	PDLIM5
PHLDA2	6.79607e-121	0.594266	ductal_3
LOC101679266	1.18413e-119	0.27427	ductal_3	TIPARP	Tiparp	TIPARP
CPT1A	1.47326e-119	0.256729	ductal_3	CPT1A	Cpt1a	CPT1A
TAF1D	4.77121e-119	0.280955	ductal_3
IER3	5.81553e-118	0.432941	ductal_3	IER3	Ier3	IER3
CAPZA2	4.58284e-117	0.261421	ductal_3
CD9	1.14144e-115	0.273421	ductal_3	CD9	Cd9	CD9
CUNH4orf3	3.11564e-115	0.262707	ductal_3
NEK10	6.69158e-115	0.269151	ductal_3	NEK10	Nek10	NEK10
B4GALT5	1.64568e-114	0.309785	ductal_3
PTPN13	3.07887e-114	0.272507	ductal_3	PTPN13	Ptpn13	PTPN13
EXT1	4.1409e-112	0.261118	ductal_3	EXT1	Ext1	EXT1
TSTD3	3.43017e-110	0.255902	ductal_3
LOC101676801	1.75002e-108	0.267181	ductal_3
ADGRF1	2.60351e-108	0.298214	ductal_3	ADGRF1	Adgrf1	ADGRF1
ARL4A	1.40894e-106	0.312236	ductal_3	ARL4A	Arl4a	ARL4A
SERPINB5	5.03329e-104	0.339249	ductal_3	SERPINB5	Serpinb5	SERPINB5
TKT	7.90221e-104	0.273198	ductal_3	TKT	Tkt	TKT
NEBL	3.78129e-103	0.293415	ductal_3	NEBL	Nebl	NEBL
RESF1	1.16575e-99	0.291386	ductal_3	RESF1	Resf1	RESF1
CXCL17	1.93906e-97	1.12765	ductal_3
HS3ST1	2.68164e-97	0.485331	ductal_3	HS3ST1	Hs3st1	HS3ST1
ZFAND5	6.06971e-97	0.291787	ductal_3	ZFAND5	Zfand5	ZFAND5
ACTN4	8.25704e-95	0.312704	ductal_3
SMAD5	3.50311e-94	0.250154	ductal_3	SMAD5	Smad5	SMAD5
PABPC1	6.06055e-92	0.260511	ductal_3
RAP2B	3.12172e-88	0.314986	ductal_3	RAP2B	Rap2b	RAP2B
TM9SF3	3.99981e-88	0.349877	ductal_3
KITLG	1.47259e-87	0.271781	ductal_3	KITLG	Kitl	KITLG
ATP1A1	1.14323e-85	0.399285	ductal_3	ATP1A1	Atp1a1	ATP1A1
CDS1	9.45611e-79	0.269883	ductal_3	CDS1	Cds1	CDS1
LOC123387238	1.24295e-73	0.264924	ductal_3
ATP13A2	1.31605e-73	0.275853	ductal_3	ATP13A2	Atp13a2	ATP13A2
HMGB2	4.85102e-70	0.291938	ductal_3	HMGB2	Hmgb2	HMGB2
KLF10	6.145e-70	0.266227	ductal_3	KLF10	Klf10	KLF10
FOSB	3.83474e-65	0.551814	ductal_3	FOSB	Fosb	FOSB
TMBIM6	2.79549e-64	0.285658	ductal_3	TMBIM6	Tmbim6	TMBIM6
CD46	1.12091e-60	0.377506	ductal_3	CD46	Cd46
BGN	3.04751e-59	0.324459	ductal_3	BGN	Bgn	BGN
RAB11FIP1	3.49064e-59	0.329255	ductal_3	RAB11FIP1	Rab11fip1
ID4	1.03517e-50	0.252012	ductal_3
AGR2	1.02193e-44	0.489952	ductal_3	AGR2	Agr2	AGR2
LOC101676065	1.46743e-44	0.302902	ductal_3	PPBP	Ppbp	PPBP
NFKBIA	2.17703e-39	0.293956	ductal_3	NFKBIA	Nfkbia	NFKBIA
S100A6	2.57295e-24	0.470274	ductal_3	S100A6	S100a6	S100A6
LOC123388620	1.70895e-19	0.311696	ductal_3
CX3CL1	4.33048e-16	0.314434	ductal_3	CX3CL1	Cx3cl1
LOC101685363	6.24069e-14	0.406461	ductal_3
ISG15	5.3388e-13	0.385828	ductal_3	ISG15	Isg15	ISG15
LOC101679442	1.24632e-12	0.530875	ductal_3	KRT16	Krt16
MUC16	6.51253e-07	0.336823	ductal_3

## Sheet: Table S8D
Table S8D. DEGs of CF ductal 1 subpopulation. The differentially expressed genes (DEGs) in CF ductal 1 subpopulation are shown. Column A lists the DEG, column B shows the p-value, column C lists the average log2(fold change). Column D indicates the cluster number assigned to the ductal subpopulation. Columns E-G show the corresponding human, mouse and pig orthologs respectively.
Gene	p_val	avg_log2FC	cluster	Human.gene.name	Mouse.gene.name	Pig.gene.name
RPS15	9.55727e-297	0.557041	cfko_ductal_1
RPS23	3.98978e-272	0.681732	cfko_ductal_1	RPS23	Rps23	RPS23
EEF2	5.0905e-271	0.835263	cfko_ductal_1
RPS19	2.01279e-243	0.640093	cfko_ductal_1
RPL28	5.76234e-242	0.50656	cfko_ductal_1
RPS16	6.51132e-242	0.644251	cfko_ductal_1	RPS16	Rps16	RPS16
IFI6	4.33049e-236	1.45783	cfko_ductal_1
RPL35	5.64985e-226	0.492503	cfko_ductal_1	RPL35	Rpl35	RPL35
RPL35	5.64985e-226	0.492503	cfko_ductal_1	RPL35	Gm2000	RPL35
LOC101680117	1.13725e-222	1.36994	cfko_ductal_1	MT1H	Mt1
LOC101680117	1.13725e-222	1.36994	cfko_ductal_1	MT1A	Mt1
LOC101680117	1.13725e-222	1.36994	cfko_ductal_1	MT1G	Mt1
LOC101680117	1.13725e-222	1.36994	cfko_ductal_1	MT1B	Mt1
LOC101680117	1.13725e-222	1.36994	cfko_ductal_1	MT1X	Mt1
LOC101680117	1.13725e-222	1.36994	cfko_ductal_1	MT1HL1	Mt1
LOC101680117	1.13725e-222	1.36994	cfko_ductal_1	MT1M	Mt1
LOC101680117	1.13725e-222	1.36994	cfko_ductal_1	MT1F	Mt1
RPS17	1.71117e-222	0.475739	cfko_ductal_1
UBA52	8.79088e-222	0.435961	cfko_ductal_1	UBA52	Gm11808
GAPDH	1.51016e-221	0.790469	cfko_ductal_1	GAPDH	Gapdh	GAPDH
GAPDH	1.51016e-221	0.790469	cfko_ductal_1	GAPDH	Gm10358	GAPDH
GAPDH	1.51016e-221	0.790469	cfko_ductal_1	GAPDH	Gm3839	GAPDH
CAV1	2.93105e-218	0.992432	cfko_ductal_1	CAV1	Cav1	CAV1
TKT	1.93183e-216	1.17693	cfko_ductal_1	TKT	Tkt	TKT
RPL29	9.94962e-215	0.727043	cfko_ductal_1	RPL29	Rpl29
RPL29	9.94962e-215	0.727043	cfko_ductal_1	RPL29	Gm3550
KRT5	1.58111e-212	1.5457	cfko_ductal_1
GPX2	4.26556e-209	1.07433	cfko_ductal_1
GPX1	1.58459e-208	0.741826	cfko_ductal_1
RPS11	7.18252e-207	0.470219	cfko_ductal_1	RPS11	Rps11	RPS11
PKM	8.24452e-206	0.710715	cfko_ductal_1	PKM	Pkm
RPS18	1.40297e-204	0.515354	cfko_ductal_1		Rps18-ps5	RPS18
ENO1	3.30577e-204	0.858859	cfko_ductal_1	ENO1	Eno1b	ENO1
ENO1	3.30577e-204	0.858859	cfko_ductal_1	ENO1	Eno1	ENO1
RPL9	7.17354e-201	0.450204	cfko_ductal_1
RPS8	7.97376e-201	0.595402	cfko_ductal_1		Rps8
RPS5	6.11564e-200	0.677135	cfko_ductal_1
UPK3BL2	4.97214e-189	1.0357	cfko_ductal_1	POLR2J3	Upk3bl
UPK3BL2	4.97214e-189	1.0357	cfko_ductal_1	UPK3BL2	Upk3bl
UPK3BL2	4.97214e-189	1.0357	cfko_ductal_1	UPK3BL1	Upk3bl
UPK3BL2	4.97214e-189	1.0357	cfko_ductal_1		Upk3bl
MIF	3.68426e-188	0.687064	cfko_ductal_1	MIF	Mif	MIF
LOC106005009	9.50667e-185	1.2012	cfko_ductal_1	MT1A	Mt1
LOC106005009	9.50667e-185	1.2012	cfko_ductal_1	MT1F	Mt1
LOC106005009	9.50667e-185	1.2012	cfko_ductal_1	MT1X	Mt1
LOC106005009	9.50667e-185	1.2012	cfko_ductal_1	MT1HL1	Mt1
LOC106005009	9.50667e-185	1.2012	cfko_ductal_1	MT1H	Mt1
LOC106005009	9.50667e-185	1.2012	cfko_ductal_1	MT1B	Mt1
LOC106005009	9.50667e-185	1.2012	cfko_ductal_1	MT1G	Mt1
LOC106005009	9.50667e-185	1.2012	cfko_ductal_1	MT1M	Mt1
RPL18A	2.65627e-183	0.607989	cfko_ductal_1	RPL18A	Rpl18a
RPL18	3.21169e-183	0.567966	cfko_ductal_1	RPL18	Rpl18
RPL10	9.19754e-183	0.775921	cfko_ductal_1		Rpl10
RPL7	5.50901e-172	0.58532	cfko_ductal_1
TPT1	9.42177e-170	0.462146	cfko_ductal_1	TPT1	Tpt1	TPT1
RPL13	2.33699e-168	0.713347	cfko_ductal_1
RPS14	2.37085e-167	0.405787	cfko_ductal_1	RPS14	Rps14
RPL27A	1.27642e-165	0.526615	cfko_ductal_1
RPL12	4.07079e-163	0.511129	cfko_ductal_1		Rpl12
RPS24	9.55737e-163	0.516426	cfko_ductal_1
CD81	5.16557e-161	0.742503	cfko_ductal_1
RACK1	3.65453e-160	0.77483	cfko_ductal_1	RACK1	Rack1	RACK1
RPL6	5.66994e-160	0.471896	cfko_ductal_1
RPL8	2.42851e-158	0.764758	cfko_ductal_1	RPL8	Rpl8	RPL8
RPL8	2.42851e-158	0.764758	cfko_ductal_1	RPL8	Rpl8
RPL10A	2.06305e-155	0.54519	cfko_ductal_1
RPL13A	1.00356e-152	0.457785	cfko_ductal_1
EEF1G	1.07848e-152	0.800498	cfko_ductal_1	EEF1G	Eef1g	EEF1G
LDHA	1.42212e-151	0.778974	cfko_ductal_1	LDHA	Ldha
RPLP0	3.70778e-151	0.715403	cfko_ductal_1		Rplp0	RPLP0
PRXL2A	6.7686e-150	0.781144	cfko_ductal_1	PRXL2A	Prxl2a	PRXL2A
RPL19	7.09351e-149	0.49424	cfko_ductal_1
LOC123392536	1.87654e-146	0.669116	cfko_ductal_1	GSTM4	Gstm4
LOC101674270	9.45802e-146	0.448844	cfko_ductal_1
RPS20	1.06481e-145	0.358188	cfko_ductal_1	RPS20	Rps20	RPS20
ATP1B3	1.39508e-145	0.79001	cfko_ductal_1
CD44	5.69764e-145	0.631552	cfko_ductal_1	CD44	Cd44	CD44
TAGLN2	4.60841e-144	0.718546	cfko_ductal_1	TAGLN2	Tagln2
ADIRF	1.1761e-142	0.660589	cfko_ductal_1
RPS3	4.36683e-140	0.585891	cfko_ductal_1		Rps3
RPL27	4.41323e-140	0.344262	cfko_ductal_1	RPL27	Rpl27	RPL27
HSPB1	2.55915e-139	1.21984	cfko_ductal_1	HSPB1	Hspb1	HSPB1
HSP90AB1	3.23382e-139	0.455859	cfko_ductal_1	HSP90AB1	Hsp90ab1	HSP90AB1
SFN	4.65574e-137	0.874011	cfko_ductal_1	SFN	Sfn
RPSA	1.52838e-136	0.66754	cfko_ductal_1
FAU	1.21373e-134	0.347298	cfko_ductal_1
CUNH16orf74	9.25674e-133	0.755308	cfko_ductal_1
RPL15	1.415e-131	0.477157	cfko_ductal_1		Rpl15	RPL15
RPL4	2.01978e-131	0.486318	cfko_ductal_1	RPL4	Rpl4	RPL4
EEF1A1	1.18572e-127	0.495613	cfko_ductal_1
RPS4X	2.21168e-123	0.597903	cfko_ductal_1	RPS4X	Rps4x
RPLP2	4.43748e-123	0.302629	cfko_ductal_1	RPLP2	Rplp2-ps1
RPLP2	4.43748e-123	0.302629	cfko_ductal_1	RPLP2	Rplp2	RPLP2
RPLP2	4.43748e-123	0.302629	cfko_ductal_1	RPLP2	Rplp2
RPLP2	4.43748e-123	0.302629	cfko_ductal_1	RPLP2	Rplp2-ps1	RPLP2
RPL22	4.47771e-115	0.370462	cfko_ductal_1	RPL22	Rpl22
RPS10	1.03836e-114	0.290402	cfko_ductal_1
NACA	2.80641e-114	0.439643	cfko_ductal_1	NACA	Naca
RAN	4.09084e-114	0.496347	cfko_ductal_1
RPS25	1.17441e-112	0.389359	cfko_ductal_1
EEF1B2	1.47688e-112	0.612659	cfko_ductal_1	EEF1B2	Eef1b2
GUCY1A2	2.31173e-111	0.55421	cfko_ductal_1
B4GALT1	2.564e-111	0.513651	cfko_ductal_1	B4GALT1	B4galt1	B4GALT1
PDLIM1	9.377e-109	0.604923	cfko_ductal_1	PDLIM1	Pdlim1	PDLIM1
RPS9	1.02186e-106	0.426581	cfko_ductal_1	RPS9	Rps9	RPS9
LOC101692091	3.28165e-106	0.414851	cfko_ductal_1	PERP	Perp	PERP
TMEM97	6.25587e-105	0.566954	cfko_ductal_1	TMEM97	Tmem97	TMEM97
RPS15A	8.33753e-105	0.424492	cfko_ductal_1	RPS15A	Rps15a	RPS15A
RPL24	1.37254e-104	0.32972	cfko_ductal_1	RPL24	Rpl24	RPL24
TMEM229A	9.47637e-104	0.584443	cfko_ductal_1	TMEM229A	Tmem229a	TMEM229A
PPP1R14B	9.5073e-104	0.629155	cfko_ductal_1
S100A2	9.14905e-102	0.838965	cfko_ductal_1	S100A2	S100a2	S100A2
RPS7	1.15759e-100	0.457562	cfko_ductal_1
RPS21	2.54602e-100	0.326752	cfko_ductal_1
SLC29A1	1.79496e-99	0.410882	cfko_ductal_1	SLC29A1	Slc29a1	SLC29A1
DUOX1	2.88297e-99	0.43912	cfko_ductal_1	DUOX1	Duox1	DUOX1
EMP3	1.02578e-97	0.47134	cfko_ductal_1	EMP3	Emp3	EMP3
SLC25A6	5.48863e-97	0.411225	cfko_ductal_1
RPL7A	6.72564e-94	0.517052	cfko_ductal_1
LOC101673784	2.86045e-93	0.518649	cfko_ductal_1
LOC106006904	2.16949e-92	0.481076	cfko_ductal_1
FSCN1	2.79515e-92	0.458965	cfko_ductal_1	FSCN1	Fscn1	FSCN1
FTL	4.97866e-92	0.486926	cfko_ductal_1		Ftl1-ps1	FTL
FTL	4.97866e-92	0.486926	cfko_ductal_1		Ftl1	FTL
SNRPD2	7.33854e-92	0.321985	cfko_ductal_1	SNRPD2	Snrpd2	SNRPD2
NFKBIA	1.65506e-91	0.650987	cfko_ductal_1	NFKBIA	Nfkbia	NFKBIA
RPL32	2.35064e-91	0.315195	cfko_ductal_1	RPL32	Rpl32	RPL32
SSR4	3.93715e-91	0.338385	cfko_ductal_1	SSR4	Ssr4	SSR4
EIF3K	1.4687e-90	0.427726	cfko_ductal_1		Eif3k
NOP53	6.75159e-90	0.653794	cfko_ductal_1	NOP53	Nop53	NOP53
YBX3	1.07738e-88	0.520589	cfko_ductal_1
RPL5	3.02954e-87	0.41787	cfko_ductal_1		Rpl5	RPL5
RPS13	8.3512e-87	0.303737	cfko_ductal_1		Rps13	RPS13
TRIM29	2.88753e-85	0.439458	cfko_ductal_1	TRIM29	Trim29	TRIM29
BZW2	8.73458e-85	0.438894	cfko_ductal_1	BZW2	Bzw2	BZW2
RPL3	6.09214e-84	0.609346	cfko_ductal_1	RPL3	Rpl3	RPL3
RPS2	1.58937e-83	0.518161	cfko_ductal_1
SSR2	2.11666e-83	0.472856	cfko_ductal_1	SSR2	Ssr2	SSR2
BCAT1	9.11108e-83	0.43514	cfko_ductal_1	BCAT1	Bcat1	BCAT1
AP2S1	9.72716e-83	0.408477	cfko_ductal_1	AP2S1	Ap2s1	AP2S1
RNASEH2C	3.99986e-81	0.387781	cfko_ductal_1	RNASEH2C	Rnaseh2c	RNASEH2C
EIF3F	1.13664e-80	0.486372	cfko_ductal_1	EIF3F	Eif3f	EIF3F
DLL1	2.31822e-80	0.512323	cfko_ductal_1
TMEM205	3.81458e-80	0.420629	cfko_ductal_1	TMEM205	Tmem205	TMEM205
LOC101686884	4.3462e-80	0.318704	cfko_ductal_1	H3-3A	H3c14
LOC101686884	4.3462e-80	0.318704	cfko_ductal_1	H3-3A	H3c2	H3-3A
LOC101686884	4.3462e-80	0.318704	cfko_ductal_1	H3-3A	H3c3
LOC101686884	4.3462e-80	0.318704	cfko_ductal_1	H3-3A	H3c4
LOC101686884	4.3462e-80	0.318704	cfko_ductal_1	H3-3A	H3c7	H3-3A
LOC101686884	4.3462e-80	0.318704	cfko_ductal_1	H3-3A	H3f3a	H3-3A
LOC101686884	4.3462e-80	0.318704	cfko_ductal_1	H3-3A	H3c7
LOC101686884	4.3462e-80	0.318704	cfko_ductal_1	H3-3A	H3c13
LOC101686884	4.3462e-80	0.318704	cfko_ductal_1	H3-3A	H3c2
LOC101686884	4.3462e-80	0.318704	cfko_ductal_1	H3-3A	H3c6	H3-3A
LOC101686884	4.3462e-80	0.318704	cfko_ductal_1	H3-3A	H3c15
LOC101686884	4.3462e-80	0.318704	cfko_ductal_1	H3-3A	H3c4	H3-3A
LOC101686884	4.3462e-80	0.318704	cfko_ductal_1	H3-3A	H3c15	H3-3A
LOC101686884	4.3462e-80	0.318704	cfko_ductal_1	H3-3A	H3c13	H3-3A
LOC101686884	4.3462e-80	0.318704	cfko_ductal_1	H3-3A	H3c6
LOC101686884	4.3462e-80	0.318704	cfko_ductal_1	H3-3A	H3c14	H3-3A
LOC101686884	4.3462e-80	0.318704	cfko_ductal_1	H3-3A	H3f3a
LOC101686884	4.3462e-80	0.318704	cfko_ductal_1	H3-3A	H3c3	H3-3A
VEGFA	6.55021e-80	0.526366	cfko_ductal_1	VEGFA	Vegfa	VEGFA
SQOR	1.26595e-79	0.414251	cfko_ductal_1		Sqor
SQOR	1.26595e-79	0.414251	cfko_ductal_1	SQOR	Sqor
IFFO2	1.27818e-79	0.494014	cfko_ductal_1
CD109	5.47333e-79	0.292696	cfko_ductal_1	CD109	Cd109	CD109
LOC101678630	7.90889e-79	0.406965	cfko_ductal_1
S100A9	1.59017e-78	0.572482	cfko_ductal_1	S100A9	Gm5849
RPL17	3.53921e-78	0.319338	cfko_ductal_1		Rpl17
EIF4B	1.52856e-76	0.450018	cfko_ductal_1	EIF4B	Eif4b	EIF4B
EIF4A1	2.89439e-76	0.467315	cfko_ductal_1	EIF4A1	Eif4a1	EIF4A1
PPIA	2.7963e-75	0.343886	cfko_ductal_1
ITGA6	4.18028e-75	0.441081	cfko_ductal_1	ITGA6	Itga6	ITGA6
PHLDA1	1.60664e-73	0.54614	cfko_ductal_1
FERMT1	1.77543e-73	0.478845	cfko_ductal_1	FERMT1	Fermt1	FERMT1
MFGE8	2.3619e-73	0.435717	cfko_ductal_1	MFGE8	Mfge8	MFGE8
PKP1	2.47906e-73	0.390354	cfko_ductal_1
TNS4	6.07575e-73	0.445487	cfko_ductal_1	TNS4	Tns4	TNS4
RPL21	9.10976e-73	0.309456	cfko_ductal_1
PFDN5	1.08507e-72	0.334763	cfko_ductal_1	PFDN5	Pfdn5	PFDN5
LOC101672378	2.83751e-72	0.742631	cfko_ductal_1
RPL23	1.49643e-71	0.272867	cfko_ductal_1	RPL23	Rpl23	RPL23
RPL23	1.49643e-71	0.272867	cfko_ductal_1	RPL23	Rpl23
LOC123392113	2.64727e-71	0.389748	cfko_ductal_1
EEF1D	3.4277e-71	0.496546	cfko_ductal_1	EEF1D	Eef1d	EEF1D
TUFM	1.1544e-70	0.400624	cfko_ductal_1
FOSL1	1.33e-70	0.391634	cfko_ductal_1	FOSL1	Fosl1	FOSL1
PTMA	3.78465e-69	0.393172	cfko_ductal_1
SLC2A1	1.00471e-68	0.411546	cfko_ductal_1	SLC2A1	Slc2a1
LOC101679740	2.75582e-68	1.2604	cfko_ductal_1
SELENOW	6.84838e-68	0.393991	cfko_ductal_1
LOC106005084	7.3783e-68	0.382862	cfko_ductal_1
LOC101681572	2.083e-67	0.327736	cfko_ductal_1	SH3BP1	Gm49510
LOC101681572	2.083e-67	0.327736	cfko_ductal_1		Sh3bp1
LOC101681572	2.083e-67	0.327736	cfko_ductal_1		Gm49510
LOC101681572	2.083e-67	0.327736	cfko_ductal_1	SH3BP1	Sh3bp1
PLEK2	7.77286e-67	0.435986	cfko_ductal_1	PLEK2	Plek2	PLEK2
SFRP1	2.70201e-66	0.536527	cfko_ductal_1
PGAM1	1.4448e-65	0.359549	cfko_ductal_1	PGAM1	Pgam1	PGAM1
CAPG	1.00775e-64	0.520952	cfko_ductal_1	CAPG	Capg	CAPG
LOC101684072	1.15841e-64	0.375797	cfko_ductal_1
LOC123393238	3.21777e-64	0.687011	cfko_ductal_1
ITGB4	7.21893e-64	0.503006	cfko_ductal_1	ITGB4	Itgb4	ITGB4
PLAU	5.35502e-63	0.423783	cfko_ductal_1	PLAU	Plau	PLAU
BCAT2	1.50873e-62	0.312938	cfko_ductal_1	BCAT2	Bcat2	BCAT2
IMPDH2	2.48855e-62	0.441258	cfko_ductal_1
FXYD5	4.39507e-62	0.366809	cfko_ductal_1		Fxyd5
NELL2	5.67452e-62	0.304619	cfko_ductal_1	NELL2	Nell2	NELL2
ETS2	7.83409e-62	0.414747	cfko_ductal_1	ETS2	Ets2	ETS2
EIF3I	3.38478e-60	0.399611	cfko_ductal_1	EIF3I	Eif3i
LOC101682454	6.96739e-60	0.608253	cfko_ductal_1	FABP5	Fabp5	FABP5
POLR2H	1.91611e-59	0.353003	cfko_ductal_1	POLR2H	Polr2h	POLR2H
TP63	2.00043e-59	0.379013	cfko_ductal_1	TP63	Trp63	TP63
MRPL12	3.12515e-59	0.39826	cfko_ductal_1
RRM2	3.52742e-59	0.454237	cfko_ductal_1	RRM2	Rrm2
INKA1	4.0164e-59	0.333829	cfko_ductal_1	INKA1	Inka1
SCN4B	5.78722e-59	0.273068	cfko_ductal_1	SCN4B	Scn4b
KRTCAP2	7.47827e-59	0.298224	cfko_ductal_1	KRTCAP2	Krtcap2	KRTCAP2
TP53	7.50325e-59	0.330117	cfko_ductal_1	TP53	Trp53	TP53
RPL30	1.32801e-58	0.267589	cfko_ductal_1
PPIH	1.38706e-58	0.351471	cfko_ductal_1
DST	2.98965e-58	0.725836	cfko_ductal_1	DST	Dst	DST
LOC101692922	1.8743e-57	0.345067	cfko_ductal_1
DCTPP1	4.89677e-57	0.345646	cfko_ductal_1	DCTPP1	Dctpp1	DCTPP1
ATP5MC1	5.40142e-57	0.323545	cfko_ductal_1		Atp5g1
NPM3	7.77681e-57	0.368813	cfko_ductal_1	NPM3	Npm3	NPM3
CD70	1.319e-56	0.255957	cfko_ductal_1	CD70	Cd70	CD70
SIVA1	2.97577e-56	0.415253	cfko_ductal_1
SERPINB6	2.99486e-56	0.487833	cfko_ductal_1	SERPINB6	Serpinb6a	SERPINB6
SERPINB6	2.99486e-56	0.487833	cfko_ductal_1	SERPINB6	Serpinb6c	SERPINB6
SERPINB6	2.99486e-56	0.487833	cfko_ductal_1	SERPINB6	Serpinb6e	SERPINB6
SERPINB6	2.99486e-56	0.487833	cfko_ductal_1	SERPINB6	Serpinb6b	SERPINB6
SERPINB6	2.99486e-56	0.487833	cfko_ductal_1	SERPINB6	Serpinb6d	SERPINB6
EIF3D	3.61238e-56	0.392621	cfko_ductal_1
PSMA7	1.01641e-55	0.255427	cfko_ductal_1
AK4	4.1751e-55	0.265572	cfko_ductal_1	AK4	Ak4	AK4
PA2G4	4.75562e-55	0.331826	cfko_ductal_1		Pa2g4
MMP13	2.345e-54	0.426766	cfko_ductal_1	MMP13	Mmp13	MMP13
RPL22L1	5.50859e-54	0.37217	cfko_ductal_1	RPL22L1	Rpl22l1
GZMA	8.87011e-54	0.366617	cfko_ductal_1	GZMA	Gzma	GZMA
ADORA2B	1.36863e-53	0.374512	cfko_ductal_1	ADORA2B	Adora2b	ADORA2B
RPL11	1.74798e-53	0.273862	cfko_ductal_1	RPL11	Rpl11	RPL11
RPL11	1.74798e-53	0.273862	cfko_ductal_1	RPL11	Rpl11
BBLN	4.19842e-53	0.275609	cfko_ductal_1
BTG1	9.79783e-53	0.486964	cfko_ductal_1	BTG1	Btg1b	BTG1
BTG1	9.79783e-53	0.486964	cfko_ductal_1	BTG1	Btg1c	BTG1
BTG1	9.79783e-53	0.486964	cfko_ductal_1	BTG1	Btg1	BTG1
JAG2	1.0717e-52	0.304263	cfko_ductal_1
NT5C	9.61772e-52	0.440599	cfko_ductal_1	NT5C	Nt5c	NT5C
ARPC2	1.29736e-51	0.282625	cfko_ductal_1	ARPC2	Arpc2	ARPC2
EXOSC5	1.37228e-51	0.353387	cfko_ductal_1	EXOSC5	Exosc5	EXOSC5
PIK3R2	2.64722e-51	0.315171	cfko_ductal_1		Pik3r2
PIK3R2	2.64722e-51	0.315171	cfko_ductal_1	PIK3R2	Pik3r2
EIF3L	5.46349e-51	0.351023	cfko_ductal_1	EIF3L	Eif3l	EIF3L
NME1	1.69528e-50	0.381216	cfko_ductal_1	NME1	Nme1	NME1
RPL34	7.57179e-50	0.264961	cfko_ductal_1	RPL34	Rpl34	RPL34
LOC101676730	1.12002e-49	0.385381	cfko_ductal_1	C1QBP	C1qbp	C1QBP
FABP3	4.46339e-49	0.320658	cfko_ductal_1	FABP3	Fabp3
CARHSP1	4.92949e-49	0.298756	cfko_ductal_1	CARHSP1	Carhsp1	CARHSP1
FADS3	1.50851e-48	0.259481	cfko_ductal_1	FADS3	Fads3	FADS3
LOC101694119	1.63393e-48	0.309624	cfko_ductal_1
TMEM147	1.68815e-48	0.309627	cfko_ductal_1
MCM3	4.76952e-48	0.25025	cfko_ductal_1	MCM3	Mcm3	MCM3
NDUFA11	5.57106e-48	0.251634	cfko_ductal_1	NDUFA11	Ndufa11	NDUFA11
NDUFA11	5.57106e-48	0.251634	cfko_ductal_1		Ndufa11	NDUFA11
BCL3	6.74416e-48	0.327314	cfko_ductal_1
PHLDA2	1.24191e-47	0.349586	cfko_ductal_1
LOC123394898	1.95642e-47	0.314562	cfko_ductal_1		Rplp0	RPLP0
BRMS1	1.96033e-47	0.386491	cfko_ductal_1	BRMS1	Brms1	BRMS1
CCT4	3.83446e-47	0.295599	cfko_ductal_1	CCT4	Cct4	CCT4
GRSF1	4.13012e-47	0.347042	cfko_ductal_1	GRSF1	Grsf1	GRSF1
ZNF593	8.53688e-47	0.30214	cfko_ductal_1
KCNMA1	9.76028e-47	0.255223	cfko_ductal_1
PTRH1	1.87856e-46	0.312563	cfko_ductal_1	PTRH1	Ptrh1	PTRH1
LOC101686556	2.46521e-46	0.28509	cfko_ductal_1
SERPINB5	2.47635e-46	0.345369	cfko_ductal_1	SERPINB5	Serpinb5	SERPINB5
LOC101675829	4.2351e-46	0.295104	cfko_ductal_1
EIF5A	2.68582e-45	0.286437	cfko_ductal_1	EIF5AL1	Eif5a
EIF5A	2.68582e-45	0.286437	cfko_ductal_1	EIF5A	Eif5a
AQP3	2.77396e-45	0.379474	cfko_ductal_1
LOC106005408	3.54457e-45	0.463933	cfko_ductal_1	H2AZ1	H2az1	H2AFZ
HNRNPAB	3.63202e-45	0.297498	cfko_ductal_1
UCHL3	8.37378e-45	0.272807	cfko_ductal_1	UCHL3	Uchl3	UCHL3
UCHL3	8.37378e-45	0.272807	cfko_ductal_1	UCHL3	Uchl4	UCHL3
ITGB5	1.49881e-44	0.277143	cfko_ductal_1	ITGB5	Itgb5	ITGB5
COL17A1	6.4407e-44	0.386815	cfko_ductal_1	COL17A1	Col17a1	COL17A1
NUDT8	7.51946e-44	0.288027	cfko_ductal_1		Nudt8
NUDT8	7.51946e-44	0.288027	cfko_ductal_1		Gm49405
PRSS23	9.63348e-44	0.409826	cfko_ductal_1	PRSS23	Prss23	PRSS23
ORAI3	1.83366e-43	0.31139	cfko_ductal_1
CLTB	3.61301e-43	0.415681	cfko_ductal_1	CLTB	Cltb	CLTB
SIRPA	3.99216e-43	0.323484	cfko_ductal_1	SIRPA	Sirpb1c
SIRPA	3.99216e-43	0.323484	cfko_ductal_1	SIRPA	Gm9733
SIRPA	3.99216e-43	0.323484	cfko_ductal_1	SIRPB1	Gm9733
SIRPA	3.99216e-43	0.323484	cfko_ductal_1	SIRPB1	Sirpb1a
SIRPA	3.99216e-43	0.323484	cfko_ductal_1		Gm5150
SIRPA	3.99216e-43	0.323484	cfko_ductal_1	SIRPA	Sirpa
SIRPA	3.99216e-43	0.323484	cfko_ductal_1	SIRPB1	Gm5150
SIRPA	3.99216e-43	0.323484	cfko_ductal_1	SIRPB1	Sirpb1b
SIRPA	3.99216e-43	0.323484	cfko_ductal_1		Sirpb1b
SIRPA	3.99216e-43	0.323484	cfko_ductal_1	SIRPA	Gm5150
SIRPA	3.99216e-43	0.323484	cfko_ductal_1	SIRPB1	Sirpa
SIRPA	3.99216e-43	0.323484	cfko_ductal_1	SIRPB1	Sirpb1c
SIRPA	3.99216e-43	0.323484	cfko_ductal_1		Sirpb1a
SIRPA	3.99216e-43	0.323484	cfko_ductal_1		Gm9733
SIRPA	3.99216e-43	0.323484	cfko_ductal_1	SIRPG	Sirpb1b
SIRPA	3.99216e-43	0.323484	cfko_ductal_1		Sirpb1c
SIRPA	3.99216e-43	0.323484	cfko_ductal_1	SIRPG	Gm9733
SIRPA	3.99216e-43	0.323484	cfko_ductal_1	SIRPA	Sirpb1b
SIRPA	3.99216e-43	0.323484	cfko_ductal_1	SIRPG	Gm5150
SIRPA	3.99216e-43	0.323484	cfko_ductal_1		Sirpa
SIRPA	3.99216e-43	0.323484	cfko_ductal_1	SIRPG	Sirpb1c
SIRPA	3.99216e-43	0.323484	cfko_ductal_1	SIRPA	Sirpb1a
SIRPA	3.99216e-43	0.323484	cfko_ductal_1	SIRPG	Sirpb1a
SIRPA	3.99216e-43	0.323484	cfko_ductal_1	SIRPG	Sirpa
LOC101683606	5.57293e-43	0.266926	cfko_ductal_1		Ddt
LOC101683606	5.57293e-43	0.266926	cfko_ductal_1	DDT	Ddt
LOC101683606	5.57293e-43	0.266926	cfko_ductal_1	DDTL	Ddt
TPI1	7.12213e-43	0.321839	cfko_ductal_1	TPI1	Tpi1	TPI1
EIF3G	2.19839e-42	0.328544	cfko_ductal_1	EIF3G	Eif3g	EIF3G
CIAO2B	2.84647e-42	0.279967	cfko_ductal_1	CIAO2B	Ciao2b	CIAO2B
FABP5	9.75473e-42	0.6728	cfko_ductal_1
PSMB1	1.11414e-41	0.299618	cfko_ductal_1
NPDC1	1.2257e-41	0.377458	cfko_ductal_1
MCM4	1.27607e-41	0.263593	cfko_ductal_1	MCM4	Mcm4	MCM4
LOC101676190	4.87892e-41	0.276787	cfko_ductal_1	CRTAP	Crtap	CRTAP
CCT7	7.09773e-41	0.304272	cfko_ductal_1	CCT7	Cct7	CCT7
RGS12	8.26565e-41	0.277321	cfko_ductal_1	RGS12	Rgs12	RGS12
ODC1	1.18034e-40	0.410047	cfko_ductal_1	ODC1	Odc1	ODC1
LFNG	2.06343e-40	0.286767	cfko_ductal_1
SF3B5	2.2938e-40	0.270935	cfko_ductal_1	SF3B5	Sf3b5
MCRIP2	4.07658e-40	0.280686	cfko_ductal_1
CD2BP2	7.5836e-40	0.374732	cfko_ductal_1	CD2BP2	Cd2bp2	CD2BP2
HAS3	8.26211e-40	0.250504	cfko_ductal_1	HAS3	Has3	HAS3
RANBP1	9.39927e-40	0.281343	cfko_ductal_1	RANBP1	Ranbp1	RANBP1
SNRPG	1.38078e-39	0.330662	cfko_ductal_1	SNRPG	Snrpg	SNRPG
AGR2	1.4933e-39	0.304423	cfko_ductal_1	AGR2	Agr2	AGR2
LOC101676601	1.99721e-39	0.824371	cfko_ductal_1		Ifi27	ISG12(A)
DNPH1	2.24644e-39	0.254257	cfko_ductal_1
EIF4EBP1	5.26725e-39	0.282886	cfko_ductal_1	EIF4EBP1	Eif4ebp1	EIF4EBP1
DHFR	1.122e-38	0.353065	cfko_ductal_1
ACTN1	3.52345e-38	0.279267	cfko_ductal_1	ACTN1	Actn1	ACTN1
MRPS2	4.39648e-37	0.269757	cfko_ductal_1	MRPS2	Mrps2	MRPS2
SRSF3	7.17141e-37	0.252295	cfko_ductal_1	SRSF3	Srsf3	SRSF3
GLRX5	9.99144e-37	0.287453	cfko_ductal_1
FBL	2.38261e-36	0.281006	cfko_ductal_1
SLC3A2	2.67495e-36	0.337026	cfko_ductal_1	SLC3A2	Slc3a2	SLC3A2
LOC101683036	6.7206e-36	0.319264	cfko_ductal_1
SYTL1	8.12695e-36	0.256204	cfko_ductal_1	SYTL1	Sytl1	SYTL1
RPL37	9.75297e-36	0.254994	cfko_ductal_1
PLP2	1.15068e-35	0.321524	cfko_ductal_1	PLP2	Gm6169	PLP2
PLP2	1.15068e-35	0.321524	cfko_ductal_1	PLP2	Plp2	PLP2
GPI	5.82845e-35	0.276518	cfko_ductal_1
PTMS	6.00547e-35	0.296115	cfko_ductal_1
HTRA1	8.88455e-35	0.275038	cfko_ductal_1
IER3	9.19012e-35	0.294197	cfko_ductal_1	IER3	Ier3	IER3
RSL1D1	2.50269e-34	0.262822	cfko_ductal_1	RSL1D1	Rsl1d1	RSL1D1
PCBP1	3.21967e-34	0.251615	cfko_ductal_1
MSRB1	9.36037e-34	0.280006	cfko_ductal_1
CALR	2.41136e-33	0.258343	cfko_ductal_1	CALR	Calr	CALR
G3BP1	3.23126e-33	0.287341	cfko_ductal_1	G3BP1	G3bp1	G3BP1
NAXE	4.7018e-33	0.267413	cfko_ductal_1
PPIB	7.67379e-33	0.264215	cfko_ductal_1	PPIB	Ppib	PPIB
CUNH1orf35	9.27873e-33	0.255095	cfko_ductal_1	C1orf35	2310033P09Rik	C1orf35
SYNGR1	1.64737e-32	0.256203	cfko_ductal_1
MVB12A	3.25289e-32	0.294222	cfko_ductal_1	MVB12A	Mvb12a	MVB12A
RRM1	4.45739e-32	0.26057	cfko_ductal_1
GNG11	4.97574e-32	0.257077	cfko_ductal_1	GNG11	Gng11
PRDX1	1.43746e-31	0.427952	cfko_ductal_1
ID2	2.34787e-31	0.314694	cfko_ductal_1	ID2	Id2	ID2
AHNAK2	2.38677e-31	0.278651	cfko_ductal_1
ID1	3.14718e-31	0.420736	cfko_ductal_1	ID1	Id1	ID1
CD99	1.06779e-30	0.273217	cfko_ductal_1
PNRC1	1.12353e-30	0.290619	cfko_ductal_1	PNRC1	Pnrc1	PNRC1
TUBB	1.99379e-30	0.404098	cfko_ductal_1	TUBB	Tubb5	TUBB
LOC101670497	2.54538e-30	0.2582	cfko_ductal_1	FIBP	Fibp	FIBP
DUSP5	4.31006e-30	0.316493	cfko_ductal_1
MNDA	5.53956e-30	0.277531	cfko_ductal_1	MNDA	Ifi211	MNDA
MNDA	5.53956e-30	0.277531	cfko_ductal_1	MNDA	Mndal	MNDA
MNDA	5.53956e-30	0.277531	cfko_ductal_1	MNDA	Ifi205	MNDA
EIF6	3.36622e-29	0.259569	cfko_ductal_1	EIF6	Eif6	EIF6
MDH2	5.14696e-29	0.260715	cfko_ductal_1	MDH2	Mdh2	MDH2
NINJ1	1.12171e-28	0.293425	cfko_ductal_1
RAP2B	1.2644e-28	0.252701	cfko_ductal_1	RAP2B	Rap2b	RAP2B
ERRFI1	1.46347e-28	0.303449	cfko_ductal_1
MRPS34	1.55005e-28	0.252593	cfko_ductal_1	MRPS34	Mrps34	MRPS34
TIMP1	4.55742e-28	0.287802	cfko_ductal_1	TIMP1	Timp1	TIMP1
BCL7C	1.87584e-27	0.261266	cfko_ductal_1	BCL7C	Bcl7c	BCL7C
BTG2	3.25743e-27	0.334181	cfko_ductal_1	BTG2	Btg2
N4BP1	4.07562e-27	0.25107	cfko_ductal_1
ID3	4.88621e-27	0.379125	cfko_ductal_1	ID3	Id3	ID3
EMP1	9.13531e-27	0.26506	cfko_ductal_1	EMP1	Emp1	EMP1
LOC123392925	9.38837e-27	0.278329	cfko_ductal_1
MANF	2.09401e-26	0.251983	cfko_ductal_1
KRT19	3.20891e-26	0.290746	cfko_ductal_1	KRT19	Krt19
ARL4C	6.2744e-26	0.417318	cfko_ductal_1	ARL4C	Arl4c	ARL4C
ZFP36	1.26026e-25	0.321543	cfko_ductal_1	ZFP36	Zfp36	ZFP36
FST	3.02985e-25	0.269978	cfko_ductal_1	FST	Fst	FST
BSG	5.27488e-25	0.270796	cfko_ductal_1	BSG	Bsg
DTYMK	1.4706e-24	0.279822	cfko_ductal_1	DTYMK	Dtymk	DTYMK
BOK	2.3258e-24	0.270292	cfko_ductal_1	BOK	Bok	BOK
HMOX1	3.464e-23	0.253026	cfko_ductal_1	HMOX1	Hmox1	HMOX1
SOX4	3.50124e-22	0.313188	cfko_ductal_1
LOC106003392	1.17579e-21	0.346852	cfko_ductal_1		Saa3	HPS5
JUNB	5.56604e-19	0.300427	cfko_ductal_1	JUNB	Junb	JUNB
TNFRSF12A	8.26967e-18	0.278071	cfko_ductal_1
DUSP1	1.49956e-16	0.279781	cfko_ductal_1	DUSP1	Dusp1	DUSP1
PCNA	1.53499e-15	0.287927	cfko_ductal_1	PCNA	Pcna	PCNA
EFNA1	2.62799e-13	0.287951	cfko_ductal_1
LOC101680039	1.17273e-12	0.382525	cfko_ductal_1		Krt13
ISG20	1.30479e-11	0.260299	cfko_ductal_1	ISG20	Isg20	ISG20
LOC101680276	4.15464e-08	0.358181	cfko_ductal_1	TUBA1A	Tuba1a

## Sheet: Table S8E
Table S8E. DEGs of CF ductal 2 subpopulation. The differentially expressed genes (DEGs) in CF ductal 2 subpopulation are shown. Column A lists the DEG, column B shows the p-value, column C lists the average log2(fold change). Column D indicates the cluster number assigned to the ductal subpopulation. Columns E-G show the corresponding human, mouse and pig orthologs respectively.
Gene	p_val	avg_log2FC	cluster	Human.gene.name	Mouse.gene.name	Pig.gene.name
TGFBI	2.82975e-163	1.18225	cfko_ductal_2	TGFBI	Tgfbi	TGFBI
LOC101688663	1.30937e-139	2.11937	cfko_ductal_2	TXNIP	Txnip	TXNIP
SELENOP	2.59772e-92	1.14211	cfko_ductal_2
EFEMP1	1.83053e-89	0.3554	cfko_ductal_2	EFEMP1	Efemp1	EFEMP1
LY6D	3.05541e-72	3.78501	cfko_ductal_2
DPP4	3.84826e-67	0.432112	cfko_ductal_2	DPP4	Dpp4	DPP4
CHCHD10	2.81773e-61	0.405296	cfko_ductal_2	CHCHD10	Chchd10
CRYL1	3.77461e-61	0.421507	cfko_ductal_2	CRYL1	Cryl1	CRYL1
CEBPD	6.42035e-53	0.950438	cfko_ductal_2	CEBPD	Cebpd	CEBPD
unassigned-gene-4	7.49352e-48	0.7438	cfko_ductal_2
ADGRB1	3.4715e-43	0.377036	cfko_ductal_2
PRRX2	4.30526e-43	0.309241	cfko_ductal_2
ATP1B1	2.44042e-42	0.8058	cfko_ductal_2
JUNB	1.16606e-40	0.790227	cfko_ductal_2	JUNB	Junb	JUNB
ECRG4	1.76254e-40	0.680018	cfko_ductal_2	ECRG4	Ecrg4	ECRG4
CFI	2.94947e-40	0.760865	cfko_ductal_2		Cfi
CFI	2.94947e-40	0.760865	cfko_ductal_2	CFI	Cfi
unassigned-gene-2	6.3623e-40	0.591694	cfko_ductal_2
LOC123388635	3.59675e-38	0.54503	cfko_ductal_2
ACTG1	1.24631e-36	0.559764	cfko_ductal_2	ACTG1	Actg1	ACTG1
LOC123388618	1.42719e-36	0.607932	cfko_ductal_2
NT5E	1.37818e-35	0.326378	cfko_ductal_2
LOC123391896	1.44254e-35	0.29074	cfko_ductal_2
RPS3A	1.68751e-34	0.332434	cfko_ductal_2	RPS3A	Rps3a1
SRSF5	4.33839e-34	0.528847	cfko_ductal_2	SRSF5	Srsf5	SRSF5
RPL5	1.06281e-33	0.421039	cfko_ductal_2		Rpl5	RPL5
NPC2	1.11267e-33	0.523445	cfko_ductal_2	NPC2	Npc2	NPC2
TALDO1	1.12788e-32	0.514854	cfko_ductal_2	TALDO1	Taldo1	TALDO1
ST6GALNAC2	1.53267e-32	0.472434	cfko_ductal_2
LDOC1	5.7009e-32	0.46833	cfko_ductal_2	LDOC1	Ldoc1
YBX1	6.18609e-31	0.448006	cfko_ductal_2
RNF125	6.86899e-31	0.351238	cfko_ductal_2	RNF125	Rnf125	RNF125
PAQR5	1.03883e-30	0.315604	cfko_ductal_2	PAQR5	Paqr5	PAQR5
RPS6	1.15184e-30	0.295936	cfko_ductal_2
HNRNPA2B1	5.06317e-30	0.535669	cfko_ductal_2	HNRNPA2B1	Hnrnpa2b1
HNRNPA2B1	5.06317e-30	0.535669	cfko_ductal_2		Hnrnpa2b1
NBL1	8.79064e-30	0.527951	cfko_ductal_2	NBL1	Nbl1
IGFBP3	2.31773e-29	1.28375	cfko_ductal_2
MGST1	2.47074e-29	0.499892	cfko_ductal_2	MGST1	Mgst1	MGST1
LOC123388621	1.53309e-27	0.349998	cfko_ductal_2
ITM2C	2.87574e-27	0.527636	cfko_ductal_2	ITM2C	Itm2c	ITM2C
ACADM	2.9488e-27	0.461292	cfko_ductal_2
EEF1A1	1.78075e-26	0.344336	cfko_ductal_2
COL18A1	1.15172e-25	0.45554	cfko_ductal_2
ABCC5	1.43128e-25	0.494403	cfko_ductal_2	ABCC5	Abcc5	ABCC5
RPL11	9.28353e-25	0.272032	cfko_ductal_2	RPL11	Rpl11	RPL11
RPL11	9.28353e-25	0.272032	cfko_ductal_2	RPL11	Rpl11
CTNNAL1	1.69202e-24	0.422601	cfko_ductal_2
RPL3	1.69687e-24	0.474445	cfko_ductal_2	RPL3	Rpl3	RPL3
DHRS3	1.73734e-24	0.460772	cfko_ductal_2	DHRS3	Dhrs3	DHRS3
SLC25A6	2.94127e-24	0.319665	cfko_ductal_2
UBB	3.99832e-24	0.398565	cfko_ductal_2
IGFBP7	4.83999e-24	0.435238	cfko_ductal_2
NME3	4.86104e-24	0.439294	cfko_ductal_2
HNRNPA3	7.54735e-24	0.403832	cfko_ductal_2
RGCC	1.19086e-23	0.529409	cfko_ductal_2
SLC25A3	1.30093e-23	0.332894	cfko_ductal_2
HES1	1.94504e-23	0.706465	cfko_ductal_2	HES1	Hes1	HES1
ACER3	2.16881e-23	0.367909	cfko_ductal_2	ACER3	Acer3	ACER3
G0S2	2.62801e-23	0.810273	cfko_ductal_2	G0S2	G0s2	G0S2
ATP5F1C	6.70487e-23	0.33804	cfko_ductal_2
PDGFA	7.00172e-23	0.444246	cfko_ductal_2	PDGFA	Pdgfa	PDGFA
ID4	1.76906e-22	0.760255	cfko_ductal_2
AQP3	2.67421e-22	0.475539	cfko_ductal_2
JUN	2.99876e-22	0.720798	cfko_ductal_2	JUN	Jun
KCNN4	4.23707e-22	0.443029	cfko_ductal_2	KCNN4	Kcnn4	KCNN4
LOC101678249	6.00826e-22	0.404939	cfko_ductal_2
RPS2	6.7508e-22	0.383384	cfko_ductal_2
MKRN1	1.18249e-21	0.454639	cfko_ductal_2	MKRN1	Mkrn1	MKRN1
EEF1B2	1.40564e-21	0.400688	cfko_ductal_2	EEF1B2	Eef1b2
RPS4X	1.74289e-21	0.339778	cfko_ductal_2	RPS4X	Rps4x
CTSF	2.81549e-21	0.37788	cfko_ductal_2	CTSF	Ctsf	CTSF
LRPAP1	8.83255e-21	0.360295	cfko_ductal_2	LRPAP1	Lrpap1	LRPAP1
U2AF1	3.39531e-20	0.373264	cfko_ductal_2
CRABP2	4.55477e-20	1.11027	cfko_ductal_2	CRABP2	Crabp2	CRABP2
CES1	1.13613e-19	0.427391	cfko_ductal_2		Ces1f
CES1	1.13613e-19	0.427391	cfko_ductal_2		Ces1a
CES1	1.13613e-19	0.427391	cfko_ductal_2		Ces1e
PDIA3	2.24814e-19	0.373659	cfko_ductal_2	PDIA3	Pdia3	PDIA3
EGR1	2.25842e-19	0.514205	cfko_ductal_2	EGR1	Egr1	EGR1
RPSA	2.3089e-19	0.352439	cfko_ductal_2
DDX5	3.49618e-19	0.30853	cfko_ductal_2
PLCD3	7.13965e-19	0.349014	cfko_ductal_2	PLCD3	Plcd3	PLCD3
PLP2	7.90928e-19	0.36821	cfko_ductal_2	PLP2	Gm6169	PLP2
PLP2	7.90928e-19	0.36821	cfko_ductal_2	PLP2	Plp2	PLP2
GADD45B	2.88243e-18	0.755807	cfko_ductal_2	GADD45B	Gadd45b	GADD45B
FERMT1	5.25917e-18	0.41051	cfko_ductal_2	FERMT1	Fermt1	FERMT1
PNISR	6.54412e-18	0.380156	cfko_ductal_2	PNISR	Pnisr	PNISR
ITGB1	6.56924e-18	0.323732	cfko_ductal_2	ITGB1	Itgb1	ITGB1
MEGF6	7.46421e-18	0.348897	cfko_ductal_2	MEGF6	Megf6	MEGF6
CD63	1.16862e-17	0.302504	cfko_ductal_2		Cd63
FGFR2	1.43567e-17	0.350711	cfko_ductal_2	FGFR2	Fgfr2	FGFR2
DUSP6	1.56058e-17	0.414418	cfko_ductal_2	DUSP6	Dusp6	DUSP6
EIF3E	2.37689e-17	0.327489	cfko_ductal_2	EIF3E	Eif3e	EIF3E
SINHCAF	2.9907e-17	0.344115	cfko_ductal_2
GSS	4.09113e-17	0.333173	cfko_ductal_2	GSS	Gss	GSS
RSRP1	4.17942e-17	0.342486	cfko_ductal_2	RSRP1	Rsrp1	RSRP1
PYCR2	8.73927e-17	0.349603	cfko_ductal_2	PYCR2	Pycr2
PYCR2	8.73927e-17	0.349603	cfko_ductal_2		Pycr2
LOC101686987	1.06906e-16	0.273466	cfko_ductal_2
SKIL	1.14145e-16	0.420985	cfko_ductal_2	SKIL	Skil	SKIL
RPL7A	1.19171e-16	0.336267	cfko_ductal_2
KITLG	1.58853e-16	0.420671	cfko_ductal_2	KITLG	Kitl	KITLG
ATF4	3.1223e-16	0.317216	cfko_ductal_2	ATF4	Atf4	ATF4
PDZD8	3.23537e-16	0.388784	cfko_ductal_2
RPS7	3.93171e-16	0.258626	cfko_ductal_2
RPS9	4.09648e-16	0.257731	cfko_ductal_2	RPS9	Rps9	RPS9
SERTAD1	4.4327e-16	0.33328	cfko_ductal_2	SERTAD1	Sertad1	SERTAD1
BTF3	4.57814e-16	0.278093	cfko_ductal_2	BTF3	Btf3	BTF3
BACH1	5.28781e-16	0.339742	cfko_ductal_2	BACH1	Bach1	BACH1
EIF4B	5.55417e-16	0.34069	cfko_ductal_2	EIF4B	Eif4b	EIF4B
LOC123390965	5.6473e-16	0.295789	cfko_ductal_2
IER3	7.95355e-16	0.582394	cfko_ductal_2	IER3	Ier3	IER3
EEF1D	9.04697e-16	0.351441	cfko_ductal_2	EEF1D	Eef1d	EEF1D
TACSTD2	9.0764e-16	0.323973	cfko_ductal_2	TACSTD2	Tacstd2	TACSTD2
S100A10	2.09741e-15	0.324101	cfko_ductal_2	S100A10	S100a10	S100A10
UBE2H	2.70286e-15	0.309567	cfko_ductal_2	UBE2H	Ube2h	UBE2H
VEGFB	3.01404e-15	0.309792	cfko_ductal_2	VEGFB	Vegfb
ATP5F1D	3.21441e-15	0.381234	cfko_ductal_2	ATP5F1D	Atp5d	ATP5F1D
EGFR	3.95191e-15	0.328569	cfko_ductal_2	EGFR	Egfr	EGFR
IRX3	5.74282e-15	0.339269	cfko_ductal_2	IRX3	Irx3	IRX3
PAWR	5.85009e-15	0.313399	cfko_ductal_2	PAWR	Pawr	PAWR
NR2F6	6.47563e-15	0.343343	cfko_ductal_2
GUSB	8.89469e-15	0.291807	cfko_ductal_2	GUSB	Gusb	GUSB
YBX3	9.72388e-15	0.326937	cfko_ductal_2
HSP90B1	1.22713e-14	0.341234	cfko_ductal_2	HSP90B1	Hsp90b1	HSP90B1
FUS	1.34929e-14	0.342734	cfko_ductal_2	FUS	Fus	FUS
LOC101676801	1.47482e-14	0.36527	cfko_ductal_2
ANP32B	1.51966e-14	0.32679	cfko_ductal_2
OGFR	1.72418e-14	0.287204	cfko_ductal_2
EIF3F	1.91877e-14	0.288943	cfko_ductal_2	EIF3F	Eif3f	EIF3F
NT5C	2.06713e-14	0.336073	cfko_ductal_2	NT5C	Nt5c	NT5C
FTL	2.64284e-14	0.331726	cfko_ductal_2		Ftl1-ps1	FTL
FTL	2.64284e-14	0.331726	cfko_ductal_2		Ftl1	FTL
PIK3R1	2.95591e-14	0.362532	cfko_ductal_2	PIK3R1	Pik3r1	PIK3R1
RARG	3.62929e-14	0.285105	cfko_ductal_2	RARG	Rarg	RARG
IER2	5.13819e-14	0.383704	cfko_ductal_2	IER2	Ier2
ECI1	5.54888e-14	0.354555	cfko_ductal_2
SDHD	6.73726e-14	0.308793	cfko_ductal_2
HBEGF	7.45343e-14	0.449693	cfko_ductal_2	HBEGF	Hbegf	HBEGF
TST	7.72478e-14	0.352101	cfko_ductal_2
HNRNPF	7.90052e-14	0.279828	cfko_ductal_2
PDIA6	1.06323e-13	0.36059	cfko_ductal_2	PDIA6	Pdia6	PDIA6
HNRNPU	1.09189e-13	0.330005	cfko_ductal_2
NDFIP1	1.27288e-13	0.329887	cfko_ductal_2	NDFIP1	Ndfip1	NDFIP1
RPL14	1.40016e-13	0.407235	cfko_ductal_2	RPL14	Rpl14
PTMA	1.56894e-13	0.26439	cfko_ductal_2
HNRNPH3	1.75127e-13	0.299119	cfko_ductal_2	HNRNPH3	Hnrnph3	HNRNPH3
FAM107B	2.05934e-13	0.342957	cfko_ductal_2	FAM107B	Fam107b
BCKDHA	2.13774e-13	0.305108	cfko_ductal_2	BCKDHA	Bckdha
BCKDHA	2.13774e-13	0.305108	cfko_ductal_2		Bckdha
ZBTB16	2.52569e-13	0.29339	cfko_ductal_2	ZBTB16	Zbtb16	ZBTB16
BTG2	2.9415e-13	0.575143	cfko_ductal_2	BTG2	Btg2
LOC123392595	3.68711e-13	0.351937	cfko_ductal_2
ASCL2	3.79319e-13	0.284634	cfko_ductal_2	ASCL2	Ascl2	ASCL2
DST	4.62576e-13	0.35463	cfko_ductal_2	DST	Dst	DST
MVB12A	4.83428e-13	0.31127	cfko_ductal_2	MVB12A	Mvb12a	MVB12A
RCN2	5.09108e-13	0.324758	cfko_ductal_2
MSRB1	7.73188e-13	0.298537	cfko_ductal_2
NOP53	8.02597e-13	0.302952	cfko_ductal_2	NOP53	Nop53	NOP53
ARF4	8.27054e-13	0.284078	cfko_ductal_2	ARF4	Arf4	ARF4
BUD23	9.68438e-13	0.279428	cfko_ductal_2	BUD23	Bud23	BUD23
LOC101672152	1.05832e-12	0.296647	cfko_ductal_2
DBNDD2	1.22885e-12	0.298734	cfko_ductal_2	DBNDD2	Dbndd2	DBNDD2
ID3	1.69532e-12	0.459702	cfko_ductal_2	ID3	Id3	ID3
HNRNPK	1.78314e-12	0.284118	cfko_ductal_2	HNRNPK	Hnrnpk
HNRNPK	1.78314e-12	0.284118	cfko_ductal_2	HNRNPK	Hnrnpk	HNRNPK
RBM39	1.86043e-12	0.262654	cfko_ductal_2	RBM39	Rbm39	RBM39
TSC22D3	2.0281e-12	0.260517	cfko_ductal_2	TSC22D3	Tsc22d3	TSC22D3
ARGLU1	2.88424e-12	0.285217	cfko_ductal_2
NPDC1	2.93812e-12	0.291527	cfko_ductal_2
TUT4	3.88294e-12	0.302192	cfko_ductal_2	TUT4	Tut4	TUT4
ETS2	4.32211e-12	0.353283	cfko_ductal_2	ETS2	Ets2	ETS2
LOC101691025	4.74084e-12	0.250714	cfko_ductal_2	MBIP	Mbip	MBIP
LOC101688396	5.72325e-12	0.256912	cfko_ductal_2
NT5DC2	5.95013e-12	0.318844	cfko_ductal_2
EMB	6.09688e-12	0.250613	cfko_ductal_2	EMB	Emb	EMB
CDC42EP3	6.80383e-12	0.349957	cfko_ductal_2	CDC42EP3	Cdc42ep3	CDC42EP3
MTCH1	6.96427e-12	0.289341	cfko_ductal_2	MTCH1	Mtch1	MTCH1
LOC101694055	7.58879e-12	0.287308	cfko_ductal_2	UQCRC1	Uqcrc1	UQCRC1
HSPA5	8.47994e-12	0.307289	cfko_ductal_2	HSPA5	Hspa5	HSPA5
IMPDH2	9.1902e-12	0.276935	cfko_ductal_2
PDLIM1	9.4434e-12	0.261522	cfko_ductal_2	PDLIM1	Pdlim1	PDLIM1
PAFAH1B1	1.21315e-11	0.255601	cfko_ductal_2	PAFAH1B1	Pafah1b1	PAFAH1B1
LOC101672987	1.22881e-11	0.281505	cfko_ductal_2	CYBA	Cyba	CYBA
CD2BP2	1.48683e-11	0.290712	cfko_ductal_2	CD2BP2	Cd2bp2	CD2BP2
AOPEP	1.58959e-11	0.343315	cfko_ductal_2	AOPEP	Aopep	AOPEP
ARL4A	1.62074e-11	0.393614	cfko_ductal_2	ARL4A	Arl4a	ARL4A
LOC101686513	2.21254e-11	0.267935	cfko_ductal_2	MYL12B	Myl12b
TNS4	2.3619e-11	0.259448	cfko_ductal_2	TNS4	Tns4	TNS4
MPZL2	2.53279e-11	0.284532	cfko_ductal_2	MPZL2	Mpzl2	MPZL2
KRT7	2.59574e-11	0.255382	cfko_ductal_2
KLF6	3.40026e-11	0.396393	cfko_ductal_2	KLF6	Klf6	KLF6
TMEM106B	4.48387e-11	0.307792	cfko_ductal_2	TMEM106B	Tmem106b	TMEM106B
SLC38A1	4.60739e-11	0.288475	cfko_ductal_2	SLC38A1	Slc38a1
RAB13	4.84211e-11	0.261472	cfko_ductal_2	RAB13	Rab13
RAB13	4.84211e-11	0.261472	cfko_ductal_2		Rab13
NINJ1	5.36686e-11	0.253172	cfko_ductal_2
PEBP1	5.86193e-11	0.274251	cfko_ductal_2		Pebp1
EIF3I	6.86451e-11	0.264716	cfko_ductal_2	EIF3I	Eif3i
CCND1	8.27798e-11	0.30955	cfko_ductal_2	CCND1	Ccnd1	CCND1
NAA20	9.46828e-11	0.270765	cfko_ductal_2	NAA20	Naa20	NAA20
LOC101683016	9.73786e-11	0.254659	cfko_ductal_2
EDIL3	9.87388e-11	0.27845	cfko_ductal_2	EDIL3	Edil3	EDIL3
PNN	1.3624e-10	0.277001	cfko_ductal_2	PNN	Pnn	PNN
PRDX3	1.5737e-10	0.269228	cfko_ductal_2	PRDX3	Prdx3	PRDX3
ASPH	1.82291e-10	0.277943	cfko_ductal_2	ASPH	Asph	ASPH
HSPA4	1.92354e-10	0.267069	cfko_ductal_2	HSPA4	Hspa4	HSPA4
COL17A1	2.06223e-10	0.280302	cfko_ductal_2	COL17A1	Col17a1	COL17A1
SYNE2	2.31527e-10	0.269956	cfko_ductal_2	SYNE2	Syne2	SYNE2
SCAND1	3.15125e-10	0.278117	cfko_ductal_2	SCAND1	Scand1	SCAND1
NCOA4	3.48325e-10	0.253812	cfko_ductal_2	NCOA4	Ncoa4	NCOA4
CCNL1	3.84021e-10	0.287465	cfko_ductal_2	CCNL1	Ccnl1	CCNL1
EPCAM	4.40085e-10	0.25079	cfko_ductal_2	EPCAM	Epcam	EPCAM
EIF3D	4.40363e-10	0.258632	cfko_ductal_2
TMEM229A	5.27504e-10	0.403987	cfko_ductal_2	TMEM229A	Tmem229a	TMEM229A
LUZP1	6.05204e-10	0.269483	cfko_ductal_2	LUZP1	Luzp1	LUZP1
ACADVL	7.25111e-10	0.289404	cfko_ductal_2
HSD17B11	8.21049e-10	0.283273	cfko_ductal_2	HSD17B11	Hsd17b11	HSD17B11
SDHA	9.93676e-10	0.252551	cfko_ductal_2
CCN2	1.17144e-09	0.783994	cfko_ductal_2
PPARG	1.21185e-09	0.265559	cfko_ductal_2	PPARG	Pparg	PPARG
RPLP0	1.40638e-09	0.275431	cfko_ductal_2		Rplp0	RPLP0
ID2	1.77353e-09	0.393556	cfko_ductal_2	ID2	Id2	ID2
GLS	1.785e-09	0.284117	cfko_ductal_2	GLS	Gls	GLS
LOC101684509	1.84564e-09	0.250231	cfko_ductal_2		Syncrip
ID1	2.02471e-09	0.366606	cfko_ductal_2	ID1	Id1	ID1
PRXL2A	3.07849e-09	0.330283	cfko_ductal_2	PRXL2A	Prxl2a	PRXL2A
GLUD1	3.52744e-09	0.257082	cfko_ductal_2
RACK1	6.65673e-09	0.251255	cfko_ductal_2	RACK1	Rack1	RACK1
LOC123387238	7.8488e-09	0.403874	cfko_ductal_2
ZRANB2	1.08521e-08	0.255088	cfko_ductal_2	ZRANB2	Zranb2	ZRANB2
TTC3	1.21529e-08	0.250293	cfko_ductal_2	TTC3	Ttc3	TTC3
CUX1	1.32761e-08	0.27879	cfko_ductal_2
SMIM4	1.94023e-08	0.270216	cfko_ductal_2
BHLHE40	2.35174e-08	0.32241	cfko_ductal_2	BHLHE40	Bhlhe40	BHLHE40
FOXA1	3.62418e-08	0.250248	cfko_ductal_2	FOXA1	Foxa1	FOXA1
BMP2	7.65024e-08	0.404536	cfko_ductal_2	BMP2	Bmp2	BMP2
LOC101691226	8.28233e-08	0.275424	cfko_ductal_2
TP63	8.67566e-08	0.257398	cfko_ductal_2	TP63	Trp63	TP63
ZFP36	1.2804e-07	0.312303	cfko_ductal_2	ZFP36	Zfp36	ZFP36
LOC101683630	1.68523e-07	0.311269	cfko_ductal_2
FOXQ1	1.89577e-07	0.287435	cfko_ductal_2	FOXQ1	Foxq1	FOXQ1
NEDD9	2.86668e-07	0.318347	cfko_ductal_2	NEDD9	Nedd9	NEDD9
TNFRSF12A	4.67401e-07	0.265457	cfko_ductal_2
PDK4	4.76566e-07	0.272914	cfko_ductal_2	PDK4	Pdk4	PDK4
DLK2	5.34451e-07	0.265422	cfko_ductal_2	DLK2	Dlk2	DLK2
DDX46	6.86452e-07	0.272277	cfko_ductal_2	DDX46	Ddx46	DDX46
GADD45A	2.20911e-06	0.271864	cfko_ductal_2	GADD45A	Gadd45a	GADD45A
ATF3	2.60454e-06	0.341488	cfko_ductal_2	ATF3	Atf3	ATF3

## Sheet: Table S8F
Table S8F. DEGs of CF ductal 3 subpopulation. The differentially expressed genes (DEGs) in CF ductal 3 subpopulation are shown. Column A lists the DEG, column B shows the p-value, column C lists the average log2(fold change). Column D indicates the cluster number assigned to the ductal subpopulation. Columns E-G show the corresponding human, mouse and pig orthologs respectively.
Gene	p_val	avg_log2FC	cluster	Human.gene.name	Mouse.gene.name	Pig.gene.name
UPK1A	0	2.128	cfko_ductal_3	UPK1A	Upk1a	UPK1A
UPK3A	2.77409e-268	0.881885	cfko_ductal_3	UPK3A	Upk3a	UPK3A
LOC101693310	1.33734e-257	1.04666	cfko_ductal_3		A2ml1
ATP6V1B1	5.50609e-236	0.603184	cfko_ductal_3	ATP6V1B1	Atp6v1b1	ATP6V1B1
CFI	8.48294e-231	1.04497	cfko_ductal_3		Cfi
CFI	8.48294e-231	1.04497	cfko_ductal_3	CFI	Cfi
BCAS1	7.93382e-222	0.889822	cfko_ductal_3	BCAS1	Bcas1	BCAS1
VSIG2	3.36368e-218	1.13525	cfko_ductal_3	VSIG2	Vsig2	VSIG2
ACER2	2.42159e-216	1.85903	cfko_ductal_3	ACER2	Acer2	ACER2
S100A6	3.12198e-211	1.22756	cfko_ductal_3	S100A6	S100a6	S100A6
LTF	4.735e-202	1.26402	cfko_ductal_3	LTF	Ltf	LTF
CD46	2.46741e-191	1.03002	cfko_ductal_3	CD46	Cd46
SYTL2	5.35754e-191	0.98656	cfko_ductal_3	SYTL2	Sytl2
CRABP2	1.77437e-188	1.85211	cfko_ductal_3	CRABP2	Crabp2	CRABP2
DDX5	3.26946e-188	0.814272	cfko_ductal_3
TFF2	5.98723e-186	1.57023	cfko_ductal_3	TFF2	Tff2	TFF2
LOC101679224	2.09535e-181	1.51485	cfko_ductal_3
SLC44A4	1.39522e-178	0.875745	cfko_ductal_3	SLC44A4	Slc44a4	SLC44A4
ND5	2.80576e-178	0.835558	cfko_ductal_3
APLP2	1.92019e-175	0.874898	cfko_ductal_3	APLP2	Aplp2	APLP2
GALNT12	4.24979e-175	0.827636	cfko_ductal_3	GALNT12	Galnt12	GALNT12
COX1	1.5412e-172	0.983683	cfko_ductal_3
RELL1	1.47087e-171	0.791772	cfko_ductal_3	RELL1	Rell1	RELL1
FAM3B	1.72389e-171	0.534036	cfko_ductal_3
TFF1	1.00667e-166	0.946968	cfko_ductal_3
CUNH19orf33	3.45069e-166	0.806501	cfko_ductal_3		2200002D01Rik
CUNH19orf33	3.45069e-166	0.806501	cfko_ductal_3	C19orf33	2200002D01Rik
CPT1A	9.64963e-166	0.943895	cfko_ductal_3	CPT1A	Cpt1a	CPT1A
CTSS	2.34823e-164	0.770814	cfko_ductal_3	CTSS	Ctss	CTSS
PDE3B	2.61536e-164	0.447811	cfko_ductal_3
TMPRSS2	1.87231e-153	0.739971	cfko_ductal_3
LOC101685363	4.96165e-153	0.924115	cfko_ductal_3
TFF3	9.19436e-152	1.23247	cfko_ductal_3	TFF3	Tff3	TFF3
FNBP1L	3.05023e-150	0.698215	cfko_ductal_3	FNBP1L	Fnbp1l	FNBP1L
LOC101690256	3.1231e-148	0.757324	cfko_ductal_3
CXCL17	2.89361e-147	1.22566	cfko_ductal_3
CES1	3.63484e-147	0.667342	cfko_ductal_3		Ces1f
CES1	3.63484e-147	0.667342	cfko_ductal_3		Ces1a
CES1	3.63484e-147	0.667342	cfko_ductal_3		Ces1e
TNFRSF11A	5.57794e-147	0.29202	cfko_ductal_3	TNFRSF11A	Tnfrsf11a	TNFRSF11A
LYPD2	9.90074e-147	1.34623	cfko_ductal_3	LYPD2	Lypd2
SERF2	5.11184e-146	0.410235	cfko_ductal_3
CCDC141	6.69132e-141	0.322649	cfko_ductal_3	CCDC141	Ccdc141	CCDC141
ST6GALNAC1	6.23804e-140	0.581115	cfko_ductal_3	ST6GALNAC1	St6galnac1	ST6GALNAC1
TMBIM6	3.9307e-137	0.636978	cfko_ductal_3	TMBIM6	Tmbim6	TMBIM6
SPINK1	5.33862e-135	2.43332	cfko_ductal_3	SPINK1	Spink1	SPINK1
SORBS2	4.90727e-134	0.840704	cfko_ductal_3	SORBS2	Sorbs2	SORBS2
PLCE1	9.07358e-134	0.52744	cfko_ductal_3	PLCE1	Plce1	PLCE1
DEGS2	1.37355e-133	0.601634	cfko_ductal_3	DEGS2	Degs2	DEGS2
TNFRSF19	1.32358e-131	0.257102	cfko_ductal_3	TNFRSF19	Tnfrsf19	TNFRSF19
LRRFIP1	2.98725e-131	0.682882	cfko_ductal_3	LRRFIP1	Lrrfip1
NEBL	7.68056e-129	0.734047	cfko_ductal_3	NEBL	Nebl	NEBL
SRRM1	2.33741e-128	0.529479	cfko_ductal_3
RAB11FIP1	3.4387e-128	0.847735	cfko_ductal_3	RAB11FIP1	Rab11fip1
WFDC2	1.20842e-126	1.53913	cfko_ductal_3
MUC16	6.93871e-125	0.947478	cfko_ductal_3
ANXA3	2.34917e-123	0.688212	cfko_ductal_3	ANXA3	Anxa3
ATOX1	2.96658e-123	0.961551	cfko_ductal_3	ATOX1	Atox1
ECRG4	3.78544e-123	1.03771	cfko_ductal_3	ECRG4	Ecrg4	ECRG4
EGF	1.04229e-122	0.301425	cfko_ductal_3	EGF	Egf	EGF
IQGAP2	3.29846e-122	0.627632	cfko_ductal_3	IQGAP2	Iqgap2	IQGAP2
ROMO1	8.46406e-122	0.701887	cfko_ductal_3	ROMO1	Romo1	ROMO1
RAC2	3.05058e-119	0.270127	cfko_ductal_3	RAC2	Rac2	RAC2
SCP2	3.2888e-119	0.58271	cfko_ductal_3	SCP2	Scp2
MAL	3.59771e-119	1.21996	cfko_ductal_3	MAL	Mal	MAL
EDN1	1.4488e-118	0.850529	cfko_ductal_3	EDN1	Edn1	EDN1
CCDC68	1.52353e-118	0.347747	cfko_ductal_3	CCDC68	Ccdc68	CCDC68
LOC123391894	9.20172e-118	1.52636	cfko_ductal_3
LOC106003631	1.37052e-116	0.67275	cfko_ductal_3
HOOK1	1.46422e-116	0.59259	cfko_ductal_3	HOOK1	Hook1
ATP13A2	6.68184e-116	0.699653	cfko_ductal_3	ATP13A2	Atp13a2	ATP13A2
ANXA4	3.25174e-113	0.547916	cfko_ductal_3
CDH1	2.96576e-112	0.63362	cfko_ductal_3	CDH1	Cdh1	CDH1
VCL	1.23874e-111	0.592008	cfko_ductal_3	VCL	Vcl	VCL
GNG5	1.05721e-109	0.650019	cfko_ductal_3		Gng5
LOC101690736	1.20703e-109	0.536925	cfko_ductal_3
COX2	1.65192e-109	0.581808	cfko_ductal_3
LOC101676773	9.4035e-109	0.496517	cfko_ductal_3	PLAAT3	Plaat3	PLAAT3
RALBP1	2.2394e-108	0.617013	cfko_ductal_3	RALBP1	Ralbp1	RALBP1
SMIM22	2.71156e-107	0.563426	cfko_ductal_3
CDS1	1.1476e-106	0.595672	cfko_ductal_3	CDS1	Cds1	CDS1
LOC101680899	4.172e-106	0.696464	cfko_ductal_3	H2AC18	H2ac19
SPP1	1.33588e-104	0.553711	cfko_ductal_3	SPP1	Spp1	SPP1
MYO6	3.01292e-102	0.570971	cfko_ductal_3	MYO6	Myo6	MYO6
CPEB4	2.72052e-101	0.668662	cfko_ductal_3	CPEB4	Cpeb4	CPEB4
KIAA1522	6.34484e-101	0.587091	cfko_ductal_3	KIAA1522	C77080	KIAA1522
PHYHIPL	1.82385e-100	0.27496	cfko_ductal_3	PHYHIPL	Phyhipl	PHYHIPL
ATP2A1	2.05775e-100	0.360106	cfko_ductal_3	ATP2A1	Atp2a1	ATP2A1
NEK10	8.89866e-100	0.746991	cfko_ductal_3	NEK10	Nek10	NEK10
B4GALT6	2.26949e-99	0.433518	cfko_ductal_3		B4galt6
ADGRF1	4.34615e-99	0.580496	cfko_ductal_3	ADGRF1	Adgrf1	ADGRF1
MGAT4A	5.4887e-98	0.47977	cfko_ductal_3	MGAT4A	Mgat4a	MGAT4A
AP1S3	1.61821e-97	0.53971	cfko_ductal_3	AP1S3	Ap1s3	AP1S3
SELENOP	4.99762e-97	0.594347	cfko_ductal_3
ATP6V0E1	6.12592e-97	0.485828	cfko_ductal_3
ND4L	7.34057e-97	0.712746	cfko_ductal_3
UGGT1	2.36061e-96	0.674075	cfko_ductal_3	UGGT1	Uggt1	UGGT1
ARHGAP5	3.71306e-96	0.612565	cfko_ductal_3	ARHGAP5	Arhgap5	ARHGAP5
GOLM2	1.48138e-95	0.492037	cfko_ductal_3	GOLM2	Golm2	GOLM2
CCDC186	1.7402e-95	0.484576	cfko_ductal_3	CCDC186	Ccdc186	CCDC186
TAX1BP1	4.76497e-95	0.47004	cfko_ductal_3
SPARC	1.72387e-94	0.424748	cfko_ductal_3	SPARC	Sparc	SPARC
RNF19A	4.53774e-94	0.641531	cfko_ductal_3	RNF19A	Rnf19a	RNF19A
WNT5A	1.30106e-93	0.476228	cfko_ductal_3
LOC101674167	3.51189e-93	0.465348	cfko_ductal_3
GPD1L	5.90159e-93	0.576723	cfko_ductal_3	GPD1L	Gpd1l
LOC101677535	1.27631e-91	0.506739	cfko_ductal_3	UQCR10	Uqcr10	UQCR10
ATP5F1E	1.06774e-90	0.679564	cfko_ductal_3
TPM1	2.37525e-90	0.611632	cfko_ductal_3	TPM1	Tpm1	TPM1
SLC6A14	4.57565e-90	0.312889	cfko_ductal_3		Slc6a14	SLC6A14
TM9SF2	6.11646e-90	0.53158	cfko_ductal_3	TM9SF2	Tm9sf2	TM9SF2
CYTB	1.16833e-89	0.360429	cfko_ductal_3
CCND2	3.05162e-89	0.705972	cfko_ductal_3		Ccnd2	CCND2
LOC101688808	1.80886e-88	0.419418	cfko_ductal_3
LOC123391896	2.86139e-88	0.571951	cfko_ductal_3
RAB5A	3.89758e-88	0.508964	cfko_ductal_3	RAB5A	Rab5a	RAB5A
ADAMTS13	4.69122e-88	0.281246	cfko_ductal_3	ADAMTS13	Adamts13	ADAMTS13
IFNGR1	5.34293e-88	0.55559	cfko_ductal_3	IFNGR1	Ifngr1	IFNGR1
IL10RB	7.40448e-88	0.541959	cfko_ductal_3	IL10RB	Il10rb	IL10RB
IL10RB	7.40448e-88	0.541959	cfko_ductal_3	IL10RB	Gm21970	IL10RB
IL10RB	7.40448e-88	0.541959	cfko_ductal_3		Gm21970	IL10RB
IL10RB	7.40448e-88	0.541959	cfko_ductal_3		Il10rb	IL10RB
OCLN	1.26946e-87	0.513382	cfko_ductal_3	OCLN	Ocln	OCLN
SPTSSB	2.50144e-87	0.435436	cfko_ductal_3
IDH1	5.06507e-87	0.521227	cfko_ductal_3	IDH1	Idh1	IDH1
MMP7	8.7128e-87	0.991069	cfko_ductal_3	MMP7	Mmp7	MMP7
MX2	5.48902e-86	0.611167	cfko_ductal_3
SELENBP1	1.09718e-85	0.361004	cfko_ductal_3	SELENBP1	Selenbp2	SELENBP1
SELENBP1	1.09718e-85	0.361004	cfko_ductal_3	SELENBP1	Selenbp1	SELENBP1
RPS27L	1.20667e-85	0.575231	cfko_ductal_3	RPS27L	Rps27l	RPS27L
NDUFA4	2.19094e-85	0.464738	cfko_ductal_3	NDUFA4	Ndufa4	NDUFA4
FAM174B	6.48367e-85	0.56887	cfko_ductal_3
TSC22D1	1.4508e-84	0.599875	cfko_ductal_3	TSC22D1	Tsc22d1	TSC22D1
TSTD1	5.19723e-84	0.472315	cfko_ductal_3
MBOAT1	8.76634e-84	0.571729	cfko_ductal_3
ACP3	9.06677e-84	0.505345	cfko_ductal_3	ACP3	Acpp	ACP3
FXYD3	2.34742e-83	0.446738	cfko_ductal_3
PDXDC1	2.18323e-82	0.433925	cfko_ductal_3	PDXDC1	Pdxdc1	PDXDC1
ZFP36L1	5.02421e-82	0.628897	cfko_ductal_3
S100A4	7.1168e-82	0.269449	cfko_ductal_3	S100A4	S100a4	S100A4
PTN	8.05579e-82	0.440961	cfko_ductal_3	PTN	Ptn	PTN
SEC62	2.18428e-81	0.58279	cfko_ductal_3	SEC62	Sec62	SEC62
CGN	2.40067e-81	0.412554	cfko_ductal_3
SLC28A3	9.21464e-81	0.319149	cfko_ductal_3	SLC28A3	Slc28a3	SLC28A3
MYOF	1.08117e-80	0.470462	cfko_ductal_3	MYOF	Myof	MYOF
ADAM9	5.28333e-80	0.475324	cfko_ductal_3
LRBA	1.15477e-79	0.523227	cfko_ductal_3	LRBA	Lrba	LRBA
LOC101686513	2.4441e-79	0.443957	cfko_ductal_3	MYL12B	Myl12b
LOC101674231	4.88606e-79	0.646634	cfko_ductal_3
MMP15	1.51912e-78	0.389347	cfko_ductal_3	MMP15	Mmp15	MMP15
HCLS1	1.67641e-78	0.472825	cfko_ductal_3	HCLS1	Hcls1	HCLS1
LOC123387318	1.76012e-78	0.310206	cfko_ductal_3
GFPT1	2.11255e-78	0.477954	cfko_ductal_3	GFPT1	Gfpt1	GFPT1
REEP5	2.12794e-78	0.479084	cfko_ductal_3
FA2H	4.34895e-78	0.454199	cfko_ductal_3	FA2H	Fa2h	FA2H
ABLIM1	5.22794e-77	0.583195	cfko_ductal_3
NDUFA1	6.06203e-77	0.421691	cfko_ductal_3	NDUFA1	Ndufa1	NDUFA1
SEPTIN8	7.61978e-77	0.436883	cfko_ductal_3	SEPTIN8	Septin8	SEPTIN8
PTBP3	1.33913e-76	0.480034	cfko_ductal_3	PTBP3	Ptbp3	PTBP3
SAMD9L	1.66777e-76	0.660461	cfko_ductal_3	SAMD9L	Samd9l
LOC101682302	1.94896e-76	0.539161	cfko_ductal_3	CEACAM8	Ceacam2
LOC101682302	1.94896e-76	0.539161	cfko_ductal_3	PSG9	Ceacam10
LOC101682302	1.94896e-76	0.539161	cfko_ductal_3	PSG8	Ceacam2
LOC101682302	1.94896e-76	0.539161	cfko_ductal_3	PSG7	Ceacam2
LOC101682302	1.94896e-76	0.539161	cfko_ductal_3	PSG3	Ceacam2
LOC101682302	1.94896e-76	0.539161	cfko_ductal_3	PSG11	Ceacam2
LOC101682302	1.94896e-76	0.539161	cfko_ductal_3	CEACAM8	Ceacam10
LOC101682302	1.94896e-76	0.539161	cfko_ductal_3	PSG8	Ceacam10
LOC101682302	1.94896e-76	0.539161	cfko_ductal_3	PSG4	Ceacam10
LOC101682302	1.94896e-76	0.539161	cfko_ductal_3		Ceacam10
LOC101682302	1.94896e-76	0.539161	cfko_ductal_3	PSG3	Ceacam10
LOC101682302	1.94896e-76	0.539161	cfko_ductal_3	PSG3	Ceacam1
LOC101682302	1.94896e-76	0.539161	cfko_ductal_3	CEACAM7	Ceacam1
LOC101682302	1.94896e-76	0.539161	cfko_ductal_3	CEACAM1	Ceacam1
LOC101682302	1.94896e-76	0.539161	cfko_ductal_3	CEACAM5	Ceacam1
LOC101682302	1.94896e-76	0.539161	cfko_ductal_3		Ceacam2
LOC101682302	1.94896e-76	0.539161	cfko_ductal_3	CEACAM1	Ceacam2
LOC101682302	1.94896e-76	0.539161	cfko_ductal_3	CEACAM8	Ceacam1
LOC101682302	1.94896e-76	0.539161	cfko_ductal_3	CEACAM3	Ceacam1
LOC101682302	1.94896e-76	0.539161	cfko_ductal_3	PSG7	Ceacam1
LOC101682302	1.94896e-76	0.539161	cfko_ductal_3	PSG11	Ceacam1
LOC101682302	1.94896e-76	0.539161	cfko_ductal_3	CEACAM1	Ceacam10
LOC101682302	1.94896e-76	0.539161	cfko_ductal_3	PSG9	Ceacam1
LOC101682302	1.94896e-76	0.539161	cfko_ductal_3	PSG9	Ceacam2
LOC101682302	1.94896e-76	0.539161	cfko_ductal_3	PSG2	Ceacam1
LOC101682302	1.94896e-76	0.539161	cfko_ductal_3	PSG11	Ceacam10
LOC101682302	1.94896e-76	0.539161	cfko_ductal_3	PSG7	Ceacam10
LOC101682302	1.94896e-76	0.539161	cfko_ductal_3	CEACAM7	Ceacam2
LOC101682302	1.94896e-76	0.539161	cfko_ductal_3	PSG6	Ceacam10
LOC101682302	1.94896e-76	0.539161	cfko_ductal_3	PSG1	Ceacam1
LOC101682302	1.94896e-76	0.539161	cfko_ductal_3	PSG1	Ceacam10
LOC101682302	1.94896e-76	0.539161	cfko_ductal_3	CEACAM3	Ceacam2
LOC101682302	1.94896e-76	0.539161	cfko_ductal_3	CEACAM6	Ceacam2
LOC101682302	1.94896e-76	0.539161	cfko_ductal_3	CEACAM5	Ceacam2
LOC101682302	1.94896e-76	0.539161	cfko_ductal_3	CEACAM3	Ceacam10
LOC101682302	1.94896e-76	0.539161	cfko_ductal_3	CEACAM6	Ceacam1
LOC101682302	1.94896e-76	0.539161	cfko_ductal_3	PSG1	Ceacam2
LOC101682302	1.94896e-76	0.539161	cfko_ductal_3	PSG5	Ceacam2
LOC101682302	1.94896e-76	0.539161	cfko_ductal_3	CEACAM6	Ceacam10
LOC101682302	1.94896e-76	0.539161	cfko_ductal_3		Ceacam1
LOC101682302	1.94896e-76	0.539161	cfko_ductal_3	PSG4	Ceacam1
LOC101682302	1.94896e-76	0.539161	cfko_ductal_3	PSG2	Ceacam2
LOC101682302	1.94896e-76	0.539161	cfko_ductal_3	PSG2	Ceacam10
LOC101682302	1.94896e-76	0.539161	cfko_ductal_3	CEACAM7	Ceacam10
LOC101682302	1.94896e-76	0.539161	cfko_ductal_3	PSG4	Ceacam2
LOC101682302	1.94896e-76	0.539161	cfko_ductal_3	PSG5	Ceacam10
LOC101682302	1.94896e-76	0.539161	cfko_ductal_3	PSG8	Ceacam1
LOC101682302	1.94896e-76	0.539161	cfko_ductal_3	PSG6	Ceacam1
LOC101682302	1.94896e-76	0.539161	cfko_ductal_3	CEACAM5	Ceacam10
LOC101682302	1.94896e-76	0.539161	cfko_ductal_3	PSG6	Ceacam2
LOC101682302	1.94896e-76	0.539161	cfko_ductal_3	PSG5	Ceacam1
RAB27B	2.93747e-76	0.428478	cfko_ductal_3	RAB27B	Rab27b	RAB27B
SELENOS	1.04568e-75	0.448834	cfko_ductal_3	SELENOS	Selenos	SELENOS
CAST	2.8453e-75	0.342929	cfko_ductal_3	CAST	Cast	CAST
FFAR4	2.98029e-75	0.259809	cfko_ductal_3	FFAR4	Ffar4	FFAR4
ATP5MG	5.19962e-75	0.373161	cfko_ductal_3	ATP5MGL	Atp5l
ATP5MG	5.19962e-75	0.373161	cfko_ductal_3	ATP5MG	Atp5l
ATP5MG	5.19962e-75	0.373161	cfko_ductal_3	ATP5MG	Gm5426
ATP5MG	5.19962e-75	0.373161	cfko_ductal_3	ATP5MGL	Gm5426
TM9SF3	1.14075e-74	0.460796	cfko_ductal_3
LOC123388554	1.80112e-74	0.428163	cfko_ductal_3
STYK1	2.10618e-74	0.474898	cfko_ductal_3	STYK1	Styk1	STYK1
ACADSB	3.26115e-74	0.470082	cfko_ductal_3	ACADSB	Acadsb	ACADSB
TMEM59	4.08044e-74	0.43842	cfko_ductal_3	TMEM59	Tmem59	TMEM59
GOLGA4	4.43834e-74	0.522944	cfko_ductal_3	GOLGA4	Golga4	GOLGA4
SPTLC2	4.99318e-74	0.488862	cfko_ductal_3	SPTLC2	Sptlc2	SPTLC2
LOC123391931	1.3672e-73	0.25548	cfko_ductal_3
MFSD4A	1.7514e-73	0.349949	cfko_ductal_3
PPM1K	3.63934e-73	0.344844	cfko_ductal_3	PPM1K	Ppm1k	PPM1K
FAM3D	1.5517e-72	0.499242	cfko_ductal_3	FAM3D	Oit1
MDK	2.16775e-72	0.271414	cfko_ductal_3	MDK	Mdk	MDK
B4GALT4	2.67926e-72	0.402632	cfko_ductal_3	B4GALT4	B4galt4	B4GALT4
CD47	6.11361e-72	0.414138	cfko_ductal_3	CD47	Cd47	CD47
SLC12A2	6.29748e-72	0.61581	cfko_ductal_3	SLC12A2	Slc12a2	SLC12A2
MYH14	1.06486e-71	0.368912	cfko_ductal_3
LOC101669993	1.36714e-71	0.669825	cfko_ductal_3
ERLEC1	3.28265e-71	0.462811	cfko_ductal_3	ERLEC1	Erlec1	ERLEC1
TOP1	7.73536e-71	0.451824	cfko_ductal_3	TOP1	Top1	TOP1
LOC101681626	7.85503e-71	0.453249	cfko_ductal_3	ITGAV	Itgav	ITGAV
NDUFA2	1.06052e-70	0.474281	cfko_ductal_3
LOC101691226	1.13248e-70	0.453362	cfko_ductal_3
SH2D4A	1.32864e-70	0.478875	cfko_ductal_3
FCHO2	1.71784e-70	0.40133	cfko_ductal_3	FCHO2	Fcho2	FCHO2
NFE2L1	2.07999e-70	0.457034	cfko_ductal_3	NFE2L1	Nfe2l1	NFE2L1
LOC101693169	2.16698e-70	0.453106	cfko_ductal_3
SLC22A23	2.41771e-70	0.420093	cfko_ductal_3
BAAT	2.78849e-70	0.322113	cfko_ductal_3		Acnat1
BAAT	2.78849e-70	0.322113	cfko_ductal_3		Acnat2
MLPH	5.67861e-70	0.306894	cfko_ductal_3	MLPH	Mlph	MLPH
ZNF704	1.07999e-69	0.267987	cfko_ductal_3
PAK2	3.98517e-69	0.399781	cfko_ductal_3	PAK2	Pak2	PAK2
PLXDC2	5.41858e-69	0.429243	cfko_ductal_3	PLXDC2	Plxdc2	PLXDC2
PRR5L	1.62461e-68	0.279487	cfko_ductal_3	PRR5L	Prr5l	PRR5L
ITGB6	5.7171e-68	0.492033	cfko_ductal_3	ITGB6	Itgb6	ITGB6
SIDT1	2.13701e-67	0.509551	cfko_ductal_3	SIDT1	Sidt1	SIDT1
CLINT1	3.08383e-67	0.457219	cfko_ductal_3	CLINT1	Clint1	CLINT1
ATP1B1	4.81701e-67	0.461375	cfko_ductal_3
NDUFB1	7.51836e-67	0.586744	cfko_ductal_3
SMIM14	1.14061e-66	0.411545	cfko_ductal_3	SMIM14	Smim14	SMIM14
MARCKS	3.32697e-66	0.49962	cfko_ductal_3
RNF144B	5.32077e-66	0.348901	cfko_ductal_3	RNF144B	Rnf144b	RNF144B
PPARG	6.59715e-66	0.425148	cfko_ductal_3	PPARG	Pparg	PPARG
LOC123388619	6.62153e-66	1.77421	cfko_ductal_3
CLYBL	1.11384e-65	0.310353	cfko_ductal_3
ARRDC3	1.63293e-65	0.322019	cfko_ductal_3	ARRDC3	Arrdc3	ARRDC3
FYTTD1	3.08092e-65	0.386545	cfko_ductal_3	FYTTD1	Fyttd1	FYTTD1
LOC123392801	4.85796e-65	0.522378	cfko_ductal_3
ATP8	6.57015e-65	0.438731	cfko_ductal_3
ERBB3	8.56311e-65	0.345532	cfko_ductal_3		Erbb3
GLIPR2	1.5052e-64	0.367359	cfko_ductal_3	GLIPR2	Glipr2	GLIPR2
LOC123388635	6.63657e-64	1.96719	cfko_ductal_3
GOLM1	1.85993e-63	0.568325	cfko_ductal_3	GOLM1	Golm1	GOLM1
CUNH4orf19	2.17001e-63	0.367819	cfko_ductal_3	C4orf19	0610040J01Rik	C4orf19
TMEM181	5.68531e-63	0.42351	cfko_ductal_3	TMEM181	Tmem181a	TMEM181
CDC42EP5	9.19392e-63	0.567401	cfko_ductal_3
CASP7	1.40878e-62	0.363442	cfko_ductal_3	CASP7	Casp7	CASP7
ELF3	5.2019e-62	0.486377	cfko_ductal_3	ELF3	Elf3	ELF3
LOC101679153	2.38201e-61	0.423337	cfko_ductal_3
RNASE4	2.59818e-61	0.486315	cfko_ductal_3	RNASE4	Rnase4	RNASE4
UBL5	2.64319e-61	0.410986	cfko_ductal_3
MAML2	2.91226e-61	0.334653	cfko_ductal_3	MAML2	Maml2	MAML2
PPP4R4	3.04738e-61	0.388307	cfko_ductal_3	PPP4R4	Ppp4r4	PPP4R4
LOC101689659	3.39917e-61	0.320133	cfko_ductal_3	COX6B1	Cox6b1
ATP5ME	1.00577e-60	0.415505	cfko_ductal_3
UPK1B	1.32794e-60	0.389135	cfko_ductal_3	UPK1B	Upk1b	UPK1B
B4GALT5	1.42182e-60	0.523581	cfko_ductal_3
GCC2	1.4943e-60	0.490344	cfko_ductal_3	GCC2	Gcc2	GCC2
MED24	1.63433e-60	0.354417	cfko_ductal_3
RABGAP1L	2.20915e-60	0.413054	cfko_ductal_3	RABGAP1L	Rabgap1l	RABGAP1L
ANO6	4.22283e-60	0.449968	cfko_ductal_3	ANO6	Ano6	ANO6
WWTR1	9.49744e-60	0.413231	cfko_ductal_3	WWTR1	Wwtr1	WWTR1
LYN	1.13798e-59	0.351906	cfko_ductal_3	LYN	Lyn	LYN
PCMTD1	2.22945e-59	0.354276	cfko_ductal_3	PCMTD1	Pcmtd1	PCMTD1
TUT4	2.24352e-59	0.451996	cfko_ductal_3	TUT4	Tut4	TUT4
ANXA9	2.25275e-59	0.295256	cfko_ductal_3	ANXA9	Anxa9	ANXA9
ABCD3	4.7562e-59	0.358734	cfko_ductal_3	ABCD3	Abcd3	ABCD3
CHCHD7	6.63696e-59	0.370816	cfko_ductal_3	CHCHD7	Chchd7
PADI1	6.64514e-59	0.627173	cfko_ductal_3	PADI1	Padi1	PADI1
LHFPL2	7.78231e-59	0.305046	cfko_ductal_3	LHFPL2	Lhfpl2	LHFPL2
LOC123391897	8.49535e-59	0.442339	cfko_ductal_3
CD74	1.672e-58	0.305013	cfko_ductal_3	CD74	Cd74
CAPN5	1.99018e-58	0.453274	cfko_ductal_3	CAPN5	Capn5	CAPN5
RAP1A	2.13516e-58	0.369595	cfko_ductal_3	RAP1A	Rap1a	RAP1A
CREB3L2	2.15293e-58	0.279515	cfko_ductal_3	CREB3L2	Creb3l2	CREB3L2
ND3	2.6189e-58	0.51873	cfko_ductal_3
ATP10B	3.19712e-58	0.274239	cfko_ductal_3	ATP10B	Atp10b	ATP10B
SOWAHB	1.26307e-57	0.25804	cfko_ductal_3
B3GALNT1	1.46092e-57	0.306938	cfko_ductal_3	B3GALNT1	B3galnt1	B3GALNT1
NDUFC1	1.87322e-57	0.582746	cfko_ductal_3	NDUFC1	Ndufc1
SOAT1	2.2352e-57	0.319	cfko_ductal_3
RAB11A	2.48882e-56	0.339162	cfko_ductal_3	RAB11A	Rab11a	RAB11A
SH3BGRL2	5.05302e-56	0.347261	cfko_ductal_3
RPL36AL	8.16172e-56	0.323336	cfko_ductal_3
unassigned-gene-4	1.82403e-55	1.16722	cfko_ductal_3
SPTBN1	3.01519e-55	0.439404	cfko_ductal_3	SPTBN1	Sptbn1	SPTBN1
EPCAM	3.75493e-55	0.359901	cfko_ductal_3	EPCAM	Epcam	EPCAM
SAT1	3.89679e-55	0.432603	cfko_ductal_3	SAT1	Sat1	SAT1
SEMA3C	1.16315e-54	0.318654	cfko_ductal_3	SEMA3C	Sema3c	SEMA3C
ENPP4	1.76095e-54	0.332368	cfko_ductal_3	ENPP4	Enpp4	ENPP4
API5	3.17597e-54	0.375926	cfko_ductal_3	API5	Api5	API5
LOC123388621	3.25041e-54	1.20357	cfko_ductal_3
PARD6B	3.49061e-54	0.398182	cfko_ductal_3
ATP7A	2.65407e-53	0.271109	cfko_ductal_3	ATP7A	Atp7a	ATP7A
PDLIM5	4.07299e-53	0.409411	cfko_ductal_3	PDLIM5	Pdlim5	PDLIM5
LOC101672835	4.08643e-53	0.41092	cfko_ductal_3	CDKN2B	Cdkn2b	CDKN2B
GLCE	4.30071e-53	0.265441	cfko_ductal_3	GLCE	Glce	GLCE
ARFGEF1	1.05909e-52	0.363395	cfko_ductal_3
LOC123393256	1.77217e-52	0.433227	cfko_ductal_3
LOC101672021	1.818e-52	0.328323	cfko_ductal_3
ALDH1A1	1.96018e-52	0.396124	cfko_ductal_3	ALDH1A1	Aldh1a1	ALDH1A1
ALDH1A1	1.96018e-52	0.396124	cfko_ductal_3	ALDH1A1	Aldh1a7	ALDH1A1
LOC123388620	2.21715e-52	1.14239	cfko_ductal_3
CMPK1	2.98885e-52	0.359436	cfko_ductal_3	CMPK1	Cmpk1	CMPK1
JUND	4.89434e-52	0.428642	cfko_ductal_3	JUND	Jund
AIG1	6.03677e-52	0.341727	cfko_ductal_3	AIG1	Aig1	AIG1
TRAF6	1.20941e-51	0.326848	cfko_ductal_3	TRAF6	Traf6	TRAF6
FOXA1	2.03842e-51	0.402119	cfko_ductal_3	FOXA1	Foxa1	FOXA1
LOC123388633	3.66715e-51	0.330756	cfko_ductal_3
IQGAP1	6.57734e-51	0.388883	cfko_ductal_3	IQGAP1	Iqgap1	IQGAP1
SYNE2	8.3796e-51	0.492777	cfko_ductal_3	SYNE2	Syne2	SYNE2
SYF2	9.25201e-51	0.333062	cfko_ductal_3	SYF2	Syf2	SYF2
MGST3	1.16204e-50	0.381307	cfko_ductal_3	MGST3	Mgst3	MGST3
LOC101679955	1.40385e-50	0.363746	cfko_ductal_3
GOLGB1	1.72409e-50	0.434056	cfko_ductal_3	GOLGB1	Golgb1	GOLGB1
LOC101676300	1.98376e-50	0.346545	cfko_ductal_3
RBM47	2.01103e-50	0.382696	cfko_ductal_3	RBM47	Rbm47	RBM47
CERT1	3.28443e-50	0.32034	cfko_ductal_3	CERT1	Cert1	CERT1
SH3D19	3.70721e-50	0.413306	cfko_ductal_3
CXADR	6.79125e-50	0.393022	cfko_ductal_3	CXADR	Cxadr
CXADR	6.79125e-50	0.393022	cfko_ductal_3		Cxadr
CXADR	6.79125e-50	0.393022	cfko_ductal_3	CXADR	Gm1123
CXADR	6.79125e-50	0.393022	cfko_ductal_3		Gm1123
GABARAPL2	7.43511e-50	0.359887	cfko_ductal_3	GABARAPL2	Gabarapl2	GABARAPL2
EPB41L1	1.27188e-49	0.281185	cfko_ductal_3	EPB41L1	Epb41l1
MYL6	1.46429e-49	0.287652	cfko_ductal_3
MUC1	1.86563e-49	0.553303	cfko_ductal_3	MUC1	Muc1
PLCH1	2.15706e-49	0.300949	cfko_ductal_3	PLCH1	Plch1	PLCH1
MSL3	2.74502e-49	0.375346	cfko_ductal_3	MSL3	Msl3l2	MSL3
OST4	3.33692e-49	0.342967	cfko_ductal_3
ADD3	3.94926e-49	0.352226	cfko_ductal_3	ADD3	Add3	ADD3
ENPP5	5.77812e-49	0.367403	cfko_ductal_3	ENPP5	Enpp5	ENPP5
LOC101689874	9.05969e-49	0.261764	cfko_ductal_3		Fer1l4
CA13	1.21818e-48	0.276882	cfko_ductal_3	CA13	Car13	CA13
LOC101688002	1.70271e-48	0.277821	cfko_ductal_3
TJP1	1.705e-48	0.360115	cfko_ductal_3	TJP1	Tjp1	TJP1
NT5C3A	2.15628e-48	0.333658	cfko_ductal_3	NT5C3A	Nt5c3	NT5C3A
SCNN1A	4.34583e-48	0.484723	cfko_ductal_3	SCNN1A	Scnn1a	SCNN1A
LOC101693931	6.7398e-48	0.275357	cfko_ductal_3
TMCO1	6.90825e-48	0.363958	cfko_ductal_3	TMCO1	Tmco1	TMCO1
NUMB	1.10202e-47	0.283138	cfko_ductal_3	NUMB	Numb	NUMB
PPFIBP2	1.10462e-47	0.250879	cfko_ductal_3	PPFIBP2	Ppfibp2	PPFIBP2
TWSG1	1.29514e-47	0.331046	cfko_ductal_3
BCAS4	1.33554e-47	0.367425	cfko_ductal_3
BMP3	2.19784e-47	0.315306	cfko_ductal_3
LOC123388636	2.52409e-47	0.545687	cfko_ductal_3
LAP3	3.4864e-47	0.328836	cfko_ductal_3	LAP3	Lap3	LAP3
PDCD10	3.54255e-47	0.279851	cfko_ductal_3	PDCD10	Pdcd10	PDCD10
CCZ1	4.24263e-47	0.317032	cfko_ductal_3
PLPP1	4.4322e-47	0.318377	cfko_ductal_3
LOC123388618	5.36459e-47	1.54183	cfko_ductal_3
LOC101674511	8.2181e-47	0.276658	cfko_ductal_3	MYZAP	Myzap
LOC101674511	8.2181e-47	0.276658	cfko_ductal_3	GCOM1	Myzap
CTNNA1	1.31844e-46	0.330061	cfko_ductal_3	CTNNA1	Ctnna1	CTNNA1
MAL2	1.57467e-46	0.394567	cfko_ductal_3
CDADC1	2.21958e-46	0.366916	cfko_ductal_3	CDADC1	Cdadc1	CDADC1
SYT16	5.3632e-46	0.432169	cfko_ductal_3	SYT16	Syt16	SYT16
STAT3	6.71619e-46	0.365774	cfko_ductal_3	STAT3	Stat3	STAT3
VAT1	1.68105e-45	0.303348	cfko_ductal_3
LURAP1L	2.15941e-45	0.35309	cfko_ductal_3	LURAP1L	Lurap1l	LURAP1L
DKK1	2.3455e-45	0.301296	cfko_ductal_3	DKK1	Dkk1	DKK1
ENPP3	2.41684e-45	0.453481	cfko_ductal_3	ENPP3	Enpp3	ENPP3
MOB1A	2.50529e-45	0.313839	cfko_ductal_3	MOB1A	Mob1a	MOB1A
RALGAPA2	2.607e-45	0.343974	cfko_ductal_3	RALGAPA2	Ralgapa2	RALGAPA2
LOC101682684	2.77037e-45	0.307008	cfko_ductal_3	TMEM14C	Tmem14c
LGR4	2.97177e-45	0.380452	cfko_ductal_3
SGSM3	3.79447e-45	0.298996	cfko_ductal_3	SGSM3	Sgsm3	SGSM3
VPS4B	5.51974e-45	0.299096	cfko_ductal_3
WSB1	8.10169e-45	0.663249	cfko_ductal_3	WSB1	Wsb1	WSB1
EMC6	1.0274e-44	0.37438	cfko_ductal_3	EMC6	Emc6
LOC101692059	1.03366e-44	0.346526	cfko_ductal_3	IFI44	Ifi44	IFI44
CBX3	1.76682e-44	0.290147	cfko_ductal_3
GALNT7	2.17433e-44	0.48494	cfko_ductal_3
PRPF4B	2.5477e-44	0.385973	cfko_ductal_3	PRPF4B	Prpf4b	PRPF4B
RUNX2	4.88243e-44	0.264749	cfko_ductal_3
CAB39	9.16198e-44	0.320998	cfko_ductal_3
LOC101672555	1.12754e-43	0.600646	cfko_ductal_3
UHRF1BP1L	1.20909e-43	0.281458	cfko_ductal_3
EFNB2	1.82984e-43	0.337378	cfko_ductal_3	EFNB2	Efnb2	EFNB2
TGFBR2	2.06198e-43	0.382885	cfko_ductal_3
ZNF750	2.116e-43	0.374812	cfko_ductal_3	ZNF750	Zfp750
TRIB2	3.57496e-43	0.284398	cfko_ductal_3	TRIB2	Trib2	TRIB2
AHR	4.64997e-43	0.336949	cfko_ductal_3	AHR	Ahr	AHR
AHR	4.64997e-43	0.336949	cfko_ductal_3		Ahr	AHR
TMOD3	5.02429e-43	0.315655	cfko_ductal_3	TMOD3	Tmod3	TMOD3
DYNC1I2	5.60462e-43	0.361239	cfko_ductal_3	DYNC1I2	Dync1i2	DYNC1I2
RASSF3	5.96277e-43	0.312401	cfko_ductal_3
TSPAN15	9.75225e-43	0.354681	cfko_ductal_3
UTRN	1.29345e-42	0.366978	cfko_ductal_3	UTRN	Utrn	UTRN
OPTN	1.57456e-42	0.299185	cfko_ductal_3	OPTN	Optn	OPTN
ERBB2	2.05435e-42	0.265639	cfko_ductal_3	ERBB2	Erbb2	ERBB2
HNRNPA2B1	2.38414e-42	0.309889	cfko_ductal_3	HNRNPA2B1	Hnrnpa2b1
HNRNPA2B1	2.38414e-42	0.309889	cfko_ductal_3		Hnrnpa2b1
LOC101683312	2.71196e-42	0.270577	cfko_ductal_3	RNF103-CHMP3	Chmp3	CHMP3
LOC101683312	2.71196e-42	0.270577	cfko_ductal_3	CHMP3	Chmp3	CHMP3
LOC101683312	2.71196e-42	0.270577	cfko_ductal_3	RNF103	Rnf103	RNF103
ITM2A	3.1482e-42	0.322373	cfko_ductal_3	ITM2A	Itm2a	ITM2A
ATRX	3.45121e-42	0.420094	cfko_ductal_3	ATRX	Atrx	ATRX
TPM3	7.91745e-42	0.329068	cfko_ductal_3
PPP3CA	9.1941e-42	0.316039	cfko_ductal_3	PPP3CA	Ppp3ca	PPP3CA
POLR2L	1.00539e-41	0.446864	cfko_ductal_3
IRF2	1.06249e-41	0.268086	cfko_ductal_3	IRF2	Irf2	IRF2
KRT10	1.72503e-41	0.31788	cfko_ductal_3	KRT10	Krt10	KRT10
FNDC3A	1.80792e-41	0.299601	cfko_ductal_3	FNDC3A	Fndc3a	FNDC3A
VTCN1	3.05256e-41	0.306059	cfko_ductal_3	VTCN1	Vtcn1	VTCN1
GNAQ	3.32115e-41	0.411291	cfko_ductal_3
SULT2B1	4.97246e-41	0.380737	cfko_ductal_3	SULT2B1	Sult2b1	SULT2B1
GNAS	5.54808e-41	0.541038	cfko_ductal_3
RBM39	5.90021e-41	0.303176	cfko_ductal_3	RBM39	Rbm39	RBM39
LOC101674007	7.16445e-41	0.355057	cfko_ductal_3	SDCBP	Sdcbp	SDCBP
STX7	8.03218e-41	0.284835	cfko_ductal_3	STX7	Stx7	STX7
MYO5C	1.21117e-40	0.322176	cfko_ductal_3	MYO5C	Myo5c	MYO5C
GATA3	2.13641e-40	0.332062	cfko_ductal_3	GATA3	Gata3	GATA3
ANKRD12	4.27887e-40	0.379225	cfko_ductal_3
DBNDD2	8.58939e-40	0.43764	cfko_ductal_3	DBNDD2	Dbndd2	DBNDD2
AHNAK	9.66277e-40	0.438057	cfko_ductal_3	AHNAK	Ahnak
CETN3	1.2098e-39	0.286291	cfko_ductal_3
LOC101672598	1.63036e-39	0.386852	cfko_ductal_3
TREX2	2.00372e-39	0.276364	cfko_ductal_3	TREX2	Trex2	TREX2
DSTN	2.21865e-39	0.29356	cfko_ductal_3
ATP5MK	2.61652e-39	0.490017	cfko_ductal_3
COMMD6	7.98552e-39	0.476294	cfko_ductal_3
DIAPH1	9.70499e-39	0.315618	cfko_ductal_3	DIAPH1	Diaph1	DIAPH1
BPNT1	1.04693e-38	0.310564	cfko_ductal_3
ATP5MF	1.13096e-38	0.281126	cfko_ductal_3
SMIM4	1.5648e-38	0.301721	cfko_ductal_3
NDUFA3	1.59756e-38	0.327442	cfko_ductal_3	NDUFA3	Ndufa3
BOLA2B	1.7985e-38	0.303435	cfko_ductal_3	BOLA2	Bola2
BOLA2B	1.7985e-38	0.303435	cfko_ductal_3	BOLA2B	Bola2
LOC106006622	2.1506e-38	0.343465	cfko_ductal_3
LOC101690213	2.6995e-38	0.396373	cfko_ductal_3	APOL1	Apol9b
LOC101690213	2.6995e-38	0.396373	cfko_ductal_3	APOL3	Apol10a
LOC101690213	2.6995e-38	0.396373	cfko_ductal_3	APOL4	Apol9a
LOC101690213	2.6995e-38	0.396373	cfko_ductal_3	APOL2	Apol10a
LOC101690213	2.6995e-38	0.396373	cfko_ductal_3	APOL1	Apol9a
LOC101690213	2.6995e-38	0.396373	cfko_ductal_3	APOL1	Apol7a
LOC101690213	2.6995e-38	0.396373	cfko_ductal_3	APOL3	Apol8
LOC101690213	2.6995e-38	0.396373	cfko_ductal_3	APOL2	Apol7c
LOC101690213	2.6995e-38	0.396373	cfko_ductal_3	APOL1	Apol10a
LOC101690213	2.6995e-38	0.396373	cfko_ductal_3	APOL1	Apol7b
LOC101690213	2.6995e-38	0.396373	cfko_ductal_3	APOL1	Apol10b
LOC101690213	2.6995e-38	0.396373	cfko_ductal_3	APOL1	Apol8
LOC101690213	2.6995e-38	0.396373	cfko_ductal_3	APOL3	Apol9a
LOC101690213	2.6995e-38	0.396373	cfko_ductal_3	APOL4	Apol11a
LOC101690213	2.6995e-38	0.396373	cfko_ductal_3	APOL4	Apol10a
LOC101690213	2.6995e-38	0.396373	cfko_ductal_3	APOL2	Apol10b
LOC101690213	2.6995e-38	0.396373	cfko_ductal_3	APOL2	Apol7e
LOC101690213	2.6995e-38	0.396373	cfko_ductal_3	APOL3	Apol7e
LOC101690213	2.6995e-38	0.396373	cfko_ductal_3	APOL2	Apol11b
LOC101690213	2.6995e-38	0.396373	cfko_ductal_3	APOL4	Apol8
LOC101690213	2.6995e-38	0.396373	cfko_ductal_3	APOL3	Apol7a
LOC101690213	2.6995e-38	0.396373	cfko_ductal_3	APOL1	Apol7e
LOC101690213	2.6995e-38	0.396373	cfko_ductal_3	APOL2	Apol7a
LOC101690213	2.6995e-38	0.396373	cfko_ductal_3	APOL3	Apol7b
LOC101690213	2.6995e-38	0.396373	cfko_ductal_3	APOL1	Apol7c
LOC101690213	2.6995e-38	0.396373	cfko_ductal_3	APOL2	Apol8
LOC101690213	2.6995e-38	0.396373	cfko_ductal_3	APOL4	Apol10b
LOC101690213	2.6995e-38	0.396373	cfko_ductal_3	APOL1	Apol11b
LOC101690213	2.6995e-38	0.396373	cfko_ductal_3	APOL3	Apol11b
LOC101690213	2.6995e-38	0.396373	cfko_ductal_3	APOL4	Apol7a
LOC101690213	2.6995e-38	0.396373	cfko_ductal_3	APOL4	Apol7c
LOC101690213	2.6995e-38	0.396373	cfko_ductal_3	APOL2	Apol7b
LOC101690213	2.6995e-38	0.396373	cfko_ductal_3	APOL3	Apol11a
LOC101690213	2.6995e-38	0.396373	cfko_ductal_3	APOL4	Apol11b
LOC101690213	2.6995e-38	0.396373	cfko_ductal_3	APOL2	Apol11a
LOC101690213	2.6995e-38	0.396373	cfko_ductal_3	APOL3	Apol9b
LOC101690213	2.6995e-38	0.396373	cfko_ductal_3	APOL4	Apol7b
LOC101690213	2.6995e-38	0.396373	cfko_ductal_3	APOL2	Apol9a
LOC101690213	2.6995e-38	0.396373	cfko_ductal_3	APOL1	Apol11a
LOC101690213	2.6995e-38	0.396373	cfko_ductal_3	APOL3	Apol10b
LOC101690213	2.6995e-38	0.396373	cfko_ductal_3	APOL2	Apol9b
LOC101690213	2.6995e-38	0.396373	cfko_ductal_3	APOL4	Apol9b
LOC101690213	2.6995e-38	0.396373	cfko_ductal_3	APOL3	Apol7c
LOC101690213	2.6995e-38	0.396373	cfko_ductal_3	APOL4	Apol7e
TDG	3.1336e-38	0.318981	cfko_ductal_3	TDG	Tdg	TDG
HS6ST1	5.82564e-38	0.348959	cfko_ductal_3	HS6ST1	Hs6st1	HS6ST1
MBTPS1	7.60567e-38	0.287516	cfko_ductal_3	MBTPS1	Mbtps1	MBTPS1
SPTAN1	1.06515e-37	0.33806	cfko_ductal_3	SPTAN1	Sptan1	SPTAN1
GCLM	1.37837e-37	0.304107	cfko_ductal_3	GCLM	Gclm	GCLM
LASP1	1.75061e-37	0.31953	cfko_ductal_3	LASP1	Lasp1	LASP1
DYNLT3	2.26898e-37	0.275948	cfko_ductal_3
LOC123390405	2.74635e-37	0.2505	cfko_ductal_3
NCKAP1	2.84151e-37	0.300819	cfko_ductal_3	NCKAP1	Nckap1	NCKAP1
MOB3B	3.01118e-37	0.272356	cfko_ductal_3	MOB3B	Mob3b	MOB3B
NCOA7	3.01993e-37	0.302016	cfko_ductal_3	NCOA7	Ncoa7	NCOA7
NAGA	3.11404e-37	0.279165	cfko_ductal_3	NAGA	Naga	NAGA
RHEB	7.7819e-37	0.28609	cfko_ductal_3
NUB1	8.91285e-37	0.301827	cfko_ductal_3	NUB1	Nub1	NUB1
ATP6V1A	1.34869e-36	0.295096	cfko_ductal_3	ATP6V1A	Atp6v1a	ATP6V1A
CGNL1	1.51869e-36	0.374396	cfko_ductal_3	CGNL1	Cgnl1	CGNL1
DPM3	1.63859e-36	0.321768	cfko_ductal_3	DPM3	Dpm3
PGM2	1.93901e-36	0.300947	cfko_ductal_3	PGM2	Pgm2	PGM2
SLC25A13	3.81387e-36	0.285728	cfko_ductal_3	SLC25A13	Slc25a13	SLC25A13
HS3ST1	4.0302e-36	0.373426	cfko_ductal_3	HS3ST1	Hs3st1	HS3ST1
PLK2	6.16474e-36	0.514645	cfko_ductal_3
PIK3CB	6.99881e-36	0.275544	cfko_ductal_3	PIK3CB	Pik3cb	PIK3CB
LOC123392595	2.3661e-35	0.36505	cfko_ductal_3
CCN2	2.4999e-35	0.637707	cfko_ductal_3
USP15	2.79681e-35	0.292976	cfko_ductal_3	USP15	Usp15	USP15
BTG3	4.17597e-35	0.312671	cfko_ductal_3	BTG3	Btg3	BTG3
ALCAM	4.647e-35	0.279378	cfko_ductal_3	ALCAM	Alcam	ALCAM
ANP32E	5.37223e-35	0.28773	cfko_ductal_3	ANP32E	Anp32e	ANP32E
ANO1	6.04479e-35	0.320741	cfko_ductal_3
NDUFB3	7.83119e-35	0.267029	cfko_ductal_3
LOC101682432	8.67858e-35	0.365591	cfko_ductal_3	COX7A1	Cox7a1	COX7A1
DNAJA1	9.51355e-35	0.287993	cfko_ductal_3
GOLPH3L	1.11274e-34	0.254063	cfko_ductal_3	GOLPH3L	Golph3l	GOLPH3L
VPS26A	1.12541e-34	0.252241	cfko_ductal_3	VPS26A	Vps26a	VPS26A
CUX1	2.58176e-34	0.262199	cfko_ductal_3
PDZK1IP1	3.17247e-34	0.263895	cfko_ductal_3	PDZK1IP1	Pdzk1ip1
CLCN3	3.56102e-34	0.261142	cfko_ductal_3	CLCN3	Clcn3	CLCN3
FLRT3	5.72987e-34	0.339531	cfko_ductal_3	FLRT3	Flrt3	FLRT3
NRIP1	6.09218e-34	0.326706	cfko_ductal_3	NRIP1	Nrip1	NRIP1
PLPP2	7.64884e-34	0.330689	cfko_ductal_3	PLPP2	Plpp2	PLPP2
PCDH17	7.84351e-34	0.266074	cfko_ductal_3
CHMP5	8.63628e-34	0.279053	cfko_ductal_3	CHMP5	Chmp5	CHMP5
LGALS9	1.16841e-33	0.255781	cfko_ductal_3
MRPS36	1.56328e-33	0.336582	cfko_ductal_3
DAAM1	1.72249e-33	0.25662	cfko_ductal_3	DAAM1	Daam1	DAAM1
SMCO4	1.85144e-33	0.268458	cfko_ductal_3
MTMR6	2.3518e-33	0.253589	cfko_ductal_3	MTMR6	Mtmr6	MTMR6
SHISA5	2.45832e-33	0.332627	cfko_ductal_3	SHISA5	Shisa5	SHISA5
NAALADL2	2.61954e-33	0.261538	cfko_ductal_3	NAALADL2	Naaladl2	NAALADL2
PPP2R3A	3.17067e-33	0.282371	cfko_ductal_3	PPP2R3A	Ppp2r3a	PPP2R3A
NUCB2	3.31463e-33	0.314784	cfko_ductal_3	NUCB2	Nucb2
DDX60	4.43126e-33	0.483958	cfko_ductal_3	DDX60	Ddx60	DDX60
ATF3	5.02128e-33	0.489522	cfko_ductal_3	ATF3	Atf3	ATF3
SH3GLB1	5.1866e-33	0.263441	cfko_ductal_3	SH3GLB1	Sh3glb1	SH3GLB1
PLEKHA2	9.36271e-33	0.260151	cfko_ductal_3
ST14	9.40979e-33	0.274145	cfko_ductal_3	ST14	St14	ST14
HYAL1	1.22359e-32	0.384576	cfko_ductal_3
LOC101676151	1.36301e-32	0.449504	cfko_ductal_3	CYP1B1	Cyp1b1	CYP1B1
IMPA1	1.68586e-32	0.251325	cfko_ductal_3
FUCA1	1.87468e-32	0.314589	cfko_ductal_3	FUCA1	Fuca1	FUCA1
TMSB10	2.01488e-32	0.41533	cfko_ductal_3
ATP5MJ	2.14394e-32	0.293397	cfko_ductal_3	ATP5MJ	Atp5mpl
FBXO34	2.46862e-32	0.281658	cfko_ductal_3	FBXO34	Fbxo34	FBXO34
MPZL2	3.13943e-32	0.305408	cfko_ductal_3	MPZL2	Mpzl2	MPZL2
IKZF2	3.85205e-32	0.347617	cfko_ductal_3
CFB	4.76534e-32	0.31515	cfko_ductal_3		Cfb
CFB	4.76534e-32	0.31515	cfko_ductal_3		Gm20547
CFB	4.76534e-32	0.31515	cfko_ductal_3	CFB	Cfb
CFB	4.76534e-32	0.31515	cfko_ductal_3	CFB	Gm20547
FAR1	7.07929e-32	0.28089	cfko_ductal_3
LOC123390888	1.56127e-31	0.272427	cfko_ductal_3
POLR2F	1.82361e-31	0.279169	cfko_ductal_3	POLR2F	Polr2f	POLR2F
FAM107B	2.0599e-31	0.296779	cfko_ductal_3	FAM107B	Fam107b
TPR	2.09194e-31	0.291255	cfko_ductal_3	TPR	Tpr	TPR
USP22	1.01325e-30	0.324601	cfko_ductal_3	USP22	Usp22	USP22
FBLIM1	1.48861e-30	0.308976	cfko_ductal_3
RBM27	3.90976e-30	0.272894	cfko_ductal_3	RBM27	Rbm27
RBM27	3.90976e-30	0.272894	cfko_ductal_3		Rbm27
SDC4	7.61879e-30	0.256671	cfko_ductal_3	SDC4	Sdc4
ACO1	8.78005e-30	0.323357	cfko_ductal_3	ACO1	Aco1	ACO1
NDUFB2	9.85858e-30	0.253043	cfko_ductal_3	NDUFB2	Ndufb2	NDUFB2
ELOVL6	1.69609e-29	0.282622	cfko_ductal_3	ELOVL6	Elovl6	ELOVL6
HOMER1	2.31323e-29	0.261316	cfko_ductal_3	HOMER1	Homer1	HOMER1
TSTD3	2.52781e-29	0.263945	cfko_ductal_3
MDFIC	2.59955e-29	0.287473	cfko_ductal_3	MDFIC	Mdfic	MDFIC
PSMA2	2.83222e-29	0.268395	cfko_ductal_3	PSMA2	Psma2
IFNE	2.8532e-29	0.338189	cfko_ductal_3	IFNE	Ifne	IFNE
CD164	3.10427e-29	0.253616	cfko_ductal_3	CD164	Cd164	CD164
LOC101683221	3.73744e-29	0.321342	cfko_ductal_3	UQCRQ	Uqcrq	UQCRQ
LOC101693176	4.05208e-29	0.264177	cfko_ductal_3	CYB5R3	Cyb5r3	CYB5R3
PPP1R2	5.59168e-29	0.250016	cfko_ductal_3	PPP1R2	Ppp1r2
PPP1R2	5.59168e-29	0.250016	cfko_ductal_3	PPP1R2B	Ppp1r2
TJP2	7.04655e-29	0.296805	cfko_ductal_3		Tjp2
TJP2	7.04655e-29	0.296805	cfko_ductal_3	TJP2	Tjp2
MAPK3	7.75531e-29	0.259023	cfko_ductal_3	MAPK3	Mapk3	MAPK3
UPK3B	8.66216e-29	0.263691	cfko_ductal_3
LEPROTL1	9.38436e-29	0.258413	cfko_ductal_3
PTP4A2	1.06349e-28	0.28424	cfko_ductal_3
PSCA	1.29615e-28	0.398653	cfko_ductal_3
CRIM1	1.36645e-28	0.272301	cfko_ductal_3	CRIM1	Crim1	CRIM1
YME1L1	1.96733e-28	0.259379	cfko_ductal_3	YME1L1	Yme1l1
CD59	2.72381e-28	0.252465	cfko_ductal_3	CD59	Cd59a
CD59	2.72381e-28	0.252465	cfko_ductal_3		Cd59a
CD59	2.72381e-28	0.252465	cfko_ductal_3		Cd59b
CD59	2.72381e-28	0.252465	cfko_ductal_3	CD59	Cd59b
KRT8	3.43024e-28	0.367156	cfko_ductal_3	KRT8	Krt8	KRT8
TUBB4B	3.70359e-28	0.342097	cfko_ductal_3	TUBB4A	Tubb4a	TUBB4A
SPINT2	3.83371e-28	0.281342	cfko_ductal_3	SPINT2	Spint2	SPINT2
SQSTM1	4.08988e-28	0.330456	cfko_ductal_3
RAB10	4.24409e-28	0.25773	cfko_ductal_3
VPS37B	5.72577e-28	0.28571	cfko_ductal_3
AKAP9	5.79913e-28	0.301497	cfko_ductal_3	AKAP9	Akap9	AKAP9
YPEL3	7.06823e-28	0.25612	cfko_ductal_3	YPEL3	Ypel3	YPEL3
LAD1	7.4125e-28	0.269664	cfko_ductal_3	LAD1	Lad1	LAD1
SLC35A3	8.28112e-28	0.259767	cfko_ductal_3	SLC35A3	Slc35a3	SLC35A3
YTHDC1	1.20856e-27	0.264255	cfko_ductal_3
NECTIN2	2.0793e-27	0.28002	cfko_ductal_3	NECTIN2	Nectin2
ZDHHC5	2.20872e-27	0.258286	cfko_ductal_3	ZDHHC5	Zdhhc5	ZDHHC5
LOC101680018	2.22427e-27	0.251312	cfko_ductal_3	UQCRB	Uqcrb
TBC1D1	2.61732e-27	0.266784	cfko_ductal_3	TBC1D1	Tbc1d1	TBC1D1
ANKIB1	2.86679e-27	0.260818	cfko_ductal_3	ANKIB1	Ankib1	ANKIB1
DCBLD2	3.06512e-27	0.293265	cfko_ductal_3	DCBLD2	Dcbld2	DCBLD2
LOC101690503	7.3787e-27	0.257077	cfko_ductal_3
TTF1	9.64923e-27	0.262154	cfko_ductal_3	TTF1	Ttf1
BGN	1.3478e-26	0.468198	cfko_ductal_3	BGN	Bgn	BGN
MKRN1	2.80587e-26	0.264159	cfko_ductal_3	MKRN1	Mkrn1	MKRN1
NMT1	4.28198e-26	0.264285	cfko_ductal_3	NMT1	Nmt1	NMT1
UBE2V2	5.96663e-26	0.258867	cfko_ductal_3	UBE2V2	Ube2v2	UBE2V2
TIMM13	6.32263e-26	0.250532	cfko_ductal_3	TIMM13	Timm13
MTLN	7.86304e-26	0.261244	cfko_ductal_3
LOC101686001	8.64665e-26	0.273132	cfko_ductal_3
IRF2BP2	1.16565e-25	0.304961	cfko_ductal_3
CLU	1.34486e-25	1.31791	cfko_ductal_3	CLU	Clu	CLU
GRN	2.80949e-25	0.284764	cfko_ductal_3	GRN	Grn	GRN
PRKCI	2.82114e-25	0.25695	cfko_ductal_3	PRKCI	Prkci	PRKCI
MACC1	3.31962e-25	0.320376	cfko_ductal_3	MACC1	Macc1	MACC1
SEM1	3.32336e-25	0.323549	cfko_ductal_3
LOC106005447	3.50369e-25	0.266796	cfko_ductal_3
GABARAPL1	3.65236e-25	0.280062	cfko_ductal_3	GABARAPL1	Gabarapl1	GABARAPL1
SNRNP27	6.67492e-25	0.265927	cfko_ductal_3
BRD9	1.29571e-24	0.271613	cfko_ductal_3	BRD9	Brd9	BRD9
SMIM27	1.3262e-24	0.29416	cfko_ductal_3
KIF13B	2.61817e-24	0.256572	cfko_ductal_3	KIF13B	Kif13b
ARRDC4	2.91112e-24	0.26113	cfko_ductal_3
EHMT1	3.8447e-24	0.26724	cfko_ductal_3	EHMT1	Ehmt1	EHMT1
SLC4A7	5.67317e-24	0.277871	cfko_ductal_3
TAB2	1.09185e-23	0.25892	cfko_ductal_3	TAB2	Tab2	TAB2
CHD9	1.48565e-23	0.262073	cfko_ductal_3	CHD9	Chd9	CHD9
TM4SF1	2.41348e-23	0.284905	cfko_ductal_3	TM4SF1	Tm4sf1	TM4SF1
BACE2	3.33544e-23	0.260708	cfko_ductal_3
DDX17	3.72854e-23	0.250153	cfko_ductal_3	DDX17	Ddx17	DDX17
TMPRSS11D	4.18187e-23	0.26056	cfko_ductal_3	TMPRSS11D	Tmprss11d	TMPRSS11D
CAP1	2.23004e-22	0.272912	cfko_ductal_3	CAP1	Cap1	CAP1
EFHD2	2.39522e-22	0.253697	cfko_ductal_3	EFHD2	Efhd2
MLEC	4.45697e-22	0.254408	cfko_ductal_3	MLEC	Mlec
NOTCH2	7.52175e-22	0.25761	cfko_ductal_3	NOTCH2	Notch2	NOTCH2
RFK	1.85416e-21	0.274175	cfko_ductal_3	RFK	Rfk	RFK
NUCB1	3.15419e-21	0.264082	cfko_ductal_3	NUCB1	Nucb1	NUCB1
ARHGEF12	3.26059e-21	0.278158	cfko_ductal_3	ARHGEF12	Arhgef12	ARHGEF12
unassigned-gene-2	5.1485e-21	0.743789	cfko_ductal_3
ZFAND5	9.65228e-21	0.285687	cfko_ductal_3	ZFAND5	Zfand5	ZFAND5
TES	1.29339e-20	0.254322	cfko_ductal_3	TES	Tesl1	TES
TES	1.29339e-20	0.254322	cfko_ductal_3	TES	Tesl2	TES
TES	1.29339e-20	0.254322	cfko_ductal_3	TES	Tes	TES
LAMC2	3.16531e-20	0.277585	cfko_ductal_3	LAMC2	Lamc2	LAMC2
HOPX	4.00003e-20	0.252976	cfko_ductal_3
CRYBG1	1.43359e-19	0.253523	cfko_ductal_3	CRYBG1	Crybg1	CRYBG1
CCND1	1.8723e-19	0.314837	cfko_ductal_3	CCND1	Ccnd1	CCND1
DDX3X	4.36362e-19	0.28921	cfko_ductal_3	DDX3X	D1Pas1	DDX3X
DDX3X	4.36362e-19	0.28921	cfko_ductal_3	DDX3X	Ddx3x	DDX3X
EPB41	4.62663e-19	0.278125	cfko_ductal_3	EPB41	Epb41	EPB41
ACTN4	1.31709e-17	0.270335	cfko_ductal_3
ZMAT3	1.4401e-17	0.258207	cfko_ductal_3	ZMAT3	Zmat3	ZMAT3
GKN1	8.76397e-17	0.307964	cfko_ductal_3	GKN1	Gkn1	GKN1
CAPN2	9.51202e-17	0.254342	cfko_ductal_3	CAPN2	Capn2	CAPN2
RNPC3	9.1438e-16	0.289667	cfko_ductal_3	RNPC3	Rnpc3	RNPC3
PTGER4	1.34476e-15	0.299353	cfko_ductal_3	PTGER4	Ptger4	PTGER4
PTGS2	3.95737e-15	0.30632	cfko_ductal_3	PTGS2	Ptgs2	PTGS2
LOC101688663	1.67902e-13	0.389312	cfko_ductal_3	TXNIP	Txnip	TXNIP
LOC123386996	2.83734e-13	0.340045	cfko_ductal_3
RHOB	1.83698e-12	0.273148	cfko_ductal_3	RHOB	Rhob	RHOB
TUBB2A	1.09918e-11	0.336795	cfko_ductal_3	TUBB2B	Tubb2b	TUBB2B
SRRM2	1.14959e-11	0.375842	cfko_ductal_3	SRRM2	Srrm2	SRRM2
MDM2	1.13327e-10	0.290709	cfko_ductal_3	MDM2	Mdm2	MDM2
CX3CL1	1.20075e-10	0.331995	cfko_ductal_3	CX3CL1	Cx3cl1
MUC5AC	9.06281e-10	0.447737	cfko_ductal_3	MUC5B	Muc5b
RPS29	4.90942e-08	0.308674	cfko_ductal_3
VMP1	9.17835e-08	0.297897	cfko_ductal_3	VMP1	Vmp1	VMP1

## Sheet: Table S8G
Table S8G. DEG in WT and CF ductal subpopulations. The table shows Z-scores of DEGs in ductal subpopulations identified in WT and CF PDEs.
Gene	wt_ductal_1	wt_ductal_2	wt_ductal_3	cfko_ductal_1	cfko_ductal_2	cfko_ductal_3
CALD1	2.04111	-0.41521	-0.38668	-0.41642	-0.41696	-0.40584
SERPINE1	2.0411	-0.43164	-0.40514	-0.39996	-0.40455	-0.39981
FN1	2.04112	-0.41776	-0.3976	-0.41737	-0.41559	-0.3928
LOC101672555	2.0367	-0.40319	-0.3393	-0.44217	-0.51453	-0.33751
LOC123390887	2.03571	-0.50663	-0.33028	-0.36172	-0.48534	-0.35175
TAGLN	2.035	-0.45048	-0.25116	-0.45031	-0.44749	-0.43556
LOC101679740	2.01809	-0.51387	-0.19989	-0.24148	-0.52308	-0.53977
CLU	1.99545	-0.60765	-0.01696	-0.55781	-0.46565	-0.34738
LOC101686051	2.00696	-0.03786	-0.49139	-0.48964	-0.46831	-0.51977
TGFBI	1.99788	-0.10689	-0.57174	-0.57193	-0.19504	-0.55228
KRT5	1.26561	0.87121	-0.35117	0.102687	-0.34314	-1.54519
IFI6	-0.77378	-0.30682	0.553257	1.75829	-0.33994	-0.89101
LOC101680117	-1.16283	-0.56612	0.007967	1.47535	0.8713	-0.62566
LOC101680039	-0.86331	1.83846	-0.60833	0.226578	-0.66905	0.07566
LOC101672378	-0.54923	2.02176	-0.41276	-0.17353	-0.3492	-0.53704
LOC106003392	-0.34766	2.02241	-0.17224	-0.43611	-0.54959	-0.51681
S100A9	-0.57282	2.00731	-0.48727	-0.05023	-0.46182	-0.43517
GLRX	-0.26392	2.02626	-0.44952	-0.41962	-0.60078	-0.29242
PLAC8	-0.34201	2.02034	-0.18291	-0.50877	-0.59872	-0.38793
DBNDD2	-0.70203	1.95535	-0.55227	-0.6098	-0.08268	-0.00856
GPX2	-0.78155	1.74945	-0.13318	0.135238	0.156175	-1.12613
LOC101672959	-0.23012	2.02087	-0.3442	-0.48329	-0.32806	-0.6352
PLEKHS1	-0.55222	2.01821	-0.58764	-0.40329	-0.26061	-0.21445
LY6D	-0.47167	-0.47511	-0.39773	-0.41553	2.03589	-0.27585
LOC101688663	-0.5237	-0.12264	-0.6108	-0.5836	1.99342	-0.15267
IGFBP3	1.40689	1.0904	-0.49325	-0.78869	-0.27017	-0.94519
SELENOP	-0.678	-0.6844	0.221477	-0.89647	1.77492	0.262467
CRABP2	0.909798	-1.28014	-0.34529	-0.97142	0.689326	0.997725
CEBPD	0.345149	1.72567	-0.14184	-1.01711	0.009131	-0.92099
G0S2	-1.13342	-0.94346	-0.02499	0.284251	1.64771	0.169921
ATP1B1	-0.98754	-1.21656	0.21473	-0.10393	1.43195	0.661336
JUNB	-0.70849	-0.34048	1.01029	-0.16599	1.38938	-1.1847
HSPB1	-0.67366	-0.74645	1.73463	0.618408	-0.75147	-0.18147
GUCA2A	-1.30567	-1.25117	0.604996	0.900776	0.524793	0.526278
FABP5	-1.23059	-0.80607	0.893952	1.27631	-0.51337	0.379767
TFF2	-0.59235	-0.63635	1.67881	-0.62433	-0.62732	0.801537
MMP7	-0.64846	-0.862	1.5397	-0.29026	-0.6903	0.951326
NRN1	-1.27671	-1.27228	0.776801	0.690894	0.333318	0.747974
LOC101674231	-1.02853	-1.03554	-0.32534	0.48662	0.352707	1.55008
ID1	-1.41017	-0.58571	1.16553	0.434811	0.919788	-0.52425
SPINK1	-0.41104	-0.41104	-0.40672	-0.40499	-0.40745	2.04123
UPK1A	-0.47747	-0.48844	-0.40533	-0.37102	-0.29372	2.03598
LOC123388635	0.531958	-1.00728	-0.29527	-1.02385	0.2055	1.58894
ACER2	-0.60219	-0.65617	-0.07865	-0.26519	-0.39197	1.99416
LOC123388619	0.046985	-0.80845	-0.21221	-0.86437	-0.04607	1.88412
LOC123388618	1.49999	-0.86495	0.058053	-1.24153	-0.1174	0.665834
WFDC2	0.427511	0.555051	0.061839	-1.36993	-0.97205	1.29758
LOC123391894	0.460634	-0.63512	0.040244	-1.16066	-0.40071	1.69562

## Sheet: Table S8H
Table S8H. DEG in WT and CF PDE ductal cells using scRNAseq. The table shows DEG (column A) in ductal cells of WT and CF PDEs, and their Z scores for expression across all time points of differentiation (column B-I).
Genes	WT_D2	WT_D5	WT_D7	WT_D9	CFKO_D2	CFKO_D5	CFKO_D7	CFKO_D9
ACKR3	-0.655657	1.45071	1.29588	0.817986	-0.692481	-0.745098	-0.740368	-0.730968
ACO2	-0.367714	1.20141	1.04301	1.28516	-0.755619	-0.645488	-0.611887	-1.14886
ACTB	-1.03825	1.29449	0.396084	1.49423	-0.294432	-0.137104	-0.482935	-1.23208
ACTG1	-0.210791	1.02828	1.17067	1.30412	-0.734896	-0.627359	-0.840793	-1.08923
ACTN1	-0.577345	1.59159	0.666003	1.21758	-0.455935	-0.724726	-0.860824	-0.856344
AGRN	-1.01577	1.59124	0.745455	1.10079	-0.838139	-0.78521	-0.27466	-0.523707
AHSA1	1.28779	0.584258	0.705159	0.561032	-0.125595	-0.197796	-1.11446	-1.70039
AKR1A1	-0.0725557	1.36206	1.12815	0.903065	-0.61011	-0.524627	-1.00764	-1.17834
AKR1B1	-0.445842	0.944536	1.42634	1.18377	-0.63286	-0.701333	-0.831147	-0.943467
ALYREF	0.198245	0.992589	1.47315	0.280113	-0.648663	-0.0319924	-0.522018	-1.74142
AMOTL1	0.16363	1.44465	0.965248	0.868863	-0.50086	-0.778583	-1.04059	-1.12236
ANKRD1	-0.647793	1.2712	-0.157743	1.88347	-0.644516	-0.628595	-0.574139	-0.501887
ANTXR2	0.48989	0.870156	1.44547	0.70236	-0.379641	-1.04695	-0.956888	-1.1244
ANXA2	-0.263242	1.22989	0.961174	1.28699	-0.578764	-0.567523	-0.89037	-1.17816
ARF4	-0.692268	1.05279	0.944211	1.44707	-0.979662	-0.169684	-0.523412	-1.07905
ARFRP1	0.328136	1.26552	0.774372	0.968509	-0.286599	-0.411473	-1.21694	-1.42153
ARHGDIA	-0.156392	1.10188	0.620725	1.58634	-0.485749	-0.563306	-0.834992	-1.26851
ARL4C	-1.20522	0.695289	0.94776	1.57034	0.168843	-0.49038	-0.778271	-0.908359
ARL6IP5	-0.621813	1.36103	1.23155	0.999495	-0.909644	-0.717391	-0.694371	-0.648849
ARPC1B	-0.126704	0.625836	1.20063	0.834733	0.155281	0.108524	-0.897734	-1.90057
ARPC2	0.259475	0.810296	0.577651	-0.0120451	0.755044	0.641821	-1.09009	-1.94215
ARPC5	-0.968151	1.25641	1.09037	1.16679	-0.867354	-0.238447	-0.509593	-0.93003
ARSA	-0.487405	1.43473	0.74304	1.31431	-0.606717	-0.615471	-0.680391	-1.1021
ATF4	0.451009	0.864396	1.25106	0.939494	-0.704796	-0.453244	-0.906491	-1.44143
ATG101	0.438067	0.864278	1.04705	1.02961	-0.474792	-0.214005	-1.25883	-1.43138
ATP1B3	1.53369	0.353962	0.328225	-0.254583	0.935363	-0.315745	-1.14081	-1.4401
ATP5F1C	1.04537	0.617201	0.980694	-0.23967	0.104537	0.27149	-0.861006	-1.91862
ATP5F1D	1.31691	-0.129272	0.498205	-0.63312	0.390424	0.974492	-0.672417	-1.74522
ATP6V0C	0.295736	1.02043	0.744805	1.10583	0.0825848	-0.562742	-1.05951	-1.62714
B4GALT1	-0.0388683	1.29976	0.951025	0.953958	0.0615653	-0.968153	-1.10409	-1.1552
BACH1	-0.0237372	1.25171	0.994836	0.755123	-0.376311	0.0879623	-1.11408	-1.57551
BAX	-0.177767	1.62278	0.855222	0.729228	-0.60657	-0.312831	-0.619228	-1.49083
BCAM	0.341451	0.970773	1.4662	0.78515	-0.893546	-0.885796	-0.891992	-0.892241
BCKDHA	1.04216	0.494531	0.99321	0.362297	0.237547	-0.191007	-1.20423	-1.73451
BCL2L11	-1.16309	1.25332	0.268226	1.60964	-0.178967	-0.509251	-0.250634	-1.02924
BCL7C	0.557186	1.02826	1.13768	0.532008	-0.158707	-0.351262	-1.10957	-1.63559
BLOC1S2	-0.116067	1.08741	1.32517	1.06807	-0.689459	-0.753264	-0.866854	-1.055
BOK	0.944886	0.908876	0.772894	0.17004	0.333177	-0.192169	-1.15912	-1.77858
BPGM	-0.803139	1.65885	0.754518	1.09199	-0.772289	-0.661193	-0.595584	-0.67315
BPIFB1	-0.461425	-0.414003	0.365284	2.36904	-0.497613	-0.509152	-0.425496	-0.426633
BRMS1	1.1485	0.925939	0.983689	0.292595	-0.267018	-0.484932	-1.09078	-1.508
BSG	0.214634	1.15532	0.946681	1.11228	-0.482484	-0.526625	-1.0551	-1.36471
BTG1	-0.952453	0.115219	0.501225	0.930983	1.23144	0.52771	-0.732252	-1.62188
BTG2	0.64604	0.256602	1.04354	0.272736	0.421907	0.324501	-0.902333	-2.06299
CADM1	-0.777915	1.63673	0.629488	1.20255	-0.788311	-0.806241	-0.572368	-0.523936
CALD1	-0.678204	1.89945	0.531626	0.925193	-0.682393	-0.678794	-0.661439	-0.655437
CALM1	-0.757112	1.55499	0.697695	1.23878	-0.422639	-0.65737	-0.762873	-0.891466
CALR	-0.280901	1.57601	0.646753	1.14484	-0.44247	-0.610367	-0.827601	-1.20627
CAPG	1.06948	0.840625	0.980169	0.478182	-0.191728	-0.495216	-1.13712	-1.54439
CAPZB	-0.409323	1.31947	0.961931	1.1714	-0.779033	-0.210105	-0.89909	-1.15524
CARHSP1	-0.178736	1.49815	1.0911	0.828854	-0.438197	-0.774894	-0.994154	-1.03212
CAV1	0.558439	1.23246	1.10626	0.109185	0.261219	-0.658115	-1.18751	-1.42194
CAVIN1	-0.445172	1.2173	0.563244	1.58771	-0.384952	-0.608012	-0.739907	-1.19021
CCN1	0.303343	0.464767	1.32234	1.37655	-0.846847	-0.858454	-0.734929	-1.02678
CCT3	1.04443	0.310431	1.2864	0.580745	-0.164355	-0.423422	-1.04802	-1.58621
CCT4	1.12891	0.372261	0.92044	0.301733	0.400419	-0.244434	-1.06326	-1.81607
CCT5	1.4401	0.490735	0.9688	0.265643	-0.21345	-0.385658	-0.975498	-1.59068
CCT7	0.524471	1.24024	0.928296	0.811572	-0.347352	-0.727453	-1.03514	-1.39463
CD151	-0.42029	1.18669	0.750608	1.53493	-0.502645	-0.632374	-0.904212	-1.0127
CD2BP2	1.09152	0.800258	0.745208	0.19696	0.313891	-0.251299	-1.11857	-1.77797
CD44	1.8892	0.465592	0.0972792	0.0358148	0.408259	-0.667956	-0.881549	-1.34664
CD63	0.71517	0.309542	1.28383	0.936318	-0.654235	-0.0764336	-0.887381	-1.62681
CD70	0.624069	1.37936	0.186077	1.1386	-0.1928	-0.842638	-1.11911	-1.17356
CD81	0.940228	0.369894	-0.34269	0.060699	1.56087	0.0149947	-1.1773	-1.4267
CD99	-0.0641841	1.29431	1.28589	0.62521	-0.332821	-0.375823	-1.03528	-1.39729
CDC42EP3	-0.708659	1.49946	0.300015	1.54752	-0.680324	-0.536993	-0.753796	-0.667222
CDH13	-0.273314	1.53021	0.906366	1.07103	-0.808573	-0.808573	-0.808573	-0.808573
CDH6	-0.530683	1.5142	0.73979	1.27594	-0.730138	-0.778051	-0.736339	-0.75472
CDK4	0.728498	0.85504	1.22107	0.303536	-0.289254	-0.0715322	-0.991405	-1.75595
CDKN1A	-0.778986	1.2473	0.554559	1.65072	-0.560863	-0.744199	-0.69335	-0.675182
CEBPD	1.95588	0.389016	0.715552	0.00377755	-0.952668	-0.460818	-0.705417	-0.945322
CFL1	-1.32603	0.306371	1.24144	1.49661	-0.587163	-0.0723396	-0.0518711	-1.00702
CLCA2	-0.255852	1.60569	0.783985	1.06646	-0.628212	-0.808229	-0.903355	-0.860477
CLDN1	-0.0190801	0.655005	0.185846	-0.238784	0.741537	1.30847	-0.703808	-1.92918
CLEC3A	-0.696844	1.5788	0.92523	1.05632	-0.715374	-0.715076	-0.71653	-0.71653
CLPS	-0.550132	0.755498	0.482852	2.01036	-0.70921	-0.766869	-0.693583	-0.528919
CLTB	0.128456	1.09326	1.24762	0.914765	-0.404924	-0.591926	-1.06891	-1.31834
CLU	-0.811532	0.821622	0.234435	2.052	-0.76012	-0.667183	-0.432062	-0.437157
CNDP2	-0.274683	0.831294	1.19723	1.05648	-0.129611	-0.333468	-0.540704	-1.80655
CNN2	0.0607068	1.29001	1.10995	0.902859	-0.453246	-0.646167	-0.909586	-1.35453
CNN3	-0.481048	1.07844	1.32496	1.19182	-0.801291	-0.740129	-0.747591	-0.825152
COL17A1	-0.196531	1.16029	1.08785	1.06375	-0.108258	-0.627369	-1.012	-1.36773
COL18A1	-0.793631	1.31074	0.842206	1.41455	-0.686546	-0.589922	-0.722268	-0.775128
COL4A4	-0.794049	1.82766	0.569075	0.992052	-0.77812	-0.685228	-0.510524	-0.620869
COL5A2	-0.536534	1.93204	0.438714	0.930158	-0.607907	-0.70256	-0.755642	-0.698264
COLGALT1	-0.712486	1.52572	0.779088	1.23984	-0.741221	-0.707122	-0.609902	-0.773918
COPE	-0.00102146	1.21443	0.910633	0.903234	-0.274645	-0.0750564	-1.01144	-1.66613
COPS6	1.02925	0.637224	0.987542	0.244817	-0.0909673	-0.00888676	-0.863805	-1.93517
CORO1B	0.757651	0.809264	1.06025	0.476963	-0.0716124	-0.101101	-1.23389	-1.69752
CRLF1	-0.683019	1.32979	0.141175	1.76422	-0.648064	-0.68051	-0.588804	-0.634792
CRYAB	-0.621865	1.53306	1.31134	0.611109	-0.593321	-0.477236	-0.747517	-1.01557
CSF1	-0.348482	1.1559	1.02862	1.36039	-0.580068	-0.842192	-0.80302	-0.971149
CSRP1	-0.29848	0.996467	0.741463	1.69234	-0.655043	-0.721559	-0.793576	-0.961611
CTNNB1	-0.469168	1.10469	1.33516	1.13431	-0.841627	-0.893618	-0.534479	-0.835268
CTSB	-0.646336	1.20956	0.837532	1.49494	-0.750762	-0.877518	-0.48197	-0.785448
CTSH	-0.366619	0.749785	1.00557	1.69631	-0.835197	-0.618995	-0.769465	-0.861389
CUEDC2	0.859211	1.0066	1.04351	0.511196	-0.154191	-0.645564	-1.20194	-1.41883
CUNH16orf74	1.88577	0.503461	0.391938	-0.548659	0.322748	-0.313983	-1.01732	-1.22396
CXCL16	0.090782	0.163479	1.47303	1.48357	-0.874232	-0.73184	-0.860183	-0.744609
CYTH2	0.173803	0.706961	1.07858	1.19295	-0.25501	-0.23236	-1.00567	-1.65925
DCTN2	0.139258	1.11379	0.913236	1.15874	-0.348157	-0.694776	-0.71943	-1.56266
DCTN3	-0.00167128	1.04212	1.36657	0.630076	-0.438336	-0.112887	-0.821721	-1.66415
DDIT3	1.28996	0.509207	1.27296	0.487914	-0.727138	-0.846516	-0.989223	-0.997165
DDIT4	-0.377697	1.75016	0.698113	0.940125	-0.619842	-0.798665	-0.537773	-1.05442
DEGS1	-0.364939	0.921611	1.25551	1.36557	-0.732561	-0.899869	-0.638543	-0.906773
DHRS3	0.371289	1.04426	1.40955	0.726849	-0.843209	-0.646055	-1.01167	-1.05102
DLL1	0.668524	1.10656	1.01806	-0.00904013	0.558418	-0.704282	-1.27406	-1.36419
DPEP1	-0.641738	0.820639	0.629165	1.91449	-0.682769	-0.663959	-0.679873	-0.695956
DPP7	-0.0764439	1.29777	1.05074	1.09648	-0.654028	-0.659068	-0.907143	-1.1483
DRAXIN	-0.637602	1.80433	0.592319	1.02459	-0.698958	-0.702032	-0.689296	-0.693346
DST	0.0215466	1.20465	0.734204	0.851338	0.480494	-0.581226	-1.21219	-1.49881
DUSP14	-0.403244	1.48078	0.92138	0.867093	-0.049737	-0.478472	-0.969125	-1.36868
DUSP2	-0.455101	0.475459	1.1225	1.78052	-0.735146	-0.733307	-0.726708	-0.728213
DYNLL1	0.715611	1.28085	1.05148	0.409741	-0.493014	-0.495574	-1.09863	-1.37047
ECE1	-0.8005	1.67407	0.401328	1.3024	-0.676525	-0.487595	-0.654652	-0.758528
EDF1	0.363723	1.10953	1.06167	0.656837	-0.303789	-0.130265	-1.09048	-1.66723
EEF1D	1.25254	0.728123	0.433584	-0.222099	0.571019	0.103037	-1.10189	-1.76431
EEF1G	1.59927	0.203535	0.301299	-0.454157	0.874365	-0.00132271	-0.981669	-1.54132
EFEMP1	0.774474	1.41778	0.91096	0.515464	-0.993786	-0.813497	-0.857864	-0.953531
EFNA1	-0.886107	0.913866	0.976456	1.37029	0.26123	-0.563886	-0.946402	-1.12544
EFNA4	-0.622495	1.02109	1.21607	1.36174	-0.703048	-0.697842	-0.703133	-0.872384
EHD1	-0.195433	1.22266	1.28695	0.981382	-0.666938	-0.624041	-0.956746	-1.04783
EIF1	-0.0298388	1.03309	1.39646	0.548565	-0.290188	0.00566978	-1.17566	-1.48809
EIF2S3	1.0999	0.931328	1.14212	0.42809	-0.67417	-0.767561	-0.907605	-1.2521
EIF3F	1.2293	0.585967	0.676521	-0.219847	0.674484	-0.080419	-1.2445	-1.62151
EIF3G	1.0523	0.782594	0.653687	0.354059	0.277802	-0.0840331	-1.38894	-1.64747
EIF3I	1.33025	0.460254	0.780026	-0.138706	0.369717	0.0466935	-1.11121	-1.73703
EIF3K	1.12779	0.752784	0.572954	-0.0274091	0.496435	0.0854501	-1.33877	-1.66923
EIF4A1	0.716504	1.17996	0.888482	0.592263	-0.181731	-0.542616	-1.09423	-1.55864
EIF4A2	0.945238	0.569435	1.30788	0.73477	-0.775624	-0.662502	-0.709	-1.4102
EIF4A3	0.899806	0.878792	0.851638	0.359772	-0.285921	0.18582	-1.07666	-1.81325
EIF6	0.913395	1.07948	0.406104	0.373271	0.107258	0.100273	-1.14703	-1.83274
ENO1	1.4234	-0.0721022	-0.101037	-0.412903	1.52017	-0.198985	-0.846994	-1.31154
EPHB6	-0.194748	1.12902	0.813904	1.45323	-0.451295	-0.632632	-0.875253	-1.24222
EPHX1	-0.586833	0.541759	0.984734	1.26198	0.0622583	0.231676	-0.687284	-1.80829
ERRFI1	0.915823	1.08573	0.317218	0.623159	0.28247	-0.462524	-0.941728	-1.82015
ETS1	-1.09804	1.50825	0.375502	1.24581	-0.583201	0.0600266	-0.338728	-1.16962
F3	-1.33497	0.982005	0.6986	1.55276	-0.765666	-0.288998	-0.0164571	-0.827276
FADS3	-0.390196	1.38872	1.00645	1.16336	-0.62001	-0.79957	-0.868289	-0.880461
FAM110A	0.00810246	1.12044	1.11736	0.973138	-0.36572	-0.369972	-0.929488	-1.55386
FAM20C	-0.691693	1.2174	0.468258	1.72407	-0.660267	-0.687625	-0.671022	-0.699121
FAM89B	-0.39983	0.798419	1.15559	1.48816	-0.33998	-0.647479	-0.970166	-1.08472
FDFT1	-0.134201	1.18543	0.817179	1.16825	-0.670538	0.0807683	-1.00619	-1.44069
FDPS	1.00753	0.807944	0.355553	0.178351	-0.233528	0.812029	-1.16922	-1.75866
FHL2	-0.514698	1.03949	0.698641	1.72537	-0.664964	-0.706652	-0.742379	-0.834804
FILIP1L	-0.349277	-0.0789404	0.0654913	2.41051	-0.550597	-0.448028	-0.48793	-0.561227
FJX1	-0.919759	0.585845	1.63536	1.14319	-0.893484	-0.303541	-0.340239	-0.907373
FLNA	-0.675324	1.41863	0.529773	1.5091	-0.703976	-0.584804	-0.645017	-0.848384
FLNB	-0.421431	1.39069	0.699539	1.41549	-0.837077	-0.68117	-0.735778	-0.830266
FMO2	-0.458996	0.311184	0.309726	2.26385	-0.591934	-0.601224	-0.616305	-0.616305
FN1	-0.671436	1.95176	0.281608	1.00451	-0.670662	-0.669168	-0.641768	-0.58484
FSCN1	0.467132	1.17207	0.824127	0.645107	0.344589	-0.77495	-1.27837	-1.3997
FST	1.12089	0.785933	1.15947	0.564837	-0.626586	-0.80035	-1.1096	-1.09459
FSTL3	-0.692211	1.3113	0.768776	1.47044	-0.657275	-0.739772	-0.755155	-0.706107
FTL	-0.0459606	0.732411	0.739012	0.0694766	1.1836	0.271955	-1.27166	-1.67884
FXYD5	0.066669	0.646046	0.812998	1.39032	0.272696	-0.514406	-1.15113	-1.5232
GADD45A	-0.398977	0.973189	1.20591	0.66224	-0.205357	0.331917	-0.760585	-1.80834
GADD45B	-0.971441	0.784555	1.26047	1.25617	-0.519906	0.0448072	-0.551923	-1.30273
GALNS	0.177986	1.38186	0.901407	0.788426	-0.0178273	-0.787099	-1.13192	-1.31283
GAPDH	1.34901	0.52819	0.444749	-0.128091	0.805827	-0.221744	-1.13406	-1.64389
GGT6	-0.708126	1.57639	0.663937	1.24998	-0.480774	-0.671721	-0.818028	-0.811653
GLRX5	1.67672	0.364238	0.60873	-0.331305	0.239724	0.0383172	-1.02804	-1.56838
GLS	-0.718239	1.6346	0.504903	1.23271	-0.827072	-0.437758	-0.380584	-1.00856
GNAI2	0.228173	0.93197	0.951402	1.02246	0.108417	-0.518018	-1.10002	-1.62438
GNB2	-0.00736487	1.08448	1.10938	0.486616	0.338544	-0.160018	-1.15174	-1.69989
GORAB	-0.832457	1.49128	0.279768	1.45746	-0.942765	-0.67015	-0.0479785	-0.735152
GPAA1	0.663635	0.78188	0.923193	0.652845	-0.000821965	-0.0338463	-1.17105	-1.81584
GPC1	-0.644069	1.44469	0.654131	1.41462	-0.649526	-0.730338	-0.697768	-0.791739
GPR87	-0.271062	1.18712	1.03177	1.20883	-0.442911	-0.449542	-1.00993	-1.25428
GPX1	1.85672	0.0454285	0.312101	-0.404444	0.812018	-0.456119	-0.886628	-1.27907
GPX2	2.09024	0.123013	-0.0147307	-0.635116	0.623157	-0.349538	-0.833875	-1.00315
GRB10	-0.578835	1.31299	0.894745	1.33267	-0.48128	-0.762122	-0.664224	-1.05394
GRIN3B	-0.221671	1.30713	1.16793	0.707235	0.0400891	-0.510728	-1.15669	-1.33329
GSS	0.658355	1.03647	0.941447	0.658081	-0.4236	-0.14689	-0.999886	-1.72398
GZMA	-0.400674	1.35468	1.13457	0.9007	-0.132121	-0.61847	-1.12126	-1.11742
HAX1	1.29028	0.645161	0.586143	0.219255	0.238339	-0.0396121	-1.1974	-1.74217
HERPUD1	1.65306	0.403097	0.98242	0.257942	-0.579158	-0.558206	-0.861364	-1.29779
HES1	1.09825	-0.338702	0.904286	1.47297	-0.957873	-0.385861	-0.80219	-0.990879
HEXB	-0.213551	0.590561	1.19915	1.60043	-0.615964	-0.718097	-0.838293	-1.00423
HNRNPA0	0.38922	1.21942	0.536254	0.860617	-0.0655553	-0.147662	-0.944068	-1.84822
HOMER3	-0.10866	1.32788	1.08927	0.846318	-0.19188	-0.508919	-1.13965	-1.31436
HR	-0.75671	1.72326	0.595949	0.920116	-0.0902886	-0.363506	-0.844613	-1.18421
HRAS	0.696211	1.26619	0.964563	0.442105	-0.284342	-0.455041	-1.1722	-1.45748
HSD17B11	-0.68275	1.49369	1.05783	0.853282	-0.725882	-0.311982	-0.387588	-1.2966
HSPA13	-0.6992	1.49829	0.752431	1.25995	-0.904285	-0.856522	-0.593569	-0.457095
HSPA5	0.588941	1.31775	0.861479	0.756056	-0.587434	-0.497276	-1.08763	-1.35189
HSPB1	-0.657128	0.629831	0.400005	1.49983	0.912494	-0.520107	-0.915807	-1.34912
HTRA1	-0.333185	1.28155	1.07633	1.19969	-0.639474	-0.77319	-0.883873	-0.927847
ICAM1	0.315382	0.89103	0.77977	1.53953	-0.944083	-0.936279	-0.881416	-0.763934
ID3	-0.271084	0.621744	1.5507	0.643579	0.100294	0.0382972	-1.10845	-1.57508
IER2	0.358506	0.914933	1.02881	0.88179	-0.633518	0.135513	-1.05039	-1.63565
IER3	2.02138	0.222555	0.434421	-0.540631	-0.122937	0.120799	-0.876241	-1.25935
IER5L	0.261064	1.36987	1.0341	0.764199	-0.470034	-0.606981	-1.02429	-1.32793
IFFO2	0.991339	1.23211	0.444599	-0.195314	0.643446	-0.420842	-1.20664	-1.4887
IFI6	0.620132	-0.552747	0.129861	0.0776667	2.09215	-0.623536	-0.847388	-0.896138
IGFBP3	0.977377	0.466325	1.70075	0.198068	-0.755866	-0.616956	-0.941932	-1.02776
IGFBP7	-0.852868	1.10455	0.93933	1.35134	-0.452294	-0.0787267	-0.770498	-1.24084
IL32	-0.667716	1.48307	1.07265	1.02687	-0.853639	-0.634728	-0.729632	-0.696886
ILF2	-0.0611105	0.824043	1.04473	1.39577	-0.566765	-0.27317	-0.971178	-1.39232
IRS2	2.02723	0.251272	0.456608	0.400435	-0.776286	-0.771743	-0.788679	-0.798837
ITGB1	-0.81422	1.38718	0.220995	1.6818	-0.610953	-0.663447	-0.615593	-0.585759
ITGB3	-1.12493	1.32453	-0.167879	1.76706	-0.384196	-0.54337	-0.495266	-0.375939
ITGB4	-0.427143	1.44055	0.877024	1.18366	-0.436215	-0.695282	-0.895216	-1.04738
ITGB6	-0.892716	1.44418	0.815075	1.25539	-0.953524	-0.715477	-0.445512	-0.507412
ITM2C	-0.734155	1.21863	1.23719	1.10776	-0.926412	-0.497017	-0.453506	-0.952495
JAG1	-0.546672	1.30971	0.996115	1.28723	-0.682852	-0.724146	-0.787134	-0.852255
JPT1	-0.459263	1.43438	1.17248	0.930218	-0.505349	-0.726588	-0.971318	-0.874559
JUN	1.22118	0.830909	1.14957	0.322874	-0.771723	-0.509922	-1.01736	-1.22553
JUNB	0.526604	0.164584	1.59756	0.0598996	0.230441	0.105064	-0.855596	-1.82856
KCNN4	1.18641	0.447816	0.931773	0.366848	0.203828	-0.254126	-1.18785	-1.6947
KDM5B	-0.546984	1.41021	0.93105	1.2173	-0.817636	-0.547267	-0.682513	-0.964157
KLF6	1.34796	0.659212	0.256469	0.416721	-0.287644	0.321293	-0.791276	-1.92274
KLF7	-0.644933	1.31699	0.766278	1.34484	-0.322917	-0.436136	-0.776689	-1.24743
KRT18	0.158911	1.09135	0.823698	1.37491	-0.869665	-0.52105	-0.84331	-1.21485
KRT19	0.650129	0.551217	0.73831	-0.0134443	0.427979	0.635588	-0.915371	-2.07441
KRT5	0.98871	0.630356	1.17804	0.185375	0.414118	-0.822406	-1.1424	-1.4318
KRT7	-1.57753	0.944711	0.359206	1.41054	-0.622702	0.451974	-0.0132673	-0.952929
LAMA3	-0.697059	1.59264	0.207603	1.49367	-0.676563	-0.74511	-0.58469	-0.590489
LAMA4	-0.704954	1.43509	0.959261	1.1989	-0.736762	-0.724909	-0.71799	-0.708644
LAMB3	-0.925551	1.49294	0.541863	1.3827	-0.53318	-0.934042	-0.395663	-0.629071
LAMP1	-0.497682	1.21887	1.22161	1.11624	-0.433387	-0.794867	-0.787344	-1.04345
LAMTOR1	0.737186	0.801236	1.20135	0.369762	-0.146853	-0.137655	-1.09335	-1.73167
LAPTM4A	-1.36451	1.04451	0.653954	1.48128	-0.608224	-0.328935	0.0908885	-0.968965
LCP1	-1.2853	0.760581	-0.0614289	2.01636	-0.677213	-0.435713	-0.133864	-0.183432
LDHA	1.66146	-0.0629949	0.132156	-0.593091	1.09227	0.0272736	-0.878194	-1.37888
LDHB	0.830074	1.57322	0.552736	0.592246	-0.779208	-0.846552	-0.898668	-1.02385
LIMA1	-0.103841	1.49146	0.454837	1.36679	-0.76515	-0.576469	-0.815556	-1.05207
LMAN2	0.734324	0.961	1.07168	0.606341	-0.306912	-0.397284	-1.01293	-1.65621
LMNA	0.0160621	0.899078	1.41515	1.06831	-0.789899	-0.611298	-0.832843	-1.16456
LOC101670497	0.797554	0.732638	0.780474	0.278566	0.40239	0.117069	-1.29665	-1.81204
LOC101671020	0.456443	0.925276	0.774604	1.08345	-0.222578	-0.226107	-1.10753	-1.68356
LOC101671395	-0.477275	0.963808	0.966457	1.49718	-0.142064	-0.949179	-0.83253	-1.02639
LOC101672555	-0.732936	1.46295	1.18287	0.936857	-0.784884	-0.615841	-0.707375	-0.741639
LOC101672835	-1.06879	0.680662	0.819448	1.77773	-1.00247	-0.597232	-0.217319	-0.392032
LOC101675486	-0.675229	1.24144	1.16992	1.08594	-0.492059	-0.285214	-0.879487	-1.16531
LOC101675626	0.151581	1.66047	0.753953	0.763616	-0.41804	-0.803599	-0.94003	-1.16795
LOC101676103	-0.631178	1.61916	0.437997	1.06184	-0.0700707	-0.272206	-0.698665	-1.44688
LOC101676730	1.79572	0.214145	0.251946	-0.428476	0.358988	0.309173	-0.996533	-1.50496
LOC101678227	1.6645	0.696434	0.706089	0.353018	-0.612409	-0.757278	-0.837124	-1.21323
LOC101678249	-0.143026	1.1172	1.22071	0.397607	-0.365913	0.405864	-0.916413	-1.71603
LOC101679032	-0.463796	1.67633	0.71705	1.06324	-0.505706	-0.812795	-0.759454	-0.914879
LOC101679442	-0.637153	0.013862	0.508712	2.27312	-0.564819	-0.560471	-0.494168	-0.539088
LOC101679740	-0.717418	1.23951	1.56565	0.673634	-0.383349	-0.70409	-0.827989	-0.845947
LOC101679831	-0.244799	1.31761	0.86758	1.33195	-0.820679	-0.813214	-0.827523	-0.810918
LOC101679871	-0.0845093	0.837156	0.808739	1.71015	-0.656691	-0.836657	-0.865399	-0.912792
LOC101679966	-0.292596	1.28365	0.820755	1.38134	-0.817232	-0.577025	-0.717668	-1.08122
LOC101680276	0.418707	0.864534	0.184681	0.654734	-0.259026	0.999839	-0.958459	-1.90501
LOC101680899	-0.920606	0.0342318	0.525508	2.17953	-0.79893	-0.614176	-0.319112	-0.0864445
LOC101681626	-0.970283	1.46589	0.798071	1.19747	-0.974717	-0.778624	-0.440896	-0.296909
LOC101684668	-0.993276	1.09945	0.773564	1.5908	-0.760745	-0.816616	-0.321902	-0.571276
LOC101686051	-0.179575	1.41919	1.09413	0.993593	-0.798331	-0.848522	-0.839193	-0.841285
LOC101686987	-0.851838	1.26306	1.27643	1.04128	-0.824369	-0.4578	-0.601316	-0.845444
LOC101687332	-0.270166	0.997691	0.943976	1.54277	-0.660029	-0.694032	-0.849856	-1.01036
LOC101687698	-0.179391	0.885483	1.20109	1.40784	-0.794031	-0.790805	-0.808246	-0.921943
LOC101689975	0.66975	1.27648	0.665299	0.615921	-0.155755	-0.261877	-1.23215	-1.57767
LOC101690213	-0.687676	1.06237	1.28005	1.23503	-1.0493	-0.668177	-0.588761	-0.583542
LOC101691886	-0.437551	1.37051	0.800642	1.02389	-0.3817	-0.00769563	-0.802459	-1.56563
LOC101692091	0.361047	0.606037	0.880711	0.16772	1.11544	-0.231355	-1.13596	-1.76364
LOC101693255	0.103245	1.09904	1.16322	0.97757	-0.231438	-0.851026	-0.865994	-1.39462
LOC101694055	0.860653	0.757692	0.901431	0.620711	-0.0391723	-0.259662	-0.984441	-1.85721
LOC106003392	2.4295	-0.115475	-0.138133	-0.150211	-0.395136	-0.538194	-0.554372	-0.537982
LOC106006904	1.91099	0.440561	0.101258	-0.22147	0.246441	-0.0629553	-0.968294	-1.44653
LOC123387558	-1.13432	-0.101187	0.927715	1.9378	-0.803086	-0.512787	0.0979849	-0.412123
LOC123390887	-0.672832	0.957937	-0.0434564	2.06455	-0.537233	-0.449111	-0.614907	-0.704951
LRIG3	-0.143496	1.28153	0.963662	1.25771	-0.85384	-0.879868	-0.781646	-0.844053
LUZP1	0.041726	1.5194	0.949276	0.674707	-0.552465	-0.446323	-0.624696	-1.56162
LY6E	-0.307106	0.467037	1.37678	1.00845	0.233433	-0.0778942	-1.16648	-1.53422
MAD2L2	-0.0390832	1.53231	1.01263	0.827504	-0.524994	-0.786847	-0.976806	-1.04471
MAF	-0.615615	0.794762	0.324803	2.05932	-0.63316	-0.658753	-0.640358	-0.631001
MAFB	-0.901405	1.36189	1.26757	0.936783	-0.47919	-0.63763	-0.690171	-0.857846
MALT1	-0.0439917	1.09301	0.806002	1.43061	-0.480462	-0.582311	-0.928849	-1.294
MANF	1.03512	1.21737	0.64226	0.472302	-0.25044	-0.486103	-1.1538	-1.47671
MAP4K4	-0.707016	1.86237	0.311089	1.10287	-0.467458	-0.651208	-0.616117	-0.834526
MARCKSL1	-0.206574	1.12324	1.25286	1.15078	-0.856622	-0.974988	-0.676503	-0.812191
MCL1	0.292865	0.922967	0.437467	1.58421	-0.1761	-1.2481	-0.653213	-1.16009
MDH2	1.11177	0.661695	0.558552	0.00813552	0.357267	0.293216	-1.09004	-1.90059
MDK	-0.885443	1.39387	1.21476	0.934356	-0.990546	-0.642315	-0.565779	-0.458906
MDM2	-0.480159	1.19209	1.21146	1.19855	-0.840824	-0.719998	-0.768842	-0.792279
MDM4	-0.371076	1.49982	0.597163	1.26049	-0.936254	-0.391911	-0.466935	-1.1913
MED11	0.314213	1.3433	0.997392	0.860135	-0.634509	-0.601742	-1.11657	-1.16222
MEGF6	-0.672119	1.57934	0.781575	1.14072	-0.594182	-0.468641	-0.817859	-0.94883
METTL27	1.28786	0.983648	0.733302	0.620727	-0.670381	-0.739674	-1.10102	-1.11447
MFGE8	-1.10411	0.897924	0.677695	1.02282	0.983658	-0.349601	-0.825027	-1.30336
MLF2	-0.0256108	1.18965	1.22048	0.978675	-0.528371	-0.614305	-1.02427	-1.19625
MNDA	0.918377	1.34588	0.621873	0.488406	-0.264288	-0.512067	-1.21972	-1.37846
MPG	0.570238	1.30791	0.958849	0.51781	-0.34124	-0.383992	-1.1483	-1.48128
MRPL2	0.146383	1.1627	1.32702	0.732785	-0.437026	-0.563441	-1.09586	-1.27255
MRPL28	0.72435	1.02837	0.933729	0.566256	-0.456903	-0.145181	-0.834106	-1.81651
MRPS2	1.42039	0.553468	0.757573	0.0186015	0.203269	-0.14865	-1.1727	-1.63195
MRPS26	0.512681	1.13663	0.975757	0.569938	-0.36729	-0.0118558	-1.22253	-1.59333
MSRB1	0.690219	1.03829	0.949549	0.513739	0.0696928	-0.414534	-1.26424	-1.58271
MYH9	-1.20154	1.32832	0.579554	1.43657	-0.85207	-0.688537	-0.227741	-0.374552
MYL6	-1.35762	1.27149	0.669679	1.37735	-0.836924	-0.202742	-0.340743	-0.580483
MYL9	-0.665114	1.06986	0.58849	1.77455	-0.732725	-0.688006	-0.664507	-0.682548
NAV2	-0.436384	1.73065	0.629966	1.07809	-0.772574	-0.761014	-0.752505	-0.716235
NBL1	-0.379907	0.972338	1.52479	1.02788	-0.804526	-0.640475	-0.735867	-0.964231
NCKAP5	-0.445013	1.49005	0.702867	1.31641	-0.722633	-0.730914	-0.82777	-0.783006
NDUFS2	1.23484	0.699748	0.684898	0.0783209	0.193635	0.0212833	-1.11698	-1.79575
NEDD9	-0.92622	0.841161	1.22505	1.44652	-0.967398	-0.680322	-0.501263	-0.437529
NFKBIA	1.16608	0.727582	1.0412	0.0628464	0.102907	-0.320456	-1.24021	-1.53995
NINJ1	0.673679	0.810445	0.955419	0.714216	0.125267	-0.359007	-1.28887	-1.63115
NME1	1.21184	1.15596	0.665626	0.313656	-0.302453	-0.467974	-1.17947	-1.39719
NSMCE4A	0.0597702	1.12533	1.14423	1.00742	-0.445074	-0.469586	-1.04665	-1.37544
NT5C	1.08707	0.988705	1.04598	0.0673037	-0.192305	-0.323849	-1.21794	-1.45496
NUAK1	-0.682954	1.63553	1.13419	0.7468	-0.761448	-0.720859	-0.708137	-0.643125
NUDC	0.861869	1.07856	0.770777	0.302627	-0.180196	0.0666018	-1.16236	-1.73788
NUDT14	0.601942	1.26936	1.06965	0.689424	-0.683098	-0.811522	-1.09051	-1.04524
NUDT5	0.834765	0.917431	1.16656	0.259134	-0.0225573	-0.383395	-1.23741	-1.53453
OAZ1	1.03768	0.75508	0.802421	0.0561539	-0.721669	0.720437	-1.04693	-1.60317
ODC1	-0.00152962	-0.0813565	0.806871	1.16817	0.815775	0.0373887	-0.85188	-1.89344
OS9	-0.798316	1.46505	0.686107	1.36945	-0.647075	-0.747462	-0.588682	-0.739074
P4HA2	-0.949041	2.01296	0.468928	0.634445	-0.244311	-0.389703	-0.628991	-0.904283
P4HB	0.0508313	1.52477	0.628595	1.10489	-0.768416	-0.477989	-0.79648	-1.2662
PALLD	-0.525303	1.74139	0.681284	1.03484	-0.664515	-0.742982	-0.745119	-0.779595
PANK4	1.16906	1.02561	0.896823	0.593925	-1.04661	-0.904171	-0.926323	-0.808316
PAPPA	-0.667782	0.895351	0.411031	1.96987	-0.675468	-0.664512	-0.653398	-0.615088
PAWR	-0.984791	1.48721	0.779248	1.2096	-0.90087	-0.361375	-0.45543	-0.773596
PBX1	0.285402	1.80029	0.741769	0.534444	-0.902955	-0.891651	-0.744628	-0.822674
PCNA	0.394247	1.70404	0.567663	0.489892	-0.305011	-0.396012	-0.986952	-1.46787
PDCD6	0.806089	0.602697	1.04999	0.31927	0.264136	-0.0269945	-1.21918	-1.79601
PDGFA	-0.77171	1.08797	1.02921	0.459952	0.271839	0.461759	-0.800712	-1.7383
PDGFB	-0.684487	0.354978	0.260498	2.26222	-0.60006	-0.598874	-0.5562	-0.438069
PDIA3	-0.801338	1.64931	0.147092	1.17841	-0.621883	0.078342	-0.311927	-1.31801
PDIA6	-0.278561	1.61679	0.685102	1.08183	-0.74156	-0.448961	-0.752027	-1.16261
PDLIM1	1.82133	0.328096	0.518642	-0.165623	0.299629	-0.333414	-1.11062	-1.35804
PDLIM7	-0.325262	1.18071	0.595536	1.60242	-0.397384	-0.673165	-0.971597	-1.01126
PDPN	-0.327814	1.46911	1.00502	1.00832	-0.403193	-0.799765	-0.995175	-0.956507
PDZK1IP1	0.465395	1.28611	0.726003	1.07186	-1.22427	-1.0872	-0.562678	-0.675226
PFN1	-0.0717448	1.28749	0.762641	0.769741	-0.0108156	0.0771825	-1.09394	-1.72056
PGD	0.986043	0.463504	0.811684	0.861222	-0.117877	-0.124951	-1.09577	-1.78385
PGLS	1.09341	0.587539	0.740292	0.0420613	0.349607	0.204703	-1.19871	-1.8189
PHLDA3	0.155292	1.01456	1.31927	0.978315	-0.645339	-0.636537	-0.953132	-1.23243
PIN1	0.0867439	1.45902	0.915826	0.912101	-0.514451	-0.590537	-1.07883	-1.18987
PKM	1.03005	0.239748	0.0265779	-0.222272	1.61835	-0.250134	-0.931903	-1.51041
PKP1	0.0775442	1.3949	0.382709	0.346456	0.89854	-0.374408	-1.11855	-1.60718
PLOD2	-0.996961	1.56632	0.629796	1.25495	-0.750166	-0.572279	-0.406806	-0.724856
PLP2	0.29423	1.26043	0.914394	0.442617	-0.022908	-0.00261824	-1.19081	-1.69534
PLSCR3	-0.421729	1.66163	0.713443	1.09763	-0.693028	-0.828784	-0.690388	-0.838772
PMAIP1	1.23391	0.474183	0.761529	1.01558	-0.420463	-0.636545	-0.978244	-1.44995
PMEPA1	-1.06403	1.18076	0.779142	1.5354	-0.619352	-0.597565	-0.48243	-0.731928
POFUT2	-0.505569	1.72029	0.670494	1.05454	-0.821212	-0.656797	-0.573922	-0.887822
PON2	-0.621048	1.40424	0.686267	1.41895	-0.886546	-0.614252	-0.567275	-0.820338
PPDPF	-0.14943	1.07546	1.16611	0.69235	-0.306101	0.218188	-1.02827	-1.66831
PPIA	1.23821	0.840765	0.474732	-0.442243	0.373579	0.341721	-1.20438	-1.62238
PPIB	0.221347	1.35447	1.0153	0.641438	-0.303786	-0.299103	-1.18296	-1.44672
PPIC	-0.623773	1.25306	0.916608	1.24734	-0.372115	-0.267127	-0.837175	-1.31682
PPP1R14B	0.986948	0.702152	0.730175	0.252987	0.473185	-0.110519	-1.30038	-1.73454
PPP5C	-0.026378	1.6765	0.499325	0.608672	0.154608	-0.423287	-0.879275	-1.61017
PRAP1	-0.503863	1.15169	-0.0569763	1.95	-0.636255	-0.634248	-0.634413	-0.635934
PRDX2	1.56083	0.824199	0.889953	0.193954	-0.694144	-0.883594	-0.900918	-0.990278
PRDX6	1.9316	0.433056	0.593016	0.118708	-0.37822	-0.602637	-0.9648	-1.13073
PRMT1	1.36867	0.702543	0.771311	0.280558	-0.19946	-0.190909	-1.09302	-1.6397
PRRG4	0.259776	1.01257	1.00034	1.28394	-0.70143	-0.773311	-1.01983	-1.06205
PRSS23	-0.672556	1.31579	0.760331	1.41311	-0.318881	-0.751232	-0.714964	-1.03159
PSMB1	0.949035	0.820941	0.645238	0.126285	0.326103	0.194159	-1.24639	-1.81538
PSMB10	-0.392236	0.976247	1.44656	0.599895	-0.352708	0.125456	-0.74728	-1.65593
PSMB2	0.468503	1.13043	1.04097	0.477228	-0.129219	-0.14956	-1.17011	-1.66824
PSMB3	0.551073	0.972058	1.21492	0.528396	-0.302726	-0.22585	-1.1392	-1.59867
PSMB5	0.592519	0.680136	1.193	0.618698	-0.187582	-0.047196	-1.04872	-1.80085
PSMB6	1.16655	0.792622	0.818147	0.138253	-0.00864019	0.00208089	-1.24097	-1.66804
PSMB7	0.683807	0.937269	0.977341	0.566461	-0.292561	-0.0694646	-0.977484	-1.82537
PSMC3	0.106955	1.09779	0.959444	1.08745	-0.616078	-0.218673	-0.800826	-1.61606
PSMC4	0.865959	0.813309	1.03714	0.670292	-0.519702	-0.154037	-1.14457	-1.56839
PSMC5	0.701897	0.758506	1.01019	0.558572	-0.445192	0.110773	-0.731652	-1.96309
PSMD13	0.885685	0.922179	0.718923	0.381926	-0.124912	0.132194	-1.00092	-1.91507
PSMD6	0.833633	0.845257	1.06727	0.809968	-0.608636	-0.431891	-1.06491	-1.45068
PSMD8	0.605863	0.937911	0.948915	0.482551	-0.136843	0.113447	-1.13557	-1.81627
PTHLH	-0.235766	1.33436	1.1294	1.07444	-0.86384	-0.765459	-0.804055	-0.869074
PTMS	0.0191739	1.46623	0.889531	1.01129	-0.528262	-0.813944	-0.970637	-1.07338
PUF60	0.733284	0.97089	0.880637	0.775229	-0.108213	-0.464296	-1.26982	-1.51771
PYCR1	0.219374	1.55792	0.851192	0.843906	-0.670864	-0.813727	-0.985148	-1.00266
PYCR2	-0.049018	0.897067	0.701951	0.937028	0.0262935	0.220886	-0.647838	-2.08637
RAB5IF	1.04668	0.954929	0.993356	0.368383	-0.151477	-0.5598	-1.23366	-1.41841
RABAC1	-0.464631	1.48698	0.956481	0.590777	-0.239923	0.156644	-0.982282	-1.50405
RACK1	1.5064	0.110367	0.283767	-0.470102	1.00475	0.11714	-1.01481	-1.53752
RAI14	-0.69738	1.70932	0.676041	1.07885	-0.879144	-0.562365	-0.620425	-0.704893
RALA	-0.300415	1.4533	1.11367	0.901705	-0.662865	-0.491092	-0.874721	-1.13958
RAN	1.28635	0.784857	0.46454	-0.0455266	0.53258	-0.184179	-1.1321	-1.70652
RASSF9	1.23977	0.31121	1.0863	0.914501	-1.23443	-0.917424	-0.653116	-0.746807
RBM3	0.0844892	1.20075	1.16534	0.209783	-0.389662	0.394104	-0.950784	-1.71402
RCC2	0.896149	0.724176	1.19022	0.55924	-0.17863	-0.511601	-1.16733	-1.51222
RDX	-0.768603	1.25546	0.736646	1.50627	-0.932878	-0.611087	-0.399483	-0.786323
RGS12	0.132291	1.57764	0.83758	0.728943	-0.294913	-0.65071	-1.03527	-1.29556
RHOBTB2	-0.383456	1.4648	0.993098	1.0935	-0.704322	-0.757355	-0.856042	-0.850222
RHOC	-0.302546	0.980312	0.767662	1.24385	-0.0520393	0.0703967	-1.09143	-1.6162
RHOD	0.26555	1.05684	0.869393	0.788476	0.126235	-0.254269	-1.04741	-1.80482
RHOV	-0.866733	-0.271782	0.58531	2.07346	-0.689778	0.309385	-0.175022	-0.964844
RNH1	0.586386	1.0433	1.04329	0.808186	-0.583943	-0.33877	-1.05843	-1.50002
RPL10	1.43341	0.219744	0.313785	-0.56027	1.04655	0.114944	-1.08594	-1.48221
RPL13	1.33267	0.49734	0.276839	-0.425639	0.950599	0.101982	-1.18251	-1.55128
RPL29	1.43257	0.180166	0.0704658	-0.59929	1.15787	0.235792	-1.03171	-1.44585
RPL3	1.52362	0.311086	0.779978	-0.242008	0.330908	-0.0145854	-1.03645	-1.65255
RPL8	1.49678	0.43372	0.286511	-0.339284	0.778334	0.0586653	-1.15712	-1.55761
RPLP0	1.43912	0.109531	0.245415	-0.474454	1.00414	0.290174	-1.05917	-1.55476
RPS19	1.17633	0.609395	0.227864	-0.232841	1.08299	-0.0751282	-1.20449	-1.58412
RPS2	1.45375	0.508192	0.591403	-0.18464	0.3104	0.137054	-1.12173	-1.69443
RPS3	1.56519	0.200664	0.137167	-0.662301	0.910428	0.307486	-0.998478	-1.46016
RPS4X	1.44149	0.0513148	0.307733	-0.579654	0.960257	0.386917	-1.03957	-1.52849
RPS5	1.31195	0.250941	0.157991	-0.537062	1.20657	0.207019	-1.17521	-1.42219
RPSA	1.68244	0.198126	0.254442	-0.467707	0.733979	0.113494	-0.999513	-1.51526
RRAS	0.160549	1.18409	1.0449	1.02348	-0.525131	-0.480114	-1.08592	-1.32186
RSU1	-0.370604	0.931721	1.45303	1.13764	-0.600276	-0.657885	-0.985588	-0.90803
RTKN	0.0257094	1.44152	0.880062	1.05542	-0.606525	-0.756249	-0.940959	-1.09898
RUNX1	-0.385902	1.4377	0.854195	1.09199	-0.446005	-0.335483	-0.891319	-1.32518
S100A2	0.0104955	1.30536	1.17205	0.737857	-0.17895	-0.642137	-1.05704	-1.34763
SCAND1	0.0178569	1.17701	1.20859	0.932994	-0.611073	-0.396541	-1.02159	-1.30724
SCOC	-0.419032	1.35626	1.21977	0.993752	-0.819654	-0.909391	-0.701955	-0.719746
SDF4	-0.607491	1.46882	0.988124	0.98079	-0.136305	-0.648186	-0.978527	-1.06722
SDHA	0.980159	0.900585	0.896728	0.243429	-0.402268	0.0857973	-0.833226	-1.87121
SEC11A	0.229766	1.26922	1.09657	0.770606	-0.421341	-0.459087	-1.06643	-1.41931
SELENOM	0.305773	1.20159	1.04798	1.05283	-0.913713	-0.884156	-0.885637	-0.924668
SELENOW	1.02887	0.626638	1.09963	0.636854	-0.0992787	-0.67087	-1.17483	-1.44701
SEMA3E	-0.551552	0.926527	0.429342	1.9256	-0.848956	-0.759234	-0.65768	-0.464052
SERPINA3	-0.261615	0.889833	0.814312	1.71896	-0.660441	-0.815442	-0.848768	-0.836837
SERPINB6	2.15664	-0.195856	0.125742	-0.373682	0.456008	-0.3366	-0.637503	-1.19475
SERPINE1	-0.666376	1.667	0.0111742	1.48799	-0.622268	-0.606649	-0.638895	-0.631975
SERPINH1	-0.57751	1.38849	0.745645	1.3601	-0.372213	-0.724808	-0.828646	-0.991054
SERTAD1	-0.475008	1.04285	1.25014	0.615647	0.0448276	0.179024	-1.02889	-1.62859
SESN1	-0.334052	1.12932	0.834089	1.53707	-0.868262	-0.62526	-0.763474	-0.909425
SESN3	-0.0998583	1.81808	0.520711	0.862524	-0.359579	-0.949434	-0.768974	-1.02347
SFN	-0.502806	1.371	0.48365	0.846141	0.753819	-0.47061	-1.08278	-1.39841
SFRP1	-0.263291	1.54121	0.747133	1.15897	-0.504561	-0.843305	-0.882967	-0.953186
SLC25A11	1.17432	0.615971	0.873206	0.148948	0.113147	-0.0132885	-1.13743	-1.77487
SLC3A2	0.168282	0.543562	1.05566	0.490633	0.87149	-0.154972	-1.24932	-1.72533
SLC52A2	0.695287	1.00242	0.8839	0.722136	-0.276941	-0.279027	-1.0002	-1.74758
SMAD7	-1.10848	1.3418	0.927382	1.25753	-0.548188	-0.48011	-0.567562	-0.822372
SMARCE1	0.0292253	0.825157	1.21296	1.13919	-0.600417	-0.233984	-0.785773	-1.58636
SMC4	-0.132114	1.61806	0.969941	0.839145	-0.767858	-0.829033	-0.830074	-0.86807
SNAI2	-0.164033	1.47233	1.12338	0.832723	-0.49018	-0.767864	-0.942684	-1.06367
SNF8	0.591705	0.804072	1.11437	0.389792	-0.0724339	0.158868	-1.24836	-1.73801
SNRPB	0.8572	0.794762	0.699653	0.631083	-0.141156	0.182508	-1.26697	-1.75708
SOX2	1.723	0.719614	0.72082	0.258326	-0.85544	-0.85544	-0.85544	-0.85544
SOX4	-0.192659	0.781026	0.751274	1.80041	-0.551917	-0.940325	-0.807868	-0.839945
SPARC	-0.823812	1.29416	0.75549	1.46825	-0.82814	-0.780689	-0.676348	-0.408915
SPP1	-0.85263	1.02384	0.284727	1.84976	-0.856633	-0.822198	-0.554032	-0.072837
SRA1	-0.0592122	1.2246	1.03976	0.678943	-0.0696418	-0.0450135	-1.14704	-1.6224
SRGN	-0.377621	1.36754	-0.0959032	1.77972	-0.745909	-0.718616	-0.662644	-0.54657
SRSF3	1.17174	0.550353	0.57045	0.321125	0.206645	0.0214309	-0.782632	-2.05911
SSNA1	1.14466	1.04297	0.718038	0.0590977	-0.00242076	-0.151185	-1.17241	-1.63875
SSR2	0.88167	0.756811	0.523146	0.189655	0.700028	0.0151249	-1.26076	-1.80567
STARD5	-0.540836	0.381915	0.708253	1.59264	-0.157187	0.428266	-0.757101	-1.65595
SULF2	-0.54128	1.64844	0.442772	1.31747	-0.702207	-0.684573	-0.742175	-0.738453
SYT8	-0.0108452	0.987569	1.06144	1.30449	-0.46483	-0.618528	-0.979028	-1.28027
TAGLN	-0.664978	1.27859	0.193906	1.78872	-0.665463	-0.659006	-0.642379	-0.629385
TAGLN2	-0.0283835	1.17719	0.665504	1.14157	0.263427	-0.62815	-1.14341	-1.44775
TALDO1	0.0300477	0.635838	0.802404	-0.0186628	0.0299748	1.26632	-0.836245	-1.90967
TBCB	-0.130886	1.27515	1.08771	0.886888	-0.447266	-0.267586	-0.86593	-1.53808
TCF4	1.69038	0.6764	0.825906	0.234083	-0.793863	-0.808194	-0.912357	-0.912355
TCIRG1	0.278136	1.09902	1.07358	1.12708	-0.66078	-0.88764	-0.950982	-1.07842
TES	-1.10637	0.999307	0.107832	1.83801	-0.917639	-0.725281	-0.106142	-0.0897194
TEX261	0.0140299	1.4553	0.908599	0.864233	-0.478735	-0.400404	-0.928538	-1.43449
TGFB1	-0.661576	1.41672	1.0297	1.14037	-0.614913	-0.647015	-0.746593	-0.916698
TGFBI	-0.253993	1.71671	0.790007	0.916044	-0.891274	-0.777492	-0.724809	-0.775196
TGM2	0.358697	1.11492	1.26714	0.868768	-0.925309	-0.840457	-0.869113	-0.974653
TIMP1	-1.09477	0.549523	0.440801	0.729967	1.00087	0.776067	-0.825432	-1.57702
TINAGL1	-1.10865	1.29389	0.553157	1.55364	-0.673703	-0.629077	-0.356724	-0.632538
TKT	1.63275	0.0818201	-0.0498506	-0.757327	1.25991	-0.119715	-0.860373	-1.18721
TLN1	-0.332603	1.9415	0.386403	0.763221	-0.427255	-0.293213	-0.872807	-1.16525
TMED3	-0.563014	1.14266	1.04405	1.24447	-0.542624	-0.244735	-0.709205	-1.3716
TMEM132A	-0.547136	1.37774	0.684954	1.44408	-0.610447	-0.91033	-0.795131	-0.643724
TMEM147	0.774368	0.759027	0.929522	0.279253	0.356721	-0.0322811	-1.37222	-1.69439
TMSB10	-0.729962	1.51591	0.584236	1.36039	-0.842805	-0.830943	-0.623162	-0.433664
TNFRSF12A	-0.329064	1.04065	1.15226	1.32	-0.574656	-0.610494	-0.860914	-1.13778
TNNI2	-0.382922	1.72528	0.787808	0.927249	-0.851146	-0.73639	-0.577867	-0.892014
TOB1	-0.513478	1.07723	1.16621	1.33195	-0.515425	-0.89181	-0.904091	-0.750594
TOB2	-0.441862	1.02594	0.745045	1.62428	-0.243551	-0.975177	-0.719023	-1.01565
TP53INP1	0.0104839	1.1799	0.918221	1.33763	-0.856843	-0.92447	-0.849356	-0.815557
TPI1	1.35861	0.242423	0.409254	-0.283696	0.563324	0.539518	-1.07108	-1.75835
TPM1	-0.983476	0.917437	0.681512	1.73088	-1.05388	-0.612261	-0.256973	-0.423236
TPM4	-0.766148	1.49571	0.68569	1.29198	-0.915943	-0.363068	-0.562791	-0.865433
TRABD	1.05965	0.977678	0.783782	0.500039	-0.0725965	-0.505208	-1.24234	-1.50101
TRAPPC3	-0.223417	1.28839	1.24727	0.936587	-0.642472	-0.549899	-0.91071	-1.14574
TRIM29	0.693241	1.04696	0.980388	0.863295	-0.335693	-0.853096	-1.13378	-1.26132
TSC22D3	-0.65765	1.31125	0.740183	1.47908	-0.774223	-0.594638	-0.632488	-0.871509
TSPAN13	-0.765135	1.43035	0.808992	1.27405	-0.831789	-0.972977	-0.411018	-0.532466
TSPO	1.39699	-0.517787	1.02662	-0.141722	-0.0334427	0.62878	-0.666714	-1.69272
TUBB	-0.0873763	0.985742	0.759951	1.59594	-0.617139	-0.532049	-0.961614	-1.14346
TUBB4B	-0.0440737	1.2878	0.817334	1.01433	-1.49503	0.0917935	-0.812409	-0.859743
TXNL1	0.121297	1.14291	1.38116	0.642275	-0.575772	-0.323616	-1.00601	-1.38225
U2AF1	0.662361	0.975173	0.910167	0.168007	0.0246416	0.262	-1.20336	-1.79899
UBB	-0.127073	0.749253	1.39782	1.08799	-0.568199	-0.191784	-0.883619	-1.46439
UBC	1.09738	0.503613	1.22124	0.620934	-0.41612	-0.515103	-1.0666	-1.44534
UBE2I	0.147243	1.1184	0.936134	0.798933	-0.152136	-0.118422	-0.891366	-1.83879
UBE2M	1.20336	0.702929	0.687435	0.282609	-0.0312255	0.0752611	-1.11779	-1.80258
UBL4A	-0.00292004	1.57944	1.00792	0.638747	-0.669916	-0.332246	-0.943466	-1.27756
UBXN1	0.646861	0.87343	1.04539	0.501206	0.0586428	-0.19996	-1.18736	-1.73822
UFC1	0.356548	1.08167	1.34335	0.63527	-0.369256	-0.650174	-1.0229	-1.37452
unassigned-gene-2	-0.146107	-0.328681	0.383388	1.39303	-1.72215	-0.209207	1.20235	-0.572626
unassigned-gene-4	0.245067	-0.107148	1.0227	1.42733	-1.75449	-0.402537	0.290585	-0.721507
UPK3BL2	-0.44549	0.353275	0.369936	-0.219006	1.99954	0.148396	-0.967208	-1.23945
VEGFA	1.32201	0.538845	0.733366	0.0749437	0.611203	-0.587643	-1.15376	-1.53897
VIM	-0.634088	0.812595	0.719704	1.86695	-0.728049	-0.685242	-0.574008	-0.777858
VSNL1	0.79055	1.16014	0.924361	0.679972	-0.368487	-0.815203	-0.961674	-1.40966
WBP1	-0.413563	1.00652	1.28689	0.723182	0.178411	-0.191828	-0.966804	-1.6228
WNT5B	-0.667858	1.57137	0.765848	1.19901	-0.672385	-0.705993	-0.740571	-0.749424
YBX1	0.563807	1.07453	1.14587	0.401736	-0.550575	-0.0977784	-0.758542	-1.77905
ZYX	-0.595459	1.44735	0.0733978	1.62162	-0.177696	-0.698185	-0.821837	-0.849188
ABLIM1	-0.78327	-0.939112	-0.904122	-0.718322	0.149712	0.362377	1.36537	1.46737
ACADSB	-0.520364	-0.649032	-0.825494	-0.605985	-0.739907	0.302682	1.46797	1.57013
ACER2	-0.815454	-0.761	-0.663453	-0.213886	-0.570102	-0.116412	1.58838	1.55193
ACO1	-0.568303	-0.859811	-0.85525	-0.609813	-0.00639969	-0.126813	1.16766	1.85873
ADD3	-0.639505	-0.747732	-0.955959	-0.756895	-0.215674	0.429765	1.16962	1.71638
ADGRF1	-0.771538	-1.01743	-0.58514	-0.39701	-0.454332	0.224015	1.73381	1.26762
AFTPH	-0.840515	-0.745804	-0.938108	-0.765897	0.194475	0.259127	1.15171	1.68501
AIG1	-1.01031	-0.84659	-0.617047	-0.610462	-0.117434	0.35121	1.03228	1.81836
AP1S3	-1.0509	-0.834419	-0.74991	-0.586335	-0.10939	0.56329	1.12504	1.64263
AQP3	0.151874	-0.697906	-0.783156	-1.14423	1.50354	1.33842	0.288668	-0.657214
AREG	-0.313697	-0.74339	-0.977156	-1.1341	0.982505	1.71986	0.428111	0.0378679
ARHGAP5	-0.829253	-0.782691	-0.861053	-0.565583	-0.27464	0.351116	1.31873	1.64337
ATOX1	-0.880713	-0.849096	-0.760568	-0.440571	-0.0802511	0.0102886	1.16764	1.83327
ATP13A2	-0.885181	-0.857984	-0.789756	-0.118253	-0.436463	0.0378655	1.51659	1.53318
ATP1B1	-1.50463	-0.537908	-0.534419	-0.457804	-0.227776	0.81361	0.878703	1.57022
ATP5F1E	-0.674133	-0.735686	-0.712926	-0.289588	-0.28371	-0.290624	0.86598	2.12069
ATP5MF	-0.854787	-0.600597	-1.10694	-0.379005	-0.194738	0.260383	1.05109	1.8246
ATP5MJ	-0.808555	-0.753498	-0.989734	-0.343222	0.160586	-0.0637208	0.792254	2.00589
ATP5MK	-0.816548	-0.763703	-0.700137	0.0575602	-0.201766	-0.468311	0.809259	2.08365
ATP6V1B1	-0.66992	-0.659522	-0.5831	-0.383772	-0.627975	-0.244987	1.30857	1.86071
B2M	-0.54351	-1.58656	-0.472258	-0.746022	1.08075	0.37062	0.55915	1.33783
B4GALT5	-0.825935	-0.912737	-0.755847	-0.377111	-0.0883202	-0.0699964	1.22495	1.805
B4GALT6	-0.842753	-0.670402	-0.613898	-0.559996	-0.538549	0.179563	1.21609	1.82995
BCAS1	-0.985977	-0.810553	-0.691461	-0.345513	-0.676322	0.796136	1.36203	1.35166
BCL2A1	-0.850779	-1.15996	-0.875995	-0.755859	1.25503	1.05834	0.746363	0.582869
BOLA3	0.518156	-0.869997	-0.864907	-1.41526	0.809541	0.0228138	0.211225	1.58843
CANX	-0.89672	-0.735013	-1.07641	-0.6423	0.412507	0.148451	1.42343	1.36605
CAPN5	-0.989307	-0.957123	-0.79648	-0.287671	-0.136878	0.229187	1.46329	1.47498
CAST	-1.40039	-0.0319258	-0.962851	-0.342956	-0.148107	0.211414	0.919527	1.75529
CCND2	-1.17943	-0.479556	-0.652587	-0.128512	-0.567593	0.0160807	1.75976	1.23184
CD46	-0.981075	-0.734504	-0.731394	-0.151986	-0.499667	0.0365805	1.50994	1.55211
CDH1	-1.03638	-0.832196	-0.83119	-0.366914	-0.0591779	0.168786	1.43525	1.52182
CDS1	-0.728279	-0.981321	-0.762783	-0.546315	-0.244189	0.266178	1.55178	1.44493
CES1	-0.752613	-0.761852	-0.711577	-0.521167	-0.605276	0.489395	1.00103	1.86206
CFI	-0.983457	-0.794752	-0.759354	-0.446117	-0.569349	0.935523	1.32481	1.29269
CISD2	-0.324401	-0.938654	-1.03072	-1.14752	1.22983	0.487804	0.415429	1.30824
CLINT1	-0.963874	-0.683707	-1.01289	-0.401026	-0.281626	0.524903	1.19612	1.6221
COMMD6	-0.789246	-0.602966	-0.498794	-0.379852	-0.196641	-0.402893	0.629008	2.24138
CORO2A	-0.797671	-0.844597	-0.754188	-0.970926	0.518563	0.19187	0.938943	1.71801
COX1	-0.908813	-0.971649	-0.475104	0.0641738	-0.503544	-0.230352	1.27045	1.75484
COX2	-0.398662	-1.11121	-0.162719	-0.444163	-0.543452	-0.308792	0.943964	2.02503
CPEB4	-0.910072	-0.853485	-0.755762	-0.484011	-0.179893	0.187783	1.29286	1.70258
CPNE3	-0.404365	-0.94744	-1.04325	-1.05796	0.578564	0.32034	1.15035	1.40376
CPT1A	-0.719134	-0.769238	-0.696828	-0.485576	-0.411108	-0.0214131	1.24746	1.85584
CST6	-0.947984	-0.944956	-0.860599	-0.908329	0.689784	0.707479	0.906308	1.3583
CTSS	-0.923809	-0.934359	-0.707171	-0.405552	-0.307911	0.358815	1.21274	1.70725
CUNH19orf33	-1.01174	-0.795311	-0.886649	0.00656039	-0.347924	0.142804	1.10432	1.78794
CX3CL1	-0.720872	-1.19441	-0.714355	-0.188222	0.14064	-0.270848	1.2879	1.66017
CXCL17	-0.926965	-1.0477	-0.720381	-0.0238219	-0.439148	0.321617	1.09829	1.7381
DBI	-0.142623	-1.17874	-1.04934	-0.773929	0.689054	0.0602539	0.676629	1.71869
DDX5	-1.09922	-0.634961	-0.371905	0.308599	-0.947971	-0.0251998	0.928458	1.8422
DEK	0.327556	-0.513739	-1.22354	-1.29955	0.623385	0.0165309	0.359065	1.71029
ECRG4	-0.865247	-0.863263	-0.84756	-0.79131	-0.0250674	0.857972	0.940842	1.59363
EDN1	-0.654932	-0.668418	-0.758572	0.0860137	-0.839099	-0.141451	1.04794	1.92852
EFHD2	-1.38529	-0.553536	-0.744382	-0.632759	0.301518	0.331728	1.23975	1.44297
EFNA5	-0.50141	-0.864478	-1.07001	-0.656248	0.496157	-0.219449	1.11786	1.69757
EGF	-0.621772	-0.615234	-0.598331	-0.423856	-0.538596	-0.189785	0.819867	2.16771
ELF3	-1.11231	-1.04576	-0.878209	-0.294797	-0.0440556	1.10134	1.0625	1.21128
EMC6	-0.737609	-0.26904	-0.584006	-0.581558	-0.465083	-0.170007	0.532271	2.27503
EMP1	0.132293	-0.735313	-1.19506	-1.26584	1.6505	0.58833	0.394814	0.43027
EMP2	-0.392903	-0.844458	-0.835946	-1.21618	1.09088	1.60561	0.369975	0.223018
ENPP3	-0.308214	-0.857168	-0.626814	-0.422439	-0.58121	-0.398067	1.56445	1.62947
ERBB3	-0.731203	-0.855788	-0.768436	-0.477038	-0.258449	0.058182	1.16565	1.86708
ETV1	-0.167059	-1.23665	-1.00567	-0.858067	0.533326	0.13501	1.21356	1.38555
FA2H	-0.82399	-0.839014	-0.760284	-0.512704	-0.23551	0.124079	1.34772	1.6997
FAM107B	0.987569	-0.596148	-1.07738	-1.45784	-0.422853	0.905834	0.879214	0.781606
FAM120A	-0.608986	-0.69149	-1.05508	-0.955529	0.658554	-0.0272503	1.11663	1.56315
FAM174B	-1.03679	-0.972528	-0.994803	-0.439072	0.130672	0.998569	0.927349	1.3866
FAM3B	-0.727316	-0.719407	-0.667126	-0.139432	-0.633666	-0.166012	1.07949	1.97347
FAM3D	-1.05283	-0.893101	-0.835013	-0.593282	-0.0524487	1.40543	1.12019	0.90106
FAU	0.590061	-0.489022	-0.806941	-1.26453	1.7815	0.432624	-0.743094	0.49941
FOS	-0.220598	-0.847504	-0.800722	-1.26833	0.648314	0.186976	0.488097	1.81377
FOSB	0.158424	-1.21871	-1.10211	-1.00903	1.49939	0.450779	0.783516	0.437736
FOXA1	-0.814694	-0.418558	-0.56248	-0.914044	-0.750587	0.605262	1.47056	1.38454
FXYD3	-1.18827	-0.31026	-0.591379	-0.419429	-0.385267	0.00958419	0.869838	2.01518
G0S2	-0.742986	-0.390295	-0.55829	-1.04335	0.806605	2.00997	0.276527	-0.35818
GALNT12	-0.803639	-0.83636	-0.818748	-0.449028	-0.353409	0.395677	0.98797	1.87754
GALNT7	-0.791076	-1.01	-0.845193	-0.349771	0.132177	-0.0961072	1.24549	1.71448
GATA3	-1.27318	-0.848067	-0.625924	-0.59695	0.0476899	0.661226	1.3199	1.31531
GCC2	-1.16381	-0.200254	-0.757978	-0.201206	-0.577015	-0.127619	1.34489	1.68299
GCLM	-1.17274	-0.638015	-0.791899	-0.849168	0.351874	0.461918	1.1568	1.48123
GKN1	-0.845153	-0.807818	-0.893897	-0.976272	0.411109	1.60232	0.804512	0.705198
GNAQ	-0.811723	-0.720708	-0.655123	-0.593879	-0.127405	-0.159701	1.15341	1.91513
GNAS	-0.706378	-0.710072	-0.565611	-0.537656	-0.123304	-0.261861	0.715931	2.18895
GNG5	-1.09928	-0.470453	-0.350693	-0.256133	-0.486769	-0.212247	0.743094	2.13248
GOLGA4	-1.15176	-0.333803	-0.743406	-0.363975	-0.610258	0.217769	1.5105	1.47494
GOLM1	-0.569866	-0.707832	-0.487878	-0.0885603	-0.808634	-0.346745	0.945453	2.06406
GOLM2	-1.04489	-0.665023	-0.695153	-0.457867	-0.451503	0.404915	1.16098	1.74854
GPD1L	-0.593462	-0.889572	-0.800108	-0.462405	-0.280032	-0.0850362	1.35673	1.75388
GRB14	-1.14501	-0.383256	-0.873236	-0.816245	0.0343322	0.512005	0.960371	1.71103
GRHL3	-0.629362	-1.06591	-0.91055	-0.770355	0.466833	0.27788	0.936422	1.69504
GUCA2A	-1.35568	-0.229017	-0.612448	-0.865495	1.23191	1.53041	0.350966	-0.0506484
HCLS1	-0.689905	-0.886352	-0.834012	-0.676015	-0.286719	0.562194	1.06099	1.74982
HINT1	0.20615	-1.00331	-0.841481	-1.52427	1.08764	0.499511	0.437581	1.13817
HMGN3	0.0564479	0.519515	-0.260334	-1.95839	-0.658857	1.0292	0.125835	1.14659
HOMER1	-0.86214	-0.795923	-0.813063	-0.533353	-0.0372044	0.205562	0.864773	1.97135
HOOK1	-0.831895	-0.791452	-0.774866	-0.491818	-0.476369	0.478839	1.11665	1.77091
HOPX	0.445317	-0.916538	-0.573138	-1.71397	0.335591	1.44751	0.410096	0.565135
HPGD	-0.943745	-0.90739	-0.900956	-0.716587	0.572978	0.322821	0.955983	1.6169
HS3ST1	-0.664693	-1.14789	-0.957725	-0.610414	0.433382	0.257391	1.14661	1.54334
HSBP1	-1.39527	-0.433124	-0.462602	-0.604406	0.418938	-0.100224	0.663394	1.91329
IDH1	-1.08493	-0.871987	-0.814987	-0.247419	-0.240416	0.409867	1.26606	1.58381
IFNGR1	-1.18372	-0.723671	-0.689921	-0.0642491	-0.23922	0.0752016	0.893114	1.93247
IL10RB	-1.32751	-0.667184	-0.779422	-0.389407	-0.273022	1.05563	1.26182	1.1191
IL1RN	-0.810407	-0.984077	-0.996059	-0.86011	0.471818	0.874167	1.16617	1.1385
IQGAP2	-1.28454	-0.659472	-0.707883	-0.428269	-0.294381	0.67543	1.19941	1.4997
IRF2BP2	-1.01567	-0.798373	-0.929735	-0.380428	0.0615743	0.133717	1.39055	1.53837
KIAA1522	-0.972981	-0.679455	-0.799591	-0.309902	-0.450426	0.183283	1.38775	1.64132
KRT10	-1.18744	-0.457638	-0.188116	-0.384365	-0.551946	-0.101476	0.818566	2.05242
KTN1	-1.15332	-0.610195	-0.849679	-0.472308	0.159096	0.0546091	1.11923	1.75257
LMO4	-0.854301	-0.749587	-0.769861	-1.2282	0.398234	1.01724	0.985057	1.20143
LOC101669993	-0.651053	-0.704751	-0.678112	-0.345721	-0.342969	-0.317713	0.945806	2.09451
LOC101672021	-0.4533	-0.795903	-1.05793	-0.839153	0.153143	0.234663	0.902498	1.85598
LOC101672598	0.0522742	-1.16623	-0.949576	-0.406837	-0.073912	-0.379569	1.19178	1.73208
LOC101672794	-0.890424	-0.89405	-0.896291	-0.896702	1.04539	1.44159	0.677162	0.413327
LOC101674231	-1.0211	-0.779599	-0.853248	-0.777838	0.228967	0.485093	1.49262	1.2251
LOC101675078	0.285166	-0.858409	-1.25239	-1.37171	0.808746	1.06755	0.841372	0.479673
LOC101675446	-0.772023	-1.02991	-0.881949	-1.02451	0.776008	0.804172	1.09815	1.03006
LOC101676300	-0.595092	-0.883531	-0.977092	-0.940709	0.160826	0.542677	1.14731	1.54561
LOC101677535	-0.600037	-0.784999	-0.906849	-0.727461	-0.0676608	0.185025	0.991318	1.91066
LOC101679224	-0.613376	-0.884708	-0.791296	-0.752635	-0.218609	0.289497	1.25857	1.71256
LOC101679430	-1.35732	-0.317944	-0.396461	-0.497078	0.0778709	-0.474345	1.37127	1.59401
LOC101680018	-0.891821	-0.860718	-0.614737	-0.550813	0.0507801	-0.0778839	1.00527	1.93993
LOC101681748	-0.524412	-0.790162	-1.02452	-1.1974	1.39257	1.02543	0.53736	0.581133
LOC101682302	-0.0502703	-1.18613	-1.09777	-0.536826	-0.112115	0.159003	1.22278	1.60133
LOC101683186	-0.464236	-1.10935	-1.05675	-0.820303	0.286819	0.599814	1.14949	1.41451
LOC101683221	-0.593729	-0.74953	-0.988321	-0.467697	0.0253879	-0.046411	0.735493	2.08481
LOC101685363	-0.00585414	-1.3622	-0.937943	-0.525088	-0.292246	0.384258	1.32145	1.41762
LOC101688663	0.00944355	-0.801813	-0.81975	-0.959002	-0.84514	0.877082	1.09917	1.44001
LOC101688808	-1.2483	-0.867425	-0.800837	-0.556739	0.223978	0.811764	1.04841	1.38915
LOC101690256	-0.808917	-0.633509	-0.439118	0.211915	-0.749556	-0.543459	1.00133	1.96131
LOC101690736	-0.640367	-0.856089	-1.06875	-0.193318	-0.261589	0.287343	0.736927	1.99584
LOC101691097	-0.222925	-1.05944	-0.568962	-1.52273	0.923181	1.25038	0.443488	0.757006
LOC101691637	-0.82356	-0.82356	-0.82356	-0.82356	0.410604	0.184241	0.880077	1.81932
LOC101693169	-0.656652	-0.775688	-0.857803	-0.625509	-0.111389	0.0783497	0.987473	1.96122
LOC101693310	-0.634887	-0.669262	-0.631614	-0.397449	-0.626773	-0.0917091	1.00892	2.04278
LOC101693652	-0.355303	-0.53449	-1.36292	-0.686247	0.57214	-0.0585026	0.50991	1.91541
LOC101694231	0.510329	-0.633922	-1.21686	-1.46838	1.14161	0.756342	0.00232141	0.908562
LOC106005009	-0.403112	-0.315609	-0.617516	-0.772945	2.32259	0.407042	-0.253168	-0.367286
LOC106006622	-0.896079	-0.627542	-0.777555	-0.137936	-0.217166	-0.295831	0.889766	2.06234
LOC123386996	-0.855286	-0.855302	-0.854087	-0.855033	0.432756	0.380657	0.886112	1.72018
LOC123387025	-0.539984	-1.00587	-0.987815	-1.04559	0.890491	0.997779	0.393072	1.29791
LOC123387318	-0.787531	-0.718025	-1.06361	-0.718582	0.176402	0.583379	0.693966	1.834
LOC123388554	-0.721943	-0.551745	-0.733365	0.0690258	-0.655241	-0.271621	0.716597	2.14829
LOC123388619	-0.838557	-0.598041	-0.524528	0.039536	-0.913889	-0.248062	1.61804	1.4655
LOC123388635	-1.10464	-0.245184	-0.437072	-0.00512351	-1.2193	0.248317	1.66711	1.0959
LOC123388636	-0.888225	-0.575585	-0.661721	-0.55397	-0.769832	0.540315	1.35647	1.55255
LOC123389273	-1.01425	-0.879807	-0.736645	-0.999619	0.5877	0.859074	0.785165	1.39838
LOC123390405	0.088445	-0.936937	-1.30719	-0.732571	-0.0185899	0.270607	0.917817	1.71842
LOC123390719	1.13153	-0.53103	-1.1676	-1.48351	1.05997	0.556989	-0.198957	0.632605
LOC123391894	-0.726578	-0.108575	-0.592141	-0.0921272	-1.41446	0.0756828	1.50012	1.35808
LOC123392536	0.661574	-0.616318	-0.91664	-1.23548	1.93564	0.0482933	-0.110677	0.233608
LOC123392595	-1.25071	-0.452552	-0.429807	-0.235261	-0.645228	0.415944	0.581961	2.01565
LOC123393238	-0.826841	-0.798518	-0.801738	-0.790449	1.89332	0.708389	0.567722	0.0481107
LOC123393256	-0.834088	-0.90562	-0.910433	-0.753774	0.119997	0.825025	0.799944	1.65895
LOC123394022	-0.934071	-0.933975	-0.932485	-0.934536	0.865076	0.961065	0.85877	1.05016
LOC123394028	-0.921328	-0.922408	-0.920378	-0.923116	0.779134	1.17458	1.10325	0.630266
LRBA	-0.770347	-0.857215	-0.815313	-0.423209	-0.418186	0.328951	1.77588	1.17944
LRP10	-1.11399	-0.847192	-0.952688	-0.302354	0.718761	-0.131994	1.15474	1.47472
LY6D	-0.75579	-0.645816	-0.641707	-0.498161	-0.666759	1.98707	0.284145	0.937018
LYPD2	-0.768102	-0.757185	-0.70359	-0.592112	-0.432881	0.540909	0.711883	2.00108
MAL	-0.800978	-0.78359	-0.681384	-0.383713	-0.41333	0.0654507	1.01652	1.98103
MAL2	0.207298	-1.18624	-1.19004	-0.931923	0.00878672	0.808629	1.09682	1.18668
MBOAT1	-0.835771	-0.916228	-0.882899	-0.570668	-0.0446983	0.404173	1.15718	1.68891
MGAT4A	-0.677487	-0.812817	-0.775271	-0.673665	-0.324721	0.239764	1.30037	1.72383
MGST3	-0.502448	-1.08872	-0.859783	-1.04843	0.333739	1.43957	1.02175	0.704335
MMP15	-0.787203	-0.758012	-0.650364	-0.250198	-0.362994	-0.222095	0.992941	2.03792
MRPS36	-0.500652	-0.656066	-0.721028	-0.80822	-0.164944	-0.154817	0.965529	2.0402
MSL3	-0.967018	-0.410428	-0.684974	-0.516459	-0.291993	-0.0132433	0.765299	2.11882
MUC1	-0.861477	-1.18397	-1.00844	-0.236902	0.373682	0.239132	1.32436	1.35361
MUC16	-0.704718	-1.00048	-0.883158	-0.0994278	-0.390584	0.0899077	1.70214	1.28632
MX2	-0.788577	-0.846541	-0.775094	-0.375777	-0.375685	0.0720225	1.53385	1.5558
MYCBP2	-0.896317	-0.512756	-0.976964	-1.11925	0.243814	0.901889	0.992916	1.36667
NAP1L1	-0.340586	-0.134348	-1.00048	-1.34297	0.964283	-0.111115	0.211837	1.75338
NCOA7	0.0102112	-0.944672	-1.02702	-1.07479	-0.125962	0.522515	1.07026	1.56946
ND2	-0.341733	-1.20183	-0.869102	-0.763026	0.389161	-0.0235627	1.38325	1.42685
ND5	-0.792195	-0.861085	-0.712744	0.0902933	-0.816222	0.116172	1.42683	1.54895
NDUFA2	-0.931161	-0.480763	-0.672976	-0.310892	-0.46941	-0.011594	0.733489	2.14331
NDUFA4	-0.86214	-0.713428	-0.826553	-0.758446	-0.0989177	0.411628	1.0669	1.78096
NDUFB1	-0.862728	-0.861205	-0.658909	0.242346	-0.353732	-0.43717	1.01384	1.91755
NDUFB2	-0.198807	-0.508405	-0.968457	-0.690323	-0.427219	0.161479	0.416992	2.21474
NDUFC1	-0.824423	-0.643918	-0.655168	-0.377827	-0.228997	-0.179041	0.741604	2.16777
NDUFS5	-0.392457	-0.507094	-0.638033	-1.25364	0.188168	0.403555	0.101501	2.09799
NEBL	-0.869419	-0.844109	-0.747629	-0.144409	-0.475536	0.00719316	1.51299	1.56092
NEK10	-0.539151	-0.878842	-0.79805	-0.664416	-0.495002	0.414332	1.65054	1.31059
NME2	-0.624797	-0.208013	-0.345611	-1.66727	0.222163	1.80777	0.500104	0.315647
NOL7	-0.483599	-0.515587	-0.647708	-1.10859	-0.224764	0.790996	0.151441	2.03781
NOP10	-0.626087	-0.456487	-0.734003	-0.652388	-0.321753	-0.162335	0.789093	2.16396
NRIP1	-1.14604	-0.677328	-0.891198	-0.410294	0.00311032	0.218187	1.418	1.48556
NRN1	-1.4839	-0.30771	-0.422726	-1.22834	0.980403	0.896371	0.895119	0.670779
NT5C3A	-0.620306	-0.894382	-0.803343	-0.657598	-0.224102	0.259061	1.08536	1.8553
OCLN	-0.890898	-0.934398	-0.703016	-0.429314	-0.278057	0.227105	1.50503	1.50355
OST4	-1.02558	-0.555194	-0.742027	-0.202461	-0.268604	-0.135696	0.887452	2.04211
PABPC1	0.360574	-0.701481	-0.802387	-1.83999	0.873263	0.625071	0.957725	0.527229
PADI1	-0.939179	-0.866256	-0.836299	-0.439867	-0.0267519	0.126742	1.41054	1.57107
PAK2	-1.17927	-0.416935	-0.976776	-0.403308	-0.216157	0.337111	1.22528	1.63005
PARD6B	-0.638121	-0.92928	-0.970197	-0.609695	-0.155345	0.495621	1.08196	1.72506
PDE3B	-0.698448	-0.737204	-0.651287	-0.399963	-0.577233	0.00695569	1.09377	1.96341
PLCE1	-0.922149	-0.720266	-0.746416	-0.390228	-0.523395	0.282906	1.44407	1.57548
PLPP1	-0.792765	-0.908569	-0.836269	-0.638164	-0.0476286	0.296089	1.64383	1.28348
PPP2R5A	-1.00608	-1.01269	-0.876904	-0.563184	0.404977	0.384955	1.30004	1.36888
PPP4R4	-0.728351	-0.786886	-0.872626	-0.605189	-0.253042	0.314185	1.10416	1.82775
PRDX1	-1.04148	-0.974609	-0.95526	-0.47658	1.65004	0.566279	0.725487	0.506124
PRKCI	-0.809836	-0.829739	-0.979933	-0.749989	0.119872	0.564986	1.02949	1.65515
PSCA	-1.06778	-1.07107	-0.93949	-0.575587	0.654227	0.996413	0.812814	1.19047
PSME1	-0.504313	-1.08138	-0.852219	-0.764938	0.341572	0.170905	0.845208	1.84516
PTBP3	-1.06099	-0.574946	-0.827753	-0.560093	-0.246029	0.318889	1.3558	1.59513
PTN	-0.843846	-0.818163	-1.15247	-0.574779	0.209836	0.52758	1.07949	1.57235
PTP4A2	-1.04217	-0.747087	-0.861286	-0.689173	0.32354	0.2095	1.24255	1.56412
RAB11FIP1	-0.812653	-0.911433	-0.850131	-0.461594	-0.258826	0.382336	1.21204	1.70026
RABGAP1L	-1.06438	-0.843261	-0.753922	-0.236827	-0.214007	0.148176	1.29442	1.6698
RALBP1	-0.71011	-0.641736	-0.719566	-0.574078	-0.455839	0.0130088	1.18377	1.90455
RBM47	-0.773497	-0.962707	-0.828833	-0.502251	-0.0669379	0.173593	1.23702	1.72362
RBX1	-1.16216	-0.345237	-0.686076	-0.735744	0.167872	-0.0111098	0.81761	1.95484
RELL1	-1.03087	-0.73792	-0.626515	-0.382528	-0.57309	0.396516	1.4324	1.52201
RFK	-0.263298	-1.01197	-0.789474	-0.673194	0.0547537	-0.170566	0.824336	2.02941
RNASE4	-0.796065	-1.07647	-0.804427	-0.531125	-0.109083	0.497171	1.2633	1.55669
RNF19A	-1.25665	-0.380004	-0.575898	0.0419669	-0.7229	0.184631	0.755524	1.95333
ROMO1	-0.999149	-0.575556	-0.806365	0.282504	-0.557961	-0.144065	0.814346	1.98624
RPL14	-0.635033	-1.13595	0.857462	-1.04786	-0.408888	-0.124289	1.54649	0.948063
RPL21	0.59133	-0.496996	-0.628588	-1.6934	1.54973	0.0569423	-0.210512	0.831491
RPL23	1.13237	-0.558246	-0.836514	-1.53456	1.36634	0.0878468	-0.285848	0.628617
RPL23A	-0.471919	-0.429118	-1.10947	-0.933951	0.120199	0.184931	0.627464	2.01186
RPL26	0.71434	-0.415009	-0.707601	-1.68774	1.3686	0.693986	-0.536955	0.570383
RPL31	-0.0639144	-0.370812	-1.60746	-1.24724	0.763426	0.902845	0.769147	0.854011
RPL32	1.11385	-0.597021	-0.515278	-1.53236	1.46692	0.559141	-0.56554	0.0702983
RPL35A	0.524203	-0.188516	-1.79607	-1.15707	0.352559	0.870807	0.329177	1.06491
RPL36AL	-0.696405	-0.0367956	-1.03624	-0.978083	-0.448283	0.550153	0.832999	1.81265
RPL37A	-0.432599	-0.819193	-0.957696	-0.316388	0.779954	-0.593169	0.324366	2.01472
RPS13	1.09868	-0.0983016	-0.860545	-1.51871	1.41226	0.454068	-0.700206	0.212761
RPS26	0.162699	-0.439212	-1.46485	-1.10909	0.739291	0.166572	0.286814	1.65777
RPS27A	0.374167	-0.572053	-0.808178	-1.72883	1.05483	0.692454	-0.142957	1.13057
RPS29	-0.67931	-0.990035	-0.896115	-0.0509822	0.184562	-0.339129	0.767269	2.00374
S100A6	-0.819467	-0.771833	-0.787173	-0.261979	-0.476285	0.112711	1.11937	1.88466
SAMD9L	-0.688633	-1.21136	-0.844653	-0.141638	-0.154008	0.122043	1.34036	1.57788
SAT1	-0.610929	-1.12457	-0.94514	-0.701814	0.258158	0.476478	1.02632	1.6215
SCNN1A	-0.573073	-1.01612	-0.967718	-0.700215	0.189611	0.19577	1.35049	1.52125
SCP2	-1.32336	-0.769964	-0.248807	-0.465248	-0.521251	0.62315	1.52253	1.18295
SEC62	-1.08967	-0.457199	-0.499205	0.238509	-0.596919	-0.522144	1.02403	1.90261
SEM1	-0.938554	-0.664432	-0.326705	-0.372711	-0.249874	-0.488864	1.01742	2.02371
SEPTIN8	-0.899399	-0.550695	-0.595499	-0.248512	-0.621616	-0.15751	1.12561	1.94762
SERF2	-1.41571	0.114803	-0.573902	-0.275476	-0.552997	0.378329	0.318184	2.00677
SH2D4A	-1.04121	-0.827722	-0.827908	-0.622422	-0.136537	0.833209	1.36628	1.25631
SIDT1	-0.837156	-0.710104	-0.689625	-0.736087	-0.115821	0.0920333	1.13414	1.86262
SLC44A4	-0.940999	-1.02147	-0.779797	-0.107799	-0.368574	0.317275	1.50518	1.39619
SMIM22	-1.12171	-1.00602	-0.870699	-0.251439	-0.133331	0.940997	1.11397	1.32822
SOD1	0.0792259	-1.13763	-0.686396	-1.41345	0.801258	1.41564	0.204756	0.736598
SORBS2	-1.03955	-0.683413	-0.659954	-0.422988	-0.346006	0.0855144	1.46458	1.60181
SORL1	-0.854769	-0.929911	-0.871321	-0.671573	0.148882	0.329232	1.37916	1.4703
SPINK1	-0.407118	-0.406969	-0.407015	-0.402795	-0.404805	-0.397257	-0.027264	2.45322
SPTSSB	-0.923081	-0.677792	-0.642465	-0.522568	-0.345442	0.00451063	1.38442	1.72241
SRI	-1.13267	-0.706659	-0.704489	-0.375154	0.179916	-0.213182	1.20691	1.74534
SRRM1	-1.03222	-0.2791	-0.908553	-0.608589	-0.564201	0.585946	1.22975	1.57697
ST6GALNAC1	-0.767452	-0.762661	-0.744036	-0.642917	-0.404676	0.324468	1.72399	1.27329
STOM	-0.797627	-1.04715	-0.990211	-0.797892	1.15414	0.553407	1.24406	0.68128
STYK1	-0.91683	-0.794843	-0.611223	-0.494279	-0.431175	0.195155	1.63783	1.41536
SYT16	-1.18848	-0.575188	-0.686231	-0.585586	-0.0175361	0.0982614	1.29357	1.66119
SYTL2	-1.02879	-0.67942	-0.741981	-0.329358	-0.569453	0.434976	1.63268	1.28134
TAOK3	-1.20872	-0.760117	-0.824363	-0.621948	0.391231	0.349565	1.18973	1.48462
TAX1BP1	-1.36677	-0.108952	-0.606986	-0.388812	-0.583924	0.227578	1.09044	1.73743
TDG	-1.20923	-0.640255	-0.853253	-0.140913	-0.0609794	-0.000912715	1.17428	1.73127
TM9SF2	-1.0347	-0.722274	-0.740276	-0.356783	-0.296896	0.140208	1.29042	1.7203
TMBIM6	-1.20238	-0.767362	-0.557155	0.0635319	-0.409665	-0.096323	1.30391	1.66545
TMEM181	-0.934577	-0.797665	-0.715279	-0.384168	-0.253022	0.0135729	1.37598	1.69516
TMEM238	0.861235	-0.905976	-1.15353	-1.41221	0.494846	0.99675	0.207177	0.911706
TMPRSS2	-0.504396	-0.907893	-0.615899	-0.132466	-0.799068	-0.102882	1.22669	1.83591
TRIB1	0.608636	-1.01744	-1.28342	-1.14399	1.04485	0.255236	0.379582	1.15654
TRIM16	-1.00233	-0.9694	-0.91945	-0.649094	0.59228	0.462972	0.981671	1.50335
TSPAN15	-1.24825	-0.718392	-0.875562	-0.747872	0.380784	1.07099	1.1733	0.965
TSPAN8	-0.299475	-0.919672	-1.12671	-1.18965	0.487018	0.891949	1.18236	0.974186
TSTD1	-0.656338	-0.843932	-0.862623	-1.03374	-0.024641	1.2664	0.834398	1.32048
TSTD3	-0.869509	-1.04704	-0.60467	-0.795608	0.0577142	0.572227	1.02049	1.66639
TXN	-0.872365	-0.737502	-0.706624	-0.650062	0.472999	-0.405428	1.14698	1.752
UBL5	-1.1486	-0.33805	-0.642836	0.0787201	-0.407738	-0.310869	0.66033	2.10905
UGGT1	-0.937398	-0.753721	-0.708057	-0.0851439	-0.56075	-0.0108931	1.35394	1.70203
UPK1A	-0.652286	-0.639181	-0.6253	-0.564903	-0.579388	0.0279329	1.00692	2.0262
UPK3A	-0.76592	-0.771846	-0.736017	-0.577954	-0.752622	1.03001	1.30803	1.26632
VSIG2	-0.988231	-0.957293	-0.635199	0.16322	-0.811733	0.514765	1.17176	1.54271
ZNF750	0.938434	-1.38842	-0.875455	-0.986302	-0.315579	0.755121	0.813558	1.05865
