# Supplementary material for: CFTR represses a PDX1 axis to govern pancreatic ductal cell fate
Source: iScience. 2024 Nov 15;27(12):111393. doi: 10.1016/j.isci.2024.111393 (PMC11647141; doi:10.1016/j.isci.2024.111393)
Supplement: Table S9. Upstream regulator analysis of DEGs in D9 CACs and CAC progenitors, related to Figure S5 — (A) The predicted upstream regulatory signaling pathways active in CF CACs and relative to WT CACs. (B) The predicted upstream regulatory signaling pathways active in CF progenitor-like cells relative to WT progenitor-like cells. (C) The Z score enrichment values for AKT signaling genes in WT and CF PDE cells at D9 differentiation. (D) The Z score enrichment values for PTEN signaling genes in WT and CF PDE cells at D9 differentiation. (E) The Z score enrichment values for WNT signaling genes in WT and CF PDE cells at D9 differentiation. [file mmc10.xlsx]

## Sheet: Table S9A
Table S9A. Upstream regulator analysis of DEGs in D9 CACs. The predicted upstream regulatory signaling pathways active in CF CACs and relative to WT CACs are shown. Columns A and B list the putative upstream regulatory pathway and the description of the function of the regulator respectively. Column C and D give the predicted status of activation and the Z-score respectively. Regulators with Z-sc…
Upstream Regulator	Molecule Type	Predicted Activation State	Activation z-score	p-value of overlap	Target Molecules in Dataset
beta-estradiol	chemical - endogenous mammalian	Activated	3.983	5.05e-66	ABCB1,ABHD5,ABLIM1,ACADVL,ACER2,ACSL1,ACTG1,ADAMTS1,ADAMTS5,AGRN,AMOTL1,ANXA3,ANXA4,AREG,ASS1,ATP1B1,ATP5ME,ATP6AP2,ATP6V0D2,ATRX,BACE2,BAX,BCL2A1,BCL2L11,BHLHE40,BMP2,BMPR2,BSG,BTG1,BTG2,C1QBP,CALR,CAV1,CCN2,CCND3,CD74,CDH1,CDKN2B,CFB,CGNL1,CKS1B,CLCA2,CLDN1,CLDN4,CLDN7,CLSTN1,CLU,CNBP,CNN2,COL4A4,COL4A5,COL7A1,CPT1A,CREB3L2,CRIM1,CRLF1,CTNNB1,CXXC5,CYP1B1,CYP4B1,DDX17,DLL1,DNAJC3,DSP,DUOX2,DUSP…
TP53	transcription regulator	Activated	3.796	1.38e-62	ABCB1,ACADVL,ACER2,ACO1,ACO2,ACSL1,ACTN1,ALDH1A1,ANXA3,ANXA4,APBB2,AREG,ASS1,ATP1A1,BAX,BCL2A1,BCL2L11,BHLHE40,BIRC2,BMP1,BOK,BTG1,BTG2,C2,CALU,CAPNS1,CARHSP1,CAV1,CCN2,CCND3,CD47,CD59,CD81,CDC42EP3,CDH1,CDH3,CDK4,CISD1,CKS1B,CLCA2,CLU,CNN2,CNN3,COL18A1,COL4A1,COL7A1,CPT1A,CRYAB,CTNNB1,CX3CL1,DBI,DDX5,DSC3,DUSP5,EDN1,EEF1A1,EFNA1,EGFR,EGR1,EIF4A1,EIF5,EPAS1,EREG,ETFA,F3,FABP5,FAT1,FAT2,FBXW7,FDFT…
TGFB1	growth factor	Activated	5.354	2.67e-55	ACTN1,AGR2,AOPEP,AREG,ARHGAP27,ARPC2,ASS1,ATP1B1,B2M,BAX,BCL2L11,BHLHE40,BMP1,BMP2,BMPR2,BPIFB1,BSG,BTG1,C2,CALR,CAPNS1,CAV1,CCN2,CCND3,CD59,CD74,CDC42EP3,CDH1,CDK4,CDKN2B,CEACAM1,CFB,CKS1B,CLCA2,CLDN1,CLDN4,CLU,CNN2,CNN3,COL12A1,COL18A1,COL4A1,COL7A1,CTNNB1,CTSS,CX3CL1,CYBA,DDX5,DSP,ECE1,EDN1,EEF1A1,EGFR,EGR1,EHD1,EIF2S2,EIF4A3,ELF3,ELOVL5,ENO1,EPHB2,EREG,ETS1,EXT1,F3,FABP5,FERMT1,FGFR2,FKBP2,FL…
MYC	transcription regulator	Activated	2.839	1.31e-54	ACTN1,ADAMTS1,AGRN,ANXA4,AOPEP,ASS1,ATP13A2,ATP6V0B,BAX,BCL2A1,BCL2L11,BIRC2,C1QBP,CANX,CAPNS1,CAPZB,CAV1,CCND3,CD151,CD47,CDC42EP3,CDH1,CDK4,CDKN2B,CLDN1,CLDN7,CLU,CNBP,COL4A1,COX5B,COX6B1,CPT1A,CRYAB,CTNNAL1,CTNNB1,DBI,DDX5,DSP,DUSP5,EDN1,EGR1,EIF2S2,EIF4A1,ENO1,F3,FABP5,FBXO32,FLNA,FN1,FOS,FSTL1,GADD45A,GADD45B,GAPDH,GDI2,GLRX5,GLS,GOT2,GPC1,H3-3A/H3-3B,HES1,HNRNPA1,HNRNPA2B1,HNRNPAB,HNRNPD,HN…
dexamethasone	chemical drug		0.738	1.79e-46	ABCB1,ACSL1,ACTG1,ADAMTS1,AKAP13,ALAS1,ALDH1A1,ANXA3,AREG,ARL4C,ASPH,ATP1A1,ATP1B1,B2M,BAX,BCL2A1,BCL2L11,BHLHE40,BIRC2,BMP1,BMP2,BMPR2,BSG,BTG1,BTG2,CALR,CANX,CAV1,CCN2,CCND3,CD47,CD59,CD74,CDC42EP3,CDH1,CDK4,CDKN2B,CDV3,CEACAM1,CFB,CGGBP1,CLU,CNN2,CNN3,COL4A1,COL4A5,COL7A1,CPEB4,CRYAB,CTNNAL1,CTNNB1,CX3CL1,CYP1B1,DEPP1,DLL1,DNAJC3,DST,DUSP5,EDN1,EEF1A1,EFNA1,EGFR,EGR1,EIF5,EIF6,ENO1,EPAS1,EPHA1…
KRAS	enzyme		-0.537	3.85e-45	AGRN,AREG,ATP1B1,B2M,B4GALT5,BCL2A1,BCL7C,BMPR2,BSG,CAV1,CAVIN1,CCN2,CCND3,CD74,CDH1,CDH3,CDK4,CDKN2B,CEACAM1,CLU,COL4A1,CRYAB,CTNNB1,CX3CL1,DUSP5,EEF1A1,EFNA1,EGFR,EGR1,EIF3I,EIF5,ENO1,EREG,ETV1,EXT1,F3,FN1,FOS,FOSB,FSTL1,GADD45A,GAPDH,GPC1,H3C1,H3C2,HES1,HNRNPD,HNRNPDL,HSPA5,HSPB1,ID1,IER3,IFITM2,IFITM3,IGFBP2,IL1A,ITGB6,ITM2A,JAK1,JUNB,KCNN4,KLF6,KRT16,LAMA3,LAMA5,LAMB1,LAMB3,LAMC2,LTBP4,MAP1L…
lipopolysaccharide	chemical drug	Activated	2.375	2.15e-43	ABCB1,ACO1,ACSL1,ADAMTS1,ADAMTS5,AKAP13,ALDH1A1,ANXA3,AREG,ARL4C,ASS1,ATP1A1,ATRX,B2M,B4GALT5,BAX,BCL2A1,BCL2L11,BIRC2,BMP2,BTG1,CALR,CAPG,CARHSP1,CAV1,CAVIN1,CCN2,CCND3,CCNL2,CD47,CD59,CD74,CD81,CDC42EP3,CDH1,CDK12,CDK4,CEACAM1,CFB,CLDN1,COL12A1,COL4A1,CPEB4,CPT1A,CREB3L2,CRELD2,CRIM1,CRYAB,CTNNB1,CTSS,CX3CL1,CYBA,DAG1,DCBLD2,DDX17,DDX60,DLL1,DNAJB11,DNAJC3,DUSP5,EDN1,EGFR,EGR1,EHD1,ELF3,ENO1,EP…
HRAS	enzyme		0.231	1.27e-42	ACTG1,ANXA3,AREG,B2M,BAX,BCL2L11,BMP1,BOK,BTG2,CALU,CAPG,CAV1,CCN2,CCND3,CD81,CDH1,CDH3,CDK4,CDKN2B,CFB,CLU,CNN2,COL18A1,COL4A1,CPT1A,CRIM1,CTNNB1,CTSS,CXXC5,DLL1,DUSP9,EGFR,EGR1,EIF3I,EREG,ETS1,ETV1,FAT1,FDFT1,FLNA,FN1,FNBP1L,FOS,FOSB,FOXO1,FSTL1,FSTL3,GAS6,GUSB,HES1,HNRNPA2B1,HRAS,HSP90AA1,HSPB1,HTRA1,ICAM1,ID2,Ifi27,IFITM2,IGFBP3,IL1A,ITGA6,ITGAV,ITGB1,ITGB4,ITGB5,JUNB,KLF5,KLF6,KRT16,KRT19,LP…
tretinoin	chemical drug	Inhibited	-2.353	2.08e-41	ABCA12,ABHD5,ABLIM1,ACSL1,ADAMTS5,AFDN,ALAS1,ALDH1A1,AREG,ATP1B3,BCL2A1,BHLHE40,BIRC2,BMP2,BMPR2,BTG1,BTG2,CALR,CAVIN3,CCN2,CCND3,CD47,CD74,CDH1,CDH6,CDK4,CDKN2B,CEACAM1,CGGBP1,CLDN1,COL4A1,COL4A5,CPT1A,CTNNB1,CTSS,CYP4B1,DBI,DDX60,DHRS3,DLL1,DSP,DUSP9,ECE1,EDN1,EEF1A1,EEF1D,EEF1G,EGFR,EGR1,EHD1,EIF4A1,EIF5,EIF6,ELF3,EPHA1,ETS1,ETV1,F3,FABP5,FERMT1,FN1,FOS,FOXO1,FST,GATA3,GDE1,GNAS,GPRC5A,GPX1,GP…
TP63	transcription regulator	Activated	3.422	2.43e-41	ABCB1,ADAMTS1,AGR2,AREG,ATG3,BAX,BCL2L11,BHLHE40,BOK,CAPNS1,CAV1,CCN2,CCND3,CDH1,CDH3,CDKN2B,CEACAM1,COL4A1,CRYAB,CTNNB1,CXCL17,DLL1,DST,EFNA4,EGFR,EGR1,F3,FDPS,FGFR2,FN1,FOS,FOSB,FSCN1,FST,GADD45A,GAPDH,GPX2,HES1,HRAS,HSP90AA1,HSPA4,HTRA1,ICAM1,ID1,ID3,IER3,IGFBP2,IGFBP3,IGFBP7,ING1,ITGA2,ITGA6,ITGB1,ITGB4,JAG1,JAG2,JUNB,KLF4,KLF6,KRT16,KRT5,KRT7,LAMA3,LAMB1,LAMB3,LAMC2,LIMK2,LYN,MAP4K4,MDM2,MLP…
5-fluorouracil	chemical drug		0.171	9.76e-41	ANXA4,ATP5ME,BAX,BCL2L11,BIRC2,BTF3,BTG2,CALU,CANX,CAPNS1,CD81,CDH1,CLU,COX6B1,DCXR,DLL1,DNTTIP2,EEF1G,EGR1,EIF2S2,EIF4A1,FBXW7,FDPS,FGFR2,FOXO1,GADD45A,GAPDH,GOT2,HNRNPA1,HNRNPA2B1,HNRNPAB,HRAS,IL1A,ILF2,ITGB4,JAG2,MDM2,MT-CO1,MT-CO2,MT-ND3,MT-ND4,MT-ND4L,NCL,NDUFA1,NDUFA4,NINJ1,NUCKS1,OAZ1,PDGFA,PHLDA3,POLR2L,PSMB1,PSMB2,PSMB5,PSMB7,PTK2,RPL10,RPL10A,RPL18,RPL27A,RPL38,RPL5,RPL7,RPL7A,RPS27L,RP…
TNF	cytokine		1.394	5.05e-40	ACADVL,ACSL1,ACSL5,ADAMTS5,ASS1,ATP1A1,B2M,BAX,BCL2A1,BCL2L11,BHLHE40,BIRC2,BMP2,BPGM,BPIFB1,BTG1,BTG2,CALR,CAV1,CAVIN3,CCN2,CCND3,CD47,CD59,CD74,CDC42EP5,CDH1,CDH3,CDK4,CFB,CLDN1,CLDN4,CLDN7,CLU,CMIP,CPT1A,CRLF1,CRYAB,CTNNB1,CTSS,CX3CL1,CYBA,CYP1B1,DAG1,DBI,DCBLD2,DDX5,DEPP1,DHRS3,DSC3,DUSP14,DUSP5,DUSP9,EDN1,EFNA1,EGFR,EGR1,EHD1,ELF3,ENPP3,EPHB2,EREG,ETS1,ETS2,EXT1,F3,FABP5,FAT2,FBXO32,FDPS,FER…
sirolimus	chemical drug	Inhibited	-3.649	3.45e-39	ACADVL,AGR2,ASS1,ATP1A1,ATP5MG,ATP6AP2,ATP6V0B,ATP6V0D2,B2M,BAX,BCL2A1,BCL2L11,BMP2,CCN2,CCND3,CD151,CDK4,CFB,COX6B1,DPP7,EEF1A1,EGR1,EIF4A1,EIF5,ENO1,F3,FN1,FOS,FSCN1,FUS,GATA3,GSTP1,H3-3A/H3-3B,HNRNPU,HSP90AA1,HSP90B1,HSPA4,HSPA5,ICAM1,ID1,ID2,IDH1,IRS2,JUNB,LAMB1,LMNA,MAP1LC3B,MDM2,MMP1,NCL,NFKB1,NPM1,OAZ1,OCLN,ODC1,PDGFB,PFKP,PIK3R1,PLAU,PPIA,PRDX5,PRMT1,PROM1,PSMB1,PSMB6,PSMB7,PTMA,RAB9A,RAC…
ERBB2	kinase		0.963	1.58e-38	ABHD5,ADAMTS5,AGR2,ALAS1,ANXA3,AREG,ATP1B3,ATP6AP2,BHLHE40,BMP1,BTG2,CAVIN1,CAVIN3,CCN2,CCND3,CD47,CD59,CDC42EP3,CDH1,CDH3,CDKN2B,CKS1B,CLDN4,CLDN7,CLU,COL18A1,COL4A1,COL7A1,CTNNB1,CYP4B1,DAG1,DLL1,DSP,EDN1,EGFR,EGR1,EIF6,ELF3,EPHB2,EREG,ETV1,EXT1,F3,FN1,FOS,FOXO1,FSCN1,FSTL1,FSTL3,GAS6,GATA3,GLS,GPC1,HES1,HSD17B11,HSPB1,HTRA1,ICAM1,ID1,ID2,IDH1,IGF2R,IGFBP3,IL1A,ITGA2,ITGA6,ITGB1,ITGB4,ITGB6,ITP…
MYCN	transcription regulator		0.164	6.03e-38	ABCB1,ACTG1,ADAMTS1,ADAMTS5,ALDH1A1,B2M,BAX,CAV1,CCN2,CLU,COL18A1,COL4A1,CRIM1,EEF1A1,EEF1D,EEF1G,EGFR,EIF4A1,FBXO32,FGFR2,FN1,GAPDH,ID2,IGFBP7,ITGA2,ITGB1,JUNB,KDM5B,MAP4,MDM2,MYH9,MYL12A,NCL,NPM1,ODC1,PDIA4,PDLIM1,POLR2L,PROM1,PSMB6,PSMB7,PTK2,PTMA,RAB3D,RPL10,RPL13,RPL18,RPL27A,RPL3,RPL37A,RPL38,RPL5,RPL7,RPL8,RPLP0,RPS19,RPS2,RPS27,RPS28,RPS3,RPS3A,RPS4X,RPS5,RPS6,RPS7,RPS8,RPS9,S100A10,SERPI…
CTNNB1	transcription regulator	Activated	2.616	1.37e-37	ABCB1,ACADVL,AGRN,AKAP13,ALDH1A1,ATP6V0D2,BCL2L11,BHLHE40,BMP1,BMP2,BTF3,CAPNS1,CAPZB,CCN2,CD47,CD99,CDH1,CDKN2B,CEACAM1,CLU,CNN2,COL4A1,COL4A5,CPT1A,CTNNB1,CX3CL1,CYP1B1,DDX17,ECRG4,EDN1,EGFR,EGR1,EHD1,EPHB2,EREG,ETV1,FN1,FOS,FST,FSTL3,GADD45B,GAPDH,GATA3,GPX2,HES1,HMGCS1,HNRNPA0,HP1BP3,HTRA1,ID1,ID2,ID3,ID4,IGFBP2,IL1A,ITGA6,ITGB1,ITSN1,JAG1,KITLG,KLF5,KRT5,KRT7,LAMB1,LAMC2,LFNG,LMNA,MAP1LC3B,M…
PD98059	chemical - kinase inhibitor		-0.589	5.16e-37	AP2B1,AREG,ATP6V1B1,BAX,BCL2L11,BMP2,CAV1,CCN2,CD74,CDH1,CDH3,CDKN2B,CLU,COL4A1,CTNNB1,CYP1B1,DCBLD2,DHRS3,DNAJC3,DUSP5,ECE1,EDN1,EEF1A1,EGFR,EGR1,EIF5,ENO1,EPAS1,EREG,ETS1,F3,FAM3B,FN1,FOS,FOSB,GADD45A,HMGB3,HNRNPA2B1,HNRNPAB,HNRNPF,HPGD,HSPA5,ICAM1,ID3,IER3,IGFBP3,IL1A,ITGA2,ITGAV,ITGB1,ITGB5,JUNB,KRT19,KRT8,LAMA3,LAMA5,MAPK3,MDM2,MMP1,MMP7,MUC1,MUC5AC,MUC5B,NFE2L2,NINJ1,NR4A1,ODC1,PAWR,PDGFA,P…
YAP1	transcription regulator	Activated	3.249	2.17e-35	ACTG1,ADAMTS1,AREG,BAX,BCL2L11,BMP2,CCN2,CDC42EP3,CDH1,CDKN2B,CPT1A,CRIM1,CTNNB1,EDN1,EGFR,EGR1,EHD1,FBXO32,FDPS,FLNA,FN1,FOS,GADD45A,HMGCS1,ICAM1,ID1,ID2,IL1A,JAK1,LMNA,MSLN,MYH9,MYL9,OCLN,PDGFB,PHACTR2,PLOD2,RPL10,RPL10A,RPL13,RPL14,RPL18,RPL27A,RPL3,RPL37A,RPL38,RPL5,RPL7,RPL7A,RPL8,RPLP0,RPS19,RPS2,RPS21,RPS27L,RPS28,RPS29,RPS3,RPS5,RPS6,RPS7,RPS8,RPS9,RPSA,SERPINE1,SFN,SGK1,SMAD7,SNAI2,SOX2,…
torin1	chemical reagent		1.307	1.16e-34	ATP5F1E,ATP5ME,ATP5MF,ATP5MG,ATP6V0B,BPGM,CCND3,CDH1,COX5B,COX6B1,EEF1A1,EEF1B2,EEF1D,EEF1G,EIF3F,EIF4B,ENO1,GAPDH,HNRNPA1,NDUFA1,NDUFA3,NDUFA7,NDUFB1,NDUFB2,NDUFC1,PFKP,RACK1,RPL10,RPL10A,RPL13,RPL14,RPL18,RPL27A,RPL3,RPL37A,RPL38,RPL5,RPL7,RPL7A,RPL8,RPS19,RPS2,RPS21,RPS27,RPS28,RPS29,RPS3,RPS3A,RPS4X,RPS5,RPS6,RPS7,RPS8,RPS9,TAGLN,UQCR10,VEGFA,VIM
dihydrotestosterone	chemical - endogenous mammalian		1.373	2.8e-34	ACADVL,ACO2,ADAMTS1,ALAS1,AREG,ATP13A2,B2M,BAX,BMPR2,BTG2,CANX,CCN2,CCND3,CD74,CDH1,CLU,COL4A1,CPT1A,CREB3L2,CTNNB1,CX3CL1,CYP4B1,DBI,DDX5,EFNA1,EGFR,EGR1,ENO1,ETV1,FBXO32,FN1,FOS,FOXO1,FRK,FST,FTL,GAPDH,GAS6,GRB10,GSTP1,HINT1,HNRNPU,HPGD,HSP90AA1,HSPB1,ID2,IGFBP2,IGFBP3,IGFBP7,IL1A,IRS2,ITGA2,ITGB1,JAG1,KALRN,KITLG,KRT19,KRT5,LAMA5,MDM2,MMP1,MMP7,MT-CO1,MT-CO2,MT-CO3,MT-CYB,MT-ND3,MT-ND4,MUC1,MY…
EGF	growth factor		0.39	1.58e-33	ACTN1,ADAMTS1,AREG,B4GALT5,BIRC2,BTG2,CAV1,CCN2,CCND3,CDH1,CDK4,CLDN7,CLU,DDX5,DUSP5,EDN1,EEF1A1,EGFR,EGR1,ELF3,EPAS1,EREG,ETS1,ETS2,F3,FN1,FOS,FOSB,FST,FSTL1,GADD45A,GSTP1,H3C1,HES1,HMGCS1,HPGD,HRAS,ICAM1,ID1,ID2,IDH1,IER3,IFITM2,IGFBP2,IGFBP3,ITGA2,ITGB1,JAG2,JUNB,KRT16,KRT19,KRT5,LAMB1,LAMB3,LIMK2,LTF,MAPK3,MMP1,MT-CO2,MUC1,MUC4,MUC5AC,MUC5B,NCL,NR4A1,OCLN,ODC1,PDPN,PHLDA2,PIK3R1,PLAT,PLAU,PPI…
ESR1	ligand-dependent nuclear receptor	Activated	2.396	1.1e-32	ABCB1,ABLIM1,ACSL1,ADAMTS5,AKAP13,ANXA3,ANXA4,AP2B1,AREG,ASS1,ATG3,ATOX1,ATP1B1,BAX,BCL2L11,BMP2,BMPR2,CAV1,CCND3,CD59,CD74,CDC42EP3,CDH1,CDK4,CDKN2B,CLDN1,CLDN4,COPE,CRIM1,CTNNB1,CTSS,CYP1B1,DCBLD2,DDX17,DLL1,DST,DUSP5,DUSP9,EDN1,EFNA1,EGFR,EGR1,EIF3F,ENO1,EREG,EXOC5,F3,FBXW7,FGFR2,FKBP2,FLNA,FOS,FOSB,FOXO1,FST,GADD45B,GALNT7,GATA3,GLRX,GNAS,GOLM1,GPX2,HES1,HNRNPD,HOMER3,HSP90AA1,HSP90B1,HTRA1,H…
IL1B	cytokine		0.182	1.34e-32	ADAMTS1,ADAMTS5,ALDH1A1,ANXA4,ASS1,ATP1A1,B2M,BAX,BCL2A1,BIRC2,BMP2,BPIFB1,BTG2,C2,CCN2,CD74,CDH1,CFB,CLDN1,CLU,CRYAB,CTNNB1,CTSS,CX3CL1,CYBA,CYP1B1,DBI,DDX5,DEPP1,DLL1,DUSP5,EDN1,EFNA1,EGFR,EGR1,EHD1,ELF3,EPAS1,ETS2,ETV1,F3,FABP5,FGFR2,FN1,FOS,FOSB,FOXO1,FST,GADD45A,GADD45B,GAS6,GATA3,GNAS,GUSB,H3C1,HES1,HSPA5,HSPB1,ICAM1,ID2,ID3,IDH1,IER3,IER5L,IFITM2,IFITM3,IFNGR1,IFNGR2,IGFBP3,IL1A,IRS2,ITGA6…
ESR2	ligand-dependent nuclear receptor	Activated	2.744	2.97e-32	ABLIM1,ACTN1,ADAMTS1,ADAMTS5,AMOTL1,ANXA4,AREG,BMP2,BMPR2,BTG2,CALU,CANX,CAV1,CCN2,CCT7,CDH1,CDK4,CKS1B,CLDN1,CLDN4,CLU,COL7A1,CRIM1,CRLF1,CTNNB1,CXCL17,DBI,EDN1,EGFR,EGR1,ELOVL5,ENPP3,EREG,ETV1,FDPS,FN1,FOS,FOXO1,FSCN1,FST,FSTL1,GADD45B,GALNT7,GATA3,GLRX,GSPT1,GSTP1,HMGCS1,HPGD,HRAS,IGFBP3,IL1A,ILF2,IRS2,ITGA2,ITGAV,ITGB1,JAG1,JAG2,JAK1,JUNB,KITLG,KLF4,KRT16,KRT19,KRT8,LAMB3,LMNA,LRATD1,LYN,MAPK…
hydrogen peroxide	chemical - endogenous mammalian		1.869	1.9e-31	ABCB1,BAX,BCL2A1,BCL2L11,BOD1L1,BSG,BTG2,CAV1,CCN2,CCND3,CD59,CD81,CDH1,CKS1B,CLDN7,CLU,CRYAB,CTNNB1,CTSS,CUX1,DEPP1,EDN1,EEF1A1,EEF1B2,EGFR,EGR1,EPAS1,ETS1,ETS2,FBXO32,FDFT1,FDPS,FN1,FOS,GADD45A,GADD45B,GLRX,GPX1,HES1,HNRNPA1,HRAS,HSPA5,ICAM1,ID3,IL1A,ITGA2,ITGA6,KITLG,KLF4,MDK,MDM2,MMP1,MT-CO1,MT-CO2,MUC1,MUC5AC,NFE2L2,NR4A1,NUCKS1,ODC1,PDGFB,PDIA3,PDIA4,PTGER4,PTMA,PTN,RALBP1,RAN,RPL5,RPL7A,SC…
Tgf beta	group	Activated	5.601	2.67e-30	ALDH1A1,ARID4B,ATP1B1,BACH1,BHLHE40,CCN2,CDH1,CDKN2B,CLU,COL12A1,COL4A1,COL7A1,CTNNB1,CXCL17,EDN1,EPAS1,FN1,FOS,FSCN1,FST,FSTL1,FSTL3,GADD45B,GATA3,GUSB,HES1,HNRNPAB,HSP90AA1,ID1,ID2,ID3,ID4,IGFBP3,IL1A,ITGA2,ITGA6,ITGAV,ITGB1,JAG1,JAK1,JUNB,KRT16,LAMA3,MMP1,MMP7,MT-ND2,MUC1,MUC4,NCOR2,NEDD9,NFAT5,NR4A1,PDGFA,PDGFB,PHLDB1,PLAT,PLAU,PMEPA1,PRMT1,PROM1,PTHLH,QKI,RUNX1,SERPINE1,SERPINH1,SGK1,SKIL,SM…
SMARCA4	transcription regulator		-1.13	2.72e-29	ABCB1,ACSL5,ADGRG1,AGR2,AREG,ARL16,ARL4C,ATP6V1B1,BCL2A1,CCN2,CD47,CD74,CDH1,CDKN2B,CEACAM1,CLDN1,COL7A1,CRIM1,CTNNB1,CTSS,CYP4B1,DLL1,DYNC1H1,EGR1,EPHA1,EPHA4,EPHB2,EREG,ETS2,F3,FADS3,FGFR2,FHL2,FN1,FOS,GADD45A,GADD45B,GAPDH,GPR68,GPX1,GSTP1,HCLS1,HPGD,HS3ST1,ICAM1,ID3,IER3,IFITM2,IFITM3,IGFBP3,IGFBP7,IL1A,ITGAV,ITGB1,KIFAP3,KIFC3,LAMA3,LAMC2,LMNA,MMP1,MMP7,MT-ND2,MUC1,NFKBIZ,NRP2,PERP,PHLDA2,PH…
AGT	growth factor	Activated	3.694	3.26e-29	ADAMTS5,ANXA3,AREG,ATP1A1,ATP1B1,ATP6AP2,BACH1,BAX,BHLHE40,BMP1,BMP2,BOK,BSG,CACNA2D1,CALR,CAV1,CCN2,CCND3,CDK4,COL12A1,COL18A1,COL4A1,CRIM1,CRLF1,CTNNB1,CTSS,CYBA,ECE1,ECRG4,EDN1,EGFR,EGR1,EREG,ETS1,ETV1,F3,FDFT1,FN1,FOS,GAS6,GPX1,GSS,GSTP1,HCLS1,HES1,HMGCS1,HSPB1,ICAM1,ID3,IDH1,IGFBP2,IGFBP3,IGFBP7,IL1A,IRS2,ITGA2,ITGAV,ITGB1,ITGB4,ITGB5,ITPR2,JAG1,KITLG,KLF4,KLF5,LAMB1,LNPEP,LPP,LRP1,LTBP4,MAF…
EGFR	kinase	Activated	3.694	1.35e-28	ACO1,AREG,B4GALT5,BAX,BCL2L11,BCL7C,BTG1,CAV1,CCN2,CD47,CDH1,CDK4,CRYAB,CTNNB1,DAG1,EGFR,EGR1,EHD1,EIF4A1,EIF6,EREG,F3,FN1,FOS,GADD45A,GPC1,HMGB3,HNRNPA1,HNRNPA2B1,HNRNPD,HNRNPDL,HNRNPH1,HSP90B1,HSPA5,HSPB1,ICAM1,ID1,IER3,IGFBP3,ITGA2,ITGA6,ITGB4,ITGB5,ITGB6,JAG1,JUNB,KCNN4,KRT16,LAMA3,LAMB1,LAMB3,LAMC2,MACF1,MARCKS,MMP1,MT-CO2,MUC1,MUC5AC,NCL,NUDC,ODC1,PDLIM7,PLAT,PLAU,PPIA,PROM1,PSMB1,PSMB2,PSM…
Lh	complex	Activated	2.062	2.98e-28	ACTN1,ADAMTS1,ADGRG1,AREG,ARL4C,COL18A1,CREBL2,CTNNB1,DHRS3,DUSP14,DUSP9,EEF1A1,EEF1B2,EGFR,EGR1,EIF3F,EREG,FGFR2,FOS,FST,GADD45B,GNAS,ITGB5,JUNB,MAFB,MAP1LC3B,MAP4K4,MBD2,NR4A1,P4HA2,PAWR,PDE4D,PLAT,RAB5A,RGS12,RPL10,RPL10A,RPL13,RPL27A,RPL3,RPL5,RPL7,RPL8,RPS19,RPS2,RPS28,RPS5,RPS6,RPS7,RPS8,RPS9,RPSA,RUNX1,SGK1,SH3BP4,SLC16A3,SMARCA4,SMARCD1,STARD5,TGFB2,TLN1,TMBIM6,TNFRSF12A,TPM1,TRIB1,TUBA1A…
LARP1	translation regulator	Inhibited	-4.007	4.66e-28	EEF1A1,EEF1B2,EEF1D,EEF1G,EIF3F,EIF4B,HNRNPA1,RACK1,RPL10,RPL10A,RPL13,RPL14,RPL18,RPL27A,RPL3,RPL37A,RPL38,RPL5,RPL7,RPL7A,RPL8,RPS19,RPS2,RPS21,RPS27,RPS28,RPS29,RPS3,RPS3A,RPS4X,RPS5,RPS6,RPS7,RPS8,RPS9,VIM
estrogen receptor	group	Inhibited	-2.902	5.53e-28	BAX,CAPG,CAV1,CCN2,CD59,CD99,CDH1,CDH3,CLDN4,COL12A1,COL4A1,COL4A5,COL7A1,DSP,EDN1,EGFR,EGR1,EREG,ETS1,FGFR2,FN1,FOS,GATA3,HRAS,HSP90AA1,ICAM1,IL1A,ITGB1,JAG1,KRT19,KRT7,KRT8,LAMC2,LTF,LYN,MMP1,MT-CO2,MUC1,NEDD9,OCLN,PDGFA,PDGFD,PLAU,PPP5C,SAT1,SERPINE1,SNAI2,SPARC,TFF1,TFF2,TFF3,TGFB1,TGFB2,TGFBR1,TIMP1,TSC22D3,VEGFA,VIM,WNT5B
IGF1	growth factor		1.621	2.52e-27	BAX,BCL2A1,BCL2L11,BHLHE40,BMP2,BSG,BTG2,CCN2,CCND3,CD74,CDH1,CDH6,CDK4,CGNL1,CLU,CRYAB,CTNNB1,CYBA,CYP1B1,DDX5,EDN1,EGFR,EGR1,EIF4B,EPAS1,F3,FBXO32,FJX1,FN1,FOS,FOSB,FOXO1,GADD45A,GAPDH,GAS6,HSD17B11,HSPA4,HSPA5,HTRA1,ICAM1,ID1,ID2,IER3,IFITM3,IFNGR2,IGFBP2,IGFBP3,IL1A,IRS2,ITGAV,ITGB5,JUNB,KLF6,MAPK3,MDK,MDM2,MMP1,MUC5AC,MUC5B,NFE2L2,NR4A1,OCLN,ODC1,PAPPA,PEBP1,PHLDB2,PKP2,PLAU,PLOD2,PTGER4,PTH…
cisplatin	chemical drug		1.125	3.26e-27	ABCB1,ACADVL,ADAMTS1,AHNAK2,ALDH1A1,ANXA4,BAX,BCL2A1,BCL2L11,BIRC2,BLOC1S2,BTG2,CAV1,CCN2,CDH1,CDKN2B,CLDN4,CLU,COL17A1,CPT1A,CTNNB1,DHRS3,DMXL2,ECE1,EDN1,EFNA1,EGR1,ELF3,F3,FADS3,FAM210B,FBXW7,FN1,FOS,FOXN3,GADD45A,GOT2,GPX2,GSTP1,HMGCS1,HSPA5,HYAL1,ICAM1,ID2,IER3,IGFBP3,IL1A,ITGA6,ITGB1,ITGB4,KRT19,LAMB1,LAMB3,LAMC2,LMNA,MAML2,MAP1LC3B,MARCKS,MDM2,MEGF6,MUC20,NINJ1,OCLN,ODC1,P4HA2,PAWR,PDCD6,PE…
trichostatin A	chemical drug		1.368	4.82e-27	ABCB1,ABHD5,ADAMTS1,ADAMTS5,AGRN,ALDH1A1,AREG,ATP5ME,B2M,BAX,BCL2A1,BCL2L11,BMP2,BRMS1,BTG1,CDH1,CDKN2B,CKS1B,CLDN1,CLU,CTNNB1,CUX1,CYP1B1,CYP4B1,DAG1,DHRS3,EFNA3,EFNA4,EGFR,EHD1,EIF4B,ELF3,EREG,F3,FN1,FOS,FOXO1,FST,FTL,GADD45A,GATA3,GLRX,GLS,GNAI2,GPX2,GSTP1,HES1,HMGCS1,HNRNPA2B1,HNRNPD,HSPA5,ICAM1,ID1,ID2,ID3,IDH1,IGFBP2,IGFBP3,IGFBP7,IL1A,ING1,KLF4,LAMA3,LIMA1,LMNA,MANF,MAP1LC3B,MAP4,MAP4K4,MM…
cyclosporin A	biologic drug		0.839	6.32e-27	ABLIM1,ALAS1,ATP1A1,BAX,BCL2L11,BMP2,CAV1,CCN2,CDH1,CDK4,CLDN4,CLU,CYBA,EDN1,EGFR,EGR1,EIF4A3,EIF6,ELF3,F3,FDFT1,FLNA,FN1,FOS,FOSB,FOXO1,FST,GPX2,GZMA,HSP90AA1,HSPA5,ICAM1,ID3,IER3,IFNGR1,IL1A,ITGAV,ITGB4,ITGB6,ITPR2,KRT16,LAMA3,LAMC2,LBR,LYN,MDH2,MMP1,NFAT5,NFKB1,NR4A1,ODC1,PARD3,PERP,PPIA,PSMB10,PTHLH,RBM3,RUNX1,S100A10,SDCBP,SERPINE1,SERPINH1,SLC34A2,SNRNP70,SPP1,SRP14,TAGLN,TGFB1,TGFBR1,TIMP1…
APP	other		-0.317	1.43e-26	ACO2,ACTG1,ATG3,ATOX1,ATP1B1,ATRX,BACE2,BAX,BCL2L11,BSG,C1QBP,CALR,CANX,CCN2,CD151,CD59,CD74,CDH1,CDH3,CDK4,CLDN1,CLTB,CLU,COL18A1,CRLF1,CTNNB1,DBI,EDN1,EEF1G,EGFR,EGR1,ENO1,EPAS1,EPHB2,ETS2,EVL,EXT1,FBXW7,FLNA,FN1,FOS,FOSB,GAPDH,GDI2,GOT2,GPC1,GSTP1,H2AZ2,HES1,HINT1,HNRNPA1,HSP90AA1,HSPA5,HSPB1,ICAM1,Ifitm7,IGF2R,IGFBP2,IL1A,IRS2,ITGA2,ITGA6,JUNB,LRP1,MAFB,MDK,MMP1,MT-ATP6,MT-CO1,MT-CO2,MT-CO3,M…
CG	complex		-0.556	1.75e-26	ABCB1,ACSL1,ADAMTS1,ALDH1A1,AMOTL1,AREG,B2M,BAX,BHLHE40,BMP2,BMPR2,BTG1,BTG2,C2,CCND3,CDH1,CDK4,CEP170,CFB,CLU,CPEB4,CRYAB,CX3CL1,CYP1B1,DBI,DUOX2,EGFR,EGR1,ENPP3,EPAS1,EREG,ETV1,F3,FABP5,FAM3D,FJX1,FOS,FST,GADD45B,GPC1,HMGCS1,HPGD,ICAM1,ID2,IER3,IFNGR1,IGFBP2,IGFBP3,IL1A,IRS2,ITGA2,ITGAV,ITGB1,ITGB5,JUNB,KLF4,MAPK3,MMP1,MTPN,NEBL,NFKB1,NR4A1,PAPPA,PDE4D,PDLIM1,PLAT,PLAU,PTPN14,RUNX1,S100A10,S100…
NFKBIA	transcription regulator		-0.202	8.87e-26	ADAMTS5,ATP5MF,ATP6V1B1,BAX,BCL2A1,BIRC2,BMP2,BMPR2,BOK,BTG2,CD74,CDH1,CDH3,CKS1B,CLU,CRYAB,CTNNB1,CX3CL1,CYBA,CYP1B1,DAG1,DUOXA2,EREG,F3,FHL2,FN1,FOS,FSCN1,GADD45A,GADD45B,HES1,HSPA5,ICAM1,ID1,ID3,IER3,IGF2R,IL1A,ITGA2,ITGAV,ITGB1,JUNB,KCNN4,KLF5,KRT8,LAMA5,LIMA1,MDM2,MMP1,MT-CO3,MT-CYB,MUC5AC,NFKB1,NINJ1,NR4A1,PDGFA,PDLIM1,PIK3R1,PLAT,PLAU,PMEPA1,RPL27A,RPL8,RPS2,RPSA,SAT1,SDC4,SFRP1,SGK1,SLC12…
U0126	chemical drug		-0.06	1.28e-25	ABCB1,AREG,ATP6AP2,BAX,BCL2L11,BHLHE40,CAV1,CCN2,CCND3,CDC42EP3,CDH1,CDK4,CLDN4,COL4A1,CTNNB1,CYP1B1,DUSP5,EDN1,EEF1A1,EGFR,EGR1,EREG,ETS1,ETV1,F3,FGFR2,FN1,FOS,FOSB,GADD45B,HMGB3,HNRNPF,HPGD,HSPA5,ICAM1,IER3,IL1A,ITGA6,ITGB1,ITGB5,JAG1,JUNB,KCNN4,KIFC3,KLF5,LAMB1,LAMB3,MACF1,MAPK3,MDM2,MMP1,MUC1,MUC5AC,MUC5B,NDUFA1,NDUFC1,NFE2L2,NR4A1,OCLN,PAWR,PHC2,PLAU,PRSS22,PTK2,RND3,RPS6,RUNX1,SCNN1A,SERPIN…
HIF1A	transcription regulator	Activated	2.07	1.67e-25	ABCB1,ACO1,ADAMTS1,ARPC2,ATP6V0D2,BAX,BHLHE40,BIRC2,BMP2,CAV1,CAVIN1,CCN2,CDH1,CLDN1,ECE1,EDN1,EGFR,ELF3,ENO1,EPAS1,EREG,ETS1,FHL2,FN1,FOS,FSCN1,GADD45B,GAPDH,HSPA4,HSPA5,HSPB1,ICAM1,ID1,ID2,IGFBP2,IGFBP3,IL1A,IRS2,ITGAV,ITGB5,KIAA1217,KITLG,KRT19,MANF,MBD2,MMP1,MMP7,MT-CO3,MT-ND1,MUC1,NDUFA4,NDUFB2,NFKB1,NFKBIZ,NPM1,NR4A1,NUCKS1,P4HA2,PDGFA,PDGFB,PFKP,PLAC8,PLOD2,PPIA,PROM1,QKI,R3HCC1L,SDC4,SERP…
FOS	transcription regulator		1.945	2.07e-25	ABCB1,ACTG1,ALAS1,ANXA4,ARPC5,BCL2L11,CALU,CCN2,CDH1,CLU,COL18A1,EDN1,EGR1,ENO1,EPAS1,EREG,F3,FN1,FOS,FOSB,FSTL1,GSTP1,HOOK1,HPGD,HSP90B1,HSPA5,ICAM1,IL1A,IRS2,ITGA2,ITGA6,ITGB1,ITGB4,JUNB,KCNN4,KITLG,KLF6,KRT13,KRT8,LAMA3,LAMB3,MAP4K4,MDM2,MMP1,MMP7,MSLN,MYH9,NFE2L2,NR4A1,ODC1,PARD6B,PDPN,PFN1,PLAT,PLAU,PMEPA1,QKI,RAB11FIP1,RIPK4,RNH1,RPLP0,RPS6,RPS7,RPS9,RUNX1,S100A10,SELENBP1,SEMA3E,SERPINE1,S…
forskolin	chemical toxicant		-0.582	2.11e-25	ACER2,ACTN1,ADAMTS1,ADGRG1,AKAP13,AREG,ARL4C,ATP1B1,ATP6AP2,ATP6V0B,BCL2L11,BHLHE40,BTG2,CALR,CCN2,CCND3,CDK4,CDKN2B,CLU,COL18A1,CREBL2,CRYAB,CYP1B1,DHRS3,DUOX2,DUSP14,DUSP9,EDN1,EGR1,EPHA4,EREG,FGFR2,FN1,FOS,FOSB,FOXO1,FST,GADD45A,GADD45B,GNAS,GSTP1,H3-3A/H3-3B,HPGD,ICAM1,ID1,ID2,ID3,IER3,IGFBP3,ING1,IRS2,ITGB5,ITPR2,JUNB,KITLG,KLF4,LTF,MAP1LC3B,MAP4K4,MAPK3,MDM2,NR4A1,ODC1,ORMDL3,P4HA2,PAWR,PDE…
camptothecin	chemical drug		-1.153	4.71e-25	ABCB1,ANXA4,APBB2,AREG,BAX,BCL2A1,BIRC2,BTG2,CALR,CANX,CD47,CD59,CDK4,CLTB,CLU,CTSS,EDN1,EEF1A1,EEF1B2,EGFR,F3,FOS,FOSB,FOXN3,FOXO1,FSCN1,GADD45A,GADD45B,GAPDH,GDE1,GNAI2,GRB10,H3-3A/H3-3B,H3C2,HPS5,HSP90AA1,HSPA4,HSPA5,HSPB1,ICAM1,ID1,ID3,IGFBP3,IL1A,ITSN1,LDLRAD4,MAP4K4,MDM2,MMP1,MPZL1,NCL,NFKB1,NR4A1,NUCKS1,PARD3,PDLIM7,PERP,PHLDA2,PLAC8,PPIA,PTGER4,PYCARD,RALBP1,RBMS1,RDX,RPL3,SAT1,SDC4,SERPI…
SMAD3	transcription regulator	Activated	4.407	6.19e-25	ADAMTS1,ADAMTS5,AREG,ARHGAP27,BCL2L11,BMP2,CCN2,CD59,CDH1,CDH6,CDK4,CDKN2B,CKS1B,COL4A1,COL7A1,CTNNB1,EDN1,EGR1,EREG,FDFT1,FN1,FOS,FOXO1,FST,FSTL3,GADD45B,GATA3,GLS,GZMA,HSP90B1,HSPA5,ID1,ID2,ID3,ITGB1,ITGB5,JAG1,JUNB,LAMB1,LAMC1,MMP1,PDGFB,PMEPA1,PTHLH,RPS6,RPS8,SERPINE1,SKIL,SMAD5,SMAD7,SNAI2,SOX2,SPARC,SPP1,TAGLN,TGFB1,TGFB2,TGFBR1,TIMP1,TPM1,VEGFA,VIM,ZFP36
decitabine	chemical drug		1.219	6.81e-25	ABCB1,ADAMTS1,AGRN,B2M,BAX,BCL2L11,BMPR2,BTG1,CAV1,CCN2,CCND3,CD47,CD59,CDH1,CDH3,CDH6,CDKN2B,CEACAM1,CLU,COL7A1,CTNNB1,CTNNBIP1,CUX1,CYP1B1,CYP4B1,DHRS3,DST,EEF1A1,EEF1B2,EEF1G,EFNA3,EFNA4,EGFR,EHD1,EIF3F,EIF4B,FN1,GADD45B,GLRX,GPX1,GSTP1,HNRNPA2B1,HNRNPD,HPGD,HSPA5,ICAM1,ID1,IGFBP2,IGFBP3,IGFBP7,ING1,ITGA2,ITGAV,JAG1,JUNB,KLF4,KLF6,KRT16,KRT19,KRT7,KRT8,LAMA3,LY96,MAFB,MANF,MAP4K4,MMP1,MMP7,NSD…
VEGFA	growth factor		0.187	8.06e-25	ABHD5,ACSL1,ADAMTS1,ALAS1,ATP5MF,BAX,BCL2A1,BMP2,CAV1,CCN2,CEACAM1,CLDN7,COX5B,COX6B1,CTNNB1,CTSS,DLL1,DUSP5,EDN1,EGR1,ETFA,ETS1,ETS2,F3,FN1,FOS,FOSB,GRB10,HES1,HSPA5,ICAM1,ID1,ID3,ITGA2,ITGAV,ITGB1,ITPR2,JUNB,LMNA,MDH2,MMP1,NDUFA1,NR4A1,OCLN,PDGFB,PLAT,PLAU,PTK2,RAB5A,RUNX1,SERPINE1,SET,SNAI2,SPARC,SPP1,TGFB1,TIMM13,TIMP1,TMSB10/TMSB4X,UQCRB,VEGFA
D-glucose	chemical - endogenous mammalian	Activated	2.192	1.07e-24	ABCB1,ACO2,ACSL1,ACTN1,ANXA3,ASS1,ATP6AP2,BAX,BCL2L11,BCL7C,BMP2,C1QBP,CALR,CANX,CAV1,CCN2,CCND3,CD59,CDK4,CLU,COL4A1,CTNNB1,CX3CL1,CYBA,DBI,DNAJB11,DNAJC3,EDN1,EGR1,ELF3,ENO1,FABP5,FAM3B,FBXO32,FKBP2,FN1,FOS,FST,GABARAPL1,GAPDH,GPX1,HNRNPF,HSPA5,HSPB1,ICAM1,ID1,IDH1,IRS2,ITGB1,ITPR2,JAG1,JUNB,KCNN4,LAMB1,LAMC1,LRP1,LY96,MAFB,MDH2,MMP1,MSRB1,MT-ND1,MYL9,NDUFA1,NFE2L2,NFKB1,NR4A1,NUAK1,OCLN,ODC1,P…
IFNG	cytokine		-0.425	3.56e-24	ABCB1,ACO1,ADGRG1,AGRN,AREG,ASS1,ATG3,ATP1A1,ATP1B1,B2M,BACH1,BAX,BCL2A1,BCL2L11,BIRC2,BMP2,BTG1,C2,CAV1,CCN2,CCND3,CD74,CDH1,CDK4,CDKN2B,CEACAM1,CFB,CRIM1,CRLF1,CTNNB1,CTSS,CX3CL1,CXCL17,CYBA,DDX5,DDX60,DEPP1,DLL1,DUOX2,DUOXA2,DUSP5,DUSP9,ECE1,EDN1,EEF1A1,EGR1,ENO1,ETS2,EXT1,F3,FABP5,FHL2,FN1,FOS,FOSB,FOXO1,FTL,GADD45B,GAS6,GATA3,GLS,GNAI2,GNAS,GSTP1,GUSB,HES1,HMGCS1,HSP90AA1,HSPA5,HSPB1,HTRA1,I…
ERK	group		0.834	1.64e-23	ACSL5,ACTN1,AREG,ARPC2,BAX,BCL2L11,BTG2,CAV1,CCN2,CCND3,CDH1,CDK4,CLDN4,CLU,CTNNB1,EDN1,EGFR,EGR1,EPAS1,EREG,ETS1,FN1,FOS,FOXO1,FST,ICAM1,IER3,ITGAV,JAG1,JUNB,KLF5,LAMB1,MAFB,MAP4K4,MMP1,MUC1,MUC5AC,NFE2L2,NFKBIZ,ODC1,PLAU,PTK2,SERPINE1,SFN,SLC2A1,SNAI2,SOX4,TIMP1,TUBA1A,VEGFA,VTCN1,ZFP36,ZFP36L1
progesterone	chemical - endogenous mammalian		1.876	1.86e-23	ABCB1,ACSL1,ADAMTS1,ALDH1A1,AREG,ATP1B1,BAX,BHLHE40,BMP2,BSG,CAV1,CCND3,CDH1,CDKN2B,CFB,CLDN4,COL12A1,CREB3L2,CRYAB,CTNNB1,CX3CL1,CYP1B1,EFNA1,EGFR,EGR1,EPAS1,F3,FGFR2,FN1,FOS,FOXO1,FST,GABARAPL1,GAS6,GRB10,ICAM1,ID1,ID3,IGFBP2,IGFBP3,IL1A,IRS2,ITGA2,ITGB1,KLF5,KRT5,KRT7,LAMB3,LDLRAD4,LTF,MDK,MDM2,MICOS10-NBL1/NBL1,MMP1,MMP7,MUC1,NEDD9,NR4A1,NTF4,OCLN,PARM1,PDGFA,PDLIM1,PDPN,PDZK1IP1,PIGR,PIK3R1,…
STAT3	transcription regulator		0.111	5.36e-23	ALDH1A1,AREG,ATP6AP2,ATP6V0D2,BCL2L11,BMP2,CCN2,CD74,CDH1,CDKN2B,CEACAM1,CFB,CLCA2,CX3CL1,CYP1B1,DLL1,DUSP5,EDN1,EGR1,EPAS1,F3,FN1,FOS,FSCN1,FST,GADD45A,GATA3,GRB10,H2AC18/H2AC19,HNRNPD,HYAL1,ICAM1,ID1,ID2,IFITM2,IFITM3,IL1A,ITGA6,ITGAV,ITGB1,ITGB6,JAG1,JUNB,KLF4,KLF5,LAMB3,LTF,MAFB,MMP1,MMP7,MT-ATP6,mt-Atp8,MT-CO1,MT-CO2,MT-CO3,MT-CYB,MT-ND1,MT-ND2,MT-ND3,MT-ND4,MT-ND4L,MUC1,NFKB1,NFKBIZ,NPM1,NR…
doxorubicin	chemical drug		0.845	5.39e-23	ABCB1,ADAMTS1,AREG,BAX,BCL2A1,BCL2L11,BHLHE40,BIRC2,BTG1,BTG2,CCN2,CD47,CDH3,CLDN4,CLU,DCXR,DUSP5,EDN1,EEF1A1,EEF1B2,EGFR,EGR1,ELF3,F3,FOS,GADD45A,GPX2,GSS,HSP90AA1,HYAL1,ID1,ID2,IER3,IGFBP7,ITGB4,JAG1,JAG2,KRT5,KRT8,LAMC2,LIMA1,MAP4,MDM2,MT-CO1,MT-ND1,MT-ND2,MT-ND3,MT-ND4,MT-ND4L,NFE2L2,NFKB1,NR4A1,ODC1,P4HB,PERP,PMEPA1,PSMB10,RBM3,RBM39,RUNX1,S100A10,SESN1,SFN,SLC34A2,SMAD7,SPP1,SVIL,TGFB1,TIMP…
mir-8	microRNA	Inhibited	-3.12	8.4e-23	ACTN1,ADAMTS1,BAX,BMP2,CD47,CDH1,CLDN1,CLDN7,CPT1A,CTNNB1,DNAJC3,EGFR,ETS1,FAT1,FAT2,FGFR2,FN1,ITGAV,ITGB1,ITGB6,KITLG,KLF4,KRT19,LRP1,MMP1,MPRIP,MSLN,MYOF,OCLN,PERP,PHLDA3,PROM1,PTHLH,PTK2,PTPN14,QKI,SLC25A3,SMAD5,SNAI2,SOX2,TGFB2,TGFBR1,TIAM1,TSPAN1,VIM,YWHAB,ZFP36
JUN	transcription regulator		0.377	1.74e-22	ABCB1,ALAS1,BAX,BCL2A1,BCL2L11,BIRC2,BTG1,CAPNS1,CAV1,CCN2,CCND3,CDH1,CDK4,CLU,CX3CL1,CYP1B1,DUSP5,EDN1,EGFR,EIF4A1,EPAS1,EREG,F3,FN1,FOS,FUS,GADD45A,GAS6,GSTP1,HES1,HNRNPA2B1,HNRNPU,HPGD,ICAM1,ID2,IGF2R,IGFBP2,IGFBP3,IGFBP7,IL1A,IRS2,ITGAV,ITGB1,ITGB4,JUNB,KRT16,LAMB3,LMNA,MAPK3,MDM2,MMP1,MMP7,NFKBIZ,NR4A1,PARD6B,PLAU,PTHLH,S100A10,SERPINE1,SGK1,SLC38A2,SMAD7,SNAI2,SNRNP70,SOX2,SPARC,SPP1,SVIL,T…
IGF1R	transmembrane receptor		-1.479	1.78e-22	ACSL1,ANXA3,ATP5MF,ATP5MG,BAX,BCL2L11,BMP2,CALU,CAPG,CAVIN3,CDH1,CLU,COL18A1,COL4A1,CTNNB1,EDN1,EGR1,FOS,GRB10,HSPA5,HTRA1,ID2,IFNGR2,IGF2R,IGFBP2,IGFBP3,IL1A,IRS2,KRT19,KRT5,MT-ATP6,MT-CO1,MT-ND3,MT-ND4,NDUFA1,NDUFA3,NDUFA4,NR4A1,PHLDA2,PLAT,PLAU,PROM1,RBM3,RPL10A,RPL3,RPL37A,RPL7,RPS21,S100A10,S100A4,SDC4,SPP1,TGFB1,TGFBI,TXN,UQCRC1,VEGFA
GLI1	transcription regulator		0.028	1.97e-22	ACADVL,AHNAK2,ARL4C,ARPC5,BAX,BCL2A1,BCL2L11,CAV1,CD59,CDH1,CLU,CMPK1,DUSP5,EGFR,EGR1,FOS,FOXN3,FOXO1,GADD45B,GPRC5A,HES1,HNRNPU,HPGD,ID1,ID2,ID3,IER3,IER5L,IGFBP7,IRF2BPL,ITGB4,ITGB6,JAG2,KDM5B,KITLG,KLF4,KLF5,KLF6,KRT19,LAMB3,LFNG,LMNA,MACF1,MICAL2,MUC5AC,NFAT5,OGFRL1,PDGFA,PHLDA2,PLAU,PNISR,PTHLH,RPL27A,S100A14,S100A2,S100A4,S100A6,SAT1,SDC4,SELENBP1,SELENOP,SESN1,SFRP1,SOX2,SOX4,SPP1,TFF1,TFP…
PGR	ligand-dependent nuclear receptor		0.501	2.11e-22	ACSL1,ADAMTS1,AKAP13,AREG,ATP1B1,BIRC2,BTG1,CCND3,CD59,CLDN7,CREB3L2,DDX60,DST,EDN1,EFNA3,EGFR,EPAS1,EPHA1,F3,FN1,FOS,FOXO1,GAS6,GATA3,GLS,GPRC5A,GRB10,HES1,HPGD,ICAM1,ID1,IER3,IRS2,ITGA6,ITGB1,ITGB4,KLF4,KLF5,KRT5,LDLRAD4,MUC1,NEDD9,P4HA2,PDGFA,PDLIM1,PFKP,PLAU,RAB9A,RHOC,RUNX1,S100A6,SELENOP,SGK1,TFF1,TGFBI,TIPARP,TSC22D3
PDGF BB	complex		0.595	4.84e-22	AREG,BHLHE40,CCN2,CCND3,CDK4,COL12A1,COL18A1,CRYAB,DCBLD2,DUSP5,EDN1,EGFR,EGR1,EREG,ETS1,ETS2,F3,FHL2,FLNA,FN1,FOS,FOSB,GADD45A,GSS,HES1,HMGCS1,HRAS,ID3,IER3,ITGB1,JUNB,KLF6,LMNA,MICOS10-NBL1/NBL1,MMP1,NR4A1,ODC1,PAWR,PDGFA,PDLIM1,PLAT,PLAU,PRRX2,RACK1,RND3,RPL13,RPS6,SAT1,SERPINE1,SGK1,SKIL,TAGLN,TGFB1,TIMP1,TNFRSF12A,TRIB1,VEGFA,XDH,YWHAB,ZFP36,ZFP36L1
TP73	transcription regulator		1.605	6.76e-22	ABCB1,B2M,BAX,BCL2L11,BHLHE40,BIRC2,BTG2,CCND3,CDH1,CNN3,COL18A1,CRYAB,CTNNB1,CX3CL1,CYBA,DHRS3,EDN1,EGFR,EGR1,EREG,FGFR2,FN1,FST,GADD45A,HES1,HS6ST1,ID2,IER3,IGFBP3,ITGA6,ITGB4,JAG1,JAG2,KIFC3,KLF5,LAMA3,LAMA5,LIMA1,LY6D,MAP4K4,MDK,MDM2,MICOS10-NBL1/NBL1,Mmp1b,MYH9,NFKB1,PALLD,PDGFA,PDGFB,PDPN,PERP,PKP2,PLAU,PTK2,RAN,RTN4,RUNX1,S100A2,SAT1,SDC4,SERPINE1,SFN,SHISA5,SNAI2,SPP1,SYNE2,TGFB1,TGFB2,TI…
HGF	growth factor		1.915	1.22e-21	ADAMTS1,ADGRG1,AKAP13,ARPC5,BCL2A1,BIRC2,BMP2,CAV1,CCN2,CDH1,CDK4,CDKN2B,CHD2,CKS1B,CNBP,COL4A1,CRLF1,CRYAB,CTNNB1,EDN1,EGR1,ELF3,EPHA4,ETS1,F3,FLNA,FN1,FOS,FOSB,GRB10,HES1,ICAM1,ID1,IER3,IGFBP3,ITGA2,ITGA6,ITGB1,JUNB,KITLG,KLF6,KRT19,LAMC2,MDM2,MMP1,NFKB1,NFKBIZ,NR4A1,OCLN,PDGFA,PHLDA2,PLAU,PTHLH,RAB5A,RAD50,SERPINE1,SFRP1,SGK1,SKIL,SLC20A1,SMAD5,SNRNP70,SOX2,SPP1,TAGLN2,TGFB1,TGFB2,TIMP1,TMEM97…
mifepristone	chemical drug		0.054	1.61e-21	ABCB1,AGR2,ALAS1,AREG,ARID4B,B2M,BAX,CAV1,CCN2,CD74,CEACAM1,CLDN7,CLU,COL18A1,CYBA,EGR1,F3,FDFT1,FN1,FOS,FST,GAS6,HPGD,HSPA4,HSPA5,ICAM1,IGFBP3,IRS2,ITGA2,ITGB4,JUNB,KLF4,LAMA5,LAMB3,LAMC2,LRP1,LTF,MDM2,MMP1,MT-CO2,MT-CO3,MUC1,NCOR2,NFE2L2,NR4A1,PLAT,PTN,RHOC,S100A6,SERPINE1,SFRP1,SLC2A1,SNAI2,SPP1,TFF1,TFPI,TGFB1,TIMP1,TMPRSS2
SP1	transcription regulator		1.493	1.77e-21	ABCB1,ACSL1,ADAMTS1,ASS1,B4GALT5,BACE2,BAX,BSG,C1QBP,CAV1,CCN2,CCND3,CD59,CD99,CDH1,CDK4,CDKN2B,CEACAM1,COL7A1,CRYAB,CYP1B1,EGFR,EGR1,EREG,F3,FLNA,FN1,FOS,GNAI2,GNAS,GSS,HINT1,HSPA5,ICAM1,ID4,IFITM3,IFNGR1,IGFBP3,IL1A,ITGA2,ITGAV,ITGB5,KLF4,KLF6,KRT16,KRT19,KRT4,LTB,MMP1,MUC4,MUC5AC,MUC5B,NFKB1,NTF4,PDGFA,PDGFB,PLAU,PROM1,PTGER4,PTN,RAB11FIP1,SERPINE1,SGK1,SLC2A1,SLC31A1,SMAD7,SMARCC1,SPARC,SPP1,…
tetradecanoylphorbol acetate	chemical drug		1.54	1.82e-21	ABCB1,ACO1,ADAMTS1,ALAS1,AREG,BAX,BCL2A1,BMP2,BTG2,CAPG,CAV1,CCN2,CCND3,CDH1,CDK4,CDKN2B,CLDN1,CMPK1,CTNNB1,CYBA,DNAJC3,DUSP5,ECE1,EDF1,EEF1D,EGFR,EGR1,EIF4A1,EIF4A3,EIF6,EPHA4,ETS1,ETS2,F3,FOS,FOSB,FST,FSTL3,GABRP,GADD45B,GATA3,GLS,GNAI2,GPRC5A,GSTP1,HES1,HNRNPF,HRAS,HSPA4,HSPA5,ICAM1,ID1,ID2,ID3,IER3,IFNGR1,IFNGR2,IGFBP2,IGFBP3,IL1A,ITGA2,ITGB1,ITM2A,JUNB,KCNN4,KLF4,KLF5,KLF6,LAMB3,LTB,MMP1,MMP…
metribolone	chemical reagent		-0.161	3.52e-21	ACTN1,ADAMTS1,AGR2,ATP1B1,ATP5F1E,ATP5ME,ATP5MF,ATP5MG,ATP6V0B,B2M,BAX,BPGM,BPNT1,CDKN2B,CLU,COX5B,COX6B1,CRYAB,DBI,EGR1,EIF5,ELOVL5,ENO1,ETFA,ETV1,FDFT1,FDPS,FHL2,FOS,FOXO1,GAPDH,GOT2,HADH,HMGCS1,HNRNPDL,HSPA5,IFITM2,IRS2,ITGA6,ITGB4,JPT1,KRT19,MDH2,MMP1,MMP7,MYL12A,NDUFA1,NDUFA3,NDUFA7,NDUFB1,NDUFB2,NDUFC1,NPEPPS,PDE4D,PFKP,PIGR,PMEPA1,PPIA,PPIB,SAT1,SELENOP,SLC16A3,SLC38A2,SVIL,THRAP3,TM9SF2,T…
CD3	complex	Activated	3.302	4.87e-21	ALAS1,BCL2A1,BCL2L11,BTG1,BZW1,C2,CCND3,CD74,CDK4,CEACAM1,CKS1B,CYBA,DUSP14,EIF4A3,ETS1,ETS2,FDPS,FKBP2,FOS,FTL,GABARAPL2,GAPDH,GATA3,GDI2,GNAS,GPRC5A,GZMA,H2AC18/H2AC19,HINT1,HNRNPA1,HNRNPA2B1,HNRNPF,HNRNPR,HSP90AA1,HSP90B1,HSPA5,ICAM1,ID3,ID4,IFNGR1,IL1A,ILF2,ITGB5,JAK1,JUNB,KCNN4,LNPEP,LRP1,LYN,MDH2,MSLN,MT-CO1,NCL,NFAT5,NFE2L2,NFKB1,NKTR,NPM1,NR4A1,OAZ1,ODC1,P4HB,PDE4D,PDIA4,PFN1,PTGER4,PTMA,…
PTEN	phosphatase	Inhibited	-2.461	6.34e-21	ACO2,ACSL1,ARHGAP10,ASPH,ATP5ME,BACE2,BAX,BCL2L11,BMP1,BPGM,BTG1,BTG2,CCND3,CDH1,CDK4,CDKN2B,CHML,CKS1B,CLDN1,CNN3,COL18A1,COL4A1,CTNNB1,EDN1,EGFR,EPAS1,ETS1,ETS2,F3,FDFT1,FDPS,FGFR2,FN1,FOS,FOXO1,GAPDH,GATA3,GRB10,GSPT1,GSS,HADH,HCLS1,HMGCS1,ID4,IFNGR2,IGFBP2,IGFBP3,IRS2,ITGB1,JAG1,JAG2,KLF5,KLF6,KRT19,LAMA3,MDM2,MT-ATP6,MT-CO2,MT-CYB,MT-ND1,NDUFC1,NFE2L2,NFKB1,PAPPA,PERP,PIK3R1,PLAU,PSCA,PTN,RA…
SMAD4	transcription regulator	Activated	3.538	7.47e-21	AGR2,AREG,BMP2,CCN2,CDC42EP3,CDH1,CDH3,CDKN2B,CLDN7,COL7A1,CTNNB1,EDN1,EGFR,EREG,FN1,FOS,FSCN1,FST,FSTL3,GADD45A,GADD45B,ICAM1,ID1,ID2,IER3,ITGA6,ITGB1,ITGB5,JAG1,JAG2,KITLG,MDM2,MMP1,MUC4,NFE2L2,PDGFB,PLAU,PTHLH,RUNX1,SERPINE1,SERTAD1,SGK1,SHISA5,SKIL,SMAD7,SNAI2,SOX2,TGFB1,TGFB2,TIMP1,TPM1,VEGFA,VIM,ZFP36
NPM1	transcription regulator		1.96	1.67e-20	BMP2,CALR,CCN2,CD47,CEACAM1,COL12A1,COL4A1,COL7A1,CTNNB1,DLL1,EGR1,ETS1,F3,FN1,FRK,HSPA5,ICAM1,IGFBP3,IL1A,ITGAV,JAG1,JUNB,KLF4,LAMC2,LTF,NPM1,NR4A1,NUAK1,P3H2,PDGFB,PLOD2,PMEPA1,PTHLH,SDC4,SGK1,TGFBI,TRIB1,VEGFA,XDH,ZFP36L1
FGF2	growth factor		1.823	2.18e-20	ACER2,ADAMTS5,AREG,B2M,BAX,BMP2,BTG2,CAV1,CCND3,CDH1,CRYAB,CTNNB1,DLL1,EGFR,EGR1,ENO1,EPAS1,EPHA4,EREG,ETS1,ETV1,F3,FGFR2,FLNA,FN1,FOS,FOXO1,GADD45A,HES1,ICAM1,ID2,ID3,IFITM2,IGFBP2,IGFBP3,ITGB1,JUNB,LAMB1,LMNA,MDM2,MMP1,MUC5AC,NFKB1,NR4A1,ODC1,PDGFA,PDGFB,PLAT,PLAU,REST,RUNX1,S100A10,S100A4,SERPINE1,SFRP1,SLC20A1,SLC2A1,SNAI2,SOX2,SPARC,SPP1,STOM,TAGLN,TFPI,TGFB1,TGFB2,TIMP1,TNFRSF12A,VEGFA,VIM,…
SB203580	chemical drug		-1.858	2.31e-20	ANXA3,AREG,ATP5MF,BAX,BCL2L11,BMP2,BPGM,CCN2,CD47,CDH1,CEACAM1,CLDN1,CRYAB,CX3CL1,CYP1B1,DNAJC3,DUOX2,EFNA1,EGR1,ENO1,EREG,ETS2,F3,FDFT1,FN1,FOS,FOSB,GADD45A,GDI2,GLRX,GSTP1,HSPA5,ICAM1,IER3,IGFBP3,IL1A,JUNB,MMP1,MUC4,MUC5AC,MUC5B,NFKB1,NR4A1,OCLN,PALLD,PDGFA,PDGFB,PHLDB2,PLAT,PLAU,PRMT1,PTHLH,RBM3,RUNX1,S100A10,SERPINE1,SGK1,SLC20A1,SLC2A1,SPARC,SPP1,TAGLN,TGFB1,TGFB2,TIMP1,TP63,UPK1B,VEGFA,VIM,…
Insulin	group	Activated	2.469	2.76e-20	ACSL1,ALAS1,ATP1A1,BMPR2,BPGM,CANX,CCN2,CCND3,CCT7,CDKN2B,COL18A1,COL4A1,CRYAB,CTNNB1,DBI,EDN1,EGFR,EGR1,EPAS1,ETFA,FBXO32,FDFT1,FKBP2,FN1,FOS,FOSB,FOXO1,FTL,GAPDH,GATA3,GDI2,GRB10,GSTP1,HES1,HMGCS1,HSP90AA1,HSP90B1,HSPA4,HSPA5,ICAM1,IDH1,IGFBP2,IGFBP3,IRS2,ITGA6,JUNB,KLF4,LAMB1,LRP1,MAPK3,MDH2,MMP1,MT-ND1,NDUFA1,NR4A1,OCLN,ODC1,P4HB,PIK3R1,PLAT,PPIA,PPIB,PPIC,PTHLH,PTK2,PYCARD,RPS6,SELENOP,SERPI…
nitrofurantoin	chemical drug	Activated	2.365	3.42e-20	ACADVL,ACTG1,ADAMTS1,ASS1,BAX,BTG2,CLU,CPT1A,CTSS,DBI,EEF1A1,GADD45A,GPX2,GSS,GSTP1,HMGCS1,HSPA5,ID1,IER3,IGFBP3,ITGB1,ITGB4,KRT19,MAPK3,ODC1,PLAT,RPL13,RPS8,RPS9,S100A10,SELENBP1,SELENOP,SLC34A2,SPP1,TIMP1,TNFRSF12A,TUBA1A,TUBB,TXN,VEGFA
BMP7	growth factor	Activated	2.164	6.91e-20	ACSL1,BMP1,BMP2,BMPR2,BOK,CDH1,CTNNB1,CXXC5,DSP,DYNC1H1,EDN1,EGFR,EREG,F3,FN1,GAS6,GRB10,HRAS,HSPB1,ICAM1,ID1,ID2,ID3,IGFBP3,ITGAV,JAG1,KLC1,KLF4,LTF,MAPK3,OCLN,PIK3R1,PMEPA1,S100A4,SERPINE1,SMAD5,SMAD7,SPP1,TAGLN,TCF3,TGFB1,TGFBR1,TIMP1,TMEM132A,VEGFA,VIM,WNT5B
RICTOR	other		-0.223	7.48e-20	ATP5MF,ATP5MG,ATP6V0B,ATP6V0D2,ATP6V1B1,BAX,BCL2L11,BSG,CDC42EP5,COX6B1,EGR1,FABP5,IRS2,NDUFA1,NDUFA3,NDUFA4,NDUFA7,NDUFB2,NDUFC1,PAK1,PSMB1,PSMB10,PSMB2,PSMB5,PSMB6,PSMB7,PSMD13,RPL10,RPL10A,RPL14,RPL18,RPL38,RPL7,RPL7A,RPL8,RPLP0,RPS19,RPS2,RPS21,RPS29,RPS3,RPS5,RPS6,RPS8,RPS9,RPSA,SGK1,UQCR10,UQCRB,UQCRC1,UQCRHL,UQCRQ
FSH	complex		-0.256	8.3e-20	ACTN1,ADAMTS1,ADGRG1,AREG,ARL4C,BMPR2,BTG2,CCN2,COL18A1,CREBL2,CREBZF,CTNNB1,CX3CL1,DHRS3,DUSP14,DUSP9,EFNA1,EGFR,EREG,FOS,FOSB,FOXO1,FST,GDE1,GNAS,GPRC5A,ID1,ID4,IGFBP3,ING1,ITGB5,JUNB,KITLG,MAP1LC3B,MAP4K4,MBD2,MICOS10-NBL1/NBL1,NR4A1,P4HA2,PAWR,PLAT,RAB5A,RGS12,SERPINE1,SGK1,SH3BP4,SLC2A1,SMAD5,SMAD7,SMARCA4,SMARCD1,STX4,TFRC,TGFB2,TGFBR1,TIMP1,TLN1,TMBIM6,TPM1,TRIB1,TUBA1A,VEGFA,YBX3
SNAI1	transcription regulator	Activated	2.395	1.05e-19	ACTN1,CCN2,CCND3,CDH1,CDK4,CLCA2,CLDN1,CLDN4,CLDN7,CUX1,FLNA,FN1,FOS,FST,HPGD,ID1,ID4,ITGA2,ITGB1,KRT8,LIMA1,MUC1,OCLN,PEBP1,PFKP,SERPINE1,SERPINH1,SLC28A3,SMAD7,SNAI2,SOX2,SPARC,SVIL,TGFB1,TGFBR1,TP63,TPM1,TPM4,VIM
methylprednisolone	chemical drug	Activated	2.139	1.1e-19	ACSL1,ALAS1,ALDH1A1,ANXA3,ASS1,ATP1A1,ATP1B1,B2M,BTG1,C1QBP,CCN2,CD74,CDH1,CDH3,CLDN7,CNN3,CTSS,ECE1,EFNA1,ELOVL5,F3,FABP5,FBXO32,FDFT1,FN1,FOS,FSTL1,GADD45A,GNAI2,GPC1,GSTP1,HSP90B1,ID1,ID3,IDH1,IFNGR1,IGF2R,IL1A,ITGA2,ITGB1,ITGB5,KRT19,LAMA3,LYN,MAFB,MAP1LC3B,MDM2,MMP1,NCL,NDUFC1,NFE2L2,NFIA,NFKB1,NPM1,ODC1,PHLDA2,PIGR,PIK3R1,PKP1,PLAT,PLAU,PRMT1,RAB13,RND3,SCEL,SDC4,SERPINE1,SFRP1,SGK1,SPARC,S…
RAF1	kinase		0.742	1.68e-19	AP2B1,AREG,ATP6V1B1,BCL2L11,BTG1,CD74,CDKN2B,CLDN1,CRYAB,CTNNB1,DCBLD2,DHRS3,DUSP5,EGR1,FOS,HMGB3,HNRNPA2B1,HNRNPAB,HSPB1,ID3,IER3,IGFBP3,ITGA2,ITGB1,ITGB4,ITGB5,LAMA3,MMP1,NFKB1,NINJ1,OCLN,PHLDA2,PLAT,PLAU,PTHLH,RAN,RND3,RPS2,SCNN1A,SELENBP1,TIAM1,TIMP1,TSC22D1,TUBB2A,VEGFA
acyline	biologic drug		1.131	1.8e-19	BAX,EEF1A1,EEF1B2,EGR1,EIF3F,FGFR2,FOS,GADD45B,JUNB,MAFB,NR4A1,OCLN,RPL10,RPL10A,RPL13,RPL27A,RPL3,RPL5,RPL7,RPL8,RPS19,RPS2,RPS28,RPS5,RPS6,RPS7,RPS8,RPS9,RPSA,SLC16A3,STARD5,ZBTB16
NR3C1	ligand-dependent nuclear receptor		-0.053	3.59e-19	ACTN1,ARID4B,ARPC2,ATP1B1,B2M,BAX,BCL2L11,BHLHE40,BIRC2,BMP2,BOK,BTG1,CAV1,CCN2,CD47,CDC42EP3,CKS1B,CPEB4,CPT1A,CRYAB,CTNNB1,DAG1,DBI,DDX5,DPP7,EDN1,EFNA1,EGR1,F3,FN1,FOS,FOXO1,GADD45A,GADD45B,GATA3,GPX1,GSTP1,GZMA,HNRNPU,ICAM1,IDH1,IER3,IL1A,ING1,ITGAV,ITGB6,KRT5,LTB,MALT1,MAPK3,MBD2,MDM2,MMP1,MSRB1,NFKB1,NMT1,OCLN,PAK1,PAWR,PDGFA,PDPN,PHLDA2,PIGR,PIK3R1,PLAT,RAB11A,RBMS3,RERE,RTN4,SCNN1A,SELENO…
cycloheximide	chemical reagent		-0.31	4.16e-19	ABCB1,AREG,ASS1,B2M,BAX,BMP1,BTG2,CALR,CAV1,CCN2,CCND3,CTNNB1,EDN1,EEF1A1,EEF1D,EGFR,EGR1,EIF4B,FN1,FOS,FOSB,FST,GADD45A,GADD45B,GNAI2,GNAS,ICAM1,IGFBP2,IL1A,IRS2,ITGB5,JUNB,KLF5,MMP1,MMP7,MT-CO1,MT-CO2,NFE2L2,NPM1,NR4A1,PDGFA,PDGFB,PERP,PIGR,PLAT,PLAU,PSCA,PTHLH,RBM3,SERPINE1,SLC2A1,SNRNP70,SPP1,TFF1,TGFB1,TGFBR1,TIMP1,TRA2A,VEGFA,XDH
FOXO3	transcription regulator		0.95	5.46e-19	ANXA3,ATP6V0D2,BCL2L11,BMP2,BPGM,BTG1,CAV1,CCN2,CCND3,CDC42EP3,CDH1,CDK4,CDKN2B,CLDN1,COL4A1,DEPP1,EGR1,ELOVL5,FABP5,FBXO32,FGFR2,FOS,FOSB,FOXO1,GABARAPL1,GADD45A,GADD45B,GPX1,ID1,IER3,IGFBP7,IRS2,JAG1,JAK1,JUNB,MAP1LC3B,NRP2,PAK1,PAWR,PLAU,PRDX3,PRDX5,RTN4,SERPINE1,SESN1,SGK1,SMAD7,SOX2,TCIM,TFF1,TGFB1,TGFB2,TP63,UBC,VEGFA,VIM,YBX1
PRL	cytokine		0.052	5.55e-19	ANXA3,AREG,B2M,BOK,BTG1,CAV1,CCND3,CDH1,CDK4,CLU,CNN3,CTSA,CTSS,EGFR,EGR1,ENO1,FN1,FOS,HES1,ICAM1,ID1,ID2,ID3,IER3,IGFBP3,KRT19,KRT5,LAMC1,MICOS10-NBL1/NBL1,NEDD9,NFKB1,OCLN,ODC1,P4HB,PARM1,PDIA4,PDPN,PHLDA2,PLAT,PTK2,RABAC1,RPSA,SAMD9L,SHISA5,SPARC,SPP1,TGFB1,TIMP1,TNFRSF12A,TP63,TSC22D1,TSC22D3,VIM,XDH
IgG	complex		-0.964	1.08e-18	ADGRG1,AREG,ATP1B1,ATP1B3,B2M,BHLHE40,BIRC2,CALR,CDKN2B,CLDN4,CPT1A,DSP,DUSP14,EDN1,EFNA3,EGR1,EHD1,ETS2,FABP5,FN1,FOSB,FOXO1,FST,GADD45B,GNAS,GPRC5A,GPX1,HSPA5,HSPB1,ICAM1,IFITM3,IFNGR2,IRS2,JUNB,KRT13,KRT16,MAFB,MUC5AC,NINJ1,PDPN,PHLDA2,PMEPA1,PTGER4,RND3,SDC4,SERPINE1,SGK1,TGFB1,TGFBR1,TRIM29,TSC22D3,TUBB2A,UBC,VEGFA,ZFP36
medroxyprogesterone acetate	chemical drug	Activated	5.266	1.37e-18	ACTG1,ADAMTS1,ASS1,ATP6V0D2,BAX,BCL2L11,BMPR2,BTG2,CAV1,CDKN2B,CLDN1,CLSTN1,COL4A4,EDN1,ETS1,F3,FN1,FOXO1,FST,GLS,GUSB,HSP90B1,HTRA1,ICAM1,ID1,ID2,ID3,ID4,IFNGR1,IGFBP7,IL1A,ITGA2,ITGA6,ITGAV,ITGB1,JUNB,KLF5,LAMB3,LMNA,LTB,MDM2,MMP1,MMP7,MYH9,MYL12A,ODC1,P4HA2,PAK1,PDGFB,PDGFD,PIK3R1,PLAU,PYCR2,RUNX1,SAT1,SERPINE1,SFRP1,SGK1,SLC2A1,SMAD7,TCF7L1,TGFB1,TGFB2,TMSB10/TMSB4X,VEGFA,WNT5B,ZBTB16
8-bromo-cAMP	chemical reagent	Activated	3.355	1.45e-18	ACTG1,ASS1,ATP6V0D2,BAX,BMP2,BMPR2,CAV1,CCN2,CDKN2B,CLSTN1,CLU,COL4A4,CYP1B1,EDN1,EGFR,EGR1,ETS1,FN1,FOS,FOXO1,FST,GLS,GNAI2,GSTP1,GUSB,HPGD,HSP90B1,ID1,ID2,ID3,ID4,IFNGR1,ITGA2,ITGA6,ITGAV,ITPR2,KITLG,KRT8,LAMB3,MDM2,MMP1,MMP7,MYH9,MYL12A,ODC1,P4HA2,PAK1,PDE4D,PDGFB,PDGFD,PIK3R1,PLAT,PYCR2,RUNX1,SAT1,SERPINE1,SFRP1,SGK1,SLC2A1,SMAD7,SPP1,TCF7L1,TFF1,TGFB1,TGFB2,TIMP1,TMSB10/TMSB4X,VEGFA,WNT5B,ZB…
CCN5	growth factor		-1.892	1.47e-18	CCN2,CDH1,CLDN1,CTNNB1,DSP,FN1,GATA3,IGFBP7,KLF4,KRT8,LAMB3,LAMC2,MUC1,PDGFA,SDC4,SERPINE1,SNAI2,SPARC,TFF1,TFF3,TGFB1,TGFBR1,VIM
VHL	transcription regulator		-1.235	1.48e-18	ADGRG1,ALDH1A1,BCL2L11,BHLHE40,CAV1,CCN2,CDH1,CLDN4,DUOX2,EGFR,EIF5,EPAS1,F3,FN1,FTL,GPX1,HNRNPA2B1,HYAL1,IER3,IFITM3,LMNA,NDUFB1,NEDD9,PDGFB,PTHLH,RPS6,RUNX1,SLC16A3,SLC2A1,SPARC,TAGLN,TFRC,UQCRQ,VEGFA,VIM,ZFP36L1
NRG1	growth factor	Activated	2.248	1.82e-18	ACTN1,CAV1,CAVIN1,CCN2,CCND3,CDH1,CRIM1,DAG1,EDN1,EEF1A1,EGR1,ELF3,FABP5,FLNA,FN1,FOS,FOSB,FSCN1,FSTL1,GAS6,GLS,HES1,ID1,IER3,ITGAV,ITGB5,JUNB,LIMK2,MARCKS,MUC5AC,NCOR2,NR4A1,PAFAH1B1,PDGFA,PLAU,RUNX1,SCHIP1,SERPINE1,SGK1,SLC2A1,SOX2,SOX4,TFF1,TGFB2,TGFBR1,TOB2,VEGFA,VIM,ZFP36
HNF1B	transcription regulator		-0.297	1.98e-18	ACADVL,ACTN1,ANXA4,BHLHE40,CD99,CDH1,CLDN1,CLDN7,CTNNB1,DST,EXT1,FN1,GDI2,ID1,ID3,ID4,IGFBP3,ITGB6,JAG1,KIFAP3,LAMB1,MAFB,MMP7,MUC4,OCLN,PDZK1IP1,PLAU,S100A2,S100A4,S100A6,SERPINH1,SNAI2,SPARC
IL4	cytokine		1.525	2.21e-18	ABLIM1,ACSL1,ACTG1,AKAP13,ALAS1,ANXA4,AREG,ASS1,ATP5MK,BACE2,BAX,BHLHE40,BIRC2,BPGM,BPIFB1,CAPG,CCND3,CD74,COL18A1,CX3CL1,DDX46,DUOX2,DUOXA2,DUSP14,DYNC1H1,EIF4A1,EPAS1,EXT1,F3,FLNA,FN1,FOS,FOSB,FSCN1,GADD45B,GATA3,GPC1,GZMA,HCLS1,HNRNPH3,HPGD,ICAM1,ID3,IER3,IFITM3,IFNGR2,IGF2R,IL1A,ITGA2,ITGAV,ITGB1,JAG1,JAK1,JUNB,KITLG,KLF4,KLF6,KRT19,KRT5,KRT7,LFNG,LRP1,LTB,LY6D,MAFB,MAP4,MAPK3,MMP1,MUC1,MUC5B…
IL3	cytokine	Activated	2.659	3.21e-18	AREG,BCL2L11,BMP2,BTG2,CALR,CAPZB,CCND3,CPT1A,CTNNB1,EEF1A1,EGR1,FOS,FUS,GADD45A,GADD45B,GNAS,GPX1,GZMA,HNRNPA2B1,HSP90B1,HSPA5,ICAM1,IK,ITGAV,JUNB,LYN,MDM2,MLF2,MMP1,NCL,NEDD9,ODC1,ORMDL3,PDPN,PPP5C,PSMB7,RAN,RBM3,RPL10,RPL13,RPL3,RPL5,RPL7,RPS19,RPS3,RPS6,RPS7,SLC2A1,SLC3A2,SMAD5,SOX4,VAV2,VEGFA,WNK1,YBX1
SP600125	chemical drug		-1.636	3.67e-18	ABCB1,AREG,ATP6AP2,BAX,BCL2L11,BTG2,CCN2,CDH1,Ceacam10,CLDN4,COL4A1,COL7A1,CREB3L2,EGR1,F3,FABP5,FN1,FOS,FOSB,FOXO1,GADD45A,GRB10,H2AC18/H2AC19,H2BC7,HSPA5,ICAM1,IL1A,ITGA2,ITGA6,ITGB4,ITGB5,JUNB,LAMA5,MAFB,MAP1LC3B,MMP1,MUC5B,NEDD9,NR4A1,P4HA2,PROM1,PTK2,RUNX1,SERPINE1,SERPINH1,SIAH1,SNAI2,SOX2,SPARC,SPP1,SSBP2,TGFB1,TPM1,VEGFA,ZFP36
Akt	group		2.102	4.41e-18	B4GALT5,BAX,BCL2A1,BCL2L11,BHLHE40,BIRC2,BMP2,BTG2,CCN2,CCND3,CDH1,CDK4,CPT1A,CTNNB1,EGFR,EPAS1,EXT1,F3,FBXO32,FN1,FOS,FOXO1,GPC1,GSS,HES1,HPGD,IER3,IGFBP2,ITGB5,LAMA3,LAMB3,LAMC2,LMNA,MDM2,MSLN,MT-CO1,MT-CO2,MUC1,MUC16,NFE2L2,NFKB1,NRP2,PTGER4,PTN,RAD50,RPL13,RPS19,RPS2,SERPINE1,SGK1,SLC2A1,SNAI2,SOX2,SOX4,SPP1,TIPARP,TMED9,VEGFA,VIM,VTCN1
TGFBR2	kinase		-0.129	4.41e-18	ADAMTS5,AREG,ASS1,BACE2,BHLHE40,CCN2,CCND3,CDH1,CDKN2B,CLU,CRYAB,CTNNB1,DUSP14,EGR1,EPAS1,FN1,FST,GADD45B,GPC1,GSTP1,HPGD,HSPB1,ICAM1,ID1,ID3,IL1A,ING1,KRT19,KRT7,KRT8,LBR,LY6D,MYOF,NFKBIZ,ODC1,PDGFB,PDPN,PFN1,PPIA,PRDX3,PRSS22,PTHLH,RBMS3,SDF4,SERPINE1,SKIL,SLC16A3,SLC2A1,SMAD7,SPARC,SPP1,TAGLN,TGFB1,TGFB2,TGFBR1,TIMP1,TMPRSS2,TNFRSF12A,VEGFA,WFDC2
SMAD7	transcription regulator	Inhibited	-2.084	9.49e-18	AREG,BCL2L11,BIRC2,BMP2,BMPR2,CCN2,CDK4,CDKN2B,FN1,FOXO1,FST,FSTL3,GADD45A,GAS6,ICAM1,ID1,ID2,ID3,ITGA6,KRT8,MMP1,MUC4,PLAT,PMEPA1,PROM1,SERPINE1,SMAD7,SOX2,TAGLN,TGFB1,TGFB2,TGFBI,TGFBR1,TIMP1,TXN,VEGFA
Immunoglobulin	complex		0.265	9.72e-18	ACO1,ACO2,ACSL1,ADAMTS5,AREG,ATP13A2,B2M,BAX,BCL2A1,BCL2L11,BMP2,BPGM,BSG,CALR,CAPG,CCN2,CCND3,CD74,CD81,CDH1,CDK4,CLU,COL4A1,COX6B1,CTNNB1,CTSA,CTSS,CYBA,CYP1B1,DBI,DSP,EGR1,ENO1,ENPP3,ETS2,EXT1,F3,FGFR2,FN1,FOS,FOSB,FOXO1,GAS6,GATA3,GPX1,GSTP1,GUSB,GZMA,ICAM1,IER3,IFITM3,IFNGR2,IL1A,ITGB5,KLF4,LAMC1,MAP1LC3B,MDH2,MICAL2,MMP1,MUC5AC,NDUFA1,NDUFA3,NDUFA7,NFAT5,NFKB1,NFKBIZ,NKTR,NR4A1,OCLN,PDGFA,P…
indomethacin	chemical drug		0.426	1.24e-17	ACSL1,ADAMTS1,ADAMTS5,ATP6V0B,BAX,BSG,BTG2,CDH1,CLDN1,CLDN4,CLU,CPT1A,CTNNB1,ELF3,FOS,GPX2,ICAM1,IER3,IFITM3,IL1A,ITGB4,KRT8,LAMC2,LIMA1,MANF,MMP1,OCLN,P4HB,PROM1,PSMB10,PSMB5,PTGER4,RBM3,RPS21,RPS28,S100A10,SLC34A2,SPP1,TIMP1,TMSB10/TMSB4X,TNFRSF12A,TSPAN8,TUBB,UQCR10,VEGFA,VIM
CAV1	transmembrane receptor		-0.109	1.48e-17	BCL2L11,CAV1,CAVIN1,CDH1,CLDN7,CTNNB1,EGR1,FN1,FOS,ICAM1,ID1,KRT19,KRT4,KRT7,KRT8,MDM2,MMP1,MUC5B,NPM1,NR4A1,OCLN,PROM1,RBM39,RPS9,SERPINE1,SKIL,SLC12A2,SLC20A1,SNAI2,SOX2,SPAG9,TFPI,TGFBR1,TMPRSS11A,VIM,WFDC2
4-hydroxytamoxifen	chemical drug		0.037	1.49e-17	ABCB1,AREG,BAX,BCL2L11,BHLHE40,CAPNS1,CCN2,CDH1,CLDN4,CLU,CNBP,CYP1B1,DUSP5,DUSP9,EDN1,EGFR,EGR1,EPHA1,FOS,FOSB,FOXO1,GLRX,IER3,IGFBP3,JUNB,KRT13,KRT19,MICOS10-NBL1/NBL1,NCOR2,NEDD9,PTGER4,SGK1,SLC2A1,SNAI2,TFF1,TFF2,TMEM97,TPM1,ZFP36
miR-199a-5p (and other miRNAs w/seed CCAGUGU)	mature microRNA		-1.662	1.5e-17	CDH1,COL4A1,COL4A5,ETS1,FN1,GPRC5A,ID3,ITGB4,JAG1,KLF4,LAMC2,MMP1,MMP7,MUC4,MYH9,MYL9,NEDD9,NFKB1,PIGR,SAMD9L,SET,TAGLN,TGFBR1,TMPRSS2,WNT5B,ZBTB16
CD 437	chemical drug	Inhibited	-4.189	1.62e-17	ARPC2,ATP5MG,BAX,CDK4,EIF3I,EIF4A1,EIF4B,ENO1,F3,FOS,FSCN1,FTL,GADD45A,GNAS,HNRNPA1,HSP90AA1,ILF2,NPM1,NR4A1,ODC1,PDIA3,PFN1,PLP2,PSMB1,RPL10,RPL13,RPL8,RPS2,RPS27,SEPTIN7,SET,SLC25A3,SLC25A37,SOX4,SRGN,SSR2,TMSB10/TMSB4X,TUBA1A,TXN,UBL5,YBX1
ERK1/2	group		0.006	1.89e-17	AREG,B2M,BAX,BCL2A1,BCL2L11,BIRC2,BMP2,CALR,CAV1,CCN2,CDC42EP5,CDK4,ECE1,EDN1,EGR1,ENO1,ETS1,F3,FGFR2,FN1,FOS,FOSB,FOXO1,HPGD,HSPA5,ICAM1,ID1,ID3,IGFBP3,IL1A,IRS2,ITGA2,JUNB,MAPK3,MMP1,MUC5AC,PLAU,PSMB10,PSMB6,PTGER4,PTN,RHOC,S100A6,SERPINE1,SGK1,SKIL,SNAI2,SOX2,SPP1,TIMP1,VEGFA
APC	enzyme		-1.597	2.02e-17	AREG,B2M,CDH1,CDH3,CLDN1,CLDN4,CLDN7,CLU,COL12A1,CTNNB1,EDN1,EGFR,EREG,HES1,ICAM1,ID1,ID2,ID3,Ifitm1,ITGA2,JAG1,KLF4,LAMA3,LAMB1,LFNG,MDH2,MMP7,OCLN,PARD3,SGK1,SNAI2,SPP1,TFF3,TIAM1,TIMP1,TNFRSF12A,TNFRSF19,VEGFA
AHR	ligand-dependent nuclear receptor	Inhibited	-2.066	3.62e-17	ACTN1,ADAMTS5,AREG,ATP1B1,B4GALT5,BAX,BTG2,CCND3,CDH1,CDK4,CDKN2B,COL12A1,COL4A1,CRYAB,CTNNAL1,CTNNB1,CYP1B1,DMXL2,DUOX2,EDN1,EHD1,ENO1,EREG,FADS3,FGFR2,FN1,FOS,GADD45A,GAS6,GPX2,HES1,HSP90AA1,HSPA5,ITGA6,ITGB6,JAG1,JUNB,LAMA3,LAMA5,LAMC2,MMP1,MT-CO1,MT-CO3,MT-CYB,MT-ND4,MUC5AC,NEDD9,NFE2L2,OCLN,PDGFB,PLAT,SERPINE1,SLC2A1,SNAI2,SOX2,SPP1,TFF1,TFF3,TGFB1,TGFB2,TGFBI,TIPARP,TNFRSF19,TXN,VEGFA,VIM
SREBF1	transcription regulator		-1.618	1.22e-16	ACSL1,ACSL5,ADGRG1,ATOX1,ATP5ME,BAX,BHLHE40,CAPZB,CDK4,DBI,DEPP1,ELOVL5,FABP5,FBXO32,FDFT1,FDPS,FN1,FOXO1,GRSF1,Gstt3,HMGCS1,HSPA5,IDH1,IL1A,IRS2,MDK,MT-ATP6,MT-CO1,MT-CO2,MT-CO3,MT-CYB,MT-ND1,MT-ND2,MT-ND3,MT-ND4,MT-ND4L,P4HA2,RETREG1,RPLP0,RPS27,SELENOP,SERPINE1,SLC20A1,TGFB1,TMEM97,TNNI2,VEGFA
deferoxamine	chemical drug	Activated	2.945	1.35e-16	ACO1,ADGRG1,BACH1,BHLHE40,CCND3,CD47,CD59,CDH1,CTNNB1,DUSP5,EGFR,ENO1,EPAS1,F3,FAM20C,FOS,GADD45A,GADD45B,ICAM1,IGFBP2,IGFBP3,JAG2,LAMA3,MAP1LC3B,MDM2,MMP1,MT-CO1,MT-CYB,NFKB1,PLAT,PROM1,SERPINE1,SLC2A1,SMAD7,SPP1,TFRC,TGFB1,TGFB2,TSC22D1,UBE2E1,VEGFA
imatinib	chemical drug	Inhibited	-2.311	1.45e-16	ATP1B1,ATP1B3,ATP6V0B,BAX,BCL2L11,BIRC2,BMP2,CALR,CKS1B,CNBP,COX5B,COX6B1,CTNNB1,DNAJB11,EIF4B,EPAS1,FN1,GADD45A,GSPT1,HRAS,HSP90B1,HSPA5,ID1,JAK1,LYN,MDM2,MMP1,NCL,NDUFA1,NDUFA4,NDUFA7,NDUFB2,NDUFC1,NPM1,P4HB,PDIA3,PDIA4,PDIA6,RAD50,RBM25,RTN4,SF3B1,SLC20A1,SMARCA4,SRSF5,SRSF6,TCF3,TFRC,TGFB1,UQCR10,UQCRQ,VEGFA
ZEB1	transcription regulator		-0.212	2.24e-16	ALDH1A1,CCN2,CD74,CDH1,CDKN2B,CTNNB1,EDN1,EHD1,FN1,GATA3,ITGB4,KRT19,LAMC2,LPCAT1,MAL2,MMP1,MUC1,NFKB1,NRP2,PFKP,PLAU,RBM47,S100A10,SERPINE1,TGFBI,TP63,VIM,XDH
AR	ligand-dependent nuclear receptor		1.324	2.72e-16	ALDH1A1,ATP13A2,BCL2L11,BMPR2,BPGM,CALU,CAV1,CCN2,CDH1,CDKN2B,CLSTN1,CMIP,CNN3,COX5B,COX6B1,CTNNB1,CUX1,CXXC5,EDN1,EGFR,EGR1,EPAS1,ETS2,ETV1,FABP5,FAM174B,FGFR2,FOXO1,GAS6,GATA3,GOLM1,GSTP1,GUSB,HSPA5,ICAM1,IGFBP3,IL1A,ITGA2,ITGA6,ITGB4,ITPR2,KITLG,LAMA5,LRATD1,LTBP4,MRPL33,MT-CO2,MT-ND3,MUC1,NTF4,OCLN,ODC1,OVOS2,P3H2,PDGFA,PIGR,PLAT,PLAU,PLOD2,PMEPA1,PSCA,PTHLH,SCEL,SERPINE1,SGK1,SLC3A2,SMARCC1,…
LY294002	chemical drug		-1.122	3.15e-16	ABCB1,ADAMTS1,BAX,BCL2L11,BHLHE40,BMP2,BSG,CCN2,CCND3,CD74,CDH1,CDK4,CDKN2B,CHML,CLDN4,CTNNB1,EGFR,EGR1,EPAS1,EREG,ETS1,ETS2,F3,FDFT1,FN1,FOS,FOSB,FOXO1,FRK,GRB10,GSTP1,HES1,HMGCS1,HSPA5,ICAM1,IER3,IGFBP2,IGFBP3,IL1A,IRS2,ITGAV,ITGB5,JUNB,LAMB1,LAMB3,LAMC2,LMNA,MDM2,NFE2L2,NR4A1,PIK3R1,PLAU,PTN,RAB11A,RND3,SERPINE1,SFN,SGK1,SLC2A1,SNAI2,SPP1,TAGLN,TGFB1,TP63,VEGFA,VIM,ZBTB16,ZFP36
puromycin aminonucleoside	chemical reagent		1.153	3.85e-16	ACTG1,ADAMTS1,BAX,CLDN4,CLU,CYBA,ELF3,ETFA,EXOC5,GPX2,GSTP1,HADH,HSPA5,IER3,ITGB1,ITGB4,LAMC2,PRDX3,PSMB10,RBM3,S100A10,SLC34A2,SPP1,TIMP1,TMSB10/TMSB4X,TNFRSF12A,TSPAN8,TUBB,VIM
AKT1	kinase		1.222	4.63e-16	ABCB1,ASS1,BAX,BCL2A1,BCL2L11,BMP2,CCND3,CD74,CDH1,CDK4,CLU,COL4A1,CTNNB1,EGR1,ENO1,FABP5,FBXO32,FN1,FOS,FOSB,FOXO1,FSTL1,GOT2,GSS,HMGCS1,IRS2,ITGB1,LAMB1,MATR3,MDM2,NFE2L2,NFKB1,PIK3R1,PROM1,RAB11A,SERPINE1,SLC2A1,SLC3A2,SNAI2,SOX2,SPP1,SRP14,TFF1,TGFB2,TIMP1,TP63,VEGFA,VIM
F2R	G-protein coupled receptor		1.405	5.21e-16	BCL2L11,BIRC2,CCN2,CDH1,DSP,ECE1,EGR1,F3,FGFR2,FN1,FOS,ICAM1,IGFBP7,ITGA6,KRT19,KRT8,LAMB1,LAMB3,NR4A1,PLAT,PLAU,S100A4,TAGLN,TFF1,TFPI,TGFB2,VEGFA,VIM
MAPT	other		-0.097	6.69e-16	ACO2,ACTG1,ACTN1,ATOX1,ATP1B1,BSG,C1QBP,CANX,CAPG,CCT7,CD74,CLTB,COL4A4,CTSS,DBI,DDX60,DMXL2,DYNC1H1,EEF1G,ENO1,FOS,GAPDH,GDI2,GOT2,GSTP1,H2AZ2,H3C2,HINT1,HSP90AA1,HSPA5,HSPB1,ICAM1,Ifi27,IFITM3,IGFBP2,IL1A,KLC1,LAMA3,LRP1,MAPK3,MT-CO2,MT-CO3,NFKB1,PAK1,PBXIP1,PDPN,PEBP1,PLAU,PPIA,PRDX3,PRDX5,RNF213,RPLP0,S100A6,SEPTIN7,SERPINE1,SLC16A3,SRGAP3,TIMP1,TLN1,TUBA1A,TUBB,TUBB2A,TXN,UBC,UQCRHL,UQCRQ,VE…
HTT	transcription regulator		0.927	7.66e-16	ADAMTS5,AGRN,ATP1A1,ATP5MF,B2M,BCL2L11,BHLHE40,BIRC2,BMP1,CANX,CAVIN3,CCN2,CD74,CLDN1,COL18A1,COL4A1,CRYAB,CTNNB1,CX3CL1,DLL1,DNAJC3,DUSP5,ECRG4,EEF1A1,EGR1,ETV1,EVL,FBXW7,FDFT1,FDPS,FN1,FOS,GAPDH,GPC1,GSS,HMGCS1,HRAS,HSPA5,ITGB1,JUNB,KLF4,KLF5,LTF,MDH2,MLF2,MPRIP,MT-CO3,MT-CYB,NDUFA1,NDUFA3,NDUFA7,NDUFB2,NFE2L2,NR4A1,PFN1,PPP5C,PROM1,RPS29,SCHIP1,SELENOP,SERPINH1,SESN1,SFPQ,SFRP1,SGK1,SLC12A2,SL…
EDN1	cytokine		0.834	8.26e-16	ANXA4,AREG,BCL2A1,CCN2,CDH1,COL4A1,COL7A1,CTNNB1,EDN1,EGFR,EGR1,EREG,FN1,FOS,FOSB,FST,HSPA5,ICAM1,ITGA2,ITGAV,ITGB1,ITPR2,JUNB,MMP1,MMP7,MPRIP,NPM1,ODC1,PDGFA,PDIA6,PLAU,PTGER4,RPSA,SERPINE1,SLC2A1,TIMP1,TPM4,VEGFA,VIM
CDK19	kinase		-0.273	9.56e-16	BAX,BTG2,CD81,CDH1,CLU,DCXR,DNTTIP2,FBXW7,FDFT1,FST,GADD45A,HMGCS1,HRAS,IL1A,ITGB4,JAG2,KLF4,KLF5,MDM2,NINJ1,PDGFA,PHLDA3,RPS27L,SAT1,SESN1,SFN,STOM,TGFB1,TSC22D1,ZFP36L1
TCR	complex	Activated	2.482	9.58e-16	ABLIM1,BCL2A1,BCL2L11,BSG,CCND3,CDH1,EGR1,ENO1,FLNA,FOS,GADD45B,GATA3,GZMA,HADH,HSP90B1,HSPA5,ID3,IFNGR1,JUNB,LBR,MDH2,NFKB1,NR4A1,ODC1,P4HB,PDIA4,PIK3R1,PRMT1,RPL10A,RPL3,RPL38,RPL5,RPL7,RPLP0,RPS2,RPS3,RPS3A,RPS4X,RPSA,RUNX1,SDCBP,SKIL,SLC25A3,SLC2A1,SMAD7,SPP1,SYNCRIP,TALDO1,TCF3,TGFB1,TNFRSF12A,TSC22D1,TSC22D3,UQCRC1
RELA	transcription regulator		-0.455	1.17e-15	ABCB1,ADAMTS5,ATP6AP2,B2M,BAX,BCL2A1,BCL2L11,BHLHE40,BIRC2,BMP2,BTG2,CAV1,CCN2,CD59,CDH1,CFB,CRYAB,CX3CL1,EDN1,EGFR,EGR1,ELF3,EPAS1,F3,FN1,FOS,FOSB,FSCN1,HES1,HSP90B1,ICAM1,ID1,IER3,IFNGR2,IGFBP2,IL1A,JUNB,KRT8,LTB,LYN,MDM2,MMP1,MMP7,MT-CYB,MUC1,MUC5AC,NFE2L2,NFKB1,NR4A1,PDGFB,PLAU,PSMB10,PTGER4,QKI,S100A6,SDC4,SMAD7,TGFB1,TMSB10/TMSB4X,TP63,VEGFA,VIM
valproic acid	chemical drug		-1.017	1.17e-15	ABHD5,ATP5ME,BCL2L11,CALR,CD151,CDH1,CKS1B,CPT1A,CRLF1,CTNNB1,CYP1B1,DAG1,DBI,DNAJB11,DNAJC3,EDN1,FDFT1,FDPS,FSCN1,GADD45B,GNAI2,H3C8,HMGCS1,HNRNPA1,HSPA5,ICAM1,ID2,IL1A,ING1,ITM2C,LBR,LIMA1,MMP1,MYOF,P3H2,PAK1,PDGFB,PDIA6,PDZK1IP1,PLAT,PRSS23,PSMB1,PSMB10,PSMB2,PSMB5,PSMB6,PSMB7,PSMD13,S100A4,SELENOP,SERPINE1,SERPINH1,SGK1,SOX2,SPP1,SSBP2,ST3GAL5,TCF3,TFF1,TGFB1,TSC22D3,YY1
ARID1A	transcription regulator		-0.795	1.35e-15	ACSL1,ACTN1,AGRN,ALDH1A1,CDH1,CEACAM1,COL7A1,COX6B1,EPHB2,EREG,FN1,FSCN1,GATA3,HES1,IGFBP3,IL1A,IRS2,ITGA6,ITGB4,KLF4,KRT16,KRT19,KRT4,KRT5,KRT7,KRT8,MSLN,NT5DC3,OCLN,P3H2,P4HA2,PARD6B,PLOD2,PTK2,SOX2,SQOR,SRRT,SYNE2,TFF1,TFF2,TFF3,TP63,VIM
NOTCH1	transcription regulator		0.155	1.37e-15	ALDH1A1,BIRC2,BMP2,CCN2,CCND3,CDH1,CTNNB1,DLL1,EGFR,EPAS1,EPHA4,FOS,FOSB,GATA3,GLS,HES1,ICAM1,ID1,ID2,IGFBP2,IGFBP3,IL1A,ITGA6,ITGB1,ITGB4,JAG1,KRT8,LFNG,MMP1,MUC5AC,NFKB1,PDGFB,PDIA3,RND3,SERPINE1,SLC2A1,SMARCC1,SOX2,SPP1,TAGLN,TFF1,TFF3,TGFB1,TGFB2,TP63,VEGFA
FOXO4	transcription regulator		0.876	1.79e-15	ANXA3,BCL2L11,CAV1,CCN2,CDC42EP3,CDKN2B,COL4A1,DNAJC3,ELOVL5,FABP5,FDFT1,GABARAPL1,GADD45A,GADD45B,HMGCS1,HSP90B1,HSPA5,IER3,IGFBP7,JAG1,MAP1LC3B,NRP2,PDIA4,SERPINE1,SESN1,SGK1,SLC2A1,TGFB1,VEGFA
INSR	kinase		-0.331	2.26e-15	ACADVL,ACO2,ACSL1,ACSL5,AGR2,ALDH1A1,AREG,ATP1A1,ATP1B1,ATP5MF,ATP5MG,BCL2A1,C2,CCN2,CPT1A,CYP1B1,DAG1,EDN1,EGR1,EREG,ETFA,FDFT1,FDPS,FOS,GADD45A,GAPDH,GOT2,GRB10,HMGCS1,HPGD,IDH1,IER3,IFITM2,IGF2R,ITGB5,JUNB,KIFAP3,LRP10,MDH2,MDM2,MT-CO1,MT-CO2,NDUFA1,NDUFA3,NDUFA4,NFE2L2,NR4A1,PDGFB,PHLDA2,REST,RPL5,RPL7A,SAT1,SELENOP,SERPINE1,SKAP2,SLC20A1,SLC25A3,SLC2A1,SOX2,TGFB1,TMBIM6,TSC22D1,UQCRC1,WBP1,Y…
TGFB3	growth factor	Activated	3.658	3.72e-15	BHLHE40,CCN2,CD59,CDH1,CDH6,CDK4,CDKN2B,EEF1D,ETS1,FN1,FOS,FOSB,GATA3,HTRA1,ITGAV,MICAL2,MMP1,OCLN,PALLD,PLOD2,PTHLH,SERPINE1,SKIL,SMAD7,SNAI2,TAGLN,TGFB1,TPM1,VEGFA
P38 MAPK	group		-0.361	3.92e-15	ASS1,BAX,BCL2A1,BMP2,CAV1,CCN2,CTNNB1,DUOX2,EDN1,EGR1,F3,FBXO32,FLNA,FN1,FOS,FST,HSPA5,HTRA1,ICAM1,ID3,IER3,IL1A,ITGAV,ITGB4,JUNB,KLF4,KLF5,LAMA3,MAP4,MAP4K4,MMP1,MT-CO2,MUC5AC,MUC5B,NFAT5,NFE2L2,NFKB1,NR4A1,OCLN,PLAU,RAB5A,RND3,RUNX1,SCNN1A,SERPINE1,SGK1,SPP1,TCF3,TGFB1,TIMP1,TRIB1,VEGFA,ZFP36
KLF6	transcription regulator		1.524	5.34e-15	ATOX1,B4GALT5,BCL2L11,BMP2,BSG,CDH1,CFB,DCBLD2,EGFR,EHD1,ETS2,EXT1,GADD45B,GAPDH,GPC1,HSPA5,ICAM1,ID2,IL1A,JUNB,KRT4,LYN,MSLN,NFE2L2,NFKB1,NINJ1,NR4A1,OGFR,P4HA2,PDPN,PFKP,PFN1,PLAT,PLAU,PSMB10,SERPINH1,SGK1,SLC16A3,SLC31A1,TALDO1,TGFB1,TGFBR1,TIMP1,VEGFA
WT1	transcription regulator		-1.161	5.66e-15	ACTN1,AREG,ATP5ME,BCL2A1,BTG2,CCN2,CD2BP2,CDH1,CMPK1,COL4A1,CREBZF,CTNNB1,CX3CL1,EFNA1,EGFR,EGR1,EREG,ETFA,ETS1,FDFT1,FDPS,FOSB,GRB10,HSP90B1,JUNB,KLF4,LRP1,MDM2,MSLN,ODC1,PDGFA,PDIA4,PPIB,SERPINE1,SLC15A2,SLC20A1,SLC2A1,SNAI2,SRSF6,TGFB1,TSC22D1,VEGFA,YBX1
cigarette smoke	chemical toxicant		-0.089	5.84e-15	AREG,CCN2,CLU,CTNNB1,CYP1B1,EGR1,EPAS1,FABP5,FBXO32,FN1,FOS,FTL,GPX2,GSTP1,HSPA5,ICAM1,IL1A,KLF4,LRP1,MAP1LC3B,MAP4K4,MMP1,MT-ATP6,MUC1,MUC4,MUC5AC,NFE2L2,NFKB1,PDGFB,PRDX5,PYCARD,RPS6,SERPINE1,SLC2A1,SMAD7,TIMP1,TTC3,UBC,XDH
YY1	transcription regulator		1.932	6.77e-15	BCL2L11,BTF3,BTG2,CALR,CAPG,CDH1,CDKN2B,CLU,CRYAB,EDN1,EEF1B2,EFNA3,EGFR,EGR1,FDPS,FOS,H3C3,HSPA5,ID2,ID3,ID4,KLF4,LUC7L2,MATR3,MDM2,MPG,NFKBIZ,PAWR,PDGFA,PDGFD,PERP,QKI,REST,RND3,SFPQ,SRSF5,SYNCRIP,TAGLN,TGFB2,TGFBI,TGFBR1,TIMP1,TRA2A,VEGFA,VIM,WSB1,YY1
calcitriol	chemical drug		-0.516	7.16e-15	ABCB1,ABLIM1,ACSL1,AFAP1L2,AGR2,AREG,AURKAIP1,BACH1,BAX,BIRC2,CAVIN1,CCND3,CDH1,COL4A1,CPT1A,DLL1,EDN1,EGFR,EGR1,EPHB2,F3,FDPS,FN1,FOS,FTL,GADD45A,GAPDH,GATA3,GLRX,GNAI2,HES1,HPGD,ID1,ID2,IDH1,IER3,IGFBP3,IL1A,JUNB,KLF4,KLF5,LTF,MMP1,MRPL41,MTCH1,NDUFA4,NDUFB2,NEDD9,NFKB1,OCLN,ODC1,P3H2,PALMD,PDE4D,PDGFA,PMEPA1,PRDX5,PYCR1,RAB11FIP1,RAD50,SLC34A2,SMAD7,SPP1,SQOR,SRGAP3,TAGLN2,TCF3,TFPI,TGFB1,TGFB…
IL33	cytokine		-0.433	1.07e-14	ADAMTS1,AREG,ATP5MJ,ATP5MK,BAX,BCL2A1,BCL2L11,BPIFB1,CDK4,CX3CL1,EHD1,EPAS1,ETS1,FTL,GADD45B,GATA3,ICAM1,ID2,IER3,Ifitm1,IFNGR1,IL1A,ITGB4,JAG1,JUNB,KLC1,KLF4,KRT5,LAMA5,MDK,MUC5B,NFKB1,NFKBIZ,NR4A1,OCLN,ODC1,PDGFB,PDLIM1,PLAT,POLR2L,PTGER4,RAI14,RPS27L,SCAND1,SDC4,SERPINE1,SKIL,SOX2,SRGAP3,ST3GAL5,TGFB1,TIMP1,TP63,UQCRQ,VEGFA,ZFP36
NFE2L2	transcription regulator	Activated	2.279	1.4e-14	ACSL5,ACTG1,ADAMTS1,ALAS1,ATP1A1,ATP6V0D2,CCN2,CCT7,CDH1,CPT1A,DNAJB11,DNAJC3,EPAS1,FN1,FTL,GLS,GNAI2,GPX1,GPX2,GSPT1,GSS,GSTP1,HSP90AA1,HSP90B1,ICAM1,IDH1,IFNGR2,IGF2R,IL1A,KRT4,LMNA,MAP1LC3B,MLF2,MT-CO2,NFE2L2,PAFAH1B1,PDIA3,PDIA4,PDIA6,PIK3R1,PPIB,PSMB1,PSMB2,PSMB5,PSMB6,PSMD13,RACK1,RAN,RPL18,RPLP0,SAT1,SERPINE1,SLC2A1,SNAI2,SRGN,TALDO1,TEAD1,TGFB1,TGFB2,TXN,UBB,UBC,VEGFA,ZFC3H1
STK11	kinase		-0.921	1.42e-14	ASS1,ATP5MF,BCL2L11,BTF3,CDH1,COX6B1,CREBL2,CTNNB1,ENO1,EREG,FGFR2,FN1,FOXN3,GADD45A,GADD45B,GAPDH,GOT2,ID1,IL1A,JUNB,KITLG,LTB,MDH2,NDUFA3,NDUFA4,NDUFB11,NEDD9,NR4A1,PAPSS1,PHC2,POLR2E,PSMB5,PYCR1,PYCR2,RPS6,SERPINE1,SNAI2,SPP1,STARD10,TALDO1,TFF1,UQCR10,UQCRC1,UQCRQ,VEGFA,ZNF462
IL15	cytokine		1.429	1.46e-14	BCL2L11,BPGM,BTG1,CCN2,CCND3,CD59,CD74,CDH1,CDK4,CDKN2B,CEACAM1,CKS1B,CPT1A,DUSP14,DUSP5,EDN1,ENO1,ETS1,GABARAPL2,GAPDH,GATA3,GDI2,GNAS,GPC1,GPRC5A,H2AC18/H2AC19,HNRNPA2B1,HNRNPF,ID4,IL1A,ITGB1,ITGB5,JUNB,LYN,MAPK3,MSLN,NFKB1,OAZ1,PDIA3,PDIA4,PFKP,PFN1,PIK3R1,PSMB10,RPS3A,RPS6,SERPINE1,SET,SLC16A3,SMAD7,SRGN,TALDO1,TFRC,TIMP1,TNNI2,VEGFA,YY1,ZFP36,ZFP36L1
FLCN	other		1.832	1.46e-14	ABCB1,ADAMTS1,ADGRG1,ANXA3,BCL2L11,BHLHE40,CD99,CDKN2B,CEACAM1,CTSA,DUSP5,ENO1,ICAM1,KLF4,MT-ATP6,MT-CO1,MT-CO2,MT-CYB,MT-ND1,MT-ND2,MUC20,PFKP,SDCBP,SEMA3E,SERPINE1,SLC2A1,SPARC,UQCR10,VEGFA,WLS
Z-LLL-CHO	chemical - protease inhibitor	Activated	2.279	1.69e-14	ABCB1,AGR2,ATP1A1,BAX,BCL2A1,BCL2L11,CCN2,CCND3,CDH1,CDK4,CFB,CLDN4,CLU,CRYAB,CTNNB1,DAG1,ENO1,EPAS1,ETS1,FOS,FOXO1,GSTP1,HNRNPA2B1,HSP90AA1,HSP90B1,HSPA4,HSPA5,HSPB1,ICAM1,IER3,IRS2,ITGB1,ITPR2,MMP1,NFE2L2,OCLN,ODC1,PEBP1,PFN1,PPIA,PSMB7,PSMD13,RPLP0,SIAH1,SOX2,TGFBR1,TIMP1,TXN,VEGFA,XPA,YBX3
TWIST1	transcription regulator		1.22	1.91e-14	ADAMTS1,ALDH1A1,AOPEP,BAX,BCL2L11,CDH1,CLDN4,CLU,ENPP3,ETS1,FGFR2,FN1,FOS,FOXO1,GPC1,ITGB5,KCNN4,LMNA,MMP1,PROM1,PRRX2,RHOC,S100A4,SLC28A3,SNAI2,SOX2,SPP1,TCF3,TGFB1,TGFB2,TGFBI,VEGFA,VIM,YBX1
MRTFB	transcription regulator	Activated	2.399	2.05e-14	ABLIM1,ACTG1,ADAMTS1,CCN2,CD151,CDC42EP3,CNN2,COL4A5,CRIM1,CYBA,EDN1,EGR1,FJX1,FLNA,GADD45A,HPGD,ID1,Ifitm1,ITGA6,ITGB1,LMNA,LTF,MYH9,MYL9,NFKBIZ,NUAK1,RUNX1,SELENOP,SERPINE1,SGK1,SH3BP4,SLC20A1,TAGLN,TGFB2,TPM1,TRNP1
cerivastatin	chemical drug		1.006	3.1e-14	ASS1,BMP2,CCN2,CYP1B1,DBI,ENPP3,F3,FDPS,FN1,GPX1,HMGCS1,HSPB1,ICAM1,ITGB4,PDGFA,PLAT,PLAU,PTMA,SERPINE1,TGFB1,TMSB10/TMSB4X,TSC22D3,VEGFA
ARNT	transcription regulator		1.362	3.3e-14	ACER2,AREG,BHLHE40,BMPR2,CAV1,CD81,CDK4,CLDN1,COX6B1,CRYAB,CYP1B1,DEGS2,EDN1,EIF6,ENO1,EPAS1,GADD45B,GAPDH,ID2,IRS2,ITGAV,MAFB,OAZ1,SERPINE1,SLC2A1,SOX2,SPP1,TFRC,TIPARP,TNFRSF19,TSC22D3,VEGFA,VIM
butyric acid	chemical - endogenous mammalian	Inhibited	-2.239	4.31e-14	ABCB1,ADGRG1,ALDH1A1,BAX,BCL2A1,CCN2,CD81,CDH1,CDK4,CKS1B,CLDN1,CLU,COL4A1,DAG1,FOS,FSTL1,GADD45A,GATA3,GNAI2,GPRC5A,GSTP1,ICAM1,IFITM2,IFNGR2,IGFBP3,ITGB5,ITPR2,KLF4,KLF5,KRT13,MDM2,MMP7,MT-CO2,MUC1,MYH14,NCL,NFKB1,NPM1,NR4A1,PDIA3,PLAT,PLAU,POLR2L,RCN2,SAT1,SELENOP,SEPTIN7,SERPINE1,SGK1,SLC2A1,SPP1,TFF3,TGFB1,TGFBI,TIMP1,UQCRQ,VEGFA,ZFP36L1
SPP1	cytokine	Activated	2.183	5.4e-14	BAX,BCL2L11,CAPNS1,CDH1,CLDN7,CTNNB1,DSP,EGFR,ETS2,FGFR2,FN1,FOS,ICAM1,IL1A,ITGA2,ITGAV,ITGB5,JAG1,KRT19,MMP1,MMP7,OCLN,PDGFA,PIK3R1,PLAU,PNN,S100A4,S100A6,SERPINE1,SNAI2,SPP1,TGFB1,TGFBR1,TIMP1,VEGFA,VIM
CDKN2A	transcription regulator		-0.985	5.42e-14	ASS1,BAX,BCL2L11,BTG2,CAPG,CCN2,CCND3,CDKN2B,CX3CL1,DDX5,EEF1A1,EFNA1,EGR1,FHL2,FN1,FOS,FST,GATA3,GLS,GNAS,GOT2,GPRC5A,GSPT1,ID1,IL1A,ITGA2,ITGAV,ITGB5,KITLG,MDM2,MMP1,NPM1,ODC1,P4HA2,PDGFA,PMEPA1,PYCR1,RAB9A,S100A6,SERPINE1,SERTAD1,SOX2,TGFBI,TMEM97,TOB2,TP63,TPM1,VEGFA,VIM,ZBTB16
Growth hormone	group		-0.716	6.09e-14	ACSL1,BMP2,CDH1,CDH3,CLU,COL18A1,CX3CL1,EGFR,EGR1,FDPS,FN1,FOS,GSTP1,HADH,HES1,ICAM1,ID1,IER3,IGFBP2,IGFBP3,JUNB,MT-CO2,MT-CYB,MT-ND3,NEDD9,OCLN,PRDX3,S100A4,SCNN1A,SGK1,SLC2A1,SNAI2,SPP1,TFF1,TFF3,TGFB1,TSC22D1,TUBA1A,UQCRHL,XDH
prostaglandin E2	chemical - endogenous mammalian		0.553	6.87e-14	ADAMTS1,AREG,ATP1A1,BAX,BCL2L11,BMP2,BTG1,CALR,CCN2,CD74,CDH1,DLL1,EGFR,EGR1,ENPP3,EREG,ETS1,FN1,FOS,FOSB,FOXO1,FSCN1,FST,FSTL3,ICAM1,IER3,IGFBP7,IL1A,ITGB1,JAG2,KLF4,LMNA,LRP1,MAFB,MMP1,MUC5AC,NEDD9,NFKBIZ,NR4A1,NTF4,PLAU,PTGER4,PTK2,PYCARD,RAB5A,SPP1,TFRC,TGFB1,TSC22D1,TSC22D3,VEGFA,VIM
OGA	enzyme	Inhibited	-2.683	8.99e-14	ABLIM1,ACO2,ACTG1,ADAMTS5,AHNAK2,ASS1,ATP5ME,ATP5MG,BACH1,BAX,CAV1,CD151,CD47,CDH1,CDKN2B,CEACAM1,CLDN1,CLDN7,CREB3L2,CTNNB1,DST,EPHA4,FDFT1,FDPS,FLNA,FN1,FSCN1,GADD45A,GALNT7,GAS6,HMGCS1,HPGD,IFNGR2,IGFBP3,IGFBP7,ITGA2,ITGB5,JAK1,LAMB1,MDM2,NDUFA4,NDUFB11,PIK3R1,PLAU,PROM1,S100A2,S100A6,SOX2,TGFB1,TGFBI,TIMP1,TNFRSF12A,TUBA1A,VIM
TNFSF11	cytokine	Activated	2.029	9.04e-14	AKAP13,ATP6V0D2,BCL2A1,BSG,CAV1,CCND3,CTNNB1,EHD1,ETS1,F3,FHL2,FOS,FOXO1,GADD45B,GLRX,GPR68,GRB10,HCLS1,HYAL1,ICAM1,IER3,IL1A,ITGAV,JUNB,MAFB,MMP1,MT-CO1,MT-CO3,MT-CYB,MT-ND4,NFKB1,NFKBIZ,PDGFA,PHLDA3,PRMT1,PTGER4,SDC4,SERPINE1,SLC20A1,SLC2A1,SPP1,TGFB1,TLN1
ETS1	transcription regulator		0.015	1.01e-13	ABCB1,ARL4C,ARPC2,B4GALT5,BAX,CAV1,CCN2,CX3CL1,EEF1D,EGR1,ETS1,ETS2,FN1,GZMA,HPGD,ICAM1,ID2,ITGB6,JAK1,JUNB,KRT8,LTB,MDM2,MMP1,MMP7,MUC4,MUC5AC,PERP,PHLDA2,PLAU,PTHLH,RUNX1,SERPINE1,SPP1,SRGN,TFF1,TGFB2,VEGFA
EGR1	transcription regulator	Activated	3.321	1.13e-13	ABCB1,AREG,BAX,BCL2L11,CAV1,CAVIN1,CDH1,CLU,EGFR,EGR1,EREG,F3,FN1,FTL,GADD45A,GADD45B,GNAS,HPGD,ICAM1,ID1,JUNB,MAP1LC3B,NFKB1,NR4A1,PDGFA,PLAU,SERPINE1,SGK1,SLC12A2,SNAI2,SPP1,TGFB1,TIAM1,TIMP1,VEGFA
curcumin	chemical drug		-0.851	1.15e-13	ABCB1,ACO1,ADAMTS5,ATOX1,ATP6AP2,BAX,BCL2L11,BIRC2,CAV1,CCN2,CCND3,CD81,CDH1,CDK4,CLDN4,CTNNB1,EDN1,EGFR,EGR1,ETS1,F3,FOS,FOSB,FTL,GSTP1,HSP90B1,ICAM1,ITGA6,ITGB4,JUNB,MAPK3,MDM2,MLF2,MMP1,MMP7,NFE2L2,NFKB1,OCLN,PAK1,PLAU,PRAP1,PTN,SERPINE1,SMAD7,TFF1,TFRC,TGFBR1,TSC22D3,UBE2E2,VEGFA,VIM
NFkB (complex)	complex		0.061	1.22e-13	ABCB1,ATP6AP2,BAX,BCL2A1,BIRC2,BMP2,CAPNS1,CCN2,CD74,CD99,CDH1,CFB,CLU,COL18A1,CTNNB1,CX3CL1,DUSP5,EDN1,EFNA1,EGFR,EGR1,ELF3,EPAS1,ETS1,F3,FABP5,FN1,FOS,FST,GADD45A,GADD45B,GAS6,GATA3,GNAS,HSPB1,ICAM1,IER3,IGFBP2,IL1A,ITGAV,ITGB1,JAG1,JUNB,KRT19,LTB,MDM2,MMP1,MT-CO2,MUC5AC,MUC5B,NFKB1,NFKBIZ,ODC1,PKP1,PLAU,RUNX1,SDC4,SERPINE1,SLC16A3,SLC2A1,SMAD7,SNAI2,SPP1,STX4,TFRC,TGFB1,TIMP1,VEGFA,VIM,ZFP36
OSM	cytokine		0.266	1.36e-13	ACSL5,ADAMTS1,ADAMTS5,ANXA3,ARL4C,B2M,BHLHE40,CDH1,CDH3,CLDN4,COX6B1,CRLF1,CYP1B1,DHRS3,DNAJC3,EGR1,EPHA1,EPHB2,ETS2,F3,FN1,FOS,FOSB,FOXN3,HSPA5,ICAM1,ID1,ID2,IER3,IFNGR1,IGFBP3,JAG1,JUNB,KRT16,KRT19,LDLRAD4,LY6D,MARCKS,MMP1,NUAK1,PDGFA,PDPN,PDZK1IP1,PIGR,PLAU,POLR2E,POLR2L,QKI,RALY,RBFOX2,RUNX1,SERPINE1,SLC16A3,SMAD5,SPP1,TIMP1,TMBIM6,TPM1,TUBA1A,UPK1A,VEGFA,VIM,XDH,ZFP36
methylselenic acid	chemical reagent			1.38e-13	ADAMTS1,BACH1,BCL2A1,BIRC2,CDK4,CLU,CREB3L2,DNAJC3,ELF3,FN1,GADD45A,HNRNPH3,HSD17B11,HSP90B1,ID1,ID2,ID3,ING1,ITGB4,ITGB5,JAK1,JUNB,KLF4,MANF,MAPK3,NFKB1,PDIA4,PPP5C,RABAC1,RND3,SAT1,SGK1,SMARCE1,SNAI2,SSBP2,STX7,TMPRSS2,VEGFA,ZBTB16,ZFX
CSF1	cytokine		1.822	1.65e-13	BAX,BCL2L11,BHLHE40,CCND3,CD74,CDK4,CTNNB1,DUSP5,DUSP9,EGR1,ENO1,ETS2,FDFT1,FDPS,FHL2,FN1,FOS,GLS,GOT2,GPR68,HMGCS1,HPGD,HSP90B1,HSPA5,ID2,IFNGR1,IL1A,ITGAV,ITGB1,ITGB5,JUNB,LBR,MAFB,PLAU,RUNX1,SFRP1,SLC16A3,SLC2A1,SPARC,SPP1,TGFB1,TGFBR1,TLN1,VEGFA
CST5	other	Inhibited	-2.09	1.67e-13	ABLIM1,ANXA3,CAV1,CDH1,CEP170,CHD2,CLDN7,CNBP,COL12A1,DNAJB11,DSP,EEF1B2,EEF1D,EEF1G,FRAS1,GPRC5A,GRSF1,HNRNPA2B1,HNRNPA3,HNRNPDL,HNRNPH1,HNRNPU,ID3,KDM5B,LAMC1,MAL2,MALT1,MYL9,NCL,NDUFB1,NT5DC3,PPIC,RBM3,RBM47,REEP5,RUNX1,SOX4,SRSF9,TMC4,TXN,VIM,ZFC3H1
ETV5	transcription regulator		-0.496	1.73e-13	AGRN,BAX,CAV1,CAVIN1,CDH1,CLDN1,CLDN4,CLDN7,CTNNB1,FN1,ICAM1,ITGB1,KRT13,KRT16,KRT19,KRT7,LYN,MUC5AC,PKP2,QKI,S100A14,S100A6,SLC34A2,SNAI2,SPP1,TINAGL1,VEGFA
Jnk	group		0.194	1.83e-13	BAX,BCL2L11,BTG1,CCN2,CDH1,CDK4,EDN1,EGR1,ETS1,F3,FBXO32,FN1,FOS,FOSB,GADD45A,HES1,HSPA5,ICAM1,IL1A,KLF6,MMP1,MT-CO2,NFE2L2,NR4A1,OCLN,PDGFB,PLAT,PLAU,PON2,PTK2,SERPINE1,SNAI2,TGFB1,TIMP1,TINAGL1,TNFRSF12A,ZFP36
F2	peptidase	Activated	2.008	1.9e-13	BAX,BIRC2,BSG,CALR,CCN2,CLU,COL4A1,CX3CL1,DST,ECE1,EDN1,EGR1,EIF4A1,EREG,ETS1,F3,FN1,FOS,FOSB,HSP90AA1,ICAM1,IER3,ITGB1,JUNB,KLF6,MAPK3,MMP1,MYH9,PDGFA,PDGFB,PDIA4,PLAT,RNH1,SDC4,SERPINE1,SRGN,TAGLN2,TFPI,TGFB2,TMED9,TNFRSF12A,VEGFA
Pdgf (complex)	complex		0.954	2.01e-13	BAX,CAV1,CDKN2B,COL4A1,CYBA,EDN1,EGFR,EGR1,F3,FN1,FOS,FOSB,FOXO1,ICAM1,IRS2,JAG1,JUNB,MMP1,ODC1,PLAU,SERPINE1,SPARC,TGFB1,TIMP1,VEGFA
Pkc(s)	group		0.173	2.12e-13	ACO1,BCL2L11,CCN2,CCND3,CLDN1,CPT1A,CTNNB1,DNAJC3,EDN1,EGFR,EGR1,F3,FN1,FOS,GADD45A,GADD45B,HPGD,HSP90B1,HSPA5,ID2,ITGB1,JUNB,KLF6,KRT8,MAPK3,MMP1,MUC5AC,NFKB1,NR4A1,P4HB,PDIA4,PSCA,SERPINE1,SPP1,TAGLN,TGFB1,VEGFA
IKBKB	kinase		0.903	2.35e-13	BAX,BIRC2,BMP2,CCN2,CDH1,CKS1B,CLDN1,CLU,CTNNB1,CX3CL1,CYBA,CYP1B1,EDN1,EGR1,EREG,ETS1,F3,FOS,FOXO1,FSCN1,GADD45A,ICAM1,IGFBP2,IGFBP7,IL1A,ITGB5,JUNB,KLF5,KRT8,LTB,MDM2,MMP1,MUC5AC,NFKB1,PLAU,S100A4,SFRP1,SGK1,SMAD7,TGFB1,TGFBR1,TLN1,TP63,VEGFA
CXCL12	cytokine		-0.692	2.88e-13	ATRX,BAX,BMP1,BMP2,CANX,CD47,CDH1,CTNNB1,CX3CL1,EGFR,EGR1,FLNA,FN1,FOS,HCLS1,HES1,HNRNPD,ICAM1,ID1,IFNGR2,IGFBP7,IL1A,ITGB1,ITGB4,JUNB,MARCKS,MMP7,NR4A1,PLAU,RHOC,SEPTIN7,TFF1,TIMP1,VIM,YY1,ZBTB16
RASSF1	other		-0.094	2.91e-13	ABCB1,ALDH1A1,AREG,BHLHE40,BMPR2,CAV1,CLU,COL4A1,EGFR,EGR1,FOS,FRMD4B,HES1,IGFBP3,KLF4,MDK,MYL9,NFKB1,PAK1,PROM1,SELENOP,SPP1,TUBB,TUBB2A
mibolerone	chemical drug		1.266	3.35e-13	ACSL1,CALR,CALU,CCNL2,CD74,CEACAM1,CLTB,CLU,DBI,DHRS3,DNAJB11,EIF4A1,F3,FDPS,GOT2,HMGCS1,HSD17B11,HSP90B1,HSPA5,IFNGR1,IGFBP3,MMP1,P4HB,PPIA,PPIB,RPS27,TGFBI,TMPRSS2,TUBA1A
tetrachlorodibenzodioxin	chemical toxicant		0.625	3.37e-13	ABCB1,ABHD5,ACER2,ACTN1,BAX,BMPR2,BTG1,CCN2,CDH1,CDK4,COL18A1,COL4A5,CRYAB,CYP1B1,CYP4B1,DMXL2,EDN1,EGFR,EREG,ETS2,F3,FOS,GADD45B,GLRX,GOT2,HES1,HRAS,ID3,IDH1,ITGB1,JAG1,KRT19,KRT4,KRT7,MAFB,MANF,MICOS10-NBL1/NBL1,MMP1,MUC5AC,NEDD9,NFE2L2,ODC1,PERP,PRDM2,S100A4,SAT1,SERPINE1,SERPINH1,SESN1,SFN,SLC2A1,SOX2,SPP1,TFF1,TGFB2,TIPARP,TNFRSF19,TSC22D3,TXN,VEGFA
PPARGC1A	transcription regulator	Inhibited	-2.103	3.53e-13	ACADVL,ADAMTS1,ADAMTS5,ADGRG1,ALAS1,ATP5MF,BAX,C2,CCN2,COX5B,CPT1A,CTSA,EDN1,EGFR,ENO1,EPAS1,FBXO32,FDPS,FOS,GADD45B,GAS6,GOT2,GPX1,ICAM1,IGFBP3,IGFBP7,IL1A,IMPA1,IRS2,ITGB1,ITGB4,LAMB1,MDH2,MRPS31,MT-CO1,MT-CO2,MT-ND1,NFKB1,NFKBIZ,NR4A1,ODC1,PDGFA,PDPN,PIK3R1,PRDX3,PRDX5,PTN,SERPINH1,SMAD7,SMC5,SOX2,TIMP1,TNFRSF12A,VEGFA,XDH
KLF4	transcription regulator		0.52	3.74e-13	ABHD5,ADAMTS1,ALDH1A1,BAX,CDH1,CDKN2B,CLDN7,CTNNB1,DLL1,DSP,DUSP5,ETV1,FN1,GADD45A,HES1,HPS5,HSPB1,ID3,IFITM3,KLF4,KLF5,KRT13,KRT19,KRT7,NTF4,ODC1,PFKP,PLAT,PROM1,S100A14,SERPINE1,SERPINH1,SHISA5,SMAD7,SNAI2,SOX2,TAGLN,TEAD1,TGFB1,TGFB2,TGFBR1,TNFRSF19,VEGFA,VIM,WLS,ZNF326
ST1926	chemical drug	Inhibited	-3.43	4.88e-13	ARPC2,ATP5ME,CDK4,COX5B,EIF3I,EIF4A1,EIF4B,ENO1,GNAS,HSP90AA1,ILF2,NPM1,ODC1,PDIA3,PFN1,PSMB1,RPL10,RPL13,RPL8,RPS2,RPS27,SEPTIN7,SLC25A3,SLC25A37,SOX4,SSR2,TMSB10/TMSB4X,TXN,UBL5,UQCRB,YBX1
actinomycin D	biologic drug		-1.803	6.08e-13	ASS1,ATP1A1,BAX,BCL2A1,BCL2L11,BIRC2,CAV1,CCN2,CTNNB1,EPAS1,ETS1,F3,FLNA,FN1,FOS,GADD45A,GAPDH,GSTP1,HNRNPA1,ID2,IFNGR1,IRS2,ITPR2,MDM2,NPM1,PAPPA,PERP,PLAU,PTHLH,SERPINE1,SFRP1,SKIL,SLC20A1,SLC2A1,SMAD7,SPP1,TGFB1,VEGFA
arsenic trioxide	chemical drug		0.079	6.42e-13	ATP1B1,ATP1B3,ATP6V0B,BACH1,BAX,BCL2A1,CALR,CNBP,COX5B,COX6B1,CTNNB1,DNAJB11,EPAS1,FDFT1,FDPS,FN1,GLRX,GSPT1,HMGCS1,HRAS,HSP90B1,HSPA5,ITGB1,NCL,NDUFA1,NDUFA4,NDUFA7,NDUFB2,NDUFC1,NFE2L2,NPM1,P4HB,PDIA3,PDIA4,PDIA6,RBM25,RTN4,SF3B1,SKIL,SLC20A1,SMARCA4,TFRC,TP63,UQCR10,UQCRQ,VEGFA
Histone h3	group		0.025	6.73e-13	ABCB1,B2M,BAX,BCL2L11,CAV1,CDH1,CDK4,CDKN2B,CEACAM1,CTNNB1,EFNA1,EGR1,FGFR2,FOS,GAPDH,GATA3,HES1,HSPA5,ICAM1,ID1,ID2,IFITM3,IGF2R,IGFBP2,IGFBP3,IL1A,MDM2,MUC4,NDUFA7,NDUFB1,NDUFC1,PALLD,PDGFB,PIK3R1,RBM39,RPL10A,RPS29,RPS6,RPS9,SCNN1A,SFRP1,SGK1,SIAH1,SPP1,SRRM2,STOM,SYNE2,TAGLN,TFF1,TGFB1,TGFBR1,TMPRSS2,TRIB1,UBB,UBC,UQCRC1,VEGFA,WLS
FOXO1	transcription regulator		0.364	6.75e-13	ACSL5,ALAS1,ANXA3,ATP6V0B,ATP6V0D2,BAX,BCL2A1,BCL2L11,CAV1,CCN2,CDC42EP3,CDKN2B,COL4A1,CPT1A,DEPP1,EDN1,EGR1,ELOVL5,FABP5,FBXO32,FDPS,FN1,FOS,FOSB,FOXO1,FST,GABARAPL1,GADD45A,GADD45B,GPX1,GZMA,HSPA5,ICAM1,IER3,IGFBP7,IRS2,ITGAV,ITGB6,JAG1,JUNB,KLF4,KLF7,MAP1LC3B,MMP1,NDUFA4,NDUFA7,NRP2,PAK1,PSMB6,SERPINE1,SESN1,SFN,SGK1,SLC25A37,SOX2,SOX4,TGFB1
IL5	cytokine		1.834	8.09e-13	AREG,ASS1,ATP1B1,BIRC2,CCND3,CEACAM1,CISD1,CRELD2,DNTTIP2,DUSP5,EGR1,ENO1,GADD45A,HSP90B1,HSPA5,ICAM1,IER3,ITGAV,ITGB6,LFNG,LIMK2,LTB,MANF,PDIA6,PDLIM1,PFKP,PPP5C,PYCR1,RBM3,S100A4,S100A6,SCEL,SFPQ,SGK1,SLC16A3,SLC2A1,SRI,TGFB1,TMEM97,TPM4,TRA2A,VIM
gentamicin	chemical drug	Activated	2.884	8.94e-13	ALDH1A1,BACH1,BAX,BMP1,BTG2,CALR,CLU,EEF1A1,EGR1,FOS,GADD45A,GAS6,H3-3A/H3-3B,HNRNPU,HSP90AA1,HSP90B1,HSPA5,HSPB1,ICAM1,IDH1,IGFBP3,ITGB5,JUNB,KLF6,MDM2,NAV2,NCL,NPM1,NUAK1,NUDC,PAFAH1B1,PDIA4,PNN,PTN,RPS27L,SCOC,SFPQ,SOX4,SPP1,TCIM,TFRC,TGFB1,TIMP1,TSC22D1,TUBB,YBX3,ZFP36L1
LEP	growth factor		-1.506	9.41e-13	ACADVL,ACO1,ACSL5,ASS1,BAX,BCL2A1,BOK,CAV1,CDH1,COL4A1,CPT1A,CUX1,CYBA,ECE1,EDN1,EGR1,ELOVL5,F3,FGFR2,FOS,GADD45A,GAPDH,GNAS,GOT2,GPX1,HES1,HSPA5,ICAM1,IDH1,IGFBP2,IGFBP3,IL1A,IRS2,JAG1,JUNB,LBR,MAP1LC3B,MDM2,MMP1,MMP7,MT-CO3,MT-CYB,MT-ND1,MT-ND4,MUC5AC,MUC5B,PLAT,SELENOP,SERPINE1,SPARC,SPP1,TFF1,TGFB1,TIMP1,TMED9,VEGFA,VIM,ZFP36
TGFB2	growth factor	Activated	2.06	1e-12	ALDH1A1,BHLHE40,CCN2,CD59,COL4A1,EDN1,EGR1,FN1,FOS,ID4,ITGB5,JAG1,MUC4,PLOD2,PTHLH,RUNX1,SERPINE1,SESN1,SNAI2,SPP1,TAGLN,TGFB1,TGFB2,TGFBR1,TIMP1,VEGFA
PSEN1	peptidase		-1.178	1.39e-12	ACO2,ACSL1,ACTG1,ATOX1,ATP1B1,BAX,BSG,C1QBP,CANX,CD74,CLTB,CTNNB1,CTSS,DBI,DLL1,EEF1G,EGFR,EGR1,ENO1,FBXW7,FOS,GADD45B,GAPDH,GDI2,GOT2,GSTP1,H2AZ2,HES1,HINT1,HSP90AA1,HSPA5,LFNG,LRP1,MT-CO1,PAK1,PEBP1,PIK3R1,PPIA,PRDX5,RBM3,SLC38A2,TGFB1,TIPARP,TUBA1A,TUBB,TUBB2A,TXN,UBC,UQCRHL,UQCRQ
Mek	group		0.151	1.49e-12	B4GALT5,BCL2L11,CCN2,CCND3,CDH1,CLU,CRYAB,CTNNB1,DAG1,DUSP5,EGR1,EPAS1,EPHB2,EREG,ETS1,ETV1,EXT1,F3,FOS,GPC1,HSPB1,ICAM1,ID1,ID2,IER3,ITGA6,ITGB1,ITGB6,JUNB,LAMA3,LAMB1,LAMB3,LAMC2,MDM2,MSLN,MUC16,NR4A1,PHLDA2,RND3,RUNX1,SERPINE1,SLC20A1,SLC2A1,TMEM132A,TSPAN1,VIM
N-acetyl-L-cysteine	chemical drug		0.194	1.54e-12	ABCB1,ATP1A1,ATP6AP2,BACH1,BAX,BCL2A1,BCL2L11,BIRC2,BMP2,BSG,CAV1,CCN2,CDH1,CLDN7,CYBA,EDN1,EGR1,FAM3B,FBXO32,FOS,GAPDH,GNAI2,GSTP1,HSPA5,ICAM1,IL1A,LY96,MAP1LC3B,MUC5AC,NFE2L2,NFKBIZ,PLAU,PYCARD,SERPINE1,SPP1,TAGLN,TGFB1,TXN,VEGFA
paclitaxel	chemical drug		-0.903	1.6e-12	ABCB1,AREG,BAX,BCL2L11,BHLHE40,BTG2,CAV1,CCN2,CD47,CDC42EP3,CLU,CTNNB1,CYP1B1,DUSP5,EGFR,EGR1,EREG,ETV1,FLNA,FOXO1,GADD45B,HMGB3,ICAM1,IER3,IGFBP3,ITGA6,ITGB5,KCNN4,KIFC3,MACF1,MDM2,MUC1,PHC2,PLAU,PRSS22,RBM3,SAT1,SLC12A2,SNAI2,SOX2,SVIL,TFPI,TSC22D1,YBX1
NFKB1	transcription regulator		-0.017	1.71e-12	ABCB1,ATP6AP2,B2M,BAX,BCL2A1,BHLHE40,BMP2,BTG2,CCN2,CD59,CFB,CX3CL1,EGFR,EGR1,ELF3,EPAS1,FN1,FOS,FOSB,FSCN1,GADD45A,GATA3,HSP90B1,ICAM1,IER3,IFNGR2,IGFBP3,IL1A,JAG1,LAMB3,LTB,MDM2,MMP7,MUC5AC,NFKB1,NR4A1,PDGFA,PLAU,RACK1,SDC4,SNAI2,TGFB1,VEGFA
PLK1	kinase		-1.067	1.84e-12	BAX,BCL2L11,BOK,CDH1,CTNNB1,EGFR,IER3,MDM2,PIK3R1,PYCARD,SFN,SMAD7,SNAI2,TGFB1,TGFB2,TGFBI,TGFBR1,VIM
IGF2	growth factor	Activated	2.246	1.86e-12	AREG,BMP2,CCN2,CYP1B1,EGR1,EREG,FN1,GADD45A,GNAI2,IDH1,IER3,IFITM2,IGF2R,IGFBP2,IGFBP3,ITGB5,JUNB,KIFAP3,MDM2,MMP1,PDGFB,PIK3R1,SAT1,SELENOP,SERPINE1,SKAP2,SLC20A1,SLC38A2,SPP1,TGFBI,VEGFA
BCR (complex)	complex		1.362	1.91e-12	ATP6V0B,BCL2A1,BCL2L11,CALR,CCND3,CDK4,CDKN2B,COX6B1,CTNNB1,CTSS,EGR1,ELOVL5,ENO1,FAM107B,FCMR,FOS,FOSB,FOXO1,GAPDH,GLS,HNRNPA2B1,HSP90B1,HSPA5,ICAM1,ITGB1,JAK1,JUNB,KCNN4,KLF4,LFNG,MAPK3,NDUFA7,NDUFB2,NPM1,ODC1,S100A10,SLC2A1,SLC38A2,TMEM97,TRIB1,UQCRQ,UTP20,ZBTB16
trans-hydroxytamoxifen	chemical drug		-1.628	1.96e-12	ANXA3,AREG,BTG1,CAV1,CLU,COL4A5,CYBA,CYP1B1,EFNA1,EGR1,FN1,GPRC5A,GSTP1,H2AC18/H2AC19,IER3,ITGA2,KLF6,KRT7,LAMB1,LMNA,MUC1,P4HB,PLAU,PLOD2,PRSS23,RND3,RUNX1,SELENBP1,SFRP1,TFF1,TGFB2,TPM1
TFAM	transcription regulator		0.632	2.1e-12	AREG,BCL2A1,FABP5,MBOAT1,MT-ATP6,mt-Atp8,MT-CO1,MT-CO2,MT-CO3,MT-CYB,MT-ND1,MT-ND2,MT-ND3,MT-ND4,MT-ND4L,MUC13,PFKP,PTGER4,SERINC2,SLC2A1,TNS4,ZBTB16
EZH2	transcription regulator		-0.317	2.18e-12	BCL2L11,BMP1,BMP2,CCND3,CDH1,CDK4,CDKN2B,COL4A1,CTNNAL1,CTNNB1,CX3CL1,CYP1B1,DUSP5,EFNA1,EGFR,EGR1,EPAS1,EPHA1,EPM2AIP1,GATA3,GPR68,ICAM1,ID1,IGFBP3,KIAA1217,KITLG,KLF4,LAMB3,LAMC2,LTB,LYPD6B,MAL2,MMP7,MNDA,PDGFA,PDGFB,PROM1,PTN,RPL10A,RPL13,RUNX1,S100A4,SFN,SH3BP4,SIAH1,TGFB1,TGFB2,TGFBI,TGFBR1,TMPRSS2,VEGFA,ZBTB16
FN1	enzyme		1.084	2.19e-12	CANX,CCN2,CDH1,CDK4,EGFR,EIF4B,F3,FLNA,FN1,FOS,GDI2,GPX1,ITGAV,ITGB1,KRT7,MARCKS,MMP1,PDGFB,PLAU,RDX,SDC4,SDCBP,SERPINE1,SLC2A1,SMARCA4,SNAI2,SOX2,SPARC,SPP1,TAGLN,TFF1,TGFB1,TLN1,VAV2,VIM
troglitazone	chemical drug		-0.438	2.32e-12	ABCA12,ACSL1,ALAS1,BAX,BMP1,CAV1,CCND3,CD59,CDH1,CDK4,COL4A1,CRYAB,CTNNAL1,CTNNB1,DBI,DHRS3,EGFR,EGR1,EIF5,EPHA1,ETS1,FABP5,FBXW7,FN1,FOS,GADD45A,HMGB3,HSPA5,ICAM1,ITGA6,ITM2A,KLF4,KRT13,LAMA3,MT-ND1,MUC1,NFKB1,NR4A1,QKI,SEPTIN7,SERPINE1,SLC2A1,SPP1,TALDO1,TFF2,TGFB1,UPK1A,UPK1B,VEGFA
BRCA1	transcription regulator	Activated	2.032	2.67e-12	AREG,BACH1,BAX,CDH3,COL18A1,CTNNB1,CYP1B1,EGFR,EGR1,FHL2,FOXO1,GADD45A,GADD45B,H3-3A/H3-3B,HNRNPD,HSPB1,JAK1,KRT5,LAMA3,MDM2,NEDD9,NFE2L2,PERP,SAT1,SFN,SFPQ,SNAI2,TFF1,TP63,UBE2I,VEGFA,VIM
BHLHE40	transcription regulator		-0.784	2.73e-12	ACTN1,ATP1B1,B2M,BTG1,CAPG,CAV1,CD47,CD74,CFB,CTSS,DCBLD2,EREG,EXT1,GLRX,HCLS1,HSPA5,ID1,IER3,Ifi27,Ifitm1,IFITM2,IFNGR2,ITGA6,KRT8,LTB,LYN,PDPN,PFKP,PIGR,PLAC8,PRDX5,PSMB2,RND3,RPS9,SDC4,SLC15A2,SLC16A3,SLC2A1,SLC31A1,SRI,ST3GAL5,TFF2,TIPARP,TP63
DAP3	other	Inhibited	-3.162	2.94e-12	MT-ATP6,MT-CO1,MT-CO2,MT-CO3,MT-CYB,MT-ND1,MT-ND2,MT-ND3,MT-ND4,MT-ND4L
PPARG	ligand-dependent nuclear receptor		-1.258	3.19e-12	ACSL1,ACSL5,BAX,CAV1,CCN2,CDH1,CPT1A,CTNNB1,CYBA,CYP4B1,DHRS3,EDN1,EGFR,EPAS1,ETS1,FABP5,FAM20C,FDPS,FN1,FST,GABARAPL2,GAPDH,HES1,HR,ICAM1,IDH1,IGFBP3,IGFBP7,IRS2,KLF4,KLF6,KRT19,LAMB3,LNPEP,LY6D,MUC1,MUC13,MUC5AC,MYH14,NFE2L2,NPEPPS,NR4A1,OCLN,ODC1,PPIC,RPSA,SAT1,SERPINE1,SGK1,SHISA5,SLC2A1,SPP1,TAGLN,TGFBR1,TSC22D3,TUBB,VEGFA,VIM
enalapril	biologic drug		-0.602	3.5e-12	ADAMTS1,CCN2,CLDN4,CLU,COL4A1,CYBA,FN1,GPX2,HSPB1,IER3,NINJ1,PTHLH,S100A10,S100A4,S100A6,SERPINE1,SLC34A2,SPP1,TGFB1,TGFB2,TIMP1,TNFRSF12A
IL2	cytokine		0.764	3.62e-12	AREG,BAX,BCL2A1,BHLHE40,BMP2,CAPG,CCND3,CD47,CD59,CD74,CDH1,CDK4,CEACAM1,DUSP5,EDN1,EIF2S2,ELOVL5,ENO1,EPAS1,EPHA4,ETS1,EVL,FCMR,FGFR2,FKBP2,FOS,FOSB,FOXO1,GADD45B,GAPDH,GATA3,GZMA,HMGCS1,HSP90B1,HSPA5,ICAM1,IDH1,IER3,IFNGR1,IFNGR2,IL1A,ITGA2,ITGA6,ITGB1,JAK1,JUNB,KLF6,LAMA5,LTB,NFKB1,ODC1,PDIA3,PHLDA2,PLAC8,PPP5C,PSMB1,PTHLH,RHOC,RPL10,RPS6,S100A4,S100A6,SERPINE1,SESN1,SLC3A2,SPP1,TFRC,TGFB1,TGF…
2-bromoethylamine	chemical reagent		1.561	3.62e-12	ADAMTS1,CLDN4,CLU,ELF3,GPX2,IER3,LAMC2,RBM3,S100A10,SLC34A2,SPP1,TIMP1,TMSB10/TMSB4X,TNFRSF12A,TSPAN8,TUBB,VIM
IL6	cytokine		0.274	3.93e-12	ACER2,ADAMTS1,ADAMTS5,ALAS1,AREG,ARL4C,BAX,BCL2L11,BMP2,BTG2,CCN2,CD74,CDH1,CDKN2B,CEACAM1,CLU,CRLF1,CRYAB,CTNNB1,CYP1B1,EGFR,EGR1,EPHA4,EREG,ETS2,F3,FN1,FOS,FSCN1,GADD45A,GADD45B,GLRX,HOMER3,HPGD,HSPA5,ICAM1,ID1,ID2,IFITM3,IGFBP3,IK,ITGAV,ITGB1,ITGB5,JAK1,JUNB,KRT8,LTF,LY96,MMP1,MMP7,MUC1,NFKB1,PDGFA,PDGFB,PLAT,PLAU,PROM1,PSMB10,PTGER4,SCNN1A,SERPINE1,SGK1,SLC12A2,SMAD7,SOX2,SPP1,SRA1,STOM,TFRC,…
ANGPT2	growth factor	Activated	3.059	4.32e-12	ARL4C,BCL2L11,CALR,CCT7,CFB,COL18A1,CRYAB,CTNNB1,CYBA,EDN1,EEF1B2,EGFR,ETS1,FKBP2,FN1,HMGCS1,HSP90AA1,HSPA4,HSPA5,ICAM1,KLF5,LYN,MMP1,MMP7,P4HB,PDIA3,PDIA6,PLAU,PTHLH,RPS6,SCNN1A,SERPINE1,TGFB1,TNFRSF12A,VIM
actinonin	chemical reagent	Activated	3.317	4.57e-12	MT-ATP6,mt-Atp8,MT-CO1,MT-CO2,MT-CO3,MT-CYB,MT-ND1,MT-ND2,MT-ND3,MT-ND4,MT-ND4L
DDX5	enzyme	Inhibited	-3.022	4.66e-12	ATP5ME,ATP5MG,BAX,COX5B,FOS,HTRA1,MT-CO2,NDUFA1,NDUFA4,NDUFB1,NDUFB2,NFAT5,S100A4,TGFB1,TIMP1,UQCR10,UQCRB,UQCRC1,UQCRQ
SYVN1	transporter	Activated	3.045	5.19e-12	ATP1A1,ATP1B3,BHLHE40,CAVIN1,CD151,CYP1B1,DAG1,F3,GNB2,GPRC5A,HSPB1,IFITM2,ITGA6,ITGAV,ITGB1,ITGB4,KCNN4,MYOF,NFE2L2,PFN1,RPL10,RPL18,SLC20A1,SLC2A1,SLC3A2,STOM,TFRC,TNS4
KLF2	transcription regulator		-1.243	5.64e-12	ASS1,CAV1,CCN2,CCND3,CDKN2B,COL4A1,CYP1B1,DLL1,EDN1,EFNA1,EPAS1,F3,GADD45A,ID1,ID3,ITGB1,ITGB4,ITGB5,JUNB,KCNN4,KITLG,PDPN,PLOD2,PTHLH,SERPINE1,SLC2A1,TFPI,TFRC,TGFB1,TGFB2,TGFBR1,TIMP1
thioacetamide	chemical toxicant	Activated	2.492	5.92e-12	ADAMTS1,ANXA4,BHLHE40,CCN2,CLDN4,CLU,ELF3,FOS,FSTL1,GDE1,GPX2,HSPA4,IER3,IFITM2,IGFBP3,ITGB4,LAMC2,NFE2L2,ODC1,PDGFB,PDGFD,PRMT1,PROM1,PSMB10,RBM3,S100A10,SLC34A2,SMAD7,SOX2,SPARC,SPP1,TAGLN,TGFB1,TGFBR1,TIMP1,TMSB10/TMSB4X,TNFRSF12A,TSPAN8
NRG2	growth factor			6.33e-12	CCN2,CCND3,DAG1,EDN1,EEF1A1,EGFR,EGR1,FOSB,HES1,IER3,ITGB5,JUNB,NR4A1,PAFAH1B1,PDGFA,SOX2,TGFBR1,TOB2,VEGFA
PTH	other		0.96	6.52e-12	ADAMTS1,AREG,BHLHE40,BMP2,CCN2,CGNL1,CTNNB1,CYBA,EGFR,EIF4B,FN1,FOS,FOSB,HSPA5,ID4,IGFBP3,ITGAV,LIMA1,LMNA,MMP1,NR4A1,ODC1,PDGFA,PHLDB2,PLAU,PTHLH,RUNX1,SDC4,SMAD7,SPP1,TGFB1
EPHA2	kinase		-1.486	6.8e-12	BAX,EDN1,EGFR,EGR1,FOS,FOSB,HRAS,IER3,JUNB,KLF6,MAPK3,NFKBIZ,NR4A1,SGK1,SOX2,ZFP36
RUNX2	transcription regulator		0.302	7.4e-12	ABCB1,ADAMTS5,BAX,BMP2,CDH1,EDN1,FGFR2,FN1,GADD45B,GNAS,HTRA1,ITGB4,JAG1,PLAU,PTK2,RUNX1,SERPINE1,SNAI2,SPP1,ST3GAL5,SVIL,TAGLN,TIMP1,TLN1,TPM1,VEGFA
TIMP3	other		-0.232	7.62e-12	CTNNB1,FOS,HRAS,ITGB6,JAK1,KLF4,LAMC2,MAPK3,MUC5AC,NFKB1,SERPINE1,SKIL,SMAD5,SMAD7,TGFB1,TGFBR1,VIM
epigallocatechin-gallate	chemical drug		-0.345	8.58e-12	BAX,BIRC2,CCN2,CDH1,COL18A1,CTNNB1,EDN1,EGFR,EGR1,F3,FN1,FOS,FOSB,GADD45A,GADD45B,HES1,ICAM1,IL1A,ITGAV,JUNB,MDM2,MMP1,MUC5B,NFE2L2,OCLN,PDIA4,PLAU,PTN,SERPINE1,SFRP1,SNAI2,TFRC,TGFB1,TIMP1,VEGFA,VIM
MLXIPL	transcription regulator	Activated	2.646	8.71e-12	CPT1A,RPL10,RPL10A,RPL13,RPL14,RPL18,RPL27A,RPL3,RPL37A,RPL38,RPL5,RPL7,RPL7A,RPL8,RPLP0,RPS19,RPS2,RPS21,RPS27L,RPS28,RPS29,RPS3,RPS5,RPS6,RPS7,RPS8,RPS9,RPSA
N-[N-(3,5-difluorophenacetyl-L-Ala)]-S-phenylglycine t-butyl ester	chemical - protease inhibitor		-1.235	1.13e-11	ADGRG1,BMPR2,EPHB2,ETS2,FAM20C,FSTL3,GADD45B,HES1,ICAM1,IER3,IL1A,JAG1,JUNB,NFKB1,PDGFB,RND3,S100A4,SERPINE1,SGK1,SKIL,SOX2,TGFB1,TGFBI,VEGFA
NANOG	transcription regulator		-1.868	1.18e-11	ABCB1,BMP2,CCNL2,EGR1,FOS,FOSB,FST,FUS,HNRNPH1,ID1,ID2,ID3,ID4,IER5L,IFNGR1,KLF4,LYN,PHACTR2,PRRC2C,PTK2,REST,S100A6,SET,SMAD7,SMARCC1,SOX2,SRRT,TET2,TGFB2,TGFBR1
MET	kinase		-0.275	1.28e-11	AREG,BMP1,CDH1,CLDN1,CTNNB1,EDN1,FBXO32,FN1,FOS,GATA3,HSPB1,ITGB1,JAG2,KLF4,LAMA3,MDM2,MUC1,NFKBIZ,PAPPA,PERP,RUNX1,SOX2,SPP1,TGFB1,TSC22D1,VEGFA,VIM
RBM20	other			1.39e-11	ATP1B1,CALR,CARHSP1,CAV1,CPEB4,DSP,EIF5,ITGB1,KLC1,LPP,NPM1,PKP2,RPL13,RPL3,RPS3,RPS5,RPS7,RPS8,SOX4,SPARC,SYNCRIP,TGFB2,TGFBR1,ZFP36L1
pirinixic acid	chemical toxicant		1.63	1.46e-11	ACADVL,ACSL1,ACSL5,ALAS1,BAX,BPGM,BSG,CCND3,CCT7,CDK4,CEACAM1,CLU,CPT1A,DBI,EGFR,ELOVL5,F3,FABP5,FBXO32,GADD45A,GADD45B,GAPDH,GOT2,HADH,HMGCS1,HSD17B11,HSP90AA1,HSPB1,ID2,IFITM3,ITGB5,JAG2,JUNB,KRT8,LAMB3,LY6D,PERP,PPIC,PSMB1,PSMB5,PSMB6,PSMB7,RBFOX2,RTN4,SERPINE1,ST3GAL5,TALDO1,TBCA,TIAM1,TXN,VEGFA,YWHAB
triamterene	chemical drug	Activated	2.099	1.54e-11	ADAMTS1,CLDN4,CLU,ELF3,GPX2,IER3,ITGB4,LAMC2,PSMB10,RBM3,S100A10,SLC34A2,SPP1,TIMP1,TMSB10/TMSB4X,TNFRSF12A,TSPAN8,TUBB,VIM
Ap1	complex		0.362	1.59e-11	ATP6AP2,BCL2A1,BCL2L11,CCN2,CLU,EDN1,ETS1,F3,FN1,FOS,GSS,GSTP1,HPGD,HSP90B1,ICAM1,IGFBP3,IL1A,ITGA2,KCNN4,MMP1,MMP7,MT-CO2,MUC5AC,PLAU,S100A4,SERPINE1,SNAI2,SPARC,TGFB1,TIMP1,VEGFA
miR-30c-5p (and other miRNAs w/seed GUAAACA)	mature microRNA	Inhibited	-3.762	1.81e-11	ATRX,CCN2,COL4A1,COL4A5,CTNNB1,GALNT7,GNAI2,HES1,IDH1,IRS2,ITGA2,KRT7,LAMC1,MAP4K4,NCL,P4HA2,PDGFA,PDGFB,PLOD2,RAD23B,RBMS1,SLC38A2,SPARC,STX7,TGFBR1,TMCO1,TMED7,TP63,UBE2I
fenamic acid	chemical reagent		1.987	2.04e-11	ADAMTS1,CLDN4,CLU,ELF3,GPX2,IER3,ITGB4,LAMC2,PSMB10,RBM3,S100A10,SLC34A2,SPP1,TIMP1,TMSB10/TMSB4X,TNFRSF12A,TSPAN8,TUBB,VIM
Vegf	group		1.895	2.13e-11	ABCB1,ADAMTS1,ADGRG1,AKAP13,BAX,BCL2A1,BCL2L11,BMP2,CDH1,CKS1B,CLDN1,CRLF1,CRYAB,CTNNB1,DCBLD2,DUSP5,EDN1,EFNA1,EGR1,EPHA4,ETS1,F3,FLNA,FN1,FOS,FOSB,FST,GRB10,HES1,ICAM1,ID1,IGFBP3,IL1A,ITGA2,ITGA6,ITGB1,KITLG,LYN,NFKB1,NR4A1,PDGFA,PHLDA2,PLAU,PLOD2,PTHLH,PTK2,SFN,SFRP1,SGK1,SLC20A1,SMAD5,TGFB1,TIMP1,TRIB1,VEGFA,VIM,XDH
RAS	group		1.474	2.23e-11	B4GALT5,BCL2L11,CAV1,CCN2,CCND3,CDKN2B,CLDN4,EDN1,EGR1,FN1,FOS,GSTP1,IL1A,MMP1,MUC4,MUC5B,NFKB1,NPM1,ODC1,PDGFA,PDGFB,PLAU,SERPINE1,SNAI2,VEGFA,VIM
tanespimycin	chemical drug		-1.117	2.23e-11	BCL2A1,CAV1,CDK4,CDKN2B,CTNNB1,EIF4A1,FDFT1,HMGCS1,HNRNPA1,HNRNPA2B1,HNRNPAB,HSP90B1,HSPA5,KRT8,LYN,PLAU,POLR2L,PRDX3,PTMA,RPL27A,RPS8,SERPINE1,SERPINH1,SLC2A1,SNAI2,VEGFA
MAPK14	kinase		1.373	2.27e-11	AREG,ATP5MF,BAX,BMP2,BTG2,CALR,CD74,CDH1,CRYAB,DLL1,EFNA1,EGFR,EREG,F3,FDPS,FN1,FOS,GADD45A,GNAS,ICAM1,JUNB,KITLG,MMP1,MUC5B,PLAU,SGK1,SOX2,SPP1,TAGLN,TGFB1,TIMP1,TXN,VEGFA,ZFP36
UQCC3	other			2.54e-11	ATP13A2,ATP1A1,ATP1B1,ATP1B3,ATP5F1E,ATP5ME,ATP5MF,ATP5MG,ATP6AP2,ATP6V0B,COX5B,COX6B1,ENO1,GAPDH,NDUFA1,NDUFA3,NDUFA4,NDUFA7,NDUFB1,NDUFB11,NDUFB2,NDUFC1,UQCR10,UQCRB,UQCRC1,UQCRHL,UQCRQ
NORAD	other	Activated	3.86	2.8e-11	BHLHE40,CCN2,COL4A1,FSTL3,GADD45B,HSPA5,ID3,IGFBP3,JUNB,NCOR2,PDGFA,PHLDB1,SGK1,TAGLN,TNFRSF12A
MRTFA	transcription regulator		1.763	2.84e-11	ABLIM1,ACTG1,CCN2,CD151,CDC42EP3,CNN2,COL4A5,CYBA,EDN1,EGR1,FLNA,FNBP1L,FOS,GADD45A,HPGD,ICAM1,ID1,Ifitm1,ITGA6,ITGB1,LMNA,LTF,MYH9,MYL9,PFN1,RUNX1,SELENOP,SERPINE1,SGK1,SLC20A1,TAGLN,TFF1,TGFB2
FAS	transmembrane receptor		-1.747	3.03e-11	BAX,BCL2A1,BIRC2,CCN2,CD59,CLTB,COL18A1,COL4A1,EFNA1,EGR1,F3,FOS,FOSB,FOXO1,FSCN1,GDE1,GNAI2,HPS5,ICAM1,IER3,IL1A,ITGAV,LTB,MAP4K4,MMP1,MPZL1,NR4A1,PDLIM7,PHLDA2,PLAU,PTGER4,RALBP1,RDX,SERPINE1,SKIL,SPP1,TAGLN2,TBC1D1,TFRC,TGFB1,TPM1,TPM4,TRIB1,VEGFA,WNK1,ZFP36
fulvestrant	chemical drug		-0.45	3.47e-11	AREG,BAX,BMP2,BMPR2,CAV1,CD74,CDH1,CKS1B,CNBP,CTNNB1,EGFR,EGR1,EPHA1,FOS,GADD45A,GSTP1,HES1,HRAS,ICAM1,ID1,ID2,IER3,Ifi27,ITGB1,LTF,MANF,MDM2,MUC1,PRSS23,SELENOP,SNAI2,TFF1,TFF3,TFRC,TGFB1,TGFB2,TSC22D3,VEGFA,ZFX
arsenite	chemical toxicant		0.676	3.73e-11	ABCB1,CAV1,CDH1,CYP1B1,EGR1,EREG,FOS,FST,GADD45A,GPC1,GSTP1,HSPB1,IER3,MDM2,MMP1,NFE2L2,NR4A1,RNH1,SERPINE1,SLC38A2,SNAI2,TGFB1,TGFB2,VEGFA
E2F1	transcription regulator	Activated	2.045	4.42e-11	ABCB1,ACSL5,AGR2,BAX,BCL2L11,BOK,CALR,CAV1,CCND3,CDH1,CDK4,CRYAB,CTNNB1,CTNNBIP1,EGR1,EIF3I,FGFR2,FOS,FOXO1,H2AC18/H2AC19,HES1,HNRNPD,HNRNPR,HSP90B1,ICAM1,ID3,IRS2,JAG2,JPT1,MDM2,MMP1,MUC4,NCL,NDUFC1,NUDC,PAWR,PIK3R1,PRDM2,QKI,RAN,RBFOX2,RND3,SERPINE1,SINHCAF,SLC3A2,SMARCA4,SMARCA5,SMARCC1,SMARCD1,SMC4,TCF3,TGFB1,VEGFA,VIM,YBX3,ZFP36
SRF	transcription regulator		1.828	4.87e-11	ACTG1,BCL2L11,BMP2,BPGM,CCN2,CDK4,CDKN2B,CLDN1,CNN2,CTNNB1,DUSP5,EGR1,EIF6,ETS1,ETV1,FHL2,FLNA,FOS,FOSB,FST,GADD45A,ITGA6,ITGB1,JUNB,LAMA3,LRP1,LTF,MAP4K4,MBD2,MYH9,MYL9,NPM1,NR4A1,PAFAH1B1,PDLIM7,PPIA,PTMS,RND3,RNH1,SINHCAF,SLC2A1,SVIL,TAGLN,TLN1
bucladesine	chemical toxicant		0.843	5.06e-11	ACER2,ADAMTS1,ASS1,CDH1,CLU,CPT1A,CRYAB,CTNNB1,EGR1,EPHA4,F3,FN1,FOS,FOXO1,FST,FSTL3,GADD45B,GSTP1,HS3ST1,ICAM1,ID1,ID4,IGFBP3,IRS2,JUNB,KITLG,LAMB3,LPCAT1,MMP1,NFKB1,NR4A1,ODC1,PDE4D,PLAU,PTGER4,SERPINE1,SLC2A1,SRGN,STOM,TBC1D1,TC2N,TGFB1,TGFB2,TIMP1,TINAGL1
bleomycin	biologic drug	Activated	2.056	5.32e-11	BAX,BHLHE40,BMP1,BMPR2,CCN2,CTNNB1,CTSS,DUSP5,EGFR,FN1,GADD45A,HSP90AA1,ICAM1,ID1,IL1A,IRS2,ITGB1,JAG1,JAK1,KITLG,KLF4,MAP1LC3B,MAP4,NAV2,NR4A1,PLAT,S100A4,SDC4,SERPINE1,SFRP1,SPP1,STOM,TGFB1,TGFB2,TGFBR1,TIMP1,TINAGL1,TMPRSS2,TP63
allopurinol	chemical drug		1.462	5.54e-11	ADAMTS1,ATP6AP2,CLDN4,CLU,ELF3,F3,GPX2,IER3,ITGB4,LAMC2,PSMB10,RBM3,S100A10,SLC2A1,SLC34A2,SPP1,TIMP1,TMSB10/TMSB4X,TNFRSF12A,TSPAN8,TUBB,VIM
gefitinib	chemical drug		-0.244	5.62e-11	ADAMTS1,ALDH1A1,AREG,BCL2L11,BTG2,CDH1,CTNNAL1,CTSA,EFNA1,EGFR,EHD1,FGFR2,FSCN1,GADD45B,HSP90B1,HSPB1,HYAL1,ID1,ID4,ITGA2,KRT19,LTF,MAP4K4,MMP1,NRP2,S100A14,SLC20A1,TSPAN8,VEGFA,VIM,WNT5B
HOXA9	transcription regulator		0	5.92e-11	ADGRG1,AKAP13,ALDH1A1,ARL3,ARPC5,BCL2L11,CDH1,ETS2,GLRX,HNRNPU,ID2,JUNB,LYN,MAFB,NFIA,PRRC2C,RDX,RPL27A,RPL37A,RPS3A,SDC4,SDCBP,SERINC2,SOX4,SPP1,SRSF11,TSC22D1,TSC22D3,VIM,WSB1
SIRT3	enzyme		0.997	6.02e-11	BAX,CPT1A,HSPA5,MT-ATP6,mt-Atp8,MT-CO1,MT-CO2,MT-CO3,MT-CYB,MT-ND1,MT-ND2,MT-ND3,MT-ND4,MT-ND4L,SLC2A1,SOX2,TFRC,VEGFA,VIM
TEAD1	transcription regulator		-1.259	6.04e-11	ACADVL,ACSL1,ATP5MF,ATP5MG,CCN2,CCND3,EDN1,ETFA,FJX1,HADH,MSLN,NDUFA1,NDUFA3,NDUFA4,NDUFA7,NDUFB2,NDUFC1,NFKBIZ,NUAK1,SH3BP4,TAGLN,TP63,TPM1,TRNP1,UQCRB,UQCRC1,UQCRHL,UQCRQ
vancomycin	biologic drug		1.843	6.12e-11	ADAMTS1,BACH1,BMP1,CLDN4,CLU,EEF1G,ELF3,FOS,GAS6,GPX2,IER3,ITGB4,ITGB5,JUNB,LAMC2,NAV2,NUAK1,PSMB10,RBM3,RTN4,S100A10,SCOC,SET,SLC34A2,SOX4,SPP1,TCIM,TIMP1,TMSB10/TMSB4X,TNFRSF12A,TSPAN8,TUBB,VIM
EFNA3	kinase		-0.775	6.2e-11	ABCA12,CCN2,DCBLD2,EFNA3,FABP5,ITGB4,ITGB6,KRT13,KRT16,KRT4,KRT7,PKP1,PLAT,PTHLH,SLC20A1
uranyl nitrate	chemical toxicant		1.011	6.24e-11	ATP5MK,CANX,CD74,CYP4B1,FTL,GAS6,HNRNPA2B1,ID2,IGFBP7,NDUFA1,ODC1,PEBP1,RACK1,RPL10A,RPL7,RPS29,RPS8,SELENOP,SPP1,STARD10,TAGLN,TAGLN2,UBC
SP3	transcription regulator		-0.075	6.94e-11	ABCB1,ACSL1,CEACAM1,COL7A1,EGFR,EGR1,EREG,F3,FOS,GNAI2,HSPA5,IGFBP3,IL1A,ITGA2,ITGB5,KLF4,KRT16,MUC4,MUC5AC,NFKB1,PLAU,RAB11FIP1,SERPINE1,SERPINH1,SGK1,SMARCC1,SPARC,TAGLN,TFF1,TGFBR1,TIMP1,VEGFA,VIM
IL13	cytokine		1.473	7.3e-11	ACADVL,ACSL1,BAX,BCL2A1,BIRC2,BPIFB1,CCN2,COL18A1,CTNNAL1,CTSS,CX3CL1,DMXL2,EGFR,EGR1,EPAS1,EVL,F3,FN1,GAS6,GATA3,GNAI2,HS3ST1,HTRA1,ICAM1,IFNGR1,IFNGR2,JAG1,JAK1,KITLG,KLF4,KLF6,KRT16,KRT5,MMP1,MUC5AC,MUC5B,OCLN,PAPSS1,PDGFA,PFKP,PLAU,SERPINE1,SNAI2,SOX2,SPINT2,SPP1,TFF3,TFRC,TGFB1,TIMP1,TP63,VEGFA
ALKBH1	enzyme		-1.354	7.37e-11	BMP2,MT-ATP6,MT-CO1,MT-CO2,MT-CYB,MT-ND2,MT-ND4,MT-ND4L,SPP1,TAGLN2
CREB1	transcription regulator		-0.383	8.39e-11	AKAP13,ALAS1,ATP1A1,ATP5ME,ATP6V0B,BHLHE40,BTG2,CACNA2D1,CCND3,CPT1A,CRIM1,DUSP14,EDN1,EGR1,FAM3B,FGFR2,FN1,FOS,FOSB,GADD45A,GADD45B,GLS,HMGCS1,HPGD,HSPA4,HSPA5,ID1,IER3,IRS2,JPT1,JUNB,KLF4,KLF5,KLF7,MMP1,MUC5AC,MUC5B,NDUFA4,NR4A1,NRP2,PLAT,PLCXD2,RNH1,SAT1,SERINC2,SERTAD1,SGK1,SSBP2,SYNJ2,TAGLN2,TFF1,TFRC,TGFBR1,TIPARP,TXN,UQCRQ,VEGFA,VIM,ZFP36
EFNA5	kinase		-1.585	8.96e-11	ABCA12,CCN2,DCBLD2,EGFR,EREG,FABP5,ITGB4,ITGB6,KRT13,KRT16,KRT4,KRT7,PKP1,PLAT,PTHLH,SLC20A1
L-triiodothyronine	chemical - endogenous mammalian		0.114	9.1e-11	ACSL1,ADAMTS5,ALDH1A1,ASS1,ATP1A1,ATP1B1,BAX,BCL2L11,BTG2,CCN2,CDKN2B,CLU,COL4A1,CPT1A,CTNNB1,DUSP5,ECE1,EDN1,EFNA1,EGR1,EPAS1,F3,FDPS,FOS,GNAI2,H2AC18/H2AC19,H3C8,HINT1,HMGCS1,HR,ID1,ID2,ID3,IGFBP3,ITGAV,KRT16,LMNA,LRP1,MT-CO2,MT-CO3,MT-ND4,MUC5AC,NCOR2,NR4A1,ODC1,PRDX3,SERPINE1,SLC2A1,SMAD7,SNX29,TCF3,TET2,TFF3,TGFB1,TIAM1,TMPRSS2,UBA1,VEGFA
SB-431542	chemical reagent		-1.617	9.3e-11	ADAMTS5,CCN2,CDH1,COL4A1,ETS2,FN1,FOS,FST,GADD45B,HMGCS1,ID1,ID2,ID3,IGFBP7,MAFB,SERPINE1,SMAD7,SNAI2,SPP1,TFRC,TGFB1,TGFB2,TGFBR1,TIMP1,TNFRSF12A,VEGFA,VIM
MAPK1	kinase		0.933	9.6e-11	ACO1,ATP1B1,CAV1,CCN2,CDH1,CFB,COL7A1,CTNNB1,EGR1,EHD1,FAT2,FBXO32,FCMR,FHL2,FN1,FOS,FOSB,FOXO1,GATA3,GLS,Gstt3,H2AZ2,IFITM3,IGFBP7,IRS2,ITGAV,ITPR2,JUNB,LMNA,MAL2,MAPK3,MMP1,MUC5AC,NFE2L2,NR4A1,OGFR,PDGFB,PLAU,QKI,SCNN1A,SERPINE1,SMARCC1,SPP1,TFF1,UBE2I,VIM
EGLN1	enzyme		0.313	1.08e-10	ADAMTS5,AREG,ATP13A2,CDKN2B,DLL1,EDN1,EPAS1,HES1,ICAM1,IL1A,JAG1,JAG2,SDC4,SLC2A1,TGFB1,TGFB2,TGFBR1,VEGFA
PAX3-FOXO1	fusion gene/product		-1.098	1.09e-10	ACTN1,ATP1A1,BSG,BTG2,CACNA2D1,CALR,CDKN2B,CNBP,DBI,DYNC1H1,ENO1,FABP5,FDFT1,FGFR2,FLNA,FOXO1,GAPDH,GPRC5A,GSTP1,HSP90AA1,HTRA1,IER3,Ifitm1,IGFBP2,KLF5,LY6D,MDM2,MYH9,P4HB,PPIC,PRSS23,RPS6,SPP1,SRI,ST3GAL5,TCP1,TLN1,VIM
poly rI:rC-RNA	biologic drug	Inhibited	-2.044	1.12e-10	ACO2,AGRN,ATP5MG,B2M,BAX,BIRC2,BMP2,C2,CCND3,CCT7,CD47,CD74,CDH1,CDK4,CEACAM1,CFB,CMPK1,CTNNB1,CX3CL1,DDX60,DLL1,DUSP5,EEF1G,EGR1,ELF3,EREG,FN1,FOS,GADD45B,HSPA5,ICAM1,IFITM3,IFNGR1,IL1A,JAG1,JUNB,KLF4,KLF6,KRT19,LTB,LTF,LYN,MMP1,NEDD9,NFKB1,NFKBIZ,NR4A1,PARD6B,PIGR,PLAU,RPL10A,RPL3,RPS2,RPSA,SAT1,SDC4,SIDT1,SNAI2,SOX2,SRGN,TET2,TGFB1,THRAP3,TIPARP,VEGFA,VIM,ZFP36
triamcinolone acetonide	chemical drug		0.088	1.13e-10	ACSL1,AKAP13,ARL4C,BAX,BCL2A1,BCL2L11,BHLHE40,BMP2,BTG2,CAPG,DCBLD2,EGR1,EPHA4,FGFR2,FOS,FUS,GZMA,IGFBP3,JUNB,PALLD,PLAU,RASL11B,RUNX1,SOX4,SPP1,SRGN,ST3GAL5,TBC1D1,TGFB2,TRIB1,TSC22D3,ZBTB16
CAB39L	kinase	Inhibited	-3.207	1.16e-10	ATP5F1E,ATP5ME,ATP5MF,ATP5MG,COX5B,NDUFA1,NDUFA3,NDUFA4,NDUFB11,NDUFB2,NDUFC1,UQCR10,UQCRB,UQCRQ
diethylstilbestrol	chemical drug		-0.3	1.2e-10	AREG,CCN2,CFB,CLU,EGFR,EGR1,EREG,F3,FDPS,FOS,GABRP,GADD45A,GLRX,GSPT1,HSP90B1,IGFBP2,IGFBP3,KLF4,KRT13,KRT5,LTF,MAFB,MAPK3,MDM2,PDGFA,PDGFB,PIGR,PROM1,RUNX1,S100A6,SFN,SPARC,TBC1D1,TCF7L1,TFF1,TGFB1,TGFBI,TP63,VEGFA,WFDC2
desmopressin	biologic drug		1.375	1.36e-10	ATP1A1,CAPG,CGNL1,CTNNB1,CYBA,EIF4B,ENO1,FLNA,FOS,GAPDH,H3-3A/H3-3B,HINT1,LIMA1,LMNA,NFAT5,PHLDB2,PPIA,RPS3,STX7,TUBB,YWHAB
phenylbutazone	chemical drug	Activated	2.252	1.42e-10	ADAMTS1,CLDN4,CLU,GPX2,IER3,ITGB4,LAMC2,RBM3,S100A10,SLC34A2,SPP1,TIMP1,TMSB10/TMSB4X,TNFRSF12A,TSPAN8,TUBB,VIM
testosterone	chemical - endogenous mammalian		-0.302	1.47e-10	ACSL1,ANXA3,ATP1B1,BAX,BMPR2,CAV1,CDH1,CDK4,CLU,EGFR,EGR1,FBXO32,FGFR2,FN1,FOS,FOSB,FOXO1,FST,GADD45A,GDI2,GPC1,GUCY1A2,GUSB,HSPA5,ID1,ID3,IGFBP3,IRS2,ITGB1,MMP7,MT-CO1,MT-CO2,MT-CO3,MT-CYB,OCLN,ODC1,PDIA4,PIK3R1,PLAU,PSMB1,RAI14,SCNN1A,SMARCC1,TGFB2,TGFBR1,TUBB2A
INS	other		0.891	1.48e-10	ACADVL,ASPH,CCN2,CDH1,CPT1A,EDN1,EGR1,F3,FADS3,FOS,FOSB,FOXO1,GABARAPL1,GRB10,HNRNPF,HSPA5,ICAM1,IER3,IGFBP2,IGFBP3,IRS2,JUNB,MT-ND4,NFE2L2,NR4A1,SLC2A1,TGFB1,VEGFA
lactacystin	chemical - protease inhibitor		1.456	1.62e-10	ATP1A1,CCND3,CRYAB,FOXO1,FTL,FUS,GATA3,GNAI2,GSTP1,HNRNPA2B1,HSP90B1,HSPA5,HSPB1,IRS2,ITGB4,MDM2,MMP1,NEDD9,NFE2L2,NR4A1,P4HA2,PEBP1,PFN1,PPIA,PPP5C,RPLP0,SAT1,SIAH1,SLC3A2,TUBB2A,TXN
PRKCA	kinase		-1.212	1.93e-10	ARL4C,ARPC2,CAV1,CCN2,EGR1,ETS1,FN1,FOS,FOXO1,HES1,ICAM1,ID1,ID2,ID3,IGFBP3,MMP1,MUC5AC,NFKB1,PHLDA2,RUNX1,SDCBP,SERPINE1,TGFB2,VEGFA
CEBPA	transcription regulator		-0.961	2.01e-10	ABCB1,ACSL1,ARL4C,ASS1,BCL2A1,BTG1,BTG2,CDH1,CDK4,CPT1A,EDF1,FOS,FOXO1,GADD45A,GAPDH,GLRX,GSTP1,HPGD,HSPA5,ICAM1,ID1,ID2,IER3,IGFBP3,IRS2,ITGB5,JUNB,KDM1A,KLF4,KLF5,KRT7,LTF,MALT1,MNDA,MT-CO1,NTF4,PLOD2,QKI,SEMA3E,SERPINE1,SPINT2,SPP1,TET2,TGFB2,TIAM1,TNFRSF19,TRIB1,TSC22D3,TUBB2A,UBE2I
resveratrol	chemical drug		-1.227	2.15e-10	BAX,BCL2A1,BMP2,BSG,CDH1,CDK4,CNBP,CPT1A,CTNNB1,CX3CL1,CYP1B1,ECE1,EDN1,EGFR,EGR1,EPHA1,F3,FN1,FOS,FOXO1,GATA3,GPX1,HSPA5,ICAM1,IGFBP3,JAG1,MMP1,MT-CO1,MUC5AC,PDGFA,PDGFB,PLAU,PSMB5,RAN,SERPINE1,SPP1,TFF1,TFRC,TGFB1,TGFB2
STAT5A	transcription regulator	Inhibited	-2.045	2.24e-10	ABCB1,AGR2,BAX,BCL2A1,CCND3,CDH1,CDK4,CEACAM1,CYP1B1,DUSP5,EPAS1,FOS,FOSB,GADD45A,GZMA,H2AC18/H2AC19,ICAM1,ID1,ID2,Ifitm1,IFITM2,KRT5,LAMB3,LTB,MAL2,MDM2,MMP7,MUC13,MUC20,PRSS23,SELENBP1,SLC2A1,SLC34A2,TFF3,TGFBI,TSPAN8,YBX1,ZFP36
INHA	growth factor		0.488	2.28e-10	ADAMTS1,AREG,BAX,CCN2,CDK4,COL4A4,COL4A5,CYP1B1,EGFR,EREG,FST,HSD17B11,KITLG,KRT19,KRT8,LMNA,MYL9,PIK3R1,PRSS23,SERPINE1,SGK1,SMAD7
NR3C2	ligand-dependent nuclear receptor		0.1	2.28e-10	ADAMTS1,ARPC2,ATP1B1,BAX,BCL2A1,CCN2,CNN3,CYP1B1,EDN1,EGR1,FN1,GPX1,ICAM1,JUNB,MMP1,MSRB1,NFIA,PLAT,PPIB,SCNN1A,SERPINE1,SGK1,TGFB1,TGFBI,TSC22D3,VEGFA
BMP2	growth factor	Activated	3.857	2.33e-10	BHLHE40,BMP2,BMPR2,BSG,CDH1,CDK4,CTNNB1,ETS1,F3,FGFR2,FN1,FOS,FOSB,FOXO1,FST,GADD45B,ID1,ID2,ID3,ID4,IGFBP3,JUNB,KLF4,NFAT5,SMAD5,SMAD7,SOX2,SPARC,SPP1,TAGLN,TIMP1,VEGFA,ZBTB16
atorvastatin	chemical drug		0.772	2.33e-10	ABCB1,AGR2,BMP2,CAV1,CCN2,CD59,CYBA,EDN1,EGFR,EGR1,ELF3,ENPP3,F3,FDFT1,FDPS,FOS,FOSB,GADD45B,HMGCS1,ICAM1,IER3,JUNB,MAPK3,NR4A1,P4HB,PLAT,SERPINE1,SPP1,TCIM,TGFB1,TSC22D3,VEGFA,ZFP36
napabucasin	chemical drug		-1.308	2.39e-10	ALDH1A1,B2M,BAX,CTNNB1,ETFA,FGFR2,ID1,ITGA2,ITGA6,ITGB1,JAG1,KITLG,KLF4,MUC1,NFKB1,RPLP0,SOX2,TGFBR1
COPS5	transcription regulator		0.115	2.51e-10	ATRX,BAX,CCND3,CD81,CDK4,DCXR,EDF1,HMGB3,HNRNPD,HNRNPU,IL1A,LBR,MARCKS,MPG,NCL,NINJ1,NT5C,ODC1,PERP,PHLDA3,POLR2E,POLR2J,RPL18,S100A10,S100A4,SAT1,SDCBP,SESN1,SLC12A2,SLC3A2,SYNCRIP,TFRC,VWA5A,ZFP36L1
PC-SPES	chemical drug			2.54e-10	B2M,CKS1B,CLU,DAG1,FDFT1,FTL,GAPDH,HSP90AA1,HSPA5,ID1,LAMC1,MTCH1,P4HB,RAN,SELENBP1,TMPRSS2,TMSB10/TMSB4X,TPM1,TUBB2A,TXN,VIM
CDH1	other		-1.029	2.69e-10	BIRC2,CDH1,CDH3,CDK4,CTNNB1,EGFR,FN1,IGFBP3,KRT13,KRT19,KRT7,MMP1,MUC16,OCLN,PIK3R1,S100A4,SNAI2,TGFB1,VEGFA,VIM
TAFAZZIN	enzyme		0.072	3.02e-10	ADAMTS1,ADAMTS5,AHNAK2,BAX,BCL2L11,CAV1,CCN2,CCND3,CCNL2,CDH6,CDK12,CYP1B1,EDN1,FN1,GPX1,HSP90AA1,IDH1,KLF6,KRT5,LY6D,MANF,MYOF,PDCD6,PHACTR2,PIK3R1,PLOD2,PRSS23,PSMB1,PSMB10,RNF213,SERPINE1,SLC2A1,TAGLN,TFRC,TGFB1,TIMP1,UBA1,VEGFA
carboplatin	chemical drug		0.57	3.19e-10	ABCB1,CD47,CLDN4,CLU,ELF3,GPX2,IER3,LAMC2,RBM3,SLC34A2,SOX2,SPP1,TIMP1,TNFRSF12A,TUBB,VIM
LONP1	peptidase	Inhibited	-2.704	3.35e-10	C1QBP,CALU,HNRNPA2B1,HSPB1,MDH2,MRPS31,MT-ATP6,MT-CO1,MT-CO2,MT-CO3,MT-CYB,MT-ND1,MT-ND2,MT-ND3,MT-ND4,MT-ND4L,P4HB,PDIA3,PFN1
F7	peptidase		0.453	3.76e-10	CCN2,CLDN1,EEF1A1,EGR1,F3,FOS,GADD45A,ICAM1,JAG1,KLF5,MMP7,RND3,VEGFA,ZFP36
RGS2	enzyme		-1.964	3.8e-10	ANXA4,BTG2,C1GALT1,CTSA,EFNA1,F3,GAPDH,HADH,HSP90B1,IGFBP3,ITM2A,MANF,NINJ1,PDIA4,PDLIM1,PLAT,PPIB,SLC16A3,SLC2A1,SPP1,SSNA1
platelet activating factor	chemical - endogenous mammalian		-0.905	4.3e-10	CDH1,EGR1,F3,FN1,FOS,GAS6,ICAM1,IL1A,MMP1,MUC5AC,NR4A1,PLAU,SERPINE1,TIMP1,VEGFA,VIM
CCND1	transcription regulator		-0.441	4.31e-10	AREG,CALU,CCND3,CDH1,CDK4,CDKN2B,CTNNBIP1,EEF1B2,EGFR,EIF5,ENO1,EREG,FLNA,GPRC5A,HSPB1,ID1,ID3,IER3,ITGAV,ITGB6,JPT1,KRT4,MACF1,MARCKS,PMEPA1,QKI,RBMS3,RPL10,RPL13,RPL27A,RPS6,SELENBP1,SOX2,SOX4,SPP1,STOM,TALDO1,TIAM1,TMPRSS2,TUBB,ZNF462
gentamicin C	chemical drug	Activated	2.183	4.33e-10	ADAMTS1,CLDN4,CLU,ELF3,GPX2,IER3,LAMC2,PSMB10,RBM3,S100A10,SLC34A2,SPP1,TIMP1,TMSB10/TMSB4X,TNFRSF12A,TUBB,VIM
miR-29b-3p (and other miRNAs w/seed AGCACCA)	mature microRNA	Inhibited	-3.374	4.63e-10	BCL2L11,CDH1,COL4A1,COL4A5,CTNNB1,EGFR,ID2,KLF4,LAMC1,PDGFA,PDGFB,PIK3R1,PLOD2,PPIC,RERE,SPARC,TGFBR1,TUBB2A,VEGFA,YY1,ZFP36L1
nitric oxide	chemical - endogenous mammalian		0.746	4.78e-10	BAX,BIRC2,CCN2,DAG1,ECE1,EDN1,EGR1,FOS,GADD45A,GSTP1,HSP90AA1,IER3,JUNB,MDM2,MT-CO1,NFE2L2,ODC1,PDIA4,PRDX5,RAD23B,SFN,SGK1,SMARCC1,SPP1,TFRC,TLN1,VEGFA
CDKN1A	kinase		-1.08	5.07e-10	ATRX,BAX,BIRC2,CCN2,CCND3,CDK4,CDKN2B,CKS1B,COL4A1,CRYAB,FAT2,FN1,GADD45A,HNRNPA2B1,HSPA5,IFITM3,IFNGR1,ITGAV,ITGB5,JAG1,KRT5,LAMC1,LBR,LIMA1,LUC7L3,MDM2,MMP1,NPM1,PRSS23,SERPINE1,SMC4,TP63,VEGFA,VIM,YBX1,YTHDC1
NTRK2	kinase	Activated	2.082	5.27e-10	ABCB1,BCL2L11,BMP2,CDH1,CDK4,CDKN2B,EGR1,FOS,ITGB5,JAG1,PIK3R1,PYCARD,SERPINE1,SERTAD1,SLC31A1,SPP1,TGFBR1,VEGFA,VIM
EFNA4	kinase		-1.069	5.43e-10	ABCA12,CCN2,DCBLD2,FABP5,ITGB4,ITGB6,KRT13,KRT16,KRT4,KRT7,PKP1,PLAT,PTHLH,SLC20A1
phenacetin	chemical drug		1.072	5.43e-10	CLDN4,CLU,ELF3,GPX2,IER3,LAMC2,S100A10,SLC34A2,SPP1,TIMP1,TMSB10/TMSB4X,TNFRSF12A,TSPAN8,VIM
HMGA1	transcription regulator		0.92	5.49e-10	B2M,BOK,CAV1,CDH1,COL4A1,CRYAB,EGR1,FOS,FSTL1,HS3ST1,ID3,IER3,IGFBP3,IGFBP7,JUNB,KITLG,LAMB1,PHLDA2,PYCR2,RAN,RPL7A,SDC4,SERPINH1,SOX2,SOX4,SPARC,TAGLN,VIM,XPA
sunitinib	chemical drug		-0.91	5.64e-10	BCL2L11,CCN2,CCND3,COL7A1,CTNNB1,ECE1,FN1,ICAM1,ITGA6,ITGB1,ITGB5,LAMA3,LAMB1,LAMB3,LAMC1,RUNX1,TGFBI
lomustine	chemical drug		1.698	5.64e-10	CLDN4,CLU,ELF3,ID1,IER3,ITGB4,LAMC2,RBM3,S100A10,SLC34A2,SPP1,TIMP1,TMSB10/TMSB4X,TNFRSF12A,TSPAN8,TUBB,VIM
EFNA2	kinase		-0.5	5.75e-10	ABCA12,CCN2,CUX1,DCBLD2,FABP5,ITGB4,KRT13,KRT16,KRT4,KRT7,PKP1,PLAT,PTHLH,RUNX1,SLC20A1,TCF3
glutamine	chemical - endogenous mammalian		-1.691	5.8e-10	ASS1,BCL2L11,BSG,FABP5,FN1,FOS,GADD45A,HSPA5,ICAM1,IDH1,IGFBP2,JUNB,KLF4,NR4A1,OAZ1,PDGFB,PROM1,PYCR1,SNAI2,SOX2,VEGFA,VIM
HMG20A	transcription regulator	Activated	2.985	5.8e-10	ACTG1,CCN2,CDH1,CLU,CX3CL1,EDN1,EREG,F3,FDFT1,FDPS,FLNA,GADD45A,HMGCS1,IGFBP3,ITGA2,SDC4,SERPINE1,TAGLN,TGFB1,TIMP1,TNFRSF12A,VEGFA
CCN2	growth factor		1.503	5.8e-10	ADAMTS1,ADAMTS5,BCL2A1,BIRC2,CCN2,CTNNB1,EGR1,ENO1,FN1,HES1,KITLG,MMP1,PDGFB,SDC4,SERPINE1,SOX2,SOX4,SPARC,TGFB1,TIMP1,VEGFA,WNK1
MAPK9	kinase		0.152	5.96e-10	BAAT,BAX,BCL2L11,BMP1,CAV1,CCN2,EDN1,EGR1,EPAS1,F3,FOS,GADD45A,GADD45B,GAPDH,HMGCS1,IGFBP2,ITGB4,JUNB,KLF6,LMNA,LUC7L3,MUC5B,NCL,PDIA3,PLAT,RAD23B,RPSA,ZFP36
Ca2+	chemical - endogenous mammalian		-0.691	5.98e-10	ABCB1,ABHD5,CALR,CCND3,CDH1,CDK4,CYP1B1,EDN1,EGFR,EGR1,ELF3,FABP5,FGFR2,FN1,FOS,GLS,GUCY1A2,HSPA5,ICAM1,ID1,ID3,IRS2,ITGA6,ITPR2,JUNB,KLF4,KRT8,MMP7,NR4A1,ODC1,PEBP1,SERPINE1,SGK1,SNAI2,SPP1,TAGLN,TGFB1,VEGFA
carbon tetrachloride	chemical toxicant	Activated	2.135	6.06e-10	ASS1,BAX,BCL2L11,CCN2,FN1,FOS,GADD45A,GADD45B,GSTP1,HSP90AA1,HSPB1,ICAM1,IGF2R,ITGB1,JUNB,MAPK3,NR4A1,ODC1,PDGFA,PDGFB,PDGFD,PROM1,RAB13,S100A6,SKIL,SLC2A1,SMAD7,SPP1,TGFB1,TGFB2,TGFBR1,TIMP1,TNFRSF12A,VIM
STAT1	transcription regulator	Inhibited	-2.613	6.21e-10	B2M,BAX,BCL2A1,BCL2L11,BTG1,CCN2,CCND3,CEACAM1,CFB,CTSS,CX3CL1,DDX60,DUOX2,EDN1,EGR1,FN1,FOS,FOXO1,GATA3,GLS,HES1,HTRA1,ICAM1,IFITM2,IFITM3,IL1A,ITGA2,KLF4,LY96,MDM2,MMP1,MUC1,MUC4,NFKB1,PDGFA,PDGFB,PSMB10,PTN,RNF213,RUNX1,S100A10,SAMD9L,SMAD7,TFF1,TGFB1,TGFB2,VEGFA
RUNX3	transcription regulator	Inhibited	-2.123	6.22e-10	ASPH,BAX,BCL2L11,CCN2,COL12A1,COL4A1,COL4A4,CRIM1,EXT1,FLNA,FSTL1,ITGB5,JAG1,MACF1,NUAK1,PAPPA,RUNX1,SNAI2,SPP1,ST3GAL5,TEAD1,TGFB1,TGFB2,VIM
JAG1	growth factor		1.607	6.41e-10	CDKN2B,CLDN1,CLDN4,DUSP5,GADD45A,HES1,IGFBP3,ITGAV,JAG1,LAMC2,SNAI2,SOX2,SPP1,TAGLN,TGFB1,TGFB2,TIMM13,VIM
TGFA	growth factor		0.421	6.58e-10	AREG,CCN2,CTNNB1,DDX5,EGFR,EREG,FOS,GSTP1,ICAM1,JUNB,LAMC2,MUC4,MUC5AC,PLAT,S100A10,SERPINE1,TGFB1,VEGFA,VIM
Y 27632	chemical drug		-0.812	6.58e-10	ACTG1,BMP2,BMPR2,CCN2,CDH1,CDK4,CDKN2B,COL12A1,CTNNB1,FOS,ICAM1,ITGB6,PERP,PLAU,SERPINE1,TAGLN,TAGLN2,TGFB1,VIM
aldosterone	chemical - endogenous mammalian	Activated	2.015	7.09e-10	ADAMTS1,ATP1A1,ATP1B1,BMP2,CCN2,CYBA,EDN1,EGFR,EGR1,FN1,FOS,FSTL3,HSPA5,ICAM1,IRS2,PDGFA,PSCA,SCNN1A,SERPINE1,SGK1,SLC12A2,SPP1,TGFB1,TIMP1,TSC22D3,VIM,WNK1,YWHAB,ZBTB16
Laminin (complex)	complex		-1.193	7.75e-10	EGFR,ETS2,FN1,ID2,ITGA6,ITGB1,MMP1,PLAU,RPSA,SDC4,SERPINE1,SNAI2,TGFB2,VIM
GABA	chemical - endogenous mammalian	Inhibited	-2.508	8.45e-10	ACSL1,ALAS1,ATP1A1,ATP1B1,BMPR2,BTG1,CREB3L2,DDX5,EEF1A1,EIF2S2,FN1,FOS,GNAI2,GNAS,HADH,HSPA5,IDH1,LPCAT1,MMP7,NDUFA1,NDUFA3,NFAT5,PDIA3,PDIA4,PDIA6,RDX,RPL13,RPL18,RPL37A,RPL5,RPL7,RPLP0,RPS2,RPS21,RPS28,RPS29,RPS8,SLC12A2,SLC2A1,SMAD7,SRSF9,ST3GAL5,TGFB1,TOB2,UBA1,VEGFA,YWHAB
JAK2	kinase		-0.861	8.71e-10	ACER2,ACTN1,BAX,BCL2L11,CDH1,CTNNB1,DCXR,EGR1,Eif2s3y,FN1,FOS,FOXO1,ICAM1,Ifitm1,LYN,MYL12A,NFKBIZ,NR4A1,ODC1,PFN1,PHLDA3,SDC4,SERPINH1,SET,SKIL,TSC22D1
SOX2	transcription regulator		1.175	8.88e-10	AFAP1L2,ALDH1A1,BHLHE40,CCN2,CDH1,CLDN7,CREB3L2,CTNNAL1,CTNNB1,DLL1,DSP,DUSP5,EGFR,ELF3,ETS2,FAM107B,FOS,FST,GADD45B,GATA3,ID2,ID3,IER5L,ITPR2,JAG1,KITLG,KLF4,KLF6,KRT19,KRT7,LIMA1,MPZL1,NTF4,PARD6B,PHLDB1,PIK3R1,PROM1,QKI,SERPINE1,SH3BP4,SLC12A2,SOX2,SPP1,TEAD1,TET2,TGFB1,TGFB2,TNFRSF19,TP63,VEGFA,VIM,WLS
etoposide	chemical drug		0.055	1.01e-09	ABCB1,BAX,BCL2A1,BCL2L11,BIRC2,CDK4,CLCA2,EEF1A1,EEF1B2,FBXW7,GADD45A,ICAM1,ID1,ID2,IER3,IL1A,LIMA1,MDM2,MMP1,MT-CO2,NR4A1,ODC1,PEBP1,RAN,S100A2,SFN,SGK1,SLC2A1,SVIL,TP63,TRIM29
LDL	complex		1.613	1.02e-09	BAX,BCL2A1,BCL2L11,BMP2,CCN2,CTNNB1,ECE1,EGR1,F3,FDPS,FOS,FOSB,GAS6,GPX1,HSP90B1,HSPA5,ICAM1,ID1,IGFBP2,IGFBP3,IL1A,ITGAV,ITPR2,LAMB3,LRP1,MMP1,NFKB1,NR4A1,PLAT,PLAU,RND3,SERPINE1,SLC2A1,TGFB1,TGFBR1,VEGFA
GnRH analog	biologic drug		-0.731	1.03e-09	ACTN1,BCL2A1,BHLHE40,CALR,CAPNS1,CIB1,CKS1B,CUX1,DDX46,FN1,FOS,GDI2,HINT1,HNRNPDL,IK,KLF7,MAPK3,MED24,MRPS31,NDUFB1,OGFR,PHLDA2,POLR2E,PPIA,PSMB7,PSMD13,PTK2,RAN,RBMS1,SFRP1,SKAP2,SMAD5,SMARCE1,SRI,SRRM2,SRRT,TMBIM6,TPM1,TUBA1A,UQCRB
ETV4	transcription regulator		0.588	1.07e-09	B4GALT5,BAX,CAV1,CDH1,CTNNB1,FN1,HPGD,KRT5,MMP7,MUC4,PTK2,SPP1,VIM
IDH2	enzyme			1.1e-09	BTG2,CDH1,CLDN7,EGR1,FN1,HINT1,NDUFA4,PEBP1,PPIA,RACK1,RAN,SOX4,TGFB2,VIM
Ige	complex	Activated	2.092	1.12e-09	ACTN1,ALAS1,AREG,BCL2A1,BCL2L11,CARHSP1,CAV1,CCND3,CD74,CDC42EP5,CEACAM1,COL18A1,CX3CL1,EDN1,EGR1,FHL2,GADD45B,ICAM1,IER3,IL1A,ITGAV,JUNB,KLC1,LAMA5,MALT1,NFKB1,PDGFA,PDGFB,PEBP1,PFN1,RAI14,RHOD,RUNX1,SPP1,SRGAP3,TFRC,TGFB1,TNFRSF12A,VAV2,VIM
SDCBP	enzyme		1.951	1.22e-09	CDH1,CLDN1,CTNNB1,EGFR,ITGA6,ITGB4,PEBP1,SNAI2,SOX4,TGFBR1,VIM
budesonide	chemical drug		0.375	1.27e-09	ABLIM1,ACTG1,AREG,ARHGAP10,B2M,B4GALT5,BCL2L11,CDS1,CGNL1,CKS1B,CNN3,CPEB4,CRYAB,EREG,GABARAPL2,GNAI2,IFITM3,IGFBP3,ING1,KRT7,LIMK2,MAPK3,MUC5AC,PARD3,PDCD6,PDIA6,PDLIM1,PHACTR2,PSCA,PTN,RHOC,S100A14,TFPI,TIAM1,TIPARP,TSC22D3,TUBB2A,WNK1
dinoprost	chemical - endogenous mammalian		-1.497	1.29e-09	ANXA4,ATP1A1,EDN1,EGFR,FOS,GSTP1,HSPA4,ID1,ID2,ID3,IL1A,MMP1,NR4A1,PDIA4,SPP1,TGFB1,VEGFA,YY1
WNT5A	cytokine		1.729	1.31e-09	ABCB1,ALDH1A1,AREG,BTG2,CDH1,CLDN4,COL17A1,CRYAB,CTNNB1,DLL1,EGFR,EREG,FLNA,FN1,ID2,ID3,IL1A,LAMA3,LAMB3,MMP1,MMP7,NFKB1,PROM1,SDC4,SEMA3E,SPARC,SPP1,TGFB1,VEGFA,VIM
NSUN3	enzyme	Inhibited	-2.646	1.36e-09	MT-ATP6,MT-CO1,MT-CO2,MT-CYB,MT-ND2,MT-ND4,MT-ND4L
TAF4	transcription regulator		-1.863	1.39e-09	AREG,CCN2,CDH1,CDH3,CLDN1,EGFR,ETS1,GAS6,ID2,ITGA6,KLF4,KLF5,KRT16,MAP4K4,PDGFA,PTN,RUNX1,SPP1,TFF1,TGFB1
TCF7L2	transcription regulator		1.047	1.43e-09	ACSL1,ADGRG1,ASPH,CARHSP1,CCN2,CREB3L2,CTNNAL1,CTNNB1,DBNDD2,EDN1,EGFR,EPAS1,FBXO32,FGFR2,FN1,FOS,GSS,ID1,ID2,ID3,ID4,IDH1,IGFBP2,IRS2,JAG1,LAMA3,LAMC2,MAP4K4,MMP1,MMP7,NCOR2,PAPSS1,PLAT,PLAU,PLEKHA1,QKI,RTKN,SGK1,SLC12A2,SLC22A23,SMAD7,SNAI2,SOX2,SPP1,TP63,VEGFA,VIM
PPP1R13L	transcription regulator		1.784	1.47e-09	CLDN1,CTNNB1,DSC3,DSP,ITGAV,ITGB1,PERP,PKP1,SLC2A1,TP63
PDX1	transcription regulator		-0.404	1.5e-09	ACTG1,CRELD2,CX3CL1,DUSP5,EFNA1,EGR1,F3,GNAS,GUSB,HSPA5,ID1,ID2,ID3,IDH1,IER3,IGFBP3,IRS2,JUNB,KLF6,KRT8,MT-ND1,NFKB1,PDIA4,PDIA6,PDZK1IP1,PRSS23,SLC2A1,SPP1,TSPAN8
TLE3	other			1.54e-09	ATP5MF,ATP5MG,ETFA,MT-ND1,MT-ND2,MT-ND3,MT-ND4,NDUFA1,NDUFA3,NDUFA7,NDUFB11,NDUFB2,NDUFC1,TMEM126B,UQCR10,UQCRB,UQCRC1,UQCRHL,UQCRQ
EML4-ALK	fusion gene/product		1.213	1.54e-09	BAX,BCL2L11,BMP2,CDH1,CDK4,CTNNB1,EGFR,EGR1,GADD45B,IGFBP3,ITGB1,ITGB5,JUNB,MDM2,MMP1,OCLN,PIK3R1,SERPINE1,SPARC
HNF4A	transcription regulator	Inhibited	-4.531	1.56e-09	ACIN1,ACO1,ACO2,ACSL1,ACTN1,AKAP13,ALDH1A1,ARL4C,ARPC5,ATG3,ATOX1,ATP5MK,B2M,BAAT,BPGM,BTG1,C2,CAV1,CDC42EP3,CDH1,CDK12,CEACAM1,CETN3,CLDN1,CNBP,CNN2,CNN3,CPT1A,CREBL2,CTNNB1,CTSA,CYP1B1,DAG1,DEPP1,EFNA1,EGR1,EIF5,ELF3,EPM2AIP1,EREG,FAM107B,FDPS,FLNA,FOXO1,FRK,GADD45B,GAPDH,GOLIM4,GPX1,GPX2,GSPT1,GSS,GUSB,H2AC18/H2AC19,H2BC7,HNRNPA0,HNRNPR,HOOK3,HPS5,HSP90B1,HSPA5,IFITM2,IFNGR1,IMPA1,ISOC1,ITGA2,…
KITLG	growth factor		0.286	1.56e-09	B2M,BCL2L11,BMP1,BTG1,CCN2,CCND3,CDC42EP5,CDKN2B,CLU,CX3CL1,EEF1A1,EGR1,FABP5,FOS,FRK,GAS6,HNRNPF,ID2,IGFBP3,IK,IL1A,ITGAV,LTF,NPM1,PDGFB,PSMB5,RCC2,RPL7,RPLP0,RPS6,RPS7,SNAI2,TCF3,TSC22D3
PAK2	kinase		-1.387	1.56e-09	ASS1,ETS1,GADD45A,H3C2,H3C8,ID1,ID3,IGFBP3,MDM2,S100A6,SMAD7,SMC5,TAGLN
BDNF	growth factor		-1.482	1.59e-09	AGRN,BCL2L11,BHLHE40,BMP2,EEF1D,EGR1,FLNA,FOS,FOSB,FSCN1,FTL,HSPA5,ITGB5,KLC1,KLF4,LAMC1,MMP1,NR4A1,PAFAH1B1,PALMD,REEP5,RNH1,RPL13,RPL37A,S100A10,SEMA3E,SERPINH1,SFRP1,SPARC,SPP1,TAGLN,TFRC,TGFB2,TIAM1,TIPARP,TM9SF2,TMBIM6,TTC3,TUBA1A,VIM
tunicamycin	chemical - endogenous non-mammalian	Activated	3.422	1.66e-09	ABCA12,ABCB1,BIRC2,CALR,CANX,CCND3,CDH1,COX5B,CPT1A,CREB3L2,DNAJB11,DNAJC3,EGFR,EGR1,ETS1,FN1,GADD45A,GADD45B,HOOK1,HSP90B1,HSPA5,ICAM1,IL1A,KLF4,MANF,P4HB,PDIA3,PDIA6,PROM1,S100A4,SLC20A1,SLC2A1,STARD5,TMED9,VEGFA,WBP1
MTOR	kinase		0.946	1.72e-09	AKAP13,ARL4C,ATP5MG,BCL2A1,BCL2L11,CCND3,CDH1,CTNNB1,DAG1,EFNA1,EGFR,ENO1,EPAS1,ETFA,FABP5,FBXO32,FDPS,FN1,FST,GATA3,HSP90B1,HSPB1,IL1A,IRS2,MAP1LC3B,MDH2,MDM2,MT-CO1,MUC1,PFKP,PFN1,PPIB,PRDX5,PSMB5,RPS6,SLC12A2,SLC16A3,SLC2A1,SNAI2,SOX4,TMPRSS2,VEGFA
MMP1	peptidase		0.61	1.75e-09	BAX,CDK4,FGFR2,FN1,FOS,MDM2,MMP1,NFKB1,PDGFA,PLAU,S100A4,SERPINE1,TAGLN,TGFB1,TGFBR1
SNAI2	transcription regulator		0.551	1.89e-09	BCL2L11,BSG,CCN2,CDH1,CDH3,CLDN1,DSP,FN1,HPGD,ID4,ITGB1,ITGB4,MUC1,OCLN,PROM1,SNAI2,SOX2,TP63,VIM
SMAD2	transcription regulator	Activated	3.231	1.96e-09	BCL2L11,CCN2,CDH1,CDKN2B,CKS1B,FDFT1,FN1,FSTL3,GADD45B,HES1,ITGB1,MUC4,PDGFB,PTHLH,SERPINE1,SKIL,SMAD7,SNAI2,SOX2,TPM1,VEGFA,VIM
MMP9	peptidase		0.547	1.96e-09	CD99,CDH1,COL18A1,CTNNB1,EGFR,FOS,GADD45A,HPGD,ICAM1,IL1A,ITGB1,JAG1,JAG2,LPP,MDK,MUC5B,OCLN,SDC4,TGFB1,TIMP1,VEGFA,VIM
ITGB3	transmembrane receptor		0.85	1.97e-09	BIRC2,CEACAM1,FN1,FOS,HSP90B1,ITGAV,ITGB5,MMP1,PLAU,RUNX1,SERPINE1,SMAD7,SNAI2,SPARC,TGFB1,TGFBR1,TIMP1
TMPRSS2-ERG	fusion gene/product		1.094	2.1e-09	AREG,CDH1,CYBA,DHRS3,EREG,FSCN1,GSTP1,ID1,ID3,IL1A,KRT16,LAMA3,LFNG,LTB,MEGF6,MSLN,PLAT,PRSS23,SAMD9L,SFRP1,TGFBI,VIM,WNT5B
GNAQ	enzyme		0.479	2.11e-09	ABCB1,ADAMTS1,ANXA3,AREG,BMP2,BTG2,CCN2,CX3CL1,DUSP5,EDN1,EGR1,FOS,FST,GADD45A,GAS6,NFIA,NR4A1,PLAT,SELENBP1,SERPINE1,SGK1,TGFB2,TNFRSF12A,VEGFA,ZFP36L1
quercetin	chemical drug		-0.459	2.3e-09	BAX,BHLHE40,CAV1,CYP1B1,DUSP5,EDN1,EFNA1,EGFR,EGR1,FOS,FOSB,GSTP1,HSPA5,ICAM1,IER3,IRS2,KLF4,KRT8,MAFB,MMP1,MUC1,MUC5AC,NEDD9,NFE2L2,ODC1,PLAC8,PLAU,PON2,PRDX3,PRDX5,SMAD7,WNK1
PTP4A1	phosphatase		1.23	2.31e-09	ACTN1,BAX,DDX5,EEF1A1,EIF6,FLNA,GDI2,GSTP1,HNRNPA3,HNRNPF,HNRNPH1,HRAS,IGFBP7,ITGB4,PIK3R1,RAN,RCN2,SPARC,SPINT2,TAGLN2,UBA1,VIM
COL18A1	other		-1.888	2.32e-09	CTNNB1,EDN1,EFNA1,EGFR,EPHB2,ETS1,F3,FN1,FOS,ICAM1,ID1,ID3,ITGAV,JUNB,MMP1,PLAU,SERPINE1,TUBA1A,VEGFA
RHOA	enzyme		-0.07	2.44e-09	BAX,CCN2,CDH1,CDKN2B,CTNNB1,FN1,FOS,GATA3,ICAM1,ITGB1,ITGB5,MMP1,NFKB1,OCLN,PAK1,PLAU,RHOC,RND3,SNAI2,TAGLN,TGFB1
FGF1	growth factor		0.026	2.46e-09	CCN2,CDH1,CTNNB1,DLL1,EDN1,EGR1,FOS,GPX1,GSTP1,ICAM1,LTB,NFE2L2,ODC1,PDGFA,PMEPA1,SNAI2,SOX2,SPP1,TCF3,TGFB1,TGFB2,TNFRSF12A,VEGFA
GDF2	growth factor	Activated	2.066	2.46e-09	ANXA3,ATP1A1,BMPR2,CAV1,CDH6,CRYAB,EDN1,EGFR,FOS,GADD45B,HTRA1,ICAM1,ID1,ID2,ID3,NINJ1,RASL11B,SLC3A2,SMAD7,SPP1
benzo(a)pyrene	chemical toxicant		-0.367	2.48e-09	ABCB1,ACIN1,BAX,BCL2L11,CKS1B,CYP1B1,ELF3,EREG,FOS,FST,GNAI2,GPC1,GSTP1,HRAS,HSPB1,IER3,ING1,LIMK2,MDM2,MMP1,NR4A1,PDCD6,PDLIM1,RHOC,SELENBP1,SERPINE1,SNAI2,TGFB1,TGFB2,VEGFA,XPA
ARHGAP31	other		-1.416	2.99e-09	BMP2,CCN2,CDH1,FN1,GADD45B,ID2,ITGB6,OCLN,PKP1,SPARC,TGFB2,TGFBR1
ALKBH7	other	Inhibited	-2.804	3.04e-09	MT-ATP6,MT-CO1,MT-CO2,MT-CYB,MT-ND1,MT-ND2,MT-ND3,MT-ND4
ID2	transcription regulator		0.182	3.08e-09	BCL2L11,BTG2,CDH1,CDK4,CTNNB1,DLL1,EEF1D,ETS2,FOXO1,GADD45B,GATA3,ICAM1,ID3,IFNGR1,IFNGR2,ITGB5,KLF6,KLF7,LTB,NFAT5,NR4A1,PAWR,PDGFA,PIK3R1,PROM1,PTPN14,SMAD7,SOX4,TNFRSF19,TUBA1A,ZBTB16
GNA14	enzyme			3.13e-09	ABCB1,ADAMTS1,ANXA3,BMP2,BTG2,CX3CL1,DUSP5,FST,GADD45A,KLF6,NR4A1,PLAT,SELENBP1,SGK1,VEGFA,XDH,ZFP36L1
TGFBR1	kinase		1.04	3.2e-09	BHLHE40,CCN2,CDH1,CDK4,CFB,EDN1,FN1,ID4,ITGB5,JAG1,KLF4,LTB,PDGFB,PPIA,RUNX1,SERPINE1,SMAD7,SNAI2,TAGLN,TGFBI,VIM,ZFP36
ethionine	chemical toxicant		1.941	3.22e-09	CLU,GPX2,IER3,LAMC2,PSMB10,S100A10,SLC25A3,SLC34A2,SPP1,TIMP1,TMSB10/TMSB4X,TNFRSF12A,TSPAN8
KLF11	transcription regulator		1.383	3.34e-09	ACSL5,ADAMTS1,CAV1,CCN2,EDN1,ITGA2,ITGAV,ITGB5,ITGB6,MMP1,NFKB1,PDGFA,PDGFB,PLAT,PLAU,SERPINE1,SERPINH1,SMAD7,TGFB1,TGFB2,TGFBR1,TIMP1,VEGFA
rosiglitazone	chemical drug		-0.165	3.35e-09	ACADVL,ACO2,ACSL1,ACSL5,ADAMTS1,ATP1A1,BAX,BMPR2,CAV1,CCN2,CDH1,CPT1A,CTNNB1,CTSS,DHRS3,EDN1,EGFR,ETFA,ETS1,F3,FABP5,FN1,FOS,GAPDH,GATA3,HADH,HPGD,HSPA5,ICAM1,IDH1,IGFBP2,IL1A,IRS2,KLF4,LAMB3,LFNG,LNPEP,LRP1,MDH2,MUC1,PIK3R1,SERPINE1,SGK1,SLC2A1,TIMP1,TSC22D1,UPK1B,UQCRC1,UQCRQ,VEGFA
PRKAG3	kinase			3.42e-09	ALAS1,ASPH,ATP1B1,BTG2,EGR1,EIF4B,FTL,GLRX,GOLM1,H2AC18/H2AC19,HSPA5,ID1,ITGA6,JPT1,JUNB,KLF4,LUC7L2,MAP4,ODC1,PHLDA3,PPP1R14B,RPL5,SLC2A1,TFRC,TSPAN8,ZFP36
APOE	transporter		1.541	3.55e-09	ACSL1,ADAMTS5,ADGRG1,BAX,C2,CALR,CAPNS1,CAV1,CCN2,CLU,COL18A1,COMMD6,CPT1A,CTNNB1,CTSS,DBI,EDN1,EGR1,F3,FABP5,FOS,GATA3,HSP90B1,HSPA5,ICAM1,IL1A,JAK1,KLF4,LRP1,MTCH1,P4HB,PLAU,PMEPA1,RPL10A,SDC4,SERPINE1,SMARCD1,SPP1,SRRM2,TGFB1,TIAM1,TIMP1
NDRG1	kinase	Inhibited	-2.053	3.93e-09	BCL2L11,CAV1,CDH1,CDK4,CTNNB1,EGFR,FOS,IL1A,ITGB4,MAP1LC3B,MAPK3,MDM2,MMP1,SNAI2,TP63,VEGFA,VIM
GDF11	growth factor		0.605	3.93e-09	BMP2,BMPR2,CDKN2B,FOS,FST,ICAM1,ITGA2,ITGAV,LAMA3,LAMB3,PDGFA,PDGFB,SGK1,SMAD5,SMAD7,SPP1,TGFB1
EP300	transcription regulator		-0.202	3.94e-09	B2M,BAX,CAPG,CCND3,CD59,CDC42EP3,CDKN2B,CNN3,CPT1A,CRIM1,DHRS3,EDN1,EGR1,EPHB2,EVL,FN1,FOS,FOXO1,FRMD4B,GATA3,ID1,ID2,ID3,ITGA6,KRT16,LAMA3,LAMC2,LMNA,MDM2,MMP1,MMP7,NR4A1,PDGFA,PERP,PLEKHA1,SDC4,SLC2A1,SMAD7,SOX2,STOM,TFF1,TGFB2,TGFBR1,TIPARP,TMPRSS2,TULP4,VEGFA,WNT5B
TCF	group		-1.091	4.17e-09	ABCB1,AKAP13,ALDH1A1,CEACAM1,CNN2,DDX17,EGR1,FOS,GPX2,HTRA1,ID3,JUNB,KRT5,MMP7,SERPINE1,SFN,TOB2,TSC22D1,TSPAN8
NR4A1	ligand-dependent nuclear receptor		0.906	4.24e-09	ACO1,ACO2,BCL2L11,BPGM,CCN2,COX6B1,CTNNB1,ENO1,FN1,ICAM1,ID1,ITGB1,ITGB4,KITLG,KRT8,MDH2,MDM2,MMP7,MUC5AC,NDUFA1,NDUFA3,NDUFA7,NR4A1,OCLN,PDIA3,PEBP1,PTK2,SAT1,SERPINE1,SMAD7,SPINT2,STARD10,TAGLN2,TALDO1,UQCRHL,UQCRQ
PRKCD	kinase		-0.585	4.48e-09	BCL2A1,BIRC2,CTNNB1,CX3CL1,ETS2,FOS,GPRC5A,ICAM1,JUNB,KLF5,KLF6,LAMB3,MAP1LC3B,MMP1,MUC5AC,MUC5B,NAV2,NR4A1,ODC1,PALMD,PDLIM7,PROM1,SERPINE1,SOX2,TFF1,TUBB2A,VEGFA,ZFP36
MYB	transcription regulator		1.418	4.52e-09	BAX,BHLHE40,CCND3,CDH1,CDKN2B,CNN3,COL4A1,EGFR,FN1,FOXO1,GATA3,HSPA5,ICAM1,IGFBP3,IL1A,KITLG,KLF4,MMP1,NEDD9,NFKB1,SDC4,SLC25A3,SNAI2,SOX2,SPP1,TULP4,VIM
HSPA9	other		1.532	4.54e-09	CDH1,CTNNB1,FN1,FOXO1,HES1,KRT8,MDM2,MMP1,NAV2,NEDD9,RPL7,TIMP1,VIM
ATF6	transcription regulator		1.847	4.74e-09	CALR,CPT1A,DNAJB11,DNAJC3,FDPS,FOS,HSP90B1,HSPA5,MANF,MAP1LC3B,PDIA4,PLAT,RAN,SPARC,VEGFA,WBP1
PTPN3	phosphatase	Activated	2.469	4.77e-09	CDKN2B,FN1,ITGAV,JAG1,PDGFB,SERPINE1,SMAD7,TAGLN,TGFBI,TGFBR1
cuprizone	chemical toxicant		-0.15	4.83e-09	ANXA3,CAPG,CLSTN1,CNN3,CRYAB,DBI,FABP5,FDFT1,FDPS,FLNA,FOS,GPX1,HMGCS1,MT-CYB,MYH9,NT5DC3,PYCARD,SLC31A1,TFRC,TLN1,VIM
RB1	transcription regulator		-0.622	4.87e-09	ACO2,ATP1A1,ATP1B1,BAX,BCL2L11,CCN2,CCND3,CDH1,COL4A1,COX6B1,EGR1,F3,FN1,FOS,FOSB,FST,GADD45A,GADD45B,GPRC5A,HES1,HRAS,ID1,ID2,IFITM3,IFNGR1,IRS2,ITGAV,JUNB,KRT4,KRT5,LAMC1,MAPK3,NDUFA3,NDUFA4,NFKB1,PMEPA1,PROM1,PRSS23,SERPINE1,SMARCA5,TGFB1,TGFB2,TMEM97,TNNI2,TOB2,TP63,TUBA1A,UQCRC1,UQCRQ,VEGFA,ZFP36
pCPT-cAMP	chemical - kinase inhibitor	Inhibited	-2.329	5.18e-09	EGR1,FOS,JUNB,MT-ND1,MT-ND2,MT-ND3,MT-ND4,MT-ND4L,NR4A1
CD40	transmembrane receptor		0.847	5.24e-09	BAX,BCL2A1,BCL2L11,CALR,CCND3,CDK4,COX6B1,CX3CL1,DAPP1,ENO1,F3,FOS,GAPDH,GLS,HSP90B1,HSPA5,ICAM1,IL1A,ITGB1,KLF4,NDUFA4,NDUFB1,NDUFB2,NFKB1,NPM1,ODC1,PSMB10,SERPINE1,SLC2A1,SLC38A2,SMAD7,TCF3,TMEM97,UQCRC1,UQCRQ,UTP20,VEGFA,ZBTB16
hexachlorobenzene	chemical toxicant		1.807	5.3e-09	CLU,ELF3,GPX2,IER3,ITGB4,LAMC2,PSMB10,S100A10,SLC34A2,SPP1,TIMP1,TMSB10/TMSB4X,TNFRSF12A,TSPAN8,VIM
IL1	group		-0.343	5.58e-09	ADAMTS1,ADAMTS5,AREG,BAX,BHLHE40,BMP2,C2,CD59,CEACAM1,CFB,CPT1A,EDN1,EGFR,EGR1,ELF3,F3,FN1,FOS,FST,GLS,ICAM1,KITLG,KLF6,LAMB1,LRP1,MMP1,MMP7,NRP2,ODC1,PDGFA,PIGR,SDC4,SERPINE1,SLC2A1,SPARC,TGFB1,TGFBR1,TIMP1,VEGFA,XDH
GPER1	G-protein coupled receptor		-1.377	6.03e-09	AREG,BAX,BHLHE40,CCN2,DUSP5,EDN1,EGR1,EREG,FOS,FOSB,HSPA5,LTF,PTGER4,SLC2A1,TAGLN,ZFP36
CGA	other		-0.036	6.04e-09	ADAMTS1,BAX,BIRC2,CRELD2,CTNNBIP1,DNAJB11,FKBP2,FOXO1,HR,HSP90B1,HSPA5,ID1,PARM1,PDIA3,PDIA4,PDIA6,PPIB,SGK1,SHISA5,SSR2
prexasertib	chemical drug		-1	6.12e-09	BTG2,CDKN2B,CPEB4,EGR1,FOS,GADD45B,ICAM1,IER3,KLF4,LRP1,LY96,MDM2,PHLDA2,SERPINE1,SGK1,SKIL,ZFP36
stattic	chemical reagent	Inhibited	-2.357	6.51e-09	BAX,CCN2,CTNNB1,NPM1,PSMB1,PSMB2,PSMB5,PSMB6,PSMB7,RAB11FIP1,TGFB1,VEGFA
T-5224	chemical reagent	Inhibited	-2.837	6.71e-09	ACSL1,ADAMTS1,AMOTL1,AREG,CPEB4,DUOX2,EGR1,EREG,F3,GADD45B,HMGCS1,ID2,IRS2,NEBL,PDLIM1,PTPN14,RUNX1,SLC2A1,SRGN,SSBP2,TRIB1
PP2/AG1879 tyrosine kinase inhibitor	chemical drug		-0.963	6.99e-09	BCL2L11,CCN2,CDH1,DSP,EDN1,EGFR,FN1,FOS,ICAM1,ID1,LYN,PLAU,PRDX3,RHOC,SERPINE1,SPP1,VEGFA,VIM
mycophenolic acid	chemical drug	Activated	2.845	6.99e-09	CCN2,CCND3,CD59,CLDN1,CLU,DAPP1,DUSP14,EDN1,ETS1,FN1,HNRNPD,HSPA5,ID2,ID3,KRT19,MYL12A,OCLN,SERPINE1
cadmium chloride	chemical toxicant		0.884	7.32e-09	CDH1,CRYAB,DNAJC3,EEF1D,EIF3I,FOS,FOXO1,GADD45A,GAPDH,HSP90AA1,HSPA5,HSPB1,NFE2L2,OCLN,PDGFB,PLAU,TGFB1,TXN,VIM
ELK1	transcription regulator		-0.794	7.58e-09	BMP2,BMPR2,EGR1,FOS,FOSB,ITGAV,ITGB1,ITGB6,JUNB,MUC4,NR4A1,PSMB10,SLC2A1,SPP1,TAGLN,TIPARP,ZFP36
1,2-dithiol-3-thione	chemical reagent	Activated	3.583	7.59e-09	ACSL5,ACTG1,ALAS1,ATP1A1,CCT7,DNAJB11,DNAJC3,EIF6,GSPT1,GSTP1,HSP90AA1,HSP90B1,LMNA,NFE2L2,PDIA3,PDIA4,PDIA6,PPIB,PSMB1,PSMB2,PSMB5,PSMB6,PSMD13,RACK1,RAN,RPL18,RPLP0,TFRC,TXN
CEBPB	transcription regulator	Activated	2.176	8.02e-09	ABCB1,ALDH1A1,BCL2A1,C2,CD74,CDC42EP3,CDH3,CDK4,CDKN2B,CLU,CPT1A,CTNNB1,DDX5,FBXO32,FGFR2,FHL2,FN1,FOS,FTL,GADD45A,GNAS,GSPT1,HNRNPD,HSP90AA1,ICAM1,ID1,IER3,IFITM3,IFNGR2,IGFBP3,IL1A,IRS2,JPT1,LAMC1,LY96,LYN,MMP1,NFKBIZ,ODC1,PRMT1,RAN,SAT1,SEMA3E,SERPINE1,SGK1,SLC12A2,SLC2A1,SLC38A2,SMC4,SPP1,SQOR,TFRC,TGFB1,TNFRSF19,TUBB,VIM,XDH
Sb202190	chemical drug		-1.975	8.09e-09	ABCB1,ATP5MF,CCN2,CCND3,CTNNB1,EGR1,FGFR2,FN1,FOS,HSPA5,ICAM1,JUNB,MMP1,PTHLH,RUNX1,SERPINE1,SGK1,SNAI2,SPP1,TP63,VEGFA,VIM,XDH
CD40LG	cytokine		0.78	8.49e-09	AKAP13,ARID4B,B2M,BAX,BCL2A1,BIRC2,BTG1,CCN2,CCND3,CLU,CYP1B1,DAPP1,DDX46,DUSP5,EGFR,EGR1,F3,FOS,FOSB,FSCN1,GADD45A,GRSF1,HSP90AA1,ICAM1,ID2,ID3,IL1A,JUNB,LTB,MARCKS,NFKB1,NINJ1,PAWR,PLAU,PSMB10,RAB9A,RAD50,SERPINE1,TFRC,TUBB,VEGFA,YBX3,ZFP36L1
PAX3	transcription regulator		1.165	8.97e-09	ASS1,CD151,CDH3,CLU,CTSA,CYP1B1,F3,HNRNPA3,ID2,ID3,ID4,IFITM2,IGFBP2,LAMB3,LNPEP,MCC,MDM2,NEDD9,PPIB,PTHLH,PTPN14,RBM25,SFN,SOX4,SRGN,TCF3,TGFB2,TSC22D1
ITGB1	transmembrane receptor		0.163	9.31e-09	ADAMTS5,BMP1,CDH1,COL4A4,COL7A1,DAG1,FLNA,FN1,FOS,ICAM1,ITGAV,ITGB4,JUNB,LAMB1,LAMC1,MMP1,NFKB1,PAPPA,PLAU,PTK2,SERPINE1,SIDT1,TGFB1,VEGFA,VIM
thapsigargin	chemical toxicant		1.712	9.75e-09	ABCA12,ABCB1,BAX,BIRC2,CALR,CAV1,CLDN4,CLU,COL18A1,COX5B,CPT1A,CREB3L2,EGR1,ETS1,FN1,FOS,GADD45A,GADD45B,HSP90B1,HSPA5,ICAM1,KLF4,NFE2L2,NR4A1,PAWR,SFN,SGK1,SRI,STARD5,VEGFA,WBP1
LYL1	transcription regulator		0.218	9.99e-09	ADGRG1,BTG2,CCND3,EGR1,ID1,ID3,ID4,ITGA2,NFKB1
FOXC1	transcription regulator		-1.187	1.01e-08	B2M,BCL2L11,CLU,DLL1,ELF3,FOS,FOXO1,ICAM1,IFITM3,IFNGR1,IGFBP3,KLF5,KRT16,LFNG,MMP7,MUC1,MUC16,MUC4,SERPINE1,SFN,SNAI2,SPP1,TSC22D1,ZNF750
bortezomib	chemical drug		0.86	1.03e-08	ABCB1,AGR2,BAX,BCL2A1,BCL2L11,BIRC2,BPGM,CALR,CAV1,CDK4,CRYAB,FCMR,FOXO1,FST,GADD45A,GADD45B,HSP90AA1,HSP90B1,HSPA5,ICAM1,IGFBP3,MDM2,NFKB1,ODC1,PSMB5,PSMB7,PSMD13,SLC25A37,TFF1,TGFB1,TSC22D3,VEGFA,VIM
CCN1	other		0.84	1.03e-08	BAX,BCL2L11,BOK,CTNNB1,FN1,IL1A,ITGA2,ITGAV,ITGB1,MMP1,NR4A1,PLAU,SERPINE1,SFRP1,TCF7L1,TGFB1,TIMP1,VEGFA
NKX2-1	transcription regulator		-1.153	1.05e-08	AGR2,AREG,BCL2A1,CD74,CDKN2B,CKS1B,CLU,CTNNB1,FAM3D,IER3,KITLG,PARD6B,PDPN,PRRX2,QKI,SERPINE1,SLC34A2,SMAD7,SNAI2,SOX2,TFF2,TFF3,TGFB1,TGFB2,TP63,VEGFA,WNT5B
BRD4	kinase		1.427	1.07e-08	ABLIM1,ACSL5,BHLHE40,BTG2,CDKN2B,COL4A1,FN1,FOS,GADD45A,ICAM1,ID2,ITGB1,ITGB5,KLF5,MDM2,MLF2,PDGFA,PDGFB,PLAT,PLAU,RAI14,SERTAD1,SMARCA4,SPP1,TIMP1,TUBB
CXCL8	cytokine		-0.404	1.19e-08	ABCB1,BAX,BPIFB1,CD74,COL12A1,COL18A1,F3,ICAM1,KLF4,KRT5,MTPN,MUC5B,OCLN,SNAI2,SOX2,TGFBR1,TP63,TPM1,VEGFA,ZFP36
BMP4	growth factor	Activated	3.019	1.19e-08	ADGRG1,BMP2,CDH1,CXXC5,DEPP1,EFNA1,EGFR,ELF3,FGFR2,GABRP,GATA3,HES1,HTRA1,ID1,ID2,ID3,ITGB6,JUNB,KLF4,KRT7,PYCR2,SERPINE1,SMAD5,SMAD7,SNAI2,SOX2,SPARC,TAGLN,TP63,VEGFA,VTCN1
EFNA1	other		-1.291	1.2e-08	ABCA12,BACH1,CCN2,DCBLD2,FABP5,FN1,HRAS,ITGB4,ITGB6,KRT13,KRT4,PKP1,PLAT,PTHLH,SLC20A1,TCF3
COLQ	other		0.671	1.2e-08	ADAMTS5,AGRN,BMP1,CLSTN1,COL4A1,COL7A1,DAG1,EXT1,FN1,FRAS1,GPC1,LAMB1,LTBP4,SDC4,TGFB1,TIMP1
POLG	enzyme			1.24e-08	EEF1B2,MT-CO2,MT-CO3,RACK1,RPL13,RPL14,RPL27A,RPL5,RPL7,RPS19,RPS5
pirfenidone	chemical drug	Inhibited	-2.065	1.24e-08	CCN2,CDH1,CTNNB1,FN1,FOXO1,PDGFA,RND3,TGFB1,TGFB2,TGFBR1,VIM
ABCB4	transporter	Inhibited	-2.087	1.24e-08	CCN2,COL4A1,ELF3,FN1,NFKB1,PDGFA,PROM1,SERPINE1,SPARC,SPP1,TGFB1,TGFB2,TIMP1,VIM
VDR	transcription regulator		-0.072	1.36e-08	AGR2,BAX,BMP2,CCND3,CDH1,CLDN1,COL4A1,CPT1A,EDN1,EGFR,EGR1,F3,GADD45A,GATA3,GNAI2,ICAM1,ID1,IER3,IGFBP3,IL1A,NEDD9,OCLN,ODC1,RAD50,SLC34A2,SPP1,TCF3,TGFB2,TMPRSS2,TP63,TXN,VEGFA,WSB1
tamoxifen	chemical drug		-0.32	1.44e-08	AGR2,ASS1,BAX,BMP2,CAV1,CDH1,CLU,DEPP1,DYNC1H1,EGFR,EPHA4,FHL2,FN1,FOS,GAPDH,HES1,HMGCS1,HSP90B1,IER3,IGFBP3,JUNB,MDM2,MMP1,MT-CO1,MUC5AC,PFN1,PPP5C,PRSS23,SLC2A1,SMAD7,SMC4,SNRNP70,SPP1,TAGLN,TFF1,TXN,VEGFA
ERG	transcription regulator	Activated	2.188	1.47e-08	ACTN1,ADGRG1,CD59,CDH1,CLDN1,COLGALT1,CTNNB1,ETS1,EXT1,FAM174B,FOSB,HPGD,ICAM1,IRS2,ITGA6,LAMA5,MMP1,PHACTR2,PLAT,PLAU,RBMS1,RPL27A,SOX4,SPARC,SPP1,SVIL,TMPRSS2,TSC22D3,VIM,ZBTB16
VCAN	other		0.195	1.54e-08	AGRN,ASS1,CD59,CLU,CYBA,DAG1,EGFR,F3,FABP5,FN1,FST,HYAL1,ICAM1,ITGB1,LAMB1,MDM2,MSLN,NFKB1,PLAU,PRDX5,PTK2,TGFB1,TIMP1,VEGFA,YBX3
miR-155-5p (miRNAs w/seed UAAUGCU)	mature microRNA	Inhibited	-3.46	1.54e-08	ATG3,BACH1,BCL2L11,CD47,CLDN1,CTNNB1,CUX1,DPP7,EGFR,ETS1,IL1A,MAFB,MATR3,MPZL1,PHC2,PIK3R1,PPP5C,RAI14,RCN2,SDCBP,SERPINE1,SH3BP4,SMARCA4,SYNE2,TBCA
SOD1	enzyme		0.655	1.69e-08	ACO1,ARL16,ASS1,ATP1A1,AURKAIP1,B2M,BAX,CDK4,CLU,CRYAB,CTNNB1,DCXR,ETS2,FOS,GNAS,GSTP1,HSPA4,HSPB1,ICAM1,JPT1,JUNB,MT-CO1,MT-ND1,MT-ND4,NFE2L2,OCLN,PAWR,PSMB5,RBM3,RDX,SPP1,TFRC,TGFB1,TLN1
IRS1	enzyme		-0.791	1.7e-08	CDH1,CDKN2B,Ceacam10,COL4A1,COL7A1,EGR1,FBXO32,FOS,FST,GATA3,ID2,IRS2,KLF4,PDGFA,PIK3R1,RAB9A,SNAI2,SPP1,TAGLN,TFF1,TGFBI,VEGFA
GALNT6	enzyme	Activated	2.138	1.72e-08	CDH1,CTNNB1,EPHB2,FN1,MUC5B,TFF1,TFF2,TFF3
CALCA	other		1.173	1.72e-08	AKAP13,CGNL1,CTNNB1,CYBA,EDN1,EIF4B,EPAS1,ETS1,FOS,GADD45B,ICAM1,ID2,IER3,IFNGR1,JAG1,JUNB,LIMA1,LMNA,NR4A1,ODC1,PDLIM1,PHLDB2,PTGER4,SDC4,SERPINE1,SRGAP3
NRAS	enzyme		-0.219	1.79e-08	AGRN,ANXA4,B2M,BAX,CDKN2B,CEACAM1,CTNNB1,CX3CL1,CXXC5,EGR1,EPAS1,ETS1,ETV1,FN1,HOMER3,HTRA1,Ifi27,IL1A,ITGA2,NFE2L2,PERP,PHLDA3,PLAU,PSMB10,SESN1,SLC2A1,TUBB2A,TULP4,VEGFA
BRAF	kinase		-1.457	1.79e-08	AREG,B4GALT5,BCL2L11,BIRC2,CDH1,COL18A1,COL4A1,DAG1,EGFR,EGR1,EPAS1,EREG,F3,FN1,GPC1,ICAM1,IGFBP7,IL1A,ITGB1,LAMA3,LAMB1,LAMB3,LAMC2,MMP1,MSLN,PSMB10,RND3,SERPINE1,TIMP1,TMEM132A,TSC22D1,TSPAN1,VIM
topotecan	chemical drug		-0.829	1.88e-08	ACSL1,BCL2A1,BTG1,CREB3L2,DUSP5,EDN1,EGR1,ENO1,FAT1,FOS,FOSB,GADD45B,GPX1,HS3ST1,ICAM1,IL1A,ITGA2,JUNB,KALRN,MALT1,MDM2,MT-CO3,NCKAP5,NFIA,NINJ1,PHC2,PTK2,RAB5A,RAB9A,RALY,RBMS3,SFPQ,SLC2A1,SOX4,TIAM1,TUBB,VEGFA,YBX1,ZFP36
RRP1B	transcription regulator			1.94e-08	ANAPC13,AREG,CCND3,EIF4B,FOXO1,GADD45A,HSP90AA1,ITGB5,MDM2,PERP,RPL13,RPL14,RPL37A,RPS19,RPS3,RPS5,RPS8,RPS9,SPP1,TGFB1
GH1	growth factor		-0.066	2e-08	CCND3,CLU,CTNNB1,CUX1,DBI,EGR1,FN1,FOS,GADD45A,ID2,ID3,IGFBP3,JUNB,PTMA,RAD23B,SMARCA4,SPP1,UQCRHL,VIM,YY1,ZFP36
cyclophosphamide	chemical drug		1.165	2.1e-08	B2M,BAX,CD74,CLU,ELF3,FOS,GPX2,ICAM1,IER3,KITLG,LAMC2,ODC1,RBM3,SLC34A2,SPP1,TIMP1,TNFRSF12A,TSPAN8,VEGFA
heparin	chemical - endogenous mammalian		-0.284	2.11e-08	ACADVL,ALAS1,AREG,EPHB2,F3,FN1,FOS,ICAM1,IGFBP3,MMP1,MT-CO1,PAPPA,PLAT,SLC2A1,TFPI,VEGFA,VIM
VIM	other		1.748	2.16e-08	CDH1,F3,ITGB1,ITGB4,LFNG,PLAU,PTK2,SNAI2,SOX2,TGFB1
ATF4	transcription regulator	Activated	2.67	2.17e-08	AREG,BTG1,CALR,CANX,CPT1A,CTNNB1,EIF2S2,FN1,GABARAPL2,GADD45A,GRB10,HSP90B1,HSPA5,IGFBP2,IGFBP7,JAG1,KLF4,MAP1LC3B,PRRX2,PYCR1,SLC38A2,SLC3A2,SNAI2,SSBP2,TGFB2,TNFRSF12A,VEGFA,XDH
17-alpha-ethinylestradiol	chemical drug		0.465	2.22e-08	ABCB1,CD74,CDH1,CTSS,EIF2S2,F3,FOS,JAK1,KRT19,KRT4,KRT7,MANF,MDM2,MUC1,ODC1,PERP,SERPINH1,SESN1,SFN,SGK1,SLC34A2,TFF1,TFF3,VEGFA
Wy 40905	chemical reagent		-1.203	2.31e-08	BTG2,EGR1,FOS,FOSB,FST,GADD45B,HADH,JUNB,KLF4,KLF6,NFKBIZ,NR4A1,PRSS23,SERPINE1,SKIL,ZFP36
losartan potassium	chemical drug		-1.97	2.43e-08	ATP1A1,BAX,CAV1,CCN2,EDN1,EGR1,F3,FN1,FOS,HSPA5,ITGAV,ITGB5,ITPR2,PDGFA,PTHLH,SERPINE1,SPP1,TGFB1,TGFB2,TGFBR1,TIMP1,TNNI2,VEGFA
cocaine	chemical drug		1.058	2.59e-08	BHLHE40,CACNA2D1,CLSTN1,CPT1A,DUSP14,DUSP5,EGR1,FHL2,FOS,FOSB,FOXO1,GADD45A,GADD45B,GNAI2,HSPA4,ICAM1,IRS2,JUNB,KLF5,LAMC2,NFKB1,NR4A1,PDGFB,SERTAD1,TIPARP,TUBB,VEGFA
NSUN6	enzyme	Activated	2.887	2.63e-08	CCN2,CRIM1,FLNA,FSCN1,FSTL1,GAS6,GLS,MARCKS,SCHIP1,SERPINE1,SGK1,TGFB2
PI3K (family)	group		0.678	2.65e-08	BCL2L11,CCND3,CDH1,CDKN2B,FBXO32,FDPS,FOS,FOXO1,HSPA5,ITGA6,ITGB1,NFE2L2,PDGFB,SERPINE1,SIAH1,SKIL,SLC2A1,SNAI2,SOX4,VEGFA
plicamycin	chemical drug		0.933	2.65e-08	B4GALT5,CCN2,CX3CL1,EGFR,F3,FBXW7,GNAI2,ID1,MDM2,MUC5AC,MUC5B,MYH14,NFE2L2,PROM1,RAB11FIP1,RASL11B,SERPINE1,STARD10,TIMP1,UBC
interferon beta-1a	biologic drug			2.68e-08	ATP5ME,ATP5MG,BIRC2,COX5B,EEF1G,ENO1,GADD45B,GSTP1,LTB,LTF,NDUFA1,NDUFB2,PPIA,RAN,RPL18,RPL27A,RPL3,RPS19,RPS27,RPS28,RPS7
SMAD5	transcription regulator		-1.073	2.72e-08	BMP2,CCN2,ICAM1,ID1,ID3,ID4,PDGFA,PDGFB,RUNX1,SERPINE1,VEGFA
HOXA10	transcription regulator		-0.209	2.74e-08	ALDH1A1,BCL2L11,CDKN2B,EGFR,FN1,FST,GAS6,HSP90AA1,ID1,ID2,IGFBP3,KRT4,LTF,MICOS10-NBL1/NBL1,NR4A1,P4HB,PDPN,PIGR,PIK3R1,PROM1,PTGER4,RPL37A,SAT1,SCOC,TTC3,XDH
triptolide	chemical drug		-0.589	2.77e-08	BAX,BIRC2,CAV1,CDH1,CDKN2B,EFNA1,HPGD,ICAM1,IER3,IGFBP2,IGFBP3,IL1A,ITGA2,ITGA6,KITLG,LAMA3,MMP1,MMP7,NFE2L2,NFKB1,OCLN,RHOC,SOX4
SMAD1	transcription regulator		0.499	2.89e-08	BTG2,CCN2,CDKN2B,COL4A1,GADD45B,ICAM1,ID1,ID4,PDGFA,PDGFB,SMAD7,SPP1,VEGFA
HNF4G	transcription regulator	Inhibited	-2.887	2.89e-08	CNN2,CNN3,FLNA,ITGA2,ITGAV,KRT8,LAMB3,LAMC1,LAMC2,MPRIP,MUC4,PDLIM1,PDLIM7
bisindolylmaleimide I	chemical drug		0.2	3.1e-08	BCL2A1,CCN2,CLDN1,CLU,CTNNB1,EGFR,EGR1,FN1,FOS,HSPA5,ICAM1,ID3,MAPK3,MMP1,MMP7,NR4A1,OCLN,SERPINE1,TRIM29,VEGFA
HDAC1	transcription regulator		-1.359	3.11e-08	ABCB1,ATG3,BAX,CDH1,CEACAM1,EGFR,EGR1,FN1,FOS,GABARAPL1,GNAS,GSTP1,HES1,ID1,IL1A,ITGB4,MDM2,MUC4,NCL,PDGFA,PDGFB,PLAU,REST,SERPINE1,SFRP1,SGK1,SMAD7,SNAI2,SOX2,SPP1,TAGLN,TNFRSF19,TNNI2,TSC22D3
mir-802	microRNA	Inhibited	-2.598	3.16e-08	ARPC5,CDC42EP3,CDH3,CDH6,EFNA1,EPHA4,GABRP,HPGD,HRAS,ITGAV,ITGB1,KCNN4,MYL12A,MYL9,PDGFD,RAN,RDX,RHOC,SDC4,SDCBP,SLC28A3,SPP1,VIM
raloxifene	chemical drug		0.766	3.19e-08	ANXA3,AREG,BMP2,CLU,CNBP,CYP1B1,EPHA1,GPRC5A,H2AC18/H2AC19,HES1,IER3,ITGB1,KLF6,KRT7,LAMB1,MUC1,PRSS23,SELENBP1,SERPINE1,SMAD7,SPP1,TFRC,TGFB2,TIMP1,ZFX
BMP6	growth factor	Activated	2.003	3.46e-08	ADAMTS1,ADAMTS5,CCN2,CYP1B1,FRMD4B,ID1,ID2,ID3,IL1A,KLF4,PMEPA1,SCEL,SERPINE1,SLC20A1,SMAD7,TAGLN,TIMP1,TNFRSF12A,VEGFA
miR-145-5p (and other miRNAs w/seed UCCAGUU)	mature microRNA		0.075	3.5e-08	CDK4,CLINT1,FSCN1,KLF4,KLF5,KRT7,MDM2,MMP1,MUC1,MYL9,NDUFA4,PROM1,RTKN,SERPINE1,SOX2,TAGLN
ITGAV	transmembrane receptor		0.941	3.51e-08	BAX,BIRC2,CDH1,FN1,FOS,ICAM1,ITGAV,MMP1,NFKB1,PLAU,PTHLH,SERPINE1,TGFB1,TIMP1
ENG	transmembrane receptor		-0.155	3.62e-08	CCN2,FN1,ID1,ITGA6,MMP1,PAK1,PDGFB,PLAU,SERPINE1,SMAD7,TGFB1,TGFBR1
pimagedine	chemical drug		-1.554	3.62e-08	BAX,CAV1,CCN2,COL4A1,GADD45B,ICAM1,LAMB1,MDM2,SERPINE1,TAGLN,TGFB1,VEGFA
HDAC6	transcription regulator		0.581	3.82e-08	ADAMTS1,BAX,CDH1,ICAM1,JUNB,PDGFB,PLAU,SERPINE1,TAGLN,TGFB1,TGFBI,TGFBR1,VIM
SALL4	transcription regulator		-1.094	4.03e-08	ATP1B1,BTG2,CCND3,CD74,CTNNB1,ETS1,FN1,GUCY1A2,ID2,ID3,ITGA6,ITGAV,ITGB1,KRT19,LIMK2,MAPK3,MMP1,RACK1,RND3,SERPINE1,SFRP1,SOX2,TLN1,TPM1,VIM
MAX	transcription regulator		-0.529	4.39e-08	BAX,CDK4,CDKN2B,EDN1,FBXO32,GADD45A,GADD45B,ID1,ID2,IRS2,KLF6,NCL,NPM1,ODC1,PTMA,SLC2A1,YBX1,YY1
TERT	enzyme		-0.795	4.45e-08	B2M,BAX,CALU,CAV1,CCN2,CX3CL1,EGFR,EREG,ETS1,HTRA1,ICAM1,Ifi27,IFITM3,ITGAV,KLF4,KRT19,MMP1,NUCKS1,PLOD2,PROM1,PRSS23,PSCA,RAB9A,SPIN1,SPP1,TIMP1,VIM
ERN1	kinase	Activated	2.751	4.64e-08	CDH1,CDH6,CLDN7,CPT1A,CREB3L2,CYP1B1,DNAJB11,DNAJC3,ETS1,FN1,HOOK1,HSP90B1,HSPA5,ITGB6,MAP1LC3B,P4HB,PDIA3,PDIA6,SLC20A1,SPARC,TINAGL1,TMPRSS2,VEGFA
nicotine	chemical drug		0.804	4.76e-08	ATP6V0D2,BMP2,CACNA2D1,CCN2,DBI,EDN1,EGR1,ENO1,FN1,FOS,GATA3,ICAM1,ID1,IL1A,ILF2,JAK1,JUNB,MATR3,MMP7,MUC4,NFKB1,PLAT,PTHLH,RPSA,SCNN1A,SERPINE1,SLC20A1,SPP1,VIM,ZFP36
IL1A	cytokine		0.148	4.98e-08	ADAMTS1,ADAMTS5,ALDH1A1,BAX,BIRC2,FOS,FOSB,ICAM1,IER3,IFNGR1,IFNGR2,IK,IL1A,ITGAV,ITGB1,JUNB,KITLG,MMP1,NFKB1,NFKBIZ,PDGFA,PDGFB,PDZK1IP1,PLAU,S100A10,SERPINE1,SPARC,SPP1,TGFB1,TIMP1,VIM
RLIM	enzyme	Activated	2.449	5.05e-08	CCN2,CDKN2B,FN1,SERPINE1,SKIL,SMAD7,VIM
diphenyleneiodonium	chemical reagent		-1.256	5.22e-08	ATP6AP2,BMP2,CLDN4,EGFR,EGR1,EPAS1,F3,FN1,FOS,HSPA5,MUC5AC,PYCARD,SERPINE1,TGFB1,TIMP1,VEGFA
PPARA	ligand-dependent nuclear receptor		-0.123	5.44e-08	ACADVL,ACSL1,ACSL5,ASS1,BAAT,BAX,C2,CDK4,CEACAM1,CPT1A,CYBA,DBI,EDN1,ELOVL5,FABP5,FDFT1,FDPS,FOS,GLS,GOT2,GSTP1,HADH,HMGCS1,HSD17B11,IFITM3,IGFBP2,IGFBP3,KRT8,LAMB3,LY6D,MPG,MT-CO2,NFE2L2,NFKB1,OCLN,RTN4,SAT1,SELENBP1,SERINC2,SMC4,TALDO1,TP63,TXN,UQCRC1,VEGFA,YWHAB
Sos	group			5.49e-08	FOS,HOOK1,IRS2,ITGA6,ITGB1,KCNN4,KLF6,KRT13,LAMA3,MAP4K4,MYH9,NFE2L2,ODC1,PDPN,PFN1,PLAU,PMEPA1,QKI,RAB11FIP1,RIPK4,RUNX1,SEMA3E,SMAD7,TAOK1,TGFB1,TIPARP,XDH
RARB	ligand-dependent nuclear receptor		0.75	5.68e-08	BCL2A1,BIRC2,CDKN2B,CRYAB,DHRS3,EGFR,EGR1,ETS1,GADD45A,ICAM1,ID1,ID3,IGFBP3,ILF2,ITGAV,KLF4,LTF,MMP1,MMP7,RAB5A,SLC2A1,SOX2,SPP1,TGFB1,VEGFA
mitomycin C	chemical drug	Activated	2.197	5.69e-08	ALYREF,BAX,BCL2L11,BTG2,EGR1,GADD45A,HSPA5,IRF2BPL,MDM2,PYCARD,SRSF5,SRSF6,TP63,TULP4,VEGFA
EPAS1	transcription regulator		1.83	5.98e-08	AREG,BHLHE40,CAV1,CCN2,CDC42EP5,CLDN1,EDN1,EGFR,ENO1,FN1,FOS,GADD45B,GLS,GPX1,HMGCS1,HSPA4,HSPA5,ICAM1,IFNGR1,IFNGR2,IGFBP3,IRS2,ITGAV,MANF,PDGFB,PLOD2,SERPINE1,SLC2A1,SOX2,TGFB1,VEGFA
WNT3A	cytokine		0.986	6.14e-08	ACADVL,ADGRF1,ATP1B1,ATP6V0D2,BCL2L11,BMP2,CALR,CCN2,CDH1,CTNNB1,ECRG4,EDN1,EPAS1,FCMR,FHL2,FN1,ID1,IL1A,IRS2,JAG1,KITLG,KLF4,NDUFA4,NDUFB2,PDGFA,PMEPA1,RUNX1,SDC4,SOX4,SPARC,TCF3,TGFB1,TGFB2,TNFRSF19,UQCR10,UQCRC1,VEGFA,VIM
reactive oxygen species	chemical toxicant		1.709	6.27e-08	BAX,CCN2,EDN1,EGFR,ETS1,F3,GADD45A,GLRX,HSPA5,KLF6,MDM2,MMP1,MUC5AC,NFE2L2,NFKB1,PRDX3,PRDX5,SERPINE1,SUMO2,TGFB1,VEGFA
XBP1	transcription regulator	Activated	3.186	6.31e-08	ABCA12,APBB2,CALR,COL4A1,COPE,DNAJB11,DNAJC3,ETS1,FKBP2,FN1,HSP90B1,HSPA5,ICAM1,KLF4,MAP1LC3B,ORMDL3,P4HB,PDIA3,PDIA4,PDIA6,PHLDA2,PPIB,RABAC1,S100A6,SLC38A2,SPARC,SSR2,STARD5,TFF2,TXN
hyaluronic acid	chemical - endogenous mammalian		0.864	6.53e-08	ABCB1,FN1,FOS,FRK,FST,ICAM1,LY96,MMP1,NFKB1,NR4A1,PDPN,PLAU,PTHLH,REST,RHOC,SERPINE1,SPP1,TGFB1,TGFB2,TIMP1
PI3K (complex)	complex		-0.1	6.61e-08	BCL2A1,BCL2L11,CCN2,CCND3,CDH1,CDK4,CDKN2B,DAPP1,ETS1,FABP5,FBXO32,FN1,FOS,FOXO1,GATA3,GSTP1,ICAM1,IGFBP2,ITGA6,ITGB1,MMP1,MT-CO1,MUC4,NCL,NFE2L2,RND3,RPS6,SERPINE1,SGK1,SKIL,SPP1,TAGLN,TP63,VEGFA
2500002B13Rik	other		-1.913	6.85e-08	HINT1,MT-ATP6,MT-CO1,MT-CO2,MT-CO3,MT-CYB,MT-ND4,NFE2L2
ursodeoxycholic acid	chemical - endogenous mammalian		1.521	7.03e-08	ABCB1,BAX,CCN2,COL4A1,CREBZF,CX3CL1,ELF3,NFE2L2,NFKB1,PDGFA,SPARC,SPP1,TGFB1,TGFB2,TIMP1
HBEGF	growth factor		-0.016	7.18e-08	BHLHE40,BMP2,CDH1,EGFR,EGR1,EREG,IGFBP3,ITGB1,MUC1,NFKBIZ,REST,S100A14,SLC16A3,VEGFA
PTGS2	enzyme		-0.311	7.22e-08	AREG,B2M,BAX,CALR,CD74,CDH1,CLU,CYP1B1,EGR1,FN1,FOS,ICAM1,IGFBP3,ITGA6,ITGAV,ITGB4,MMP1,MMP7,NFE2L2,PAK1,PTGER4,PTMA,PYCARD,RPS19,RPS3A,TFRC,TGFB1,TNFRSF12A,VEGFA
wortmannin	chemical drug		0.309	7.42e-08	BAX,BCL2L11,CCN2,CCND3,CDH1,CDKN2B,CTNNB1,CX3CL1,EGR1,F3,FAM3B,FN1,FOS,GSTP1,ICAM1,IRS2,ITGB5,MAP1LC3B,NFE2L2,NFKB1,NR4A1,PLAU,SERPINE1,TFRC,TP63,TPM1,VEGFA,VIM
potassium chloride	chemical drug		-0.965	7.59e-08	ATP1A1,ATP1B1,BCL2L11,BTG2,CALR,EGR1,FGFR2,FOS,HSP90B1,HSPA5,ID1,ID3,NR4A1,ODC1,PDIA3,PDIA4,PIK3R1,SCNN1A,SPP1
cytokine	group		-0.585	7.61e-08	BAX,CLU,CX3CL1,EDN1,EFNA1,EGR1,F3,FOS,ICAM1,IGFBP2,ITGA6,MMP1,PLAT,PLAU,PTHLH,RPSA,S100A4,SERPINE1,SGK1,SLC2A1,SPARC,TGFB2,TIMP1
1-palmitoyl-2-(5-oxovaleroyl)-sn-glycero-3-phosphorylcholine	chemical reagent		1.571	7.87e-08	BCL2A1,BIRC2,BMP2,ICAM1,IGFBP3,IL1A,NFKB1,PMEPA1,TGFB1,VEGFA,VIM
verteporfin	chemical drug	Inhibited	-2.72	7.87e-08	CCN2,CLDN1,COL4A1,CRIM1,EGFR,FN1,GADD45A,IGFBP3,TGFB1,TGFB2,VIM
eplerenone	chemical drug	Inhibited	-2.247	7.87e-08	CCN2,CYBA,EDN1,FN1,ICAM1,NFKB1,PDGFA,SERPINE1,SPP1,TGFB1,VEGFA
AMPK	complex		-1.048	8.7e-08	ACO2,BAX,BCL2L11,BMP2,CDH1,CLDN1,CREBZF,CTNNB1,EGR1,FBXO32,FSCN1,MT-ATP6,MT-CO1,MT-CO2,MT-CYB,MT-ND1,SERPINE1,SLC2A1,VIM,YBX1
MHC II	group			8.87e-08	CD74,CTSS,DDX5,EEF1A1,IFITM2,RPL38,RPL7,RPLP0,RPS2,RPS28,RPS29,ZFP36
captopril	chemical drug		1.227	9.27e-08	CLU,F3,GNAI2,GPX2,IER3,LAMC2,RBM3,S100A10,SLC34A2,SPP1,TGFB1,TGFB2,TIMP1,TMSB10/TMSB4X,TNFRSF12A,TSPAN8
Salmonella enterica serotype abortus equi lipopolysaccharide	chemical toxicant		-0.923	9.38e-08	AREG,ATP1B1,CDKN2B,CFB,EDN1,EGR1,EPM2AIP1,EREG,ETS2,F3,FJX1,GADD45A,GADD45B,GPRC5A,HES1,ID2,IL1A,MMP1,NFKBIZ,PHLDA2,PLAC8,PLAU,PRRC2C,SYNJ2
lysophosphatidic acid	chemical - other		0.792	1e-07	AREG,CACNA2D1,CCN2,EDN1,EGFR,EGR1,F3,FOS,ICAM1,JUNB,KLF5,MDM2,NFKB1,PLAU,SERPINE1,TAGLN,VEGFA,VIM
Interferon alpha	group		0.729	1.02e-07	ADAMTS1,ANXA3,B2M,BCL2A1,BTG2,CAV1,CCND3,CD81,CDH1,CEACAM1,COL7A1,CRELD2,CTSS,CYP1B1,DAG1,EGFR,F3,FOS,GATA3,GLS,ICAM1,Ifi27,IFITM2,IFITM3,IFNGR1,ITGB1,JAK1,KRT19,MAP4K4,MDM2,MMP1,MNDA,MT-CO1,MT-CYB,MYOF,NPM1,PLAT,PLP2,PPP1R14B,PSMB10,PTHLH,RNF213,S100A6,SAMD9L,SAT1,TGFB1,TRAM2,TSC22D1,TSPAN8,TUBA1A,TUBB,VIM
bromobenzene	chemical toxicant		0.518	1.06e-07	FDFT1,FDPS,FOS,GADD45A,GAPDH,GSTP1,HMGCS1,HSP90AA1,HSPA5,HSPB1,MPRIP,NFKB1,TIMP1,TSC22D1,TUBA1A
caffeine	chemical drug		-0.899	1.06e-07	CAV1,CCN2,CDH1,EGFR,EGR1,EPAS1,F3,FOS,FOSB,JUNB,LRP1,MT-CO1,NR4A1,SLC2A1,VIM
TFAP2A	transcription regulator		-0.709	1.07e-07	BAX,BOK,CDH1,COL7A1,CX3CL1,DCBLD2,EGFR,EREG,KITLG,KLF4,KRT5,PLAU,RPL7,RPLP0,RPS5,SERPINE1,SESN1,STX7,TIMP1,TPM1,VEGFA
miR-450a-5p (and other miRNAs w/seed UUUGCGA)	mature microRNA	Inhibited	-2.714	1.09e-07	ITGAV,ITGB1,JAG1,PTK2,SERPINE1,SNAI2,SPP1,TGFB1,TGFB2,TMEM132A,VIM
ACVRL1	kinase		0.595	1.09e-07	BMPR2,EFNA1,ICAM1,ID1,ID2,PLAT,PLAU,SERPINE1,SMAD7,TAGLN,VEGFA
DDX3X	enzyme	Activated	2.714	1.09e-07	GNB2,ODC1,RPL13,RPL37A,RPL7A,RPLP0,RPS19,RPS3,RPS5,RPS9,RPSA
tacrolimus	chemical drug		0.989	1.11e-07	ABLIM1,AREG,BAX,BCL2L11,CAPG,CD74,CDK4,EDN1,EGR1,ETV1,FLNA,FN1,FOS,FOSB,GZMA,ID1,ID3,JUNB,LBR,NFAT5,NR4A1,OCLN,ODC1,PIK3R1,PROM1,SDCBP,SMAD7,SPP1,TIAM1,TNFRSF12A,WLS
rottlerin	chemical drug		0.097	1.12e-07	ATP6AP2,BAX,CCND3,CDK4,CLDN1,CLDN4,CLDN7,ECE1,ICAM1,ITGB1,MDM2,MUC5AC,OCLN,PDGFB,TRIM29,ZFP36
EWSR1-FLI1	fusion gene/product		-0.996	1.12e-07	CAV1,CCN2,CD99,EDN1,FJX1,HPGD,ID1,MYH9,NFKBIZ,NUAK1,RBM39,SELENOP,SH3BP4,TAGLN,TPM1,TRNP1
methylnitronitrosoguanidine	chemical toxicant		0.198	1.14e-07	BAX,BTG1,BTG2,CEACAM1,EGR1,GADD45A,MDM2,PLAT,PLAU,SERPINE1
WWC1	transcription regulator		-1.633	1.17e-07	BMP2,CCN2,CDH1,OCLN,PDGFB,TFF1,VIM
SLC15A4	transporter		0.69	1.22e-07	ADAMTS1,ANXA3,BCL2A1,CRELD2,FOS,IFNGR1,KRT19,MAFB,MAP4K4,MYOF,PLP2,PPP1R14B,PSMB10,S100A6,SAT1,TRAM2,TSC22D1,TSPAN8,TUBA1A,TUBB,VIM
CD44	other		1.271	1.24e-07	ABCB1,BIRC2,CALR,CDH1,CLU,COL18A1,CX3CL1,FN1,GADD45A,IFITM2,IL1A,ITGAV,KDM1A,LAMB1,LAMC1,LY6D,MMP7,MTCH1,PLAU,PMEPA1,PTHLH,SDC4,SMARCD1,SOX2,SPP1,TIAM1,VIM
KDM5B	transcription regulator		-0.566	1.25e-07	CAV1,CCN2,CD2BP2,CLDN1,EGR1,EHD1,FABP5,FGFR2,FJX1,FST,GADD45A,ID2,IGFBP2,NEDD9,SAT1,SCNN1A,SMC5,SOX4,TGFB1,TGFB2,TMEM14A,TUBB2A
THY1	other		1.003	1.25e-07	CDH1,CLU,ETS1,GAS6,PDGFB,TGFB1,VEGFA,VIM
estrogen	chemical drug		0.251	1.29e-07	AREG,BMP2,CCN2,CKS1B,CLU,COL18A1,EGFR,EGR1,EPAS1,FN1,FOS,ICAM1,Ifi27,IGFBP2,IL1A,ITGB1,ITM2A,JUNB,LTF,MDM2,MUC1,NR4A1,PDLIM7,PLAT,PTMA,RAB11A,SPARC,SPP1,TFF1,TGFB2,TGFBR1,VEGFA,ZFP36
silibinin	chemical drug		-0.653	1.29e-07	BAX,CCN2,CDH1,CDK4,CTNNB1,EGR1,FN1,IGFBP3,KLF4,MUC5AC,PLAU,PROM1,SNAI2,VEGFA,VIM
methotrexate	chemical drug		-0.546	1.3e-07	ACADVL,ACO1,ACTG1,ANXA4,ASS1,BTG2,C2,CDH1,CFB,COL4A1,CPT1A,CTSS,DUSP14,EPAS1,GAPDH,GZMA,HMGCS1,ICAM1,ID1,IGFBP3,IL1A,LRP1,LY96,MDM2,OCLN,PPIA,SELENOP,SPP1,TGFB1,ZFP36L1
NGF	growth factor		-0.41	1.32e-07	ACER2,AGRN,BAX,BCL2L11,BTG2,CAV1,CDH1,CRYAB,EEF1A1,EGFR,EGR1,EPAS1,EPHA4,FOS,GADD45A,ID1,ID3,IER3,ITGA2,JUNB,KLF4,LRP1,MT-CO1,NR4A1,RACK1,STOM,TGFB1,TNFRSF12A,TXN,VEGFA,ZFP36
CSF3	cytokine	Inhibited	-2.398	1.32e-07	ACTN1,ARPC5,BAX,CAPG,CCND3,CDK4,CTNNB1,EDN1,EGR1,ETS1,FOS,FUS,GADD45A,GADD45B,ICAM1,IK,KALRN,KITLG,LTB,LTF,LY96,ODC1,PTK2,TAGLN,TFRC,TGFB1,TIAM1,VEGFA
simvastatin	chemical drug		0.373	1.32e-07	ADAMTS1,ANXA3,BAX,BMP2,CCN2,CD81,CDH1,CTNNB1,EDN1,F3,FOS,HS3ST1,ICAM1,IGFBP3,ITGB4,KLF4,MAP1LC3B,MMP1,MUC5AC,PLAT,S100A6,SDC4,SERPINE1,SPP1,TIMP1,TSC22D3,VEGFA,VIM
miR-338-3p (miRNAs w/seed CCAGCAU)	mature microRNA	Inhibited	-3.273	1.5e-07	COL4A1,COL4A5,LAMC1,PDGFA,PDGFB,PLOD2,SOX4,SPARC,TAGLN,TGFBR1,VIM
SS18	transcription regulator		1.897	1.5e-07	BCL2L11,CRLF1,DLL1,DUSP9,FGFR2,GADD45B,JAG2,PDGFB,SLC16A3,SLC34A2,SOX2
FGFR1	kinase		1.094	1.51e-07	ADAMTS5,BAX,COL4A1,CPT1A,DLL1,EEF1A1,FOS,HES1,HSP90B1,HSPA5,ITGB4,MMP1,PDGFB,PLAU,RPS6,SFN,SPARC,TGFB1,TGFBI,VIM
ELAVL1	other		0.856	1.52e-07	ATP1B3,B2M,CCN2,CDH1,CLDN1,CTNNB1,CTSS,FLNA,FOS,GATA3,GSS,HNRNPD,Ifi27,IFITM3,NCL,PIGR,PROM1,PTHLH,PTMA,RACK1,RPL13,RPS6,SAT1,TP63,TSC22D3,VEGFA,VIM,VSIG2,ZFP36
CDK4/6	group	Inhibited	-2.84	1.57e-07	CALU,EEF1B2,EIF5,ENO1,FLNA,HSPB1,JPT1,MACF1,MARCKS,RPL10,RPL13,RPL27A,RPS6,TALDO1,TUBB
PLAU	peptidase		0.493	1.57e-07	EGFR,F3,FN1,HSPA5,ICAM1,IGFBP2,ITGAV,ITGB5,MDM2,MMP1,PLAU,PTN,SERPINE1,SLC2A1,VIM
CASR	G-protein coupled receptor		0.194	1.58e-07	AGR2,BAX,CCND3,CDH1,COL4A1,EDN1,EGFR,EGR1,GADD45A,GATA3,GNAI2,ID1,IER3,IGFBP3,NEDD9,ODC1,PTHLH,TGFB2,TXN,VEGFA,WSB1
ramipril	chemical drug	Inhibited	-3.148	1.65e-07	CCN2,COL4A1,COL4A5,FN1,ITGA2,LAMB1,LAMC1,TGFB1,TIMP1,VEGFA
ROCK	group		1.105	1.75e-07	BMP2,CAVIN1,CCN2,CDH1,ETS1,F3,FN1,FOS,ICAM1,LPP,SPP1,TAGLN,TGFB1
SIRT1	transcription regulator		0.956	1.78e-07	ABCB1,ADAMTS5,ANXA4,BAX,CAV1,CCND3,CD74,CD81,CDH1,CDKN2B,CMIP,CPT1A,CTNNB1,DDX60,EIF2S2,EPAS1,EPM2AIP1,FBXO32,FCMR,FN1,FOXO1,GABARAPL1,GADD45A,HSPA4,HSPA5,ICAM1,ID1,IFITM3,KALRN,KDM5B,LAMB1,MMP1,MT-CO1,NFE2L2,PTN,RNF213,RPL10A,RPL13,SCNN1A,SDCBP,SERPINE1,SNRNP70,TFPI
ERBB3	kinase		1.627	1.83e-07	BAX,CCN2,CD47,CDH1,CLU,EGFR,EGR1,EIF6,F3,FN1,FSTL1,GAS6,GLS,SERPINE1,SFRP1,SGK1,SPARC,TLN1,VEGFA
fluoride	chemical - endogenous mammalian		1.212	1.91e-07	ACTN1,BAX,CTNNB1,EEF1A1,EIF4A3,FOS,GADD45A,HNRNPA2B1,HSPA5,ITSN1,MAPK3,RACK1,RPL5,RPS3,SFN,TUBB2A
NVP-TAE684	chemical drug		-1.203	2.03e-07	BCL2L11,CCND3,CDH1,CDKN2B,CTNNB1,EGFR,JUNB,OCLN,SERPINE1,SPARC,VIM
eprenetapopt	chemical drug			2.03e-07	BAX,CD81,CDH3,EIF5,GADD45B,IGFBP7,LIMK2,MAP4,SCNN1A,SHISA5,YY1
ionomycin	chemical reagent		1.067	2.06e-07	BCL2A1,BMP2,CLDN4,DNAJC3,DUSP5,EGR1,ETS1,ETS2,FOS,FOSB,GATA3,HSPA4,HSPA5,ICAM1,ITM2A,ITPR2,KCNN4,NCL,NFAT5,NR4A1,SGK1,SLC2A1,SLC3A2,SPP1,TGFB1,ZBTB16
CD28	transmembrane receptor	Activated	2.096	2.07e-07	BCL2A1,BHLHE40,BTG1,BZW1,C2,CCND3,CDK4,DUSP14,FDPS,FKBP2,FOS,GAPDH,GATA3,GZMA,H2AC18/H2AC19,HINT1,HNRNPA1,IFNGR1,ILF2,LNPEP,MSLN,MT-CO1,NCL,NFKB1,NR4A1,OAZ1,ODC1,PDE4D,PTGER4,PTMA,RAD23B,RHOC,SLC16A3,SRGN,STOM,TFRC,TSC22D1
BMP10	growth factor		1.614	2.1e-07	BMPR2,CD74,COL12A1,FGFR2,FN1,FOS,HPGD,ICAM1,ID1,ID2,ID3,IGFBP7,NR4A1,PTN,SKIL,SMAD7,TIMP1
SIN3A	transcription regulator	Inhibited	-2.236	2.14e-07	ARID4B,CDH1,FBXO32,GADD45B,GSTP1,ING1,KLF6,MAP4,NCL,REST,SERPINE1,SET,SMAD7,TFF1
IL17A	cytokine		-0.493	2.15e-07	AREG,B2M,BCL2A1,CCN2,CDH1,CX3CL1,DUOX2,ELF3,EREG,FN1,FOS,GADD45A,GUSB,ICAM1,IL1A,ITPR2,JAG1,JAK1,MMP1,MUC5AC,NFKBIZ,OCLN,PLAT,PLAU,S100A14,SERPINE1,SGK1,SLC2A1,SPP1,TGFB1,TIMP1,TP63,VEGFA,VIM
tyrphostin AG 1478	chemical drug		1.263	2.3e-07	AREG,CAV1,EDN1,EGFR,F3,FOS,ICAM1,ITGA2,MMP1,MUC1,MUC5AC,PLAU,RUNX1,S100A10,SLC2A1
RNA polymerase II	complex			2.32e-07	ALAS1,ATP13A2,B2M,CDH1,CYP1B1,ENO1,FOS,GADD45A,GADD45B,GAPDH,HNRNPU,ICAM1,ID1,IFNGR1,IGFBP3,JUNB,KITLG,PTK2,RAD50,RND3,RPL10A,RPS21,RPS3,RPS6,SFN,SPP1,TFF1,TGFB1,TLN1,TXN,UBC,VEGFA
calcimycin	chemical reagent		1.217	2.42e-07	BCL2L11,CALR,EGR1,EIF6,FN1,FOS,FOSB,HSP90B1,HSPA5,ICAM1,ID3,JUNB,NR4A1,ODC1,PON2,S100A2,SERPINE1,SLC2A1,VEGFA
MAPK3	kinase		-0.14	2.51e-07	B4GALT5,BCL2L11,CDKN2B,CTNNB1,EGR1,FN1,FOS,FOSB,ITGA2,ITGB1,JUNB,MMP1,NFE2L2,NR4A1,PDGFB,SPP1,TIMP1,VEGFA
INHBA	growth factor	Activated	2.08	2.51e-07	ACTN1,BAX,BMP2,CCN2,CDH1,CDK4,CDKN2B,EREG,ETS2,FN1,FST,FSTL3,GRSF1,JUNB,KLF4,MAFB,PLOD2,SERPINE1,SMAD7,SMARCD1,SOX2,SOX4,TAGLN,TIMP1,VEGFA,VIM
MKNK1	kinase	Activated	2.121	2.52e-07	AGRN,CLU,EEF1D,EGR1,ETS1,FLNA,FOS,FOSB,ID2,ITM2A,KLC1,LAMC1,MMP1,PAFAH1B1,RNH1,SERPINH1,SFRP1,SPARC,TAGLN,TM9SF2,TMBIM6,TTC3,VIM,XDH
KDM1A	enzyme		0.557	2.52e-07	BMP2,CAPG,CD74,CDH1,CLDN7,COL4A4,CREBZF,CTNNB1,CTSS,DAPP1,DDX60,FN1,FOXO1,GATA3,ID2,Ifi27,IFITM3,IGFBP2,KRT8,LAMA3,MT-CO3,NCL,NEBL,PBXIP1,PDPN,PHLDB2,PROM1,RBFOX2,RNF213,S100A6,SELENOP,SERPINE1,SFRP1,SMAD7,SOX2,TFF2,VIM,ZBTB20
cholesterol	chemical - endogenous mammalian		1.75	2.58e-07	ACSL1,AREG,BSG,CAV1,CPT1A,DBI,F3,FABP5,FDFT1,FDPS,FN1,HMGCS1,HNRNPD,HSP90B1,HSPA5,ICAM1,IL1A,JAK1,KITLG,MANF,MAP1LC3B,MMP1,NR4A1,RPS28,SLC28A3,STARD5,TGFB1,TIMP1,UQCRHL
TCF3	transcription regulator	Activated	2.05	2.64e-07	AFDN,AREG,BCL2L11,CCND3,CDH1,CDKN2B,CREB3L2,CRELD2,ETS1,ETS2,FGFR2,FOXO1,GADD45A,GADD45B,GATA3,HS3ST1,HSP90B1,ID2,ID3,Ifi27,KCNN4,KLF4,KLF6,KLF7,LDLRAD4,LY6D,MANF,MUC16,PDIA4,PDIA6,PFKP,PLAC8,PPIA,RPS3A,SAMD9L,SELENOP,SLC12A2,SMARCC1,TCF3,VEGFA,ZBTB16
USF1	transcription regulator		1.757	2.69e-07	B2M,BAX,CDK4,CEACAM1,CPT1A,CTSS,FBXO32,GATA3,IGF2R,IGFBP3,MYH9,PIGR,PTK2,SERPINE1,SPP1,TGFB1
mir-1	microRNA	Inhibited	-3.44	2.78e-07	CNN3,EDN1,FBXO32,FN1,H3-3A/H3-3B,HNRNPA3,HNRNPU,HSP90B1,PDGFA,PPIB,PTK2,RRBP1,SFRP1,SMARCA4,SNAI2,SRSF9,TAGLN2,VEGFA,ZFP36L1
SOX9	transcription regulator		-0.786	2.92e-07	ADAMTS1,ALDH1A1,CCN2,CDK4,CREB3L2,CTNNB1,FN1,FOS,HES1,KLF4,MAPK3,MMP7,PDGFA,S100A4,SNAI2,SOX2,SOX4,TGFB1,TSPAN8,VEGFA
GAST	other		0.623	3.18e-07	AREG,COX5B,CTNNB1,EGR1,FOS,HES1,HNRNPDL,JAG1,MDH2,MMP7,ODC1,PIK3R1,PRDX3,RPL7,RPS19,S100A6
isobutylmethylxanthine	chemical toxicant		0.561	3.21e-07	ACSL1,AREG,BMPR2,CAV1,CCN2,CTNNB1,DHRS3,EGFR,EGR1,ETFA,FN1,FOS,GAPDH,IDH1,JUNB,KLF4,MAPK3,PDE4D,PLAT,SERPINE1,SGK1,TFF1,TGFB1,TIMP1,TUBB,UQCRC1,UQCRQ
Smad	complex	Activated	2.672	3.25e-07	CCN2,CDKN2B,ID1,ID2,ID3,PTHLH,SERPINE1,SMAD7,VEGFA
ROR1	kinase	Activated	2.27	3.28e-07	CCN2,CDH1,FSTL1,GAS6,GLS,KRT19,SERPINE1,SGK1,SNAI2,VIM
APEX1	enzyme		-0.707	3.28e-07	ABCB1,EGR1,FOS,FOSB,HTRA1,IL1A,JUNB,NCL,NR4A1,VEGFA
genistein	chemical drug		-0.547	3.32e-07	ALAS1,ATP6V0B,ATP6V0D2,ATP6V1B1,BAX,BMP2,CCN2,CD74,CLU,CTSA,CX3CL1,EREG,EXT1,F3,FBXW7,FCMR,FOS,GADD45A,GPX1,GUSB,HPGD,HSPA5,ICAM1,ID1,ID2,IGF2R,JUNB,LTF,MAL2,MMP1,NFE2L2,NFKB1,PIK3R1,PLAT,SERPINE1,SPP1,TAGLN,TFF1,TGFB1,VEGFA
ID1	transcription regulator		-0.239	3.32e-07	ALDH1A1,CCN2,CEACAM1,EGR1,FN1,GATA3,ICAM1,IGFBP3,MDM2,PROM1,PTK2,REST,SMARCC1,SOX2,VIM
CUL4B	other		-0.708	3.34e-07	CDH1,COL4A1,EIF3I,ID1,IGFBP3,NDUFB1,PRDX3,RUNX1,SIAH1,SOX2,TGFB1,ZFP36
cardiotoxin	chemical - other	Activated	2.121	3.34e-07	ACSL5,B2M,CCND3,CX3CL1,DLL1,FST,FSTL1,HSP90AA1,HSPA5,IGFBP3,IGFBP7,IL1A,ITGA6,ITGB5,LTF,MMP7,MYH9,NPM1,PDGFA,PDGFB,PIGR,PTN,RPSA,SERPINE1,SPP1,TGFB1,TIMP1,TSC22D1,VEGFA
Brd4	kinase		0.066	3.35e-07	CDH1,CFB,COL4A1,COL4A5,ENO1,HNRNPH1,IL1A,ITGA6,KLF4,PDGFA,PLAT,PLAU,SLC2A1,SOX2,SRSF6,TAGLN,TIMP1,WFDC2
FOXA1	transcription regulator		-1.372	3.38e-07	AGR2,BMP2,CDH1,COL18A1,FSTL1,GLS,HADH,JAG1,KRT16,LYN,MALT1,MUC4,MUC5AC,MUC5B,MYL9,S100A2,SLC12A2,SNAI2,TAGLN,TFF1,TFF3,TMPRSS2,TNFRSF12A
tetrabromobisphenol A	chemical toxicant	Activated	3.051	3.46e-07	CCN2,COL12A1,ITGA2,ITGB5,ITGB6,PDGFB,SERPINH1,SMAD7,TGFB1,TGFB2,TGFBR1,TIMP1,VEGFA
RHOJ	enzyme			3.61e-07	ACTG1,CALU,CAV1,CNBP,MYH9,PLAT,PTN,RND3
SLC29A1	transporter		0.113	3.61e-07	BAX,GADD45A,ITGB1,MDM2,RPL10A,RPL3,RPS27L,SESN1
THBS1	other		0.458	3.62e-07	CCN2,COL4A1,EGR1,FN1,ITGB1,LRP1,PLAU,TGFB1,TGFB2,TIMP1,VEGFA
bexarotene	chemical drug		1.477	3.79e-07	CTNNB1,DEPP1,DHRS3,DUSP5,EGFR,FKBP2,GNB2,ICAM1,ID1,ITGB6,ITM2A,MMP1,NDUFB2,NRP2,ODC1,PIK3R1,PLAT,PLOD2,RABAC1,REST,SMAD5,SPARC,TGFB1,TGFB2,TSC22D3
EPO	cytokine		-0.462	3.82e-07	B2M,BAX,BCL2L11,BTG1,CCND3,EDN1,EEF1A1,EGR1,FABP5,FOS,FOSB,GAPDH,GATA3,GSPT1,HNRNPF,ID1,ID2,ILF2,ITGB1,JUNB,NPM1,PBXIP1,RCC2,RPL7,RPLP0,RPS6,RPS7,SMAD7,SPP1,TFRC,TSC22D3,VEGFA,YBX1
6-hydroxydopamine	chemical toxicant		1.535	3.92e-07	ACO1,BAX,CALR,CEACAM1,FOS,FOSB,GPX1,HSPA4,HSPA5,MDM2,MT-CO1,P4HB,PDIA3,PPIB,PSMB2,PYCARD,UBC
5-hydroxytryptamine	chemical - endogenous mammalian		-0.266	4.16e-07	CCN2,COPE,CYP1B1,DUOX2,EGR1,F3,FOS,GNAI2,GNB2,ICAM1,IL1A,MAPK3,NR4A1,PFN1,RABAC1,SERPINE1,STX4,TGFB1,TUBB
ACOX1	enzyme	Inhibited	-2.429	4.21e-07	ACADVL,ACER2,ACSL1,ADAMTS1,BAAT,EGFR,ETS2,GADD45A,GSTP1,HSPA5,IGFBP2,KLF6,KRT8,LY6D,NFE2L2,PALMD,RBM3,SELENBP1,SGK1,SLC20A1,TAGLN2
TFAP4	transcription regulator		0.281	4.26e-07	CDH1,CLDN1,CLDN4,CLDN7,EGR1,ETV1,FN1,FOS,ID1,MDM2,OCLN,VIM
methyl methanesulfonate	chemical toxicant		1.393	4.29e-07	BTG1,BTG2,CDH1,CRELD2,EGR1,GADD45A,GADD45B,HSPA5,KLF4,MANF,MDM2,PHLDA3,VIM
miR-124-3p (and other miRNAs w/seed AAGGCAC)	mature microRNA	Inhibited	-2.702	4.3e-07	ABHD5,CAV1,CCN2,CD59,CDK4,CREB3L2,CYP1B1,EGR1,ELOVL5,FSTL1,HADH,HES1,ITGB1,JAG1,LAMC1,MTPN,MYH9,PDLIM7,PLP2,PLSCR3,RBM47,RBMS1,SMAD5,SNAI2,STOM,TEAD1,TLN1,TRIM29
MYOC	other		1.348	4.42e-07	ADAMTS1,CLDN7,DAG1,DPP7,FBXO32,FN1,FSCN1,HSPA5,ITGB1,LAMB1,LAMC1,PHLDA2,PTGER4,QKI,SFRP1,SPP1
PIK3R1	kinase		0.224	4.42e-07	ATP1A1,DNAJC3,F3,FOS,FOXO1,HSP90B1,HSPA5,ICAM1,NFE2L2,PIK3R1,PLAU,SERPINE1,SLC2A1,TGFB1,TGFB2,VEGFA
TAS4464	chemical drug		0.632	4.54e-07	BCL2A1,EGR1,FOS,GADD45A,KLF6,LAMB3,SLC3A2,TIMP1,VEGFA,VIM
MAP2K1	kinase		-0.117	4.61e-07	ABCB1,ADGRG1,AREG,BCL2A1,BCL2L11,BIRC2,CCN2,CDKN2B,CRIM1,CRYAB,DUSP5,ENO1,F3,FLNA,FOS,GUSB,HSPA5,IL1A,ITGB1,ITGB4,MMP1,MUC5B,SNAI2,UBC,VEGFA
N,N-dimethylarginine	chemical - endogenous mammalian		-0.651	4.72e-07	CCN2,CLDN1,FN1,ICAM1,OCLN,PLAT,SERPINE1
RCE1	peptidase			4.76e-07	B2M,CRYAB,FSTL1,GDI2,LMNA,PAPPA,PRRX2,RCN2,REEP5,TGFB2,TGFBI
LIF	cytokine		-1.947	5.04e-07	AREG,BMP2,CDH1,EGR1,ELF3,EREG,FN1,FOS,HES1,ID2,JUNB,MMP1,MT-ATP6,mt-Atp8,MT-CO1,MT-CO2,MT-CO3,MT-CYB,MT-ND1,MT-ND2,MT-ND3,MT-ND4,MT-ND4L,SOX2,SPP1,TIMP1,VEGFA
MYOD1	transcription regulator		1.445	5.09e-07	ACSL5,ASS1,CCND3,COL4A1,CRYAB,CTNNB1,DAG1,EGFR,FSTL1,GADD45A,HADH,ID2,JUNB,KIFC3,KLF6,MAFB,MMP1,PDGFA,PMEPA1,PTK2,RPL7A,RUNX1,SCHIP1,SLC12A2,SLC2A1,SMAD7,SNAI2,TGFB1,TNNI2
SP2509	chemical reagent		-1.738	5.14e-07	ADAMTS1,CDH1,CTNNB1,CUX1,DHRS3,EFNA3,EFNA4,EGFR,EHD1,EIF4B,FN1,HNRNPA2B1,HNRNPD,HSPA5,ID1,KLF4,MANF,MAP4K4,NSD1,NSD3,NUCKS1,PAK1,PDGFA,PON2,RAN,RBM39,RCC2,RTN4,SGK1,SPP1,SRI,SRSF6,TIAM1
QKI	other		0.816	5.19e-07	ATP6V0D2,CAV1,CDH1,CTNNB1,CTSS,EGFR,FDFT1,FDPS,HMGCS1,HNRNPF,HNRNPH1,ID1,RAB5A,SOX2,TAGLN,VIM
CYP1A1	enzyme			5.28e-07	ANXA3,ANXA4,CNN2,COX6B1,DAG1,GPC1,IGFBP2,KITLG,KRT19,KRT7,LMNA,NDUFA1,ODC1,QKI,SMARCA4,SPAG9,TSC22D1
Collagen type I (complex)	complex		1.68	5.72e-07	BAX,CDH1,CTNNB1,FN1,ITGA2,ITGAV,ITGB1,MMP1,PLAU,PLOD2,PRRX2,S100A10,TGFB1,VIM
F3	transmembrane receptor		0.687	5.72e-07	AREG,CCN2,DUSP9,EGR1,F3,FOS,ICAM1,ITGA2,LAMB1,MDK,MMP7,MSLN,SERPINE1,VEGFA
FANCC	other			5.72e-07	ATP1B1,FHL2,HES1,HSPA4,IGFBP3,JAG1,MMP7,MYOF,NUAK1,PHLDA2,RND3,SCHIP1,SFRP1,SKAP2
calphostin C	chemical drug		-0.044	5.72e-07	ABCB1,CLU,ECE1,ETS1,FOS,HSP90B1,HSPA5,ICAM1,MUC5AC,P4HB,PDIA4,PLAU,SLC2A1,VEGFA
fluticasone propionate	chemical drug		1.964	5.75e-07	CD74,CFB,FSCN1,GADD45B,HPGD,HTRA1,IL1A,IRS2,MMP7,MUC1,MUC5AC,PLAC8,PLAU,SDC4,SELENOP,SERPINE1,SESN1,SPP1,TFPI,TGFB1,TIMP1,TSC22D1,TSC22D3
SMURF2	enzyme		-0.61	5.8e-07	CCN2,CDH1,EGFR,FN1,NEDD9,SERPINE1,SKIL,SMAD7
Notch	group		0.885	5.96e-07	ABLIM1,CAPG,CCND3,CDH1,CDKN2B,CXXC5,GADD45B,GATA3,GZMA,HES1,ID1,ID2,ID3,IDH1,JAG1,PLAU,SKAP2,SOX2,TAGLN,TP63,VEGFA
HNRNPA2B1	other		1.934	5.96e-07	ABCB1,ACSL5,ATRX,CDH1,CLDN1,CUX1,FN1,FSCN1,HMGB3,HNRNPA2B1,HYAL1,IGFBP2,KRT4,MUC13,PAPPA,PHACTR2,PLOD2,SNAI2,SRI,STOM,TGFB2
acetaminophen	chemical drug		0.862	6.06e-07	ABCB1,ACO1,ACTG1,ALDH1A1,BTG2,CYP1B1,FTL,GADD45A,GLRX,GLS,GPX1,GPX2,GSTP1,HMGCS1,HSPA5,ICAM1,IDH1,IGFBP3,IL1A,ITGB1,NFE2L2,ODC1,SELENOP,TALDO1,TUBA1A,TUBB,TXN,VEGFA
diclofenac	chemical drug		0.959	6.07e-07	AREG,BACH1,CLDN4,CTNNB1,EIF4A1,FOS,HPGD,IL1A,JAG1,KLF4,MAP1LC3B,SERPINE1,SLC2A1,SLC38A2,TNFRSF12A,VEGFA
KAT2A	enzyme		0.57	6.13e-07	ADAMTS1,ADAMTS5,FABP5,FBXO32,GABARAPL1,HNRNPA2B1,HNRNPD,HNRNPU,HSP90AA1,HSPA5,JUNB,NUDC,PDGFA,PDLIM1,PIK3R1,PROM1,RAB3D,TFF1,YBX1
YBX1	transcription regulator		-1.922	6.15e-07	ABCB1,BAX,CTNNB1,EGFR,EREG,F3,FOS,ICAM1,ID1,IGFBP3,IL1A,KLF4,MMP1,MUC1,MUC13,NFE2L2,PAPPA,PDGFB,TGFB1,TMBIM6
Smad2/3-Smad4	complex	Activated	2.592	6.2e-07	AREG,CCN2,CDH1,CDKN2B,IGFBP3,ITGB5,JAG1,SERPINE1,SMAD7,VIM
abemaciclib	chemical drug		0.765	6.2e-07	AGRN,CEACAM1,CLCA2,GAS6,IGFBP3,LAMA3,LAMC1,PLAT,TGFB2,TGFBI
pidnarulex	chemical drug		0.632	6.2e-07	ASS1,BAX,BTG2,CPEB4,GADD45A,IER3,MAP1LC3B,MDM2,RPS27L,SESN1
UDP-D-glucose	chemical - endogenous mammalian	Inhibited	-2.236	6.3e-07	CALR,HSP90B1,HSPA5,PDIA3,PDIA4
kainic acid	chemical toxicant		1.384	6.33e-07	BAX,BTG2,CACNA2D1,CDH1,CDK4,EGFR,EGR1,FGFR2,FN1,FOS,FOSB,GADD45B,JUNB,MMP7,NR4A1,NTF4,ODC1,PLAT,PLAU,REST,SPP1,TIMP1,TIPARP,VEGFA
5-azacytidine	chemical drug		-0.231	6.33e-07	ABCB1,CALR,CANX,CAV1,CAVIN1,CDH1,CDKN2B,CLDN1,CTNNB1,F3,GADD45A,GSTP1,HSP90B1,HSPA5,IRS2,KLF4,KLF6,MUC4,PLAU,RAD50,SLC3A2,TFF1,TGFBR1,TUBB
GNA12	enzyme	Activated	2.716	6.67e-07	ARPC5,EGFR,FOS,GSTP1,ITGA6,JAK1,LAMB3,PDGFA,PIK3R1,PSMB5,RDX,TAGLN,VAV2,VEGFA,VIM
miR-34a-5p (and other miRNAs w/seed GGCAGUG)	mature microRNA		-1.092	6.67e-07	CD47,CDK4,CTNNB1,DLL1,ETS2,FCMR,FN1,ICAM1,IFITM2,JAG1,KLF4,MUC5B,MVB12A,SAMD9L,SIAH1,SOX2,SPINT2,TAGLN,TGFBR1,TRAM2,VEGFA
sphingosine-1-phosphate	chemical - endogenous mammalian		1.687	6.67e-07	ACER2,CCN2,CDH1,EGFR,EGR1,ETS1,FN1,FOS,ICAM1,ID2,KLF5,NFE2L2,NRP2,PDGFA,PDGFB,SERPINE1,SNAI2,TAGLN,TGFB1,TIMP1,VIM
BSG	transporter		0.18	6.81e-07	BCL2L11,BSG,CDH1,EPAS1,IL1A,MMP1,PLAU,PRAP1,SERPINE1,TGFB1,VEGFA,VIM
TSLP	cytokine		1.27	6.89e-07	BPIFB1,ICAM1,JAK1,KLF4,KRT5,MAP1LC3B,MUC5B,NFKB1,OCLN,SOX2,TGFB1,TIMP1,TP63,VEGFA
PIK3CA	kinase		1.298	7.09e-07	ATP1A1,CCND3,CDH1,GSS,IRS2,ITGB1,JAG1,JAG2,PDGFB,PTK2,SERPINE1,SNAI2,SPARC,TGFB1,TP63,VIM
IL10	cytokine		0.35	7.38e-07	ABCB1,ATRX,BAX,BCL2A1,BCL2L11,BMP2,CCND3,CD74,CEACAM1,CTSA,CTSS,DEPP1,ETS2,F3,FOS,GUSB,GZMA,HPGD,ICAM1,IFNGR2,IL1A,KITLG,LBR,LTB,LY96,LYN,MMP1,MMP7,MUC1,MUC5AC,NEDD9,PAK1,RAB5A,SPP1,TFRC,TGFB1,TGFBR1,TIMP1,TINAGL1,TSC22D3,VEGFA,VTCN1,ZFP36
WNT1	cytokine		0.627	7.8e-07	CCND3,CDH1,CTNNB1,DLL1,EDN1,EEF1A1,EGR1,ETS2,FN1,FOS,HES1,JUNB,KLF5,KRT19,KRT5,RPS6,SERPINE1,SPP1,TFF2,TGFBR1
Creb	group		-0.904	7.8e-07	AREG,ARPC5,CD59,CPT1A,EGR1,FGFR1OP2,FOS,FOSB,FSCN1,GNAS,HES1,HPGD,IER3,IRS2,JUNB,MMP1,MT-ND3,MUC4,MUC5AC,MUC5B,NDUFA3,NEDD9,NR4A1,ORMDL3,PLAT,PTHLH,PYCR1,QKI,SKIL,SLC2A1,SOX4,TFF1,TGFB2,UBC,VEGFA
ABL1	kinase		-0.829	8.05e-07	BCL2L11,BMP2,CAV1,GADD45A,IER3,MDM2,MMP1,TFF1,TGFB2,TP63,VEGFA
phorbol esters	chemical - other		-0.446	8.27e-07	B2M,EGR1,FGFR2,FOS,JUNB,MMP1,NFKB1,ODC1,PDGFA,PLAT,PLAU,PSCA,SLC12A2,TGFB1,TIMP1,TXN
halofuginone	chemical drug		-0.647	8.35e-07	ANXA4,BHLHE40,CCN2,CTSS,EGR1,FN1,FSTL1,GDE1,HES1,HSPA4,IFITM2,IGFBP3,MMP1,NFE2L2,PROM1,SMAD7,SPARC,SPP1,TAGLN,TGFB1,TIMP1
green tea polyphenol	chemical drug		-0.981	8.36e-07	BAX,CAV1,CDH1,FOS,ICAM1,IGFBP3,PIK3R1,PLAU,TGFB1,VEGFA
filgrastim	biologic drug		-0.231	8.37e-07	ACSL1,ANXA3,ATP1A1,B2M,BTG2,CCND3,CD59,CD74,CDC42EP3,CEACAM1,CLU,CYP1B1,ENO1,ETS2,EXT1,FABP5,FCMR,GADD45A,GAPDH,GOLIM4,GZMA,HPGD,ISOC1,KLF6,LAMB3,NCOR2,NR4A1,PDE4D,PDLIM1,PHLDA2,PSMB10,RAD50,S100A10,S100A4,SGK1,SPECC1,SPP1,TSC22D1,VIM,ZBTB20,ZFP36L1
miR-374b-5p (and other miRNAs w/seed UAUAAUA)	mature microRNA		0.605	8.54e-07	BMP2,IL1A,KLF6,NFKBIZ,PTGER4,VEGFA,ZFP36
RAC1	enzyme		1.581	8.93e-07	ABCB1,CCN2,CDH1,CTNNB1,FN1,FOS,FOXO1,GSPT1,HSPB1,ICAM1,ITGA6,ITGB1,MMP1,PAK1,PROM1,SNAI2,SOX2,TGFB1,VEGFA
SMARCB1	transcription regulator		0.028	9.18e-07	ABCB1,ACSL1,ATP1B1,BCL2L11,BMP2,BTG1,CDH1,CEACAM1,COL18A1,ETS2,FGFR2,FOS,HES1,IGFBP2,IL1A,KRT19,MDM2,MMP1,PDGFB,PERP,PTMS,PTN,RND3,SMAD5,SMC4,SPARC
MACROH2A1	other		-0.775	9.29e-07	CDKN2B,EDN1,EGR1,ETS1,FN1,FSTL3,GADD45A,ID1,LTB,PLAU,SERPINE1,SLC2A1,SOX2,SPARC,TFF1
FBXW7	enzyme		-1.659	9.29e-07	BCL2L11,FDFT1,HSPB1,IDH1,KLF5,MT-ATP6,MT-CO1,MT-CO2,MT-CO3,MT-CYB,MT-ND1,MT-ND4,MT-ND4L,SERPINE1,TGFB1
tyrphostin AG490	chemical drug		1.829	9.37e-07	ATG3,BAX,CCN2,CCND3,DUOX2,EDN1,FOS,HPGD,ICAM1,LY96,LYN,OCLN,S100A10,SPP1,TAGLN,TIMP1,VEGFA
norepinephrine	chemical - endogenous mammalian		1.332	9.56e-07	CCN2,EDN1,EGR1,FN1,FOS,FST,ID1,IRS2,LAMB3,NR4A1,PDE4D,PIGR,SERPINE1,SGK1,SLC2A1,SMAD7,TBC1D1,TC2N,TFRC,TGFB1,TINAGL1,UBE2I,VEGFA
tazemetostat	chemical drug		-1.738	9.78e-07	ADAMTS1,CDH1,CTNNB1,CUX1,DHRS3,EFNA3,EFNA4,EGFR,EHD1,EIF4B,FN1,HNRNPA2B1,HNRNPD,HSPA5,ID1,KLF4,MANF,MAP4K4,NSD1,NSD3,NUCKS1,PAK1,PDGFA,PON2,RAN,RBM39,RCC2,RTN4,SGK1,SPP1,SRI,SRSF6,TIAM1
SFN	other		-0.67	9.84e-07	BTG2,CDH1,CTNNB1,DSP,F3,KRT8,SGK1,SNAI2,VIM
5-N-ethylcarboxamido adenosine	chemical reagent		0.014	9.97e-07	BHLHE40,BTG2,CCN2,CDKN2B,CTNNB1,EGR1,GADD45A,JUNB,KLF6,NR4A1,ODC1,PROM1,SERPINE1,SOX2,TGFB1,UBC,VEGFA,VIM
SRC	kinase		1.415	1.01e-06	CAV1,CAVIN1,CDH1,CTNNB1,EGFR,ENO1,F3,FN1,FOS,ICAM1,ID1,MMP1,NFKB1,PLAT,PLAU,SLC2A1,SPP1,VEGFA,VIM
POSTN	other		1.961	1.03e-06	CDH1,EGFR,FN1,HES1,MUC5AC,PDGFA,PDGFB,PTN,SPP1,TGFB1,VIM
nitroprusside	chemical drug		-1.277	1.06e-06	ACTN1,CAV1,EGR1,FOS,FOXO1,IFNGR1,IFNGR2,LAMB1,LAMC1,MDM2,MYH14,VEGFA
miR-17-5p (and other miRNAs w/seed AAAGUGC)	mature microRNA	Inhibited	-3.223	1.08e-06	ARID4B,BCL2L11,BMP2,BMPR2,CCND3,CDK4,CDKN2B,CLCA2,CRIM1,JAK1,RHOC,RNH1,RUNX1,TCIM,TP63,VEGFA,VIM
E. coli B5 lipopolysaccharide	chemical - endogenous non-mammalian		0.75	1.14e-06	ADAMTS1,B2M,BHLHE40,BIRC2,CX3CL1,DBI,EEF1A1,EGFR,ETS2,F3,FOS,GPX1,ICAM1,IL1A,JUNB,MDM2,PPIA,RDX,SELENBP1,SELENOP,SERPINE1,SPINT2,SPP1,SUMO2,TGFB1,TGFB2,TGFBR1,UBE2I,VEGFA
Hdac	group		0.684	1.18e-06	ADAMTS1,AREG,BMP2,CTNNB1,CX3CL1,DLL1,EDN1,EGFR,EGR1,FBXO32,FOS,GADD45B,GATA3,HNRNPAB,HPGD,HTRA1,IGFBP3,KLF6,NR4A1,SFRP1,SPP1,TP63
RBPJ	transcription regulator		-1.071	1.18e-06	BMP2,CTNNB1,DLL1,EPHA4,ETS1,FOS,GLS,HES1,JAG1,KITLG,LFNG,MDK,NFKB1,NTF4,PDGFB,SLC2A1,SNAI2,SOX2,SOX4,TFF1,TGFB2,VEGFA
PAX7	transcription regulator	Activated	2.238	1.18e-06	ASS1,CRLF1,FAM107B,FRK,ID2,ID3,LRPAP1,MSLN,PARM1,PRSS23,RAD23B,RNH1,SEMA3E,SYNE2
KLF5	transcription regulator		0.336	1.23e-06	CAVIN1,CDH1,CTNNB1,EPAS1,ID3,KLF5,KRT5,KRT8,NFKBIZ,PDGFA,PDGFB,RUNX1,SMAD7,SOX2,SOX4,TAGLN,ZFP36L1
JUND	transcription regulator		0.381	1.28e-06	ALAS1,CDH1,CLU,F3,HPGD,ITGB4,MMP1,MMP7,NR4A1,PLAU,SAT1,SOX4,SPP1,TIMP1,VEGFA
SATB1	transcription regulator		0.877	1.3e-06	ACTG1,ACTN1,BCL2A1,CDH1,CEACAM1,EPAS1,ETS1,FOSB,GADD45B,GATA3,GLRX,HSP90AA1,ID3,ITGB1,KITLG,NFE2L2,RPLP0,RUNX1,SGK1,TAOK1,TSC22D3,VIM
LMNB1	other			1.31e-06	B2M,CRYAB,FSTL1,GDI2,HMGCS1,LMNA,PAPPA,PRRX2,RCN2,REEP5,TGFB2,TGFBI
PRRX1	transcription regulator		0.609	1.37e-06	FOS,LPP,PALLD,PDGFB,PROM1,SOX2,TGFB1,VEGFA
xanthine derivative CB002 analog 4	chemical reagent		1	1.38e-06	CDK4,CKS1B,GADD45A,JAG1,MAPK3,PHLDA3,SERPINE1,SPATA18,TXN
aflatoxin B1	chemical - endogenous non-mammalian	Activated	2.191	1.39e-06	ALDH1A1,BAX,BOK,CLDN1,CRYAB,CX3CL1,GORAB,GPX2,GSTP1,ID1,IGFBP7,IRS2,ITGB4,KIFC3,KLF5,LAMA5,LAMC2,MAP4K4,MDM2,MMP1,PAK1,PHLDA3,PPIC,RHOC,SFRP1,SMC4,SPARC,SPP1,TFF3,TSPAN8,VEGFA
SOX4	transcription regulator	Activated	2.519	1.4e-06	ADAMTS5,AMOTL1,BAX,BMPR2,CD74,CTNNB1,DBNDD2,EVL,FN1,FOS,Ifitm1,LUZP1,LY6D,NUAK1,OVOS2,PLEKHA1,PPIC,PTK2,SEMA3E,TCF3,TEAD1,TIAM1,TNFRSF19,TUBA1A,VIM
torkinib	chemical drug		-1.261	1.41e-06	ADAMTS1,AKAP13,BMP2,BTG1,CCN2,CDH1,CDK4,CPT1A,CYP1B1,EDN1,EGR1,ID1,ID3,ITGA2,KDM5B,KLF5,KLF6,NR4A1,NUAK1,PMEPA1,SDC4,SFPQ,SMAD7
STUB1	enzyme		-0.144	1.43e-06	ATG3,CTSS,FOXO1,HSP90AA1,IFNGR1,JAK1,JUNB,NFKB1,RUNX1,TAGLN,TFF1,TGFB1,VEGFA
TSC2	other		-1.297	1.44e-06	ATP6AP2,ATP6V0B,BAX,CCND3,CRYAB,CTNNB1,DPP7,EGR1,FOS,HSPA5,HSPB1,IFITM3,IRS2,PLAU,PLP2,PSMB1,PSMB2,PSMB5,S100A6,SLC2A1,TAGLN,ZFP36
H1-2	other		1.698	1.46e-06	CTNNB1,GADD45A,GAPDH,IER3,LTB,MDM2,PHLDA2
spermidine	chemical - endogenous mammalian		0	1.46e-06	FOS,HSPA5,IGFBP2,KRT19,OAZ1,ODC1,SAT1
EHF	transcription regulator		-0.304	1.49e-06	CDH3,EREG,GPR68,JAG1,KLF5,LYN,MMP1,MUC1,PLAT,SCEL,SERPINE1,TFPI,TGFB1,TIMP1,VEGFA,ZFP36L1
THRB	ligand-dependent nuclear receptor		0.905	1.59e-06	ATP5MG,BTG2,CCND3,CDH6,CDK4,CPT1A,CTNNB1,EGFR,FDPS,FOS,FSTL1,H3C1,H3C2,ID1,IGFBP2,IGFBP3,MAPK3,MMP1,MMP7,NCOR2,NR4A1,PROM1,SERPINE1,SFRP1,SPP1,TGFB1,TGFBI,TP63,UQCRHL,WNT5B
HAVCR1	other		1.343	1.61e-06	B2M,CALR,CCND3,CDK4,EREG,FSCN1,GATA3,H3C11,LYN,NFKB1,NUCKS1,ODC1,QKI,SNAI2,SPARC,UPK1B,VEGFA
NOX4	enzyme		0.343	1.62e-06	BCL2L11,CDH1,CYBA,EPAS1,FN1,ICAM1,NFE2L2,RHOC,SERPINE1,SLC2A1,VEGFA,VIM
DCN	other		-0.284	1.62e-06	BAX,CCN2,CDH1,EGFR,FST,ICAM1,ITGAV,ITGB1,MMP1,SERPINE1,TGFB1,VEGFA
SHH	peptidase		-0.516	1.63e-06	ADAMTS1,BAX,BMP2,CAV1,CDH1,CNBP,CTNNB1,EGFR,FN1,GPC1,ID1,LFNG,NR4A1,OCLN,PFN1,PLAT,PTHLH,PYCR2,SERPINE1,SFRP1,SNAI2,SPP1,TGFB2,TSC22D3
RUNX1-RUNX1T1	fusion gene/product		1.942	1.65e-06	FOXO1,H3C2,HNRNPDL,HNRNPR,HS6ST1,ID1,ID2,ID3,IFITM3,ITGA2,MDM2,PXDC1,RBFOX2,RND3,RPL37A,SOX4,ZBTB16,ZFP36L1
SPDEF	transcription regulator	Inhibited	-2.881	1.66e-06	AGR2,CCN2,CLDN7,COL4A1,COL4A5,EGFR,ITGA6,LAMC1,MUC5AC,PLAU,SERPINE1,SNAI2,TGFB1,VIM
MGAT1	enzyme		-1.408	1.7e-06	CLDN1,ITGAV,ITGB1,ITGB4,ITGB5,VIM
tributyrin	chemical drug		1.485	1.72e-06	BCL2A1,CCN2,CLDN1,DAPP1,DUSP14,EDN1,ETS1,HNRNPD,HSPA5,ID2,ID3,MYL12A,OCLN
GSTO1	enzyme		0.614	1.72e-06	ACSL5,AHNAK2,AREG,F3,LAMA5,MALT1,MYH9,PARM1,SAT1,SLC2A1,SOX4,TIAM1,ZFP36L1
SERPINE1	other		0.498	1.72e-06	BAX,CALR,CCN2,CDH1,EGR1,FN1,FOS,IER3,ITGAV,JUNB,NFKB1,PLAU,TGFB1,TGFBR1,VIM,ZFP36
GCG	other		-0.381	1.83e-06	BTG2,CCN2,CGNL1,CPT1A,CTNNB1,CYBA,EIF4B,FDPS,FN1,FOS,FST,GSTP1,LIMA1,LMNA,NR4A1,ODC1,PHLDB2,SLC2A1,TGFB1
LLGL2	other	Activated	2.333	1.89e-06	CCN2,CRIM1,FSCN1,FSTL1,GAS6,GLS,SERPINE1,SGK1,TGFB2
ADAMTS18	peptidase	Activated	2.395	1.89e-06	CCN2,CDH3,CLDN4,FGFR2,GATA3,ITGB4,LAMA3,LAMB3,LAMC2
COL4A3	other			1.93e-06	CCN2,COL4A1,COL4A4,COL4A5,FN1,ITGA2,LAMB1,LAMC1,TGFB1,TIMP1
aprepitant	chemical drug		-1.265	1.93e-06	COL17A1,EFNA1,EGR1,IGFBP3,ITGA6,LAMB3,SPARC,TP63,VTCN1,XDH
ammonium	chemical - endogenous mammalian		1.633	1.95e-06	ABCB1,ATP1A1,BCL2L11,CAPNS1,CLU,EFNA3,EIF3K,GPC1,ITGB1,LUZP1,mt-Atp8,MYOF,NDUFA4,PDLIM1,PTGER4,QKI,RCN2,RNH1,S100A4,SLC38A2,SPARC,STX7,TBCA,THRAP3
maslinic acid	chemical - endogenous non-mammalian	Inhibited	-2	1.98e-06	ACTN1,BAX,CD47,CDH1,CDK4,ETS1,GPRC5A,ITPR2,JAK1,JUNB,LIMK2,NCL,PIK3R1,TGFB1,TGFBR1,TLN1
STEAP3	transporter		-1.772	1.99e-06	ACER2,CCN2,CYP1B1,NEDD9,PIK3R1,PLOD2,S100A10,TFRC,TGFB2,TGFBR1,TNFRSF12A,VEGFA
Pkg	group		-0.727	2.02e-06	CTNNB1,EDN1,EGR1,FOS,FOSB,SLC2A1,TLN1,TXN
FSHB	other		0.29	2.02e-06	CCN2,EGFR,FABP5,ITGB5,KITLG,PDGFA,PLAT,SGK1
TWNK	enzyme	Inhibited	-2.813	2.02e-06	mt-Atp8,MT-CO1,MT-CYB,MT-ND1,MT-ND2,MT-ND3,MT-ND4,MT-ND4L
lapatinib	chemical drug		0.801	2.02e-06	AREG,BCL2L11,EREG,FOS,FOSB,ITGA2,JUNB,LAMB3
methylmercury	chemical toxicant		0.832	2.06e-06	BAX,CD47,ECE1,EGR1,ID2,IGFBP3,MDM2,MTPN,NFKB1,RAB9A,RTN4,SPARC,STOM
SPRY2	other		-0.008	2.1e-06	BMP2,CAV1,CLDN7,EGFR,EPAS1,ETS1,ETV1,FOS,GLRX,ID2,IGFBP3,ITGA2,LY96,OCLN,SLC2A1,SPP1,TFPI
S100A4	other		0.783	2.1e-06	BAX,CDH1,CTNNB1,EFNA1,FN1,ICAM1,MDM2,OCLN,PLAU,TIMP1,VIM
AGTR1	G-protein coupled receptor		1.918	2.1e-06	CYBA,EDN1,EGFR,FN1,FOS,GSTP1,SCNN1A,SERPINE1,SGK1,TGFB1,XDH
ST6GALNAC1	enzyme		1.432	2.13e-06	B2M,CDH1,CTNNB1,SNAI2,VIM
MT-TE	other			2.13e-06	MT-ATP6,MT-CO2,MT-CYB,MT-ND1,MT-ND4
AGR2	other		-1.329	2.13e-06	AREG,EGFR,EGR1,FOS,MUC1
ESRRA	transcription regulator		1.827	2.25e-06	ACADVL,ACSL1,ALAS1,CDK12,COL4A1,COL4A4,CX3CL1,EFNA1,ENO1,EPAS1,ETS1,GAPDH,HMGCS1,KRT13,KRT19,LTF,MED24,MYH9,NDUFA1,NRP2,ORMDL3,SMARCA4,SMARCE1,SPP1,TFF1,TNFRSF12A,TNS4,VAV2,VEGFA
cobalt chloride	chemical reagent		1.085	2.27e-06	ADAMTS1,BACH1,BHLHE40,CLU,COL18A1,CYP1B1,DEPP1,EPAS1,HES1,MDM2,PROM1,SLC2A1,SMAD5,SMAD7,TFRC,VEGFA
FGFR2	kinase		-1.181	2.29e-06	BAX,CDH1,COL4A1,DLL1,FGFR2,FN1,FST,GRB10,HES1,HRAS,ICAM1,ID2,IL1A,LAMB1,PTHLH,SFRP1,SOX2,SPP1,TSPAN8
pyrrolidine dithiocarbamate	chemical reagent		-1.107	2.38e-06	ASS1,BCL2A1,BMP2,CCN2,CX3CL1,FAM3B,GNAI2,ICAM1,IL1A,ITGB5,MMP1,MMP7,NFKB1,NR4A1,RACK1,SERPINE1,SLC2A1,VEGFA
SNCA	enzyme	Inhibited	-2.132	2.4e-06	ALDH1A1,B2M,BAX,BHLHE40,CD74,CDC42EP3,CDH6,CTNNB1,CYBA,DHRS3,DMXL2,DYNC1H1,EFNA1,EGFR,FAM20C,FBXO32,GADD45A,HES1,HNRNPH1,HSP90B1,HSPA5,IL1A,KLF4,LMNA,MAP4,MDH2,MDM2,MMP1,NRP2,PLAC8,S100A6,SERPINE1,SFN,SYNJ2,TC2N,TNFRSF19,TSC22D3,UQCRHL
doxifluridine	chemical drug		0.351	2.4e-06	BAX,GADD45A,MDM2,RPL10A,RPL3,RPS27L,SESN1
vitamin E	chemical drug	Inhibited	-2.136	2.46e-06	BAX,CAV1,CDH1,EGR1,F3,IL1A,KLF6,PLAT,PRMT1,SERPINE1,SPP1,TGFB1,VEGFA
CIP2A	other		-0.662	2.46e-06	CDKN2B,CFB,CRLF1,CRYAB,GADD45A,GRSF1,IER3,NCL,PDLIM7,RHOC,RHOD,SAT1,SLC16A3
8-bromoguanosine 3',5'-cyclic monophosphate	chemical reagent		1.32	2.5e-06	BMP2,CAV1,EDN1,FOS,HINT1,JUNB,S100A10,TAGLN2,TGFB1,VEGFA
MEOX2	transcription regulator		-1.248	2.5e-06	EDN1,EFNA1,F3,ICAM1,ID1,ID3,ID4,ITGAV,ITGB5,LRP1
SLC22A5	transporter		0.333	2.57e-06	ACADVL,HADH,IGFBP3,ITGB5,JUNB,LTBP4,PLAU,TGFB1,TGFBI
herbimycin	chemical drug		-0.112	2.63e-06	CCN2,CCND3,CDH1,CDK4,FOS,ICAM1,JUNB,MMP1,PLAU,SERPINE1,TAGLN
PAPOLA	enzyme		-1.98	2.69e-06	MT-ATP6,MT-CO1,MT-CO2,MT-CO3
NEDD9	other		1.905	2.73e-06	BHLHE40,BMP2,CDH1,ELF3,FOS,ITGA2,LRP1,MAL2,PFKP,PLAC8,PLOD2,SERPINE1,SLC2A1,TUBA1A,VIM
BRD7	transcription regulator		1.937	2.93e-06	BAX,CDH1,FN1,KRT8,MDM2,PYCARD,SERPINE1,VIM
FLI1	transcription regulator	Activated	2.259	2.93e-06	ADGRG1,CCN2,CCND3,EGR1,ID2,MDM2,MMP1,NPM1,RACK1,RPL18,SRGN,TCP1,VEGFA
MMP12	peptidase			2.93e-06	ACTN1,EIF3F,FSCN1,ICAM1,MAP4,MYH9,NPEPPS,PSMB2,PSMB7,RDX,TBCA,TLN1,TPM4
trovafloxacin	chemical drug		-0.277	2.93e-06	B2M,BHLHE40,EGFR,ETS2,FOS,ICAM1,JUNB,MDM2,RDX,SERPINE1,SUMO2,UBE2I,VEGFA
trichloroethylene	chemical toxicant		0.577	2.94e-06	CD47,ECE1,EGR1,ID2,IGFBP3,MDM2,MTPN,NFKB1,RAB9A,RTN4,SPARC,STOM
CAT	enzyme	Inhibited	-2.354	2.94e-06	BAX,BCL2A1,CAV1,CYP1B1,FN1,HSPA4,MMP1,MUC5AC,SERPINE1,TAGLN,TIMP1,VIM
MNT	transcription regulator		-0.333	2.94e-06	ALDH1A1,ATP1B1,CDK4,CXCL17,FBXO32,GADD45B,ID1,KLF6,NCL,ODC1,SERPINH1,UPK1B
benzene	chemical toxicant		0.577	2.94e-06	CD47,ECE1,EGR1,ID2,IGFBP3,MDM2,MTPN,NFKB1,RAB9A,RTN4,SPARC,STOM
phytohemagglutinin	chemical drug		1.8	3e-06	BTG1,CALU,CCND3,CD47,CDK4,CHML,COL18A1,COL4A5,CUX1,EGR1,EIF5,FOS,GATA3,HINT1,HPGD,HSP90AA1,ICAM1,IFNGR2,KCNN4,KRT13,NFKB1,PARD3,PON2,SELENOP,SOX4,SPP1,SRP14,TEAD1,TFPI,TIMP1,ZFX
GNA15	enzyme			3.07e-06	CDS1,CRYAB,FHL2,GADD45A,HES1,MICOS10-NBL1/NBL1,NFKB1,ODC1,PAWR,PDLIM1,PLAT,PRRX2,SELENBP1,TAGLN,TIMP1,XDH,ZFP36L1
MAP2K1/2	group		0.636	3.16e-06	BCL2L11,CCN2,CDH1,EGR1,FOS,HSPA5,HSPB1,JAG1,JAK1,KLF5,NFKB1,PDGFA,VEGFA,VIM
PRKCE	kinase		1.224	3.16e-06	ABCB1,BAX,CAV1,CCND3,CDH1,EGFR,EGR1,FOS,HSPA5,JUNB,NFKB1,ODC1,PDGFA,VEGFA
miR-141-3p (and other miRNAs w/seed AACACUG)	mature microRNA		-1.014	3.16e-06	BAX,BCL2L11,CDH1,CTNNB1,CYP1B1,GADD45A,ITGAV,ITGB1,JAG1,MSLN,PERP,SOX2,TGFB2,VIM
MK2206	chemical drug		0.368	3.21e-06	BAX,BCL2L11,CDH1,FOXO1,PTK2,SOX2,TFF1,TP63,VEGFA,VIM
metformin	chemical drug	Inhibited	-2.192	3.24e-06	ABCB1,BAX,BMP2,CAV1,CCN2,CCND3,CYP1B1,EGFR,F3,FN1,FOS,GADD45B,GAS6,HSPA5,ITGA6,ITGB4,MT-CO2,MUC5B,NFE2L2,NR4A1,OVOS2,PHLDA3,SELENOP,SERPINE1,SLC2A1,TFF3,TGFB1,TP63,VEGFA
NELFB	other		-0.816	3.28e-06	CCN2,GADD45A,GADD45B,RPLP0,RPS3,VEGFA
Laminin5	complex	Activated	2.4	3.28e-06	CD81,FN1,PLOD2,S100A10,SPARC,SPP1
N-cor	group			3.4e-06	ACSL1,CTSS,DHRS3,ELOVL5,FAM20C,GSTP1,HES1,IDH1,IGFBP3,IL1A,PDGFA,PDGFB,REST,SGK1,SHISA5,SNAI2
PRKG1	kinase	Inhibited	-2.138	3.45e-06	CCN2,CTNNB1,FN1,FOS,HINT1,ID1,SERPINE1,TAGLN,TGFB1
DLX1	transcription regulator		0.437	3.48e-06	ALDH1A1,AREG,CDH1,CDH6,CX3CL1,FSTL1,HTRA1,KDM1A,SERPINE1,SOX2,TGFBI,VIM,ZFP36L1
HOXD10	transcription regulator		1.075	3.48e-06	CEACAM1,DAPP1,ICAM1,ITGB4,PAK1,PDZK1IP1,RHOC,RPSA,SERPINE1,TFPI,TIMP1,TTC3,UBL5
mir-21	microRNA		-1.245	3.55e-06	BMPR2,BTG2,CANX,CDH1,CDKN2B,CLU,DAG1,FN1,GATA3,HNRNPA2B1,ICAM1,JAG1,LTB,NINJ1,NMT1,NUCKS1,PLAT,PSMB5,RTN4,SELENOP,SESN1,SLC25A37,SMAD5,SMAD7,SMARCA4,SOX2,TBC1D1,TGFB1,TIAM1,TMEM97,TPM1,UBE2E2,YWHAB,YY1
1810019D21Rik	other		1.155	3.56e-06	ABCB1,AREG,ASS1,EDN1,EFNA3,FST,GPX1,ITGA2,PALMD,PLAU,SNAI2,SQOR
L-glutamic acid	chemical - endogenous mammalian		0.441	3.57e-06	ATP5ME,B2M,BAX,BCL2L11,CDS1,CLDN1,EGR1,FDFT1,FOS,FOSB,GADD45B,HMGCS1,JUNB,MT-ND3,OCLN,PTMA,SELENOP,TIMP1,TMEM97
prednisolone	chemical drug		1.411	3.63e-06	ATG3,BAX,BIRC2,BTG1,CTSS,DLL1,EDN1,FBXO32,GABARAPL1,GABARAPL2,HES1,HSP90AA1,IRS2,JAG1,LDLRAD4,LIMK2,MAP1LC3B,MYH9,NFKB1,PFKP,PLAT,SGK1,SPP1,SRGN,TGFB1,TSC22D3,ZBTB16
promegestone	chemical drug		1.017	3.64e-06	AREG,BTG2,CCN2,DUSP5,EGFR,F3,HNRNPAB,IER3,IRS2,LAMC2,MUC1,SGK1,TFF1,TIPARP,ZBTB16
CSF2	cytokine		0.16	3.73e-06	ATP6V0D2,BAX,BCL2A1,BCL2L11,BSG,CCND3,CD74,CDH1,CDKN2B,CEACAM1,CKS1B,EDN1,EGR1,F3,FOS,GUSB,ICAM1,ID2,ID3,IER3,IFITM3,IK,IL1A,ITGB5,JUNB,LTB,LY96,MDM2,MMP1,NFKB1,NR4A1,ODC1,PLAU,PTGER4,PTK2,RBM3,SGK1,SLC2A1,SPP1,TGFB1,TGFBI,TGFBR1,TPM4,VTCN1,ZFP36
superoxide	chemical - endogenous mammalian		1.342	3.79e-06	CAV1,CLU,CYBA,FN1,ICAM1,ID3,TIMP1
EGR2	transcription regulator	Activated	2.735	3.94e-06	ASS1,BCL2L11,BHLHE40,CDH6,EGR1,EPHA4,FOS,GATA3,HSPA5,ID2,ID3,ID4,IL1A,KITLG,NCL,PTHLH,SLC12A2,TAOK1,TFRC,VEGFA,ZBTB16
molybdenum disulfide	chemical reagent	Inhibited	-3.9	3.97e-06	AGRN,CDKN2B,CFB,COL12A1,COL4A1,CRYAB,DAG1,DCBLD2,FN1,FSTL1,LAMA5,MEGF6,MLPH,MYH9,SLC2A1,SPARC,SPP1,TINAGL1,TPM1
LATS1	kinase		-0.711	4.03e-06	AREG,BAX,CCN2,CDH1,CLDN4,EREG,GATA3,KRT19,LTF,MUC1,SPP1
FASLG	cytokine		-0.183	4.03e-06	BAX,BIRC2,CDH1,EGR1,FOS,NFKB1,PROM1,SOX2,TGFB1,TGFB2,VEGFA
PGF	growth factor		-0.656	4.09e-06	BIRC2,EDN1,EGR1,EREG,ETS2,FOSB,FST,MAP4K4,NRP2,SERPINE1
H-7	chemical - kinase inhibitor		0.134	4.09e-06	ABCB1,AREG,ECE1,EGR1,FN1,FOS,ITGB1,JUNB,MMP1,SERPINE1
ECM1	transporter		1.247	4.15e-06	CDH1,MUC1,PTHLH,PTK2,S100A4,SNAI2,SOX2,VIM
MECP2	transcription regulator	Inhibited	-2.395	4.25e-06	ABCB1,BSG,CAPG,CDH1,CDKN2B,EGR1,GOLIM4,GSTP1,HSPA5,IGFBP3,JUNB,LFNG,LMNA,NR4A1,PROM1,REST,S100A4,SGK1,TIAM1,UQCRC1,VEGFA,VIM,YWHAB
ACSL4	enzyme		-0.181	4.29e-06	CDKN2B,COL12A1,CTNNB1,EGFR,FERMT1,ICAM1,KDM1A,LAMB1,NFKB1,SAT1,SPP1,TFPI
PRNP	other		-0.508	4.3e-06	ABCB1,BAX,EGR1,ETS2,FST,HSP90B1,HSPA5,HSPB1,ID2,LRP1,MDM2,PDCD6,PDIA3,TCF7L1
ascorbic acid	chemical - endogenous mammalian		0.535	4.42e-06	COL17A1,DUOX2,FTL,HSPA5,IGFBP2,IGFBP3,ITGA2,ITGAV,ITGB1,SERPINE1,SLC20A1,SLC2A1,SPARC,SPP1,TFRC,TGFB1
HSF1	transcription regulator		1.522	4.54e-06	ABCB1,B2M,BAX,CCN2,CCT7,CDH1,CKS1B,CLDN7,CLU,COL18A1,CRYAB,CTNNB1,EGFR,HNRNPA2B1,HNRNPA3,HSP90AA1,HSPA4,HSPB1,ICAM1,ITGB5,NCOR2,NFKB1,SERPINH1,SNAI2,TCP1,UBB,UBC
HLX	transcription regulator		0.513	4.58e-06	AREG,BMP2,CLDN1,CTSS,CYP1B1,EGR1,HES1,ICAM1,PAPPA
mir-135	microRNA		-1.067	4.58e-06	CDH1,EDN1,FOXN3,KLF4,PTHLH,PTK2,SIAH1,SMAD5,SPP1
SSRP1	transcription regulator			4.58e-06	DUSP5,EGR1,ID2,KRT8,MDM2,PDGFA,PLAU,TAGLN,TNNI2
C5	cytokine		-0.102	4.76e-06	CD59,DAG1,EGR1,F3,FN1,HSPA5,ICAM1,IFNGR2,IL1A,MMP1,NFE2L2,NFKB1,PLAT,SERPINE1,SMAD7,TGFB1,VEGFA,ZFP36
Hbb-b1	transporter		0.093	4.8e-06	ATP5MF,BCL2L11,CD74,CYBA,FN1,FTL,ICAM1,LTB,NDUFA3,NDUFA4,NDUFA7,NDUFB11,NDUFC1,TFRC,UQCRC1
streptozocin	chemical drug		1.442	4.89e-06	ABCB1,ATP1A1,ATP1B1,BAX,CCN2,CCND3,CLU,COL12A1,COL4A1,CPT1A,FBXO32,FN1,FOS,GABARAPL1,GNAS,HSPA5,ICAM1,IRS2,JAG1,MAFB,MAP1LC3B,SERPINE1,SLC2A1,SPP1,TGFB1,TGFBR1,UBC,VEGFA,VIM,YBX1
JUNB	transcription regulator		0.827	4.91e-06	CAV1,CLU,COL7A1,CYP1B1,EPAS1,FN1,HES1,HPGD,ID2,ITGAV,ITGB4,JUNB,LAMB3,MMP1,MYL12A,PLAU,SERPINE1,SGK1,SNAI2,TIMP1
HSPA5	enzyme		0.016	4.95e-06	ACADVL,BAX,CD47,CDH1,CLU,CPT1A,EGFR,HSP90B1,HSPA5,MAP1LC3B,P4HB
IL11RA	transmembrane receptor			4.95e-06	DUSP5,FOS,ICAM1,JUNB,KLF5,MMP7,MUC5AC,SOX2,TGFB1,TIMP1,VEGFA
docosahexaenoic acid	chemical drug	Inhibited	-2.254	4.97e-06	BACH1,BAX,BCL2A1,CCN2,CDH1,CPT1A,FOS,FOXO1,HPGD,MMP1,NFE2L2,NFKB1,PIK3R1,PLAT,SERPINE1,SERPINH1,SLC2A1,SMAD7,TGFB1,TGFB2,TGFBR1,TIMP1
N-[(2Z)-3-(4,5-dihydro-1,3-thiazol-2-yl)-1,3-thiazolidin-2-yl idene]-5H dibenzo[a,d][7]annulen-5-amine	chemical reagent		0.238	4.99e-06	BRMS1,CYP1B1,ELF3,FOS,PSCA,RHOC,S100A4,SERPINE1,SET,SPP1,TFF1,TFRC,UBC,XDH
PKD1	ion channel	Inhibited	-3.066	5.04e-06	ALDH1A1,ARHGAP10,ASPH,ATP1A1,ATP1B1,CAMSAP2,CAVIN1,CCN2,COL12A1,CTNNB1,EGFR,FOSB,FOXO1,GLS,HSP90B1,IDH1,MT-CO1,NEDD9,PRAP1,PRDX5,SEPTIN7,SYNJ2,TGFBR1,YY1
TFE3	transcription regulator		-0.832	5.14e-06	CDH1,ENO1,IRS2,MT-ATP6,MT-CO1,MT-CYB,MT-ND1,MT-ND2,MYH9,SERPINE1,SMAD7,VEGFA
crizotinib	chemical drug		-1.805	5.18e-06	AREG,BCL2L11,CDH1,CTNNB1,EGFR,ID1,OCLN,SERPINE1,SPARC,VIM
BAG1	other		-0.617	5.18e-06	BCL2L11,CDH1,EGFR,FOS,FRK,GADD45A,PLAU,PTK2,SNAI2,VIM
paricalcitol	chemical drug		-1.294	5.18e-06	ATP6AP2,BMP2,F3,FN1,ICAM1,PTGER4,PYCARD,TFPI,TGFB1,TIMP1
DDIT3	transcription regulator		-0.658	5.32e-06	BAX,BCL2L11,FN1,FNBP1L,FOXO1,GABARAPL2,HSPA5,ITGA2,JAG1,NFE2L2,PDPN,PLAT,SNAI2,SOX2,SRSF6,TGFB2,TSC22D3,VIM
NFAT5	transcription regulator		1.308	5.42e-06	ACTN1,AREG,BCL2A1,C2,CD74,COL4A1,EDN1,EREG,F3,IGFBP7,LAMA3,NFKB1,PFKP,PLAT,RPS7,S100A4,SCNN1A,SGK1,SPP1,VEGFA
miR-2392 (miRNAs w/seed AGGAUGG)	mature microRNA	Activated	2.227	5.49e-06	MT-CO1,MT-CO2,MT-CYB,MT-ND2,MT-ND4
mir-2392	microRNA	Activated	2.228	5.49e-06	MT-CO1,MT-CO2,MT-CYB,MT-ND2,MT-ND4
DLC1	other		-1.067	5.49e-06	CDH1,CDK4,CDKN2B,S100A10,SERPINE1
SGO1-AS1	other		-1.342	5.49e-06	CDH1,SNAI2,TGFB1,TGFB2,VIM
EFEMP1	enzyme	Inhibited	-2.236	5.49e-06	CDH1,SERPINE1,SMAD7,VEGFA,VIM
MAD2L2	enzyme		-1.253	5.49e-06	CDH1,EGR1,SKIL,SNAI2,VIM
phosphate	chemical - endogenous mammalian		0.218	5.69e-06	BMP2,EGR1,FGFR2,H3C8,HSPA5,JAK1,MTPN,NCOR2,NPM1,RHOC,SLC20A1,SLC34A2,SPP1,TAGLN2,TGFB1,TIMP1
PPARGC1B	transcription regulator		-0.98	5.7e-06	ACADVL,ATP5MF,CDK12,ENO1,FBXO32,FDFT1,FDPS,MT-ATP6,MT-CO1,MT-CO2,MT-ND1,MT-ND2,VEGFA
AGN194204	chemical drug		0	5.78e-06	ARL4C,ASS1,ATP1A1,BCL2A1,CPT1A,ELOVL5,FDFT1,FDPS,GADD45A,GAPDH,GATA3,GNAS,GNB2,GPRC5A,IFITM3,IRS2,ITM2A,KLF6,LMNA,PARM1,PLAC8,SLC3A2,SMC4,SPP1,TIMP1
PDGF-AA	complex		0.109	5.78e-06	AREG,EREG,FOS,ID4,PDGFA,SOX2,TGFB1,VIM
MIR31HG	other	Inhibited	-2.121	5.78e-06	AREG,EGFR,EREG,IGFBP7,IL1A,MMP1,SERPINE1,TIMP1
mir-140	microRNA		-0.962	5.78e-06	ADAMTS5,CCN2,CDH1,CTNNB1,SOX2,TGFB1,VEGFA,VIM
TAF4B	transcription regulator	Activated	2.219	5.78e-06	CCN2,FN1,FST,IER3,ITGA6,SPP1,TGFB1,ZBTB16
FOXF2	transcription regulator	Inhibited	-2.093	5.78e-06	CDH1,CDK4,CTNNB1,FN1,PDGFA,PDGFB,TAGLN,VIM
PREX1	other		-0.378	5.79e-06	ADGRG1,CD151,EGFR,ID2,LAMB1,LMNA,PLAU
ITGB4	transmembrane receptor		-0.433	5.79e-06	AREG,BAX,EREG,MMP1,PTK2,SPARC,VEGFA
S1PR2	G-protein coupled receptor		0.771	5.79e-06	F3,FOS,ICAM1,PDGFB,SNAI2,TGFB1,TIMP1
FZD7	G-protein coupled receptor		0.928	5.88e-06	CDH1,CTNNB1,GSS,JAG1,SNAI2,TP63
RET	kinase		-0.577	5.97e-06	ANXA4,CD151,CLU,CRYAB,DNAJC3,EGR1,ETV1,FOS,GPX1,HSP90AA1,ITGA6,MARK3,MMP1,MMP7,PLAU,PLOD2,PTN,RTN4,TAGLN2,TGFB2
THEM6	other	Activated	3	6e-06	DNAJB11,FDFT1,FDPS,HMGCS1,HSP90B1,HSPA5,P4HB,PDIA4,PDIA6
THBS4	other	Activated	2.007	6e-06	CALR,CDH1,CRELD2,HSPA5,ICAM1,MANF,P4HB,TGFB2,VIM
WWTR1	transcription regulator		0.429	6.05e-06	BMP2,CCN2,EFNA3,EGFR,FN1,GATA3,HES1,ICAM1,ID2,IL1A,KRT5,KRT8,LAMA3,LAMA5,SERPINE1,SMAD7,SPP1,TP63,TRAPPC5
SRC (family)	group		-0.235	6.05e-06	ATP1A1,BMP2,EGR1,FN1,ICAM1,ID1,ITGAV,MUC4,PROM1,S100A4,SOX2
L-methionine	chemical - endogenous mammalian		0.374	6.14e-06	AREG,BTG1,CLU,EEF1A1,EEF1D,ETS2,F3,GADD45B,HSPA5,PLAT,SMAD7,SPP1
STAT4	transcription regulator	Activated	2.593	6.25e-06	ASPH,BCL2L11,BSG,CCNL2,FSCN1,GATA3,H2AC18/H2AC19,H3-3A/H3-3B,IER3,JAG2,LRP1,NSD3,P4HA2,PKP2,PLAC8,PLOD2,S100A4,SAT1,SELENBP1,SERPINE1,SERTAD1,SF3B1,SH3BP4,TIMP1,VEGFA
mir-17	microRNA		-1.675	6.29e-06	ARID4B,BCL2L11,BIRC2,CCN2,CDH1,CPT1A,FBXW7,FN1,JAK1,MDM2,MMP1,PSMD13,RUNX1,TGFBR1,VIM
okadaic acid	chemical toxicant		-1.4	6.29e-06	BCL2L11,CCN2,CCND3,CDK4,CYP1B1,EGR1,FOS,FOSB,GNAI2,IL1A,JUNB,KLF4,MMP1,ODC1,SPP1
15-deoxy-delta-12,14 -PGJ 2	chemical - endogenous mammalian		0.085	6.46e-06	BAX,BIRC2,CCN2,CDK4,EGR1,FN1,FOS,GADD45A,GSTP1,HSPB1,ICAM1,IFITM2,IL1A,KLF4,LAMB1,MAP1LC3B,MMP1,MUC1,NFE2L2,NFKB1,PLAU,SERPINE1,SPP1,TFF1,TMPRSS2,VEGFA
thyroid hormone	chemical - endogenous mammalian		-1.353	6.5e-06	ACSL5,ATP5MG,BTG2,CDKN2B,CPT1A,DAG1,DBI,DNAJC3,EGR1,FDFT1,FDPS,FOS,HR,ID1,IGFBP2,IGFBP3,MAPK3,MT-ND3,S100A10,UQCR10,UQCRHL,VIM
PD173074	chemical reagent		-0.772	6.68e-06	ADGRG1,CDK4,DEPP1,EFNA1,ELF3,F3,GABRP,GATA3,ITGB6,KRT7,LTB,UPK1A,UPK1B,VTCN1
SHC1	other		0.086	6.68e-06	BAX,BCL2L11,EGR1,FOS,FST,FTL,GSTP1,HS3ST1,ICAM1,KRT7,SDC4,SERPINE1,TXN
miR-16-5p (and other miRNAs w/seed AGCAGCA)	mature microRNA		-0.816	6.98e-06	CACNA2D1,CCND3,CREBL2,EGFR,GALNT7,GRB10,H3-3A/H3-3B,HSP90B1,IGF2R,ITGA2,KCNN4,KITLG,LAMC1,LUZP1,MAPK3,NFIA,PHLDB2,PNN,RTN4,SKAP2,SLC12A2,SLC16A3,SLC35A1,VEGFA
DYSF	other			7.18e-06	ACTG1,ARPC2,B2M,CAV1,CD74,CTSS,CYBA,FN1,FTL,GABARAPL1,HSPB1,ITGB1,PRSS23,S100A4,TIMP1
TEAD4	transcription regulator		0.903	7.28e-06	CCN2,CCND3,EDN1,EGFR,FGFR2,FJX1,GATA3,JUNB,NFKBIZ,NUAK1,SH3BP4,TAGLN,TP63,TPM1,TRNP1,VEGFA
MYF6	transcription regulator		-0.396	7.28e-06	CCND3,CX3CL1,DLL1,FST,FSTL1,IGFBP3,IL1A,LTF,MMP7,PDGFA,PDGFB,SERPINE1,SPARC,SPP1,TGFB1,VEGFA
KL	enzyme		-1.277	7.31e-06	BAX,CCN2,CTNNB1,EGR1,FN1,HSPA5,ICAM1,MMP7,SLC34A2,TGFB1,VEGFA,VIM
advanced glycation end-products	chemical - endogenous mammalian	Activated	2.56	7.36e-06	BAX,BSG,CCN2,FN1,FOXO1,MMP1,PDGFB,PFN1,SERPINE1,SPP1,TGFB1
ZC3H12A	enzyme		0.824	7.73e-06	CEACAM1,CMIP,CTSS,DUSP5,ELOVL5,EREG,FAM107B,FOS,HNRNPA2B1,ICAM1,JUNB,KRT13,KRT5,LFNG,MAPK3,NFKBIZ,PDIA4,SMAD7,TGFB1,TRIB1,ZFP36,ZFP36L1
SND1	enzyme		1	7.79e-06	CDH1,CLDN1,EREG,ETV1,ID1,JAG1,SNAI2,SOX4,VIM
NF1	other	Inhibited	-2.156	7.79e-06	CTNNB1,ICAM1,MDK,NCL,NPM1,PDGFA,PDGFB,RPL10A,RPS19
PAK1	kinase	Activated	2.16	7.79e-06	CDH1,CTNNB1,F3,FBXO32,FN1,HES1,OCLN,TFPI,VEGFA
EPCAM	other		-1.555	7.93e-06	CDH1,EGR1,FABP5,FHL2,FOS,ID1,SNAI2,SOX2
levodopa	chemical - endogenous mammalian		-0.648	8.05e-06	ARL3,BACH1,BAX,CAPG,CDC42EP3,COL4A1,CTNNBIP1,DPP7,ECE1,EIF6,ETS2,FAM210B,FDPS,FOS,FOSB,FOXO1,FTL,GABARAPL1,GADD45B,GAPDH,GNAS,GOLIM4,GRB10,HCLS1,HRAS,IER3,IGFBP2,JUNB,KDM5B,KLF6,LMNA,LPP,MRPL33,MSRB1,MVB12A,NUAK1,PARM1,PDGFA,PFKP,PIK3R1,PKP2,RAB13,RAB3D,ROMO1,S100A10,SLC2A1,SLC38A2,ST3GAL5,TAOK1,TIAM1,TNFRSF19,TRNP1
RUNX1	transcription regulator		0.767	8.09e-06	ADGRG1,BAX,BCL2L11,BTG2,CCND3,CDKN2B,EPAS1,FSCN1,GATA3,HSPA5,ID2,IFITM3,IGF2R,IGFBP3,ITGA2,ITGAV,ITGB1,MYH9,MYL9,PIK3R1,RUNX1,SERPINE1,SPP1,ST3GAL5,TIMP1,TRIB1,VEGFA,ZBTB16
tert-butyl-hydroquinone	chemical reagent	Activated	2.344	8.18e-06	BACH1,CHML,FOS,FTL,GADD45A,GNAI2,GPX2,GSS,GSTP1,HSPA5,ICAM1,JUNB,NFE2L2,PALLD,SERPINE1
LIPE	enzyme		-1.342	8.2e-06	ACSL1,ALDH1A1,BAX,CD74,EDN1,EGR1,FOS,GAPDH,GRB10,H3-3A/H3-3B,ID2,ITGA6,KITLG,NR4A1,SDC4,SMAD7,ST3GAL5,TGFB1,TGFB2
caffeic acid phenethyl ester	chemical drug		-0.34	8.21e-06	ABCB1,BAX,EGFR,EGR1,F3,FTL,GNAI2,HSPB1,ICAM1,KLF6,NFE2L2,NFKB1,S100A6,TCP1,TGFB1,VIM
resiquimod	chemical drug		-0.387	8.51e-06	ANXA4,BCL2A1,DDX60,DNAJC3,ELF3,ETS2,GATA3,GPX1,HES1,HSPA5,HSPB1,ICAM1,IER3,IFITM3,IL1A,LMNA,LYN,NFE2L2,NFKB1,NFKBIZ,PLAT,PLAU,PSMB2,PYCARD,RPS6,SFPQ,SPP1,VEGFA,YWHAB
NAB2	transcription regulator		-0.391	8.6e-06	F3,FN1,FOS,ID2,ID4,PLAU,TGFB1
WWTR1-CAMTA1	fusion gene/product		1.756	8.6e-06	CCN2,CRYAB,PDGFA,S100A6,SERPINE1,TEAD1,VEGFA
finasteride	chemical drug		-0.055	8.6e-06	BAX,CLU,EDN1,FOS,TGFB1,TGFB2,VEGFA
MYD88	other		0.976	8.64e-06	ABCB1,ACSL1,ALDH1A1,CCNL2,CTNNB1,EGR1,ETS2,FBXO32,FOS,FOXO1,HSPA5,ICAM1,IL1A,ITPR2,JAG1,JAK1,LTB,MMP7,MUC5AC,NFKB1,NFKBIZ,PDGFA,SERPINE1,SLC16A3,SPP1,TFRC,TGFB1,TIMP1,TNFRSF12A,TSC22D1,XDH,XPA
amphetamine	chemical drug		-0.134	8.86e-06	BAX,CD47,EGR1,F3,FOS,FOSB,HSPA4,ICAM1,JPT1,JUNB,OCLN,RDX,SGK1,TLN1
Am 580	chemical reagent		-1.215	8.91e-06	CPT1A,F3,FDFT1,GSS,HES1,HMGCS1,IFNGR1,ITGA6,PLAT,RAI14,TIMP1
CLDN7	other		0.788	9.88e-06	ABLIM1,ANXA3,CCN2,CX3CL1,F3,FADS3,GLS,H2AC18/H2AC19,IGFBP7,LIMA1,MUC1,MUC13,PRSS23,RPS7,SCEL,TINAGL1,TMCO1
L-arginine	chemical - endogenous mammalian		-0.48	1e-05	ABCB1,ASS1,DAG1,FN1,IL1A,SERPINE1,SLC2A1,TFRC,TGFB1
CRNDE	other	Activated	2.333	1e-05	DUSP5,EGFR,GADD45B,NR4A1,NTF4,PDGFA,TGFB1,TIAM1,VEGFA
NME1	kinase		0.906	1.01e-05	ACIN1,BAX,CCN2,CDK4,GRSF1,HNRNPA2B1,PTN,SERPINE1,SMAD7,TIMP1
2-amino-1-methyl-6-phenylimidazo-4-5-b-pyridine	chemical toxicant		1.929	1.01e-05	BAX,CCT7,CDK4,HSP90AA1,HSPA5,PSMB1,PSMB2,RAB11A,RAN,UBA1
MUC1	other		1.2	1.02e-05	ALDH1A1,CDH1,CTNNB1,HSPA5,Ifitm1,MUC1,PDGFA,PLAU,PYCR1,SMARCA4,SMARCC1,SMARCD1,SNAI2,VIM
PTK2	kinase		1.979	1.02e-05	BIRC2,DSP,FN1,FOS,KRT8,LPP,MMP7,OCLN,PALLD,PTK2,SPP1,TIMP1
MEF2D	transcription regulator		0.776	1.06e-05	CCN2,CCND3,CDH1,FN1,FOS,FOSB,JUNB,NFE2L2,NR4A1,TGFB1,TGFB2,VIM,ZFP36
RXRA	ligand-dependent nuclear receptor		-0.529	1.07e-05	ABCB1,ACSL1,ACSL5,ALDH1A1,ARL4C,BAAT,CCND3,CPT1A,CRYAB,CTSS,FABP5,FOS,FSTL1,FTL,GAS6,GPX1,IER3,IL1A,LTF,NAV2,NEDD9,PDGFA,PDGFB,S100A4,SAT1,SPP1,TGFB1,TGFB2,TXN,VEGFA
lipofermata	chemical reagent	Inhibited	-2.2	1.07e-05	CALR,CCN2,CPT1A,FN1,HSP90B1,HSPA5,PDGFB,TGFB1
miR-335-3p (miRNAs w/seed UUUUCAU)	mature microRNA	Inhibited	-2.828	1.07e-05	COL4A1,COL4A5,LAMC1,PDGFA,PDGFB,PLOD2,SPARC,TGFBR1
leukotriene D4	chemical - endogenous mammalian		0.043	1.07e-05	ADAMTS1,BMP2,CDH1,EGR1,F3,ITGB1,KLF4,MMP1,NEDD9,NR4A1,ZFP36
ICAM1	transmembrane receptor		-0.092	1.07e-05	COL4A1,FOS,HES1,ICAM1,IL1A,KLF4,PROM1,SNAI2,TGFB1,VEGFA,VIM
FGF10	growth factor		-0.184	1.07e-05	ANXA3,CYP1B1,FGFR2,LFNG,LRPAP1,MUC5AC,PERP,S100A6,SOX2,TGFB1,TSPAN8
n-nitrosomethylbenzylamine	chemical toxicant			1.12e-05	ADAMTS6,ARPC2,BAX,CDK4,CLDN1,DDX5,DSC3,DUSP5,FST,GSS,HSP90AA1,IDH1,KIFAP3,KLF5,LAMB3,RAD23B,SCEL,SEPTIN7
Tcf7	transcription regulator		-0.048	1.17e-05	ADAMTS6,BACH1,BMPR2,CDH1,FDPS,FOSB,GATA3,GPD1L,GPX1,GZMA,HES1,HSD17B11,ID2,ID3,IFITM3,IFNGR1,ITSN1,KLF6,LAMA3,LAMC1,LY6D,LYN,MBOAT1,NFKB1,P4HB,PDGFB,S100A4,SPECC1,TGFB1,TIAM1,TNFRSF19,TSC22D1
CCL2	cytokine		-1.156	1.17e-05	BPIFB1,F3,FOS,ICAM1,IL1A,KLF4,KRT5,MMP1,MUC5B,OCLN,SERPINE1,SOX2,TGFB1,TIMP1,TP63,VEGFA
PRKAA1	kinase	Inhibited	-2.862	1.18e-05	BAX,BTG1,CCND3,CDC42EP3,CDH3,CLU,FGFR1OP2,FGFR2,FN1,GPX1,HSPA5,ID2,ITGB5,MT-CO1,OCLN,PMEPA1,RND3,SLC2A1,VEGFA,ZFP36L1,ZNF462
NAALADL2	other		-1.342	1.19e-05	AGR2,HNRNPDL,HSPA5,JPT1,MMP7
FGF3	growth factor		-1	1.19e-05	CDH1,CTNNB1,KRT5,PLAT,PLAU
MCAM	other	Activated	2.153	1.19e-05	CDH1,FN1,ID1,SNAI2,VIM
ZBTB16	transcription regulator		-0.754	1.21e-05	ACER2,BMP2,CD74,CD81,DHRS3,FOXO1,GATA3,HPGD,HRAS,ID2,ID3,IFNGR1,IL1A,ITGAV,LY96,NFKBIZ,ODC1,PDGFB,PIK3R1,SLC2A1,SPP1,TSC22D1,TSC22D3,ZBTB16
NOTCH3	transcription regulator		1.531	1.23e-05	ACTN1,CDH1,COL18A1,EPAS1,FN1,HES1,ID1,ITGB5,PROM1,SNAI2,SPARC,TAGLN,VEGFA
sulforafan	chemical drug		0.613	1.23e-05	ABCB1,ADAMTS1,ALDH1A1,BAX,CDK4,FOS,FTL,GATA3,GPX1,GPX2,GSTP1,ICAM1,IGF2R,KRT5,LAMC1,MLF2,MRPL41,NFE2L2,PIK3R1,PRDX5,PSMB5,TALDO1,TEAD1,TGFB2,VEGFA,VIM,ZFC3H1
SPZ1	transcription regulator		1.388	1.25e-05	CDH1,FN1,MAPK3,PROM1,SNAI2,VEGFA,VIM
PD 153035	chemical drug		-0.99	1.25e-05	FOS,HSPA5,ITGA6,KRT13,UPK1A,UPK1B,VEGFA
XDH	enzyme		-0.557	1.28e-05	CCN2,F3,ID3,MUC5AC,PLAU,SERPINE1,SLC2A1,SPP1,VIM
ozone	chemical toxicant		-0.637	1.28e-05	AGR2,F3,FOS,JUNB,MUC5AC,MUC5B,NFE2L2,NFKB1,SPP1
miR-1-3p (and other miRNAs w/seed GGAAUGU)	mature microRNA	Inhibited	-3.687	1.28e-05	AGRN,CNN3,DDX5,EGFR,FSTL1,H3-3A/H3-3B,H3C11,H3C2,ITGB4,LRP1,PDLIM7,PPIB,PTMA,RBM47,SDC4,SRSF9,SSNA1,TAGLN2,TMSB10/TMSB4X,TNS4,TPM1,TPM4
mir-24	microRNA		0.16	1.29e-05	BCL2L11,CCND3,CDK4,CDKN2B,FN1,GATA3,ID2,IFNGR1,SERPINE1,SNAI2,TGFB1
elocalcitol	chemical drug		1.067	1.3e-05	IFNGR1,SPP1,TGFB1,TGFB2
NSRP1	other		-1.994	1.3e-05	CDH1,FN1,TGFBR1,VIM
erlotinib	chemical drug		0.446	1.31e-05	AREG,BAX,BCL2L11,EGR1,F3,FN1,ICAM1,IGFBP7,IL1A,MMP1,OCLN,PDGFB,PLAU,SERPINE1,SNAI2,TSPAN8
palbociclib	chemical drug		0.152	1.33e-05	B2M,DDX60,EGR1,GADD45A,GADD45B,HES1,ID2,IGFBP3,IRS2,JUNB,MDM2,NFKB1,TET2,ZFP36
TFRC	transporter		-0.362	1.33e-05	ADGRG1,BCL2L11,FAM20C,FOS,FTL,GADD45A,HSPA5,ID2,PTN,SLC2A1,TGFB2,TGFBR1,TNFRSF12A,UBE2E1
26s Proteasome	complex		-1.21	1.33e-05	ATP6V0D2,BAX,BCL2L11,BIRC2,BMP2,CTSA,EGFR,EREG,FOXO1,ICAM1,JUNB,MAP1LC3B,NFKB1,PSMB5,PSMB6,SKIL,SOX2,UBE2I,VIM
lovastatin	chemical drug		-0.098	1.33e-05	ADAMTS1,CCN2,CCND3,CDK4,FDFT1,FDPS,GATA3,HMGCS1,IL1A,KLF4,LMNA,PLAT,PTHLH,RHOC,SDC4,SERPINE1,TAGLN2,TFPI,TGFB1
TSH	complex		0.377	1.42e-05	CCND3,CTSS,DAG1,EGR1,FOS,FOXO1,GAPDH,IGFBP3,JUNB,KRT5,SLC2A1,TTF2
FGF7	growth factor		-0.248	1.42e-05	CDK4,DDX5,EGFR,FABP5,FGFR2,IL1A,LPCAT1,NFE2L2,PLAU,S100A10,SERPINE1,TGFB1,VEGFA
CBX7	other		0	1.43e-05	AREG,BMP2,CDH1,CLDN1,CTSS,CYP1B1,PAPPA,SOX2
MAP3K12	kinase		0.707	1.43e-05	ACTG1,RPL27A,RPL37A,RPS2,RPS8,TUBA1A,TUBB,TUBB2A
LUCAT1	other		-0.707	1.43e-05	BAX,CLDN4,FN1,GLRX,GPX2,IER3,ITGB4,SAT1
ethanol	chemical - endogenous mammalian		-0.884	1.51e-05	BAX,CCN2,CLU,CPT1A,EDN1,EGFR,EGR1,FOS,FOSB,GADD45A,GAPDH,GDE1,GNAI2,GNAS,H3C2,HSP90B1,HSPA5,ICAM1,ID1,KLF4,KLF6,MAP1LC3B,MT-CO2,NFE2L2,OCLN,PHLDA2,PLAT,RAB3D,SERPINE1,SGK1,SOX2,TFF3,TGFB1,TGFB2,TIMP1,TSC22D3,TTC3,TUBA1A,UQCRC1
corticosterone	chemical - endogenous mammalian		0.889	1.52e-05	ATP1A1,ATP1B1,CAV1,CCN2,CDK4,CPT1A,CYBA,EDN1,FOS,GAS6,HSPA5,Ifi27,ITGB1,MAPK3,OCLN,SFRP1,SGK1,SHISA5,TIMP1,TSC22D3
H89	chemical drug	Activated	2.695	1.52e-05	AREG,BAX,BMP2,EGFR,EGR1,EREG,FAM3B,FOS,GSTP1,ITPR2,JUNB,MMP1,MUC5AC,NR4A1,ORMDL3,PLAU,RUNX1,SERPINE1,TXN,VEGFA
PKM	kinase	Activated	2.273	1.52e-05	CDH1,EGR1,ENO1,GAPDH,ITGB1,MT-ATP6,MT-CO1,MT-CO2,MT-ND3,PTK2,SLC2A1,SNAI2,TALDO1,TGFBR1
NKX3-1	transcription regulator			1.54e-05	BTG2,CDH1,CTNNB1,ETS1,FOS,IGFBP3,PIK3R1,RUNX1,SDC4,SOX4,TMPRSS2
FUS	transcription regulator			1.54e-05	FLNA,HSP90B1,HSPA4,HSPA5,ICAM1,JPT1,NCL,RPL18,RPS19,RPS3,SLC2A1
GDF9	growth factor		1.584	1.61e-05	CCN2,ID1,ID2,ID3,ITGA6,ITGAV,KITLG,PLAU,SMAD7
ETV6-RUNX1	fusion gene/product	Inhibited	-2.595	1.65e-05	ABLIM1,BMP2,CDC42EP3,CXXC5,CYBA,DLL1,EIF4A1,FABP5,GATA3,ICAM1,ID2,IER3,ITGB1,ITM2C,JAK1,KLF6,LTB,LYN,MDM2,MRPL41,PAK1,PROM1,RPS6,S100A4,SMAD7,SPP1,TGFB1,TPM1,TSC22D3,ZBTB20
CD38	enzyme		1.841	1.66e-05	ASS1,ATP1B1,CISD1,CRELD2,FN1,ICAM1,LFNG,MANF,PDIA6,PDLIM1,PFKP,PYCR1,S100A4,S100A6,SCEL,SLC16A3,SLC2A1,TGFB1,TMEM97,VIM
FOXM1	transcription regulator	Activated	2.044	1.66e-05	CAV1,CDH1,CKS1B,CTNNAL1,CTNNB1,FN1,FOS,GATA3,ITGAV,ITGB1,MMP7,MUC5AC,NFKB1,PDGFA,PROM1,SFRP1,SNAI2,SOX2,VEGFA,VIM
MAPK8	kinase		0.234	1.67e-05	ABCB1,B4GALT5,BAAT,BCL2L11,BMP2,CCN2,CDH1,EGR1,ETS1,FOS,FOXO1,FUS,GADD45A,HMGCS1,KLF6,MMP1,MMP7,MUC5B,PLAU,TSC22D3,ZFP36
salinosporamide A	chemical drug		-0.384	1.76e-05	BAX,BIRC2,CDH1,ICAM1,PEBP1,VEGFA,YY1
cis-urocanic acid	chemical drug		1.732	1.76e-05	ADAMTS1,CLDN1,CRYAB,EGFR,GADD45B,GLRX,IGFBP3
NOX1	enzyme		1.942	1.76e-05	EGFR,EPAS1,F3,NFKB1,PAK1,SMAD7,VEGFA
HMGA2	enzyme		0	1.76e-05	BCL2A1,ID2,MMP1,SCNN1A,SNAI2,SOX2,SPP1
palmitic acid	chemical - endogenous mammalian	Activated	2.353	1.79e-05	ACSL1,ATP5MF,BAX,BCL2L11,CCN2,CTNNB1,CYBA,EEF1A1,FBXO32,FDPS,FN1,FOS,FOXO1,GAPDH,HSP90B1,HSPA5,ICAM1,IRS2,KCNN4,KLF4,MAFB,MAP1LC3B,NFE2L2,NR4A1,SERPINE1,SMAD5,TFRC,TGFB1
IL-1R	group		-0.508	1.83e-05	AREG,EGFR,EREG,ICAM1,IGFBP3,IL1A,MMP1,PLAU,SERPINE1,TIMP1,VEGFA
MAP2K4	kinase		0.113	1.83e-05	EGFR,FLNA,FOS,GADD45A,MDM2,MMP1,MUC5B,PAK1,PLAU,TGFB1,TUBB2A
ciprofloxacin	chemical drug		0.12	1.84e-05	ACO2,ACSL5,ACTN1,CD47,CTSA,DNAJC3,GUSB,ICAM1,ITM2C,LRPAP1,MYOF,RAB11FIP1,RPL10A,RPL7A,SPP1,VIM
SP110	transcription regulator	Inhibited	-2.357	1.84e-05	CD74,CDKN2B,CLU,ETS1,F3,FUS,IFITM3,ING1,ITGAV,ITGB1,LMNA,LY96,MYH9,PERP,SMARCA4,SOX4,TCF3,TIMP1
ritonavir	chemical drug		0.277	1.84e-05	ABCB1,ALAS1,BMP1,CD59,CRYAB,CTNNAL1,EIF5,EPHA1,FDFT1,FDPS,HMGB3,ICAM1,KITLG,LAMA3,SEPTIN7,TSC22D3,VEGFA,WNT5B
dimethylnitrosamine	chemical toxicant		1.105	1.85e-05	CDH1,COL4A1,ICAM1,MAPK3,NFE2L2,NR4A1,RAB13,TGFB1,TIMP1,VIM
miR-7a-5p (and other miRNAs w/seed GGAAGAC)	mature microRNA		-0.784	1.88e-05	EGFR,FOS,IRS2,KLF4,PAK1,SLC3A2,SNAI2,VIM
LAMP2	enzyme	Activated	2.26	1.88e-05	COL4A5,COX6B1,FN1,IGF2R,ITGA6,ITGAV,ITGB4,LAMC1
Raf	group		-1.432	1.93e-05	AREG,BCL2L11,EDN1,EGR1,ETV1,FOS,ID2,IER3,PHLDA2,RND3,SLC20A1,TAGLN
CXCR4	G-protein coupled receptor		1.474	1.93e-05	CDH1,CTNNB1,EGFR,EGR1,F3,ID1,ID2,IGFBP7,JUNB,TFF1,VEGFA,ZBTB16
ILF3	transcription regulator		-1.209	1.96e-05	ACTG1,CAPG,EGFR,FABP5,FDPS,FOS,ID2,ILF2,MAFB,PLAU,POLR2E,PTGER4,SLC3A2,TNFRSF12A
GNB1	enzyme			2.02e-05	FOSB,IER3,JAG2,MAFB,NFKB1,NR4A1,PLAU,PTGER4,TSC22D3
thalidomide	chemical drug		-0.478	2.02e-05	CAV1,FOS,GADD45B,ICAM1,NRP2,PDGFB,SERPINE1,TGFB1,VEGFA
ID3	transcription regulator		-0.354	2.08e-05	ADGRG1,BCL2L11,BTG2,ETS2,FOXO1,GADD45B,ICAM1,ID3,IFNGR1,IFNGR2,KLF6,KLF7,LTB,NFAT5,NR4A1,PAWR,PIK3R1,PTPN14,SMAD7,SMARCC1,SOX4,ZBTB16
CPT1B	enzyme	Activated	3.101	2.15e-05	ACADVL,ACSL1,ATP5ME,ATP5MG,COX6B1,DBI,EPAS1,FOXO1,HADH,IRS2,MAPK3,NDUFA1,NDUFA3,NDUFA4,NDUFA7,NDUFB2,NDUFC1,PIK3R1,RPS6,UQCR10,UQCRB,UQCRHL,UQCRQ
POU5F1	transcription regulator		1.52	2.16e-05	BAX,BCL2A1,BCL2L11,BIRC2,BMP2,BTG1,CDH1,CLDN7,CTNNB1,CTSA,DSP,DUSP5,ENO1,GADD45A,GATA3,ID3,IER5L,KLF4,PFKP,PMEPA1,PROM1,PYCARD,REST,SMAD7,SNAI2,SOX2,SPP1,TEAD1,TET2,TGFB1,TGFB2,TNFRSF19,VEGFA,VIM,WLS
LRP6	transmembrane receptor		0.677	2.16e-05	ALDH1A1,CAV1,CCN2,CTNNB1,FOS,GATA3,IL1A,MMP7,SPP1,TGFB1,VIM
ZAP70	kinase	Activated	2.111	2.16e-05	ALAS1,BCL2L11,COL4A5,CYBA,ETFA,HSP90AA1,RBM3,SNRNP70,SRP14,TRA2A,TSC22D3
anisomycin	chemical - endogenous non-mammalian		-1.572	2.16e-05	ABCB1,EGR1,FOS,HSPA5,JUNB,NR4A1,PLAU,SERPINE1,SKIL,SPP1,VEGFA
TWIST2	transcription regulator		0.376	2.24e-05	CDH1,CTNNB1,DUSP5,FN1,HSPA5,KLF6,SNAI2,SOX2,TGFB1,VIM
testosterone propionate	chemical drug		-1.36	2.24e-05	CALR,Ceacam10,CLTB,CLU,FBXO32,FDPS,PARM1,PSCA,TFF3,TGFB1
selumetinib	chemical drug		0.498	2.25e-05	BCL2L11,EPHA4,FGFR2,FOS,FOSB,FRK,ITGA2,JAK1,JUNB,LAMB3,LYN,SLC2A1
sodium arsenite	chemical drug		0.692	2.25e-05	BAX,EGR1,ENO1,EPAS1,FOS,GADD45A,GADD45B,GSS,HSPA4,NFE2L2,TFF1,VEGFA
TP53INP1	other		-0.346	2.31e-05	BAX,CDH1,MDM2,SPARC,VIM
TP53BP2	other		-0.37	2.31e-05	BAX,CCN2,CDH1,CTNNB1,VIM
NEK2	kinase		1.432	2.31e-05	CDH1,CDK4,GADD45A,RBFOX2,SPAG9
glucocorticoid	chemical drug		1.086	2.34e-05	BAX,BCL2L11,CCN2,CCND3,CD74,CDK4,CLU,EDN1,EGFR,FN1,GABRP,HRAS,ICAM1,IGFBP3,IL1A,KRT5,ODC1,PIGR,PLAT,PTHLH,SCNN1A,SERPINE1,SGK1,SPP1,TGFB1,TGFB2,TSC22D3,VEGFA,ZBTB16
androgen	chemical drug		0.198	2.34e-05	AGR2,BTG2,CALR,CCND3,COL12A1,CTNNB1,ETS1,FGFR2,FLNA,FOS,IGFBP2,KLF5,NR4A1,PIK3R1,PSCA,RUNX1,SDC4,SOX4,TMPRSS2,YBX1
BMPR2	kinase		0.651	2.44e-05	CTNNB1,EPHA4,FN1,ICAM1,ID1,ID2,JAG2,SPP1
VTN	other	Activated	2.6	2.44e-05	BHLHE40,F3,ITGB1,MMP1,PLAU,S100A10,SERPINE1,SFN
carbenoxolone	chemical toxicant		1.028	2.44e-05	BAX,BCL2L11,CCN2,CYBA,DEPP1,MUC5AC,SPP1,TIMP1
pilocarpine	chemical drug		-1.133	2.44e-05	CTNNB1,EDN1,FOS,FOSB,GUSB,HOMER3,JUNB,SFRP1
Fibrin	complex		-0.447	2.45e-05	CDH1,F3,FN1,ICAM1,PLAU,SERPINE1,TAGLN
ETS	group			2.45e-05	EGR1,FOS,HPGD,ICAM1,LTB,SERPINE1,TIMP1
FAM3B	cytokine			2.45e-05	CAV1,FN1,IER3,IGFBP3,KRT19,PTN,SPARC
SEMA7A	transmembrane receptor		1.134	2.45e-05	BAX,CCN2,CTSS,EGR1,FN1,TGFB1,TIMP1
HTATIP2	transcription regulator		-0.152	2.45e-05	CDH1,EGFR,FOS,SOX2,SPARC,SPP1,VEGFA
BMP15	growth factor		0.544	2.45e-05	AREG,EREG,ID1,ID2,ID3,PAPPA,SMAD7
MPZ	other			2.45e-05	DNAJC3,FDFT1,HMGCS1,HSPA5,ID2,SOX2,SOX4
entinostat	chemical drug		0.546	2.47e-05	ADAMTS5,BAX,BCL2L11,CDH1,EGFR,IGFBP3,MMP1,NFE2L2,SERPINE1,SNAI2,TNFRSF19,TXN,VEGFA
GSKJ4	chemical reagent	Activated	3.606	2.47e-05	ATP5MF,MT-ATP6,MT-CO1,MT-CO2,MT-CO3,MT-CYB,MT-ND1,MT-ND2,MT-ND3,MT-ND4,NDUFA7,TIMM13,UQCRQ
Nos	group		-0.115	2.47e-05	CD59,CDH1,EGR1,FOS,TIMP1,VEGFA
PDGF (family)	group	Activated	2.4	2.47e-05	CALR,EEF1B2,FN1,P4HB,PDIA3,VIM
TGFBR3	kinase		-1.475	2.47e-05	ALDH1A1,BAX,CDH1,FN1,SERPINE1,SNAI2
Smad2/3/4	group	Activated	2.425	2.47e-05	CCN2,CDKN2B,ID1,SERPINE1,SNAI2,TIMP1
1,1-bis(3'-indolyl)-1-(4-hydroxyphenyl)methane	chemical reagent		-1.751	2.47e-05	BAX,CCN2,EGFR,FN1,NR4A1,SNAI2
N1,N11-diethylnorspermine	chemical drug		1.104	2.47e-05	MT-CO1,MT-CO2,MT-ND3,MT-ND4,MT-ND4L,SAT1
mannose	chemical - endogenous mammalian	Inhibited	-2.449	2.47e-05	FOS,HSP90B1,HSPA5,ICAM1,NR4A1,PDIA3
SIGLEC8	transmembrane receptor		-1.463	2.51e-05	ATP5MJ,ATP5MK,BAX,BCL2A1,FTL,POLR2L,RPS27L,SCAND1,UQCRQ
RARG	ligand-dependent nuclear receptor		1.599	2.52e-05	AREG,BMP2,CCN2,COL4A1,CRYAB,DHRS3,EGR1,FOS,KLF4,KRT5,LAMB1,MAFB,SOX2,TFF1
GSK3B	kinase		1.214	2.53e-05	BAX,BCL2A1,BIRC2,CCND3,CTNNB1,DLL1,FOS,IRS2,LAMB1,MAP4,MMP1,NFKBIZ,OCLN,SERPINE1,SNAI2,SPP1,TP63
3-methyladenine	chemical toxicant		1.169	2.55e-05	ADAMTS5,AGR2,ALDH1A1,BAX,HSP90B1,HSPA5,MAP1LC3B,S100A10,SOX2,TGFB1,VIM
deoxycholate	chemical - endogenous mammalian		-0.997	2.55e-05	BAX,CAV1,CDH1,EGR1,GLS,HPGD,HSPA5,NR4A1,PLAU,SLC2A1,TP63
NRF1	transcription regulator		-0.19	2.6e-05	ALAS1,ATP1A1,ATP1B1,CD47,CDH1,CLDN1,COX5B,COX6B1,IL1A,PSMB7,SNAI2,VIM
miR-21-5p (and other miRNAs w/seed AGCUUAU)	mature microRNA	Inhibited	-2.295	2.6e-05	BMPR2,BTG2,JAG1,MARCKS,NFKB1,PIK3R1,SESN1,SMAD7,SMARCA4,TAGLN,TGFB2,TPM1
CUX1	transcription regulator			2.6e-05	CDH1,EGFR,FLNA,LIMA1,LTF,MARCKS,NDUFA1,OCLN,PNN,PTK2,SNAI2,VIM
miR-125b-5p (and other miRNAs w/seed CCCUGAG)	mature microRNA	Inhibited	-2.285	2.74e-05	ADAMTS1,BAX,GSS,H3-3A/H3-3B,ID1,ID2,ID3,IGFBP3,KRT19,PERP,PIGR,PROM1,SH3BP4,TSPAN8,UBE2I
STAT6	transcription regulator		0.072	2.82e-05	ABLIM1,ACSL1,AKAP13,AREG,ASS1,BAX,BIRC2,CPT1A,CTSS,DUOX2,EGR1,EXT1,FN1,FSCN1,GADD45B,GATA3,HNRNPH3,IFITM3,IGF2R,IL1A,IRS2,JAG1,LTB,LY6D,MUC5AC,NEDD9,PARM1,PDGFA,PSMB6,RAD50,RNF213,S100A10,SELENBP1,SERPINE1,TFF3,TGFB1,TIMP1,VIM,ZFP36
SREBF2	transcription regulator		-0.477	2.85e-05	ACSL1,AREG,CCN2,DBI,FABP5,FDFT1,FDPS,HMGCS1,ICAM1,IDH1,IRS2,LRP1,TFF3,TMEM97
valsartan	chemical drug		-0.639	3e-05	CTSS,CYBA,EDN1,F3,FN1,FOS,ICAM1,SERPINE1,SPP1,TGFB1,TIMP1
miR-9-5p (and other miRNAs w/seed CUUUGGU)	mature microRNA		-0.522	3.01e-05	CDH1,CPT1A,FN1,FOXO1,HSP90AA1,JAK1,NDUFB2,NDUFC1,NFKB1,REST,UQCRC1,ZFP36
PCGF2	transcription regulator		-0.633	3.11e-05	CDH1,CDK4,CTNNB1,FN1,GATA3,HES1,JAG1,NFKB1,VIM
plerixafor	chemical drug		1.731	3.11e-05	CCN2,EDN1,GPX1,KITLG,KLF4,MMP1,NFE2L2,SOX2,TGFB1
paraquat	chemical toxicant		0.809	3.13e-05	BAX,CCN2,EDN1,FN1,GPX1,GSTP1,KIAA1217,KLF6,LAMC2,MMP1,NFAT5,NR4A1,TGFB1,TIMP1,TXN,VEGFA
SRSF1	other		0.46	3.14e-05	CDH1,FN1,HNRNPH1,KLF6,LMNA,SRSF6,VEGFA,VIM
NCOA4	transcription regulator		0	3.14e-05	CCN2,CDH1,CLDN7,FABP5,FGFR2,FTL,JAG1,TFF1
MDM2	transcription regulator		-0.514	3.21e-05	BAX,CDK4,DDX5,ETS1,FBXW7,H2AC18/H2AC19,MDM2,NDUFA1,RABAC1,SERPINE1,SFN,SNAI2,TIMP1,TP63
TEAD2	transcription regulator		1.265	3.23e-05	CCN2,EDN1,FJX1,NFKBIZ,NUAK1,SH3BP4,TAGLN,TP63,TPM1,TRNP1
hydrocortisone	chemical - endogenous mammalian		-0.666	3.3e-05	ACO1,BMPR2,CCN2,CCND3,DDX17,FN1,GADD45B,GNAS,ICAM1,IGF2R,IGFBP3,IGFBP7,ITGA2,PLAT,SERPINE1,SFRP1,TSC22D3,TUBB,VIM
wood smoke particle	chemical reagent		0.378	3.33e-05	CCN2,CYP1B1,EGR1,IL1A,MYH9,TAGLN,TIPARP
UBA1	enzyme	Inhibited	-2.611	3.33e-05	BIRC2,HSP90B1,HSPA5,HSPB1,TAGLN,TAGLN2,VIM
RLN2	other		-1.4	3.33e-05	FOS,MMP1,PYCARD,TGFB1,TGFB2,TIMP1,VEGFA
TGFB1I1	transcription regulator		0.226	3.33e-05	FN1,FOS,ID1,KLF4,KRT19,SERPINE1,SMAD7
CSNK2A1	kinase		1.195	3.33e-05	CDH1,FN1,ITGB4,SNAI2,TP63,VIM,ZFP36
diosgenin	chemical - endogenous non-mammalian		1.195	3.33e-05	BAX,EDN1,F3,HMGCS1,MDM2,SERPINE1,VEGFA
Alpha catenin	group		-0.873	3.47e-05	ADAMTS1,ADAMTS5,AREG,EREG,FSTL1,IGFBP2,IGFBP7,LYN,NFKBIZ,PLAU,RHOC,SGK1,TIMP1,TNFRSF12A,TSPAN8,VIM
berberine	chemical drug		-1.883	3.47e-05	BAX,BIRC2,BSG,CDK4,CPT1A,FN1,GLS,ICAM1,ID1,MDM2,MMP1,SAT1,TGFB1,TIMP1,VEGFA,VIM
MSTN	growth factor		0.973	3.47e-05	BMP2,FBXO32,FN1,FOS,IGFBP3,MAP1LC3B,SERPINH1,SLC2A1,SPP1,TGFB1,VEGFA,VIM
RXRB	ligand-dependent nuclear receptor			3.47e-05	ACSL1,ALDH1A1,CRYAB,CTSS,FSTL1,GAS6,IL1A,PDGFA,PDGFB,S100A4,SPP1,TFF1
PTGES	enzyme			3.52e-05	CCN2,CDH1,CYBA,EGR1,ITGA6,ITGB4,PTMA,RPS19,RPS3A,SERPINE1,VIM
TNFSF13B	cytokine		-0.639	3.55e-05	ASS1,BAX,BCL2A1,BCL2L11,C2,CD74,CDK4,CTSS,DUSP5,F3,FOXO1,GAS6,HPGD,ICAM1,ID1,MALT1,SPP1,TNFRSF12A
aspirin	chemical drug		-1.141	3.56e-05	CAV1,CDKN2B,CX3CL1,EFNA1,HPGD,ICAM1,IER3,IGFBP2,IGFBP3,IL1A,ITGA2,ITGA6,KITLG,LAMA3,MMP1,OCLN,RHOC,SOX4,TFF2,TGFB1
NKX2-3	transcription regulator		1.89	3.59e-05	ACO1,BMP2,BMPR2,BTG1,CRYAB,CX3CL1,DDX60,EDN1,EIF4B,H2AC18/H2AC19,HNRNPA0,KLF4,MMP7,PAWR,RNF213,RPS29,SAMD9L,SMAD7,SOX2,TCIM,TFF3,TIPARP,TTC3
MAPK7	kinase		-0.391	3.65e-05	ADAMTS1,BCL2A1,EDN1,FDPS,HMGCS1,ID1,IL1A,KLF4,NR4A1,PLAT,TP63,VEGFA,VIM
gemcitabine	chemical drug		-1.286	3.65e-05	ABCB1,AREG,BTG2,CD47,CDH1,CPT1A,EGR1,MDK,MDM2,PEBP1,SLC28A3,VEGFA,VIM
desoxycorticosterone	chemical - endogenous mammalian	Activated	2.2	3.69e-05	CCN2,CYBA,FOS,SERPINE1,SPP1,TGFB1
bevacizumab	biologic drug	Inhibited	-2.449	3.69e-05	CDH1,EGFR,FN1,SNAI2,VEGFA,VIM
Foxo	group		1.264	3.69e-05	ABCB1,BCL2L11,CDKN2B,FBXO32,GADD45A,PAK1
SERPINC1	enzyme		-0.896	3.69e-05	BCL2A1,CDKN2B,F3,IL1A,MAPK3,MMP7
DNAJB6	transcription regulator	Inhibited	-2.412	3.69e-05	CTNNB1,NPM1,SNAI2,SPARC,SPP1,VIM
CCAT2	other		0.64	3.69e-05	BAX,CDH1,GLS,MMP7,TGFB1,VIM
bombesin	chemical - endogenous mammalian		0.816	3.69e-05	GRB10,IGFBP3,PMEPA1,SRSF5,TMPRSS2,ZBTB16
glutamyl-Se-methylselenocysteine	chemical - endogenous mammalian		0.816	3.69e-05	ATP1A1,CLU,EGR1,GNAI2,GSTP1,ID1
ethidium	chemical drug			3.69e-05	CCN2,CCND3,MMP1,PLAU,SERPINE1,TIMP1
SUZ12	enzyme		1.934	3.74e-05	CALU,CDH1,EPHA1,FBXO32,HSD17B11,IGFBP3,KDM5B,KLF4,LAMB3,LAMC2,MMP7,PLAU,RAN,RBMS1,SLC25A3,SMARCA4,TGFB1
MALSU1	other	Inhibited	-2	3.78e-05	MT-CO1,MT-CO2,MT-ND1,MT-ND4
norethindrone acetate	chemical drug			3.78e-05	F3,PLAT,SERPINE1,TFPI
LINC00842	other		1.982	3.78e-05	CDH1,FN1,SERPINE1,VIM
RNF111	enzyme		1.98	3.78e-05	CDKN2B,PMEPA1,SERPINE1,SMAD7
RAB7A	enzyme			3.78e-05	EGR1,FOS,RPS6,VIM
AQP5	transporter		-1.98	3.78e-05	CLDN7,MUC5AC,MUC5B,OCLN
POLRMT	enzyme			3.78e-05	MT-ATP6,MT-CO1,MT-CYB,MT-ND1
NET1	other		-1.982	3.78e-05	FN1,ITGB1,SERPINE1,SNAI2
CXXC4	other		-1.091	3.78e-05	EPHB2,MMP7,SPARC,TET2
6,7-dinitroquinoxaline-2,3-dione	chemical reagent		-0.577	3.78e-05	EGR1,FOS,FOSB,JUNB
PDPK1	kinase	Inhibited	-2.357	3.81e-05	CAV1,CD47,FOXO1,PDGFA,PFKP,PROM1,RAB11A,SERPINE1,SOX2
DACH1	transcription regulator		1.977	3.81e-05	EGR1,FOS,ID1,IGFBP3,KLF4,PLAT,SERPINE1,SOX2,TGFB1
carbamylcholine	chemical drug		-1.745	3.81e-05	BTG2,ECE1,EGFR,EGR1,FOS,ITPR2,NR4A1,PTHLH,VEGFA
ARNT2	transcription regulator	Activated	2.132	3.83e-05	CDH3,COL12A1,CYBA,DLL1,EGFR,EGR1,ICAM1,KRT5,LAMB3,LTF,MTPN,NDUFA1,NUDC,OAZ1,PFN1,SELENBP1,SLC2A1,TCF7L1,TSC22D3,UBA1,VEGFA,ZFP36L1
PSMB11	peptidase		1.538	3.84e-05	CAV1,CLDN4,CLDN7,CTSS,CXCL17,GADD45A,GADD45B,MT-ATP6,MT-CO1,MT-CO3,MT-ND1,MT-ND2,NR4A1,OCLN,TGFB2,TNFRSF12A
TEAD3	transcription regulator		1	3.86e-05	CCN2,EDN1,FJX1,NFKBIZ,NUAK1,SH3BP4,TAGLN,TP63,TPM1,TRNP1
SB 216763	chemical drug		0.353	3.86e-05	BHLHE40,CCN2,CTNNB1,FOSB,FSCN1,NR4A1,PLAU,RND3,SOX2,TAGLN
carrageenan	chemical drug		-0.361	3.86e-05	EGR1,FOS,FOSB,GRB10,ICAM1,JUNB,NFKB1,RPS6,SELENOP,VEGFA
fenofibrate	chemical drug		-1.233	3.88e-05	ACADVL,ACSL1,ACSL5,BCL2L11,CLU,CPT1A,DBI,EDN1,EGFR,FBXO32,GADD45A,GAPDH,GOT2,GPX2,HSPA5,ICAM1,ID2,JAG2,LY6D,NFKB1,PPIC,RBFOX2,SERPINE1,TGFB1,TIAM1,TIMP1
sulindac sulfide	chemical drug		-0.778	3.99e-05	CCN2,CYP1B1,EGR1,GADD45A,HSPA5,KRT19,MMP1,MMP7,PIK3R1,PLAU,PRSS23,RERE
SFLLRN (PAR1-activator)	chemical reagent		-0.378	3.99e-05	GAPDH,HSPA5,HSPB1,MYL9,NT5C,PDLIM1,PEBP1,TAGLN2
bee venom	chemical - endogenous non-mammalian		-0.378	4.06e-05	AREG,EHD1,ETS2,FOSB,GADD45A,HSPB1,ICAM1,ITGAV,JUNB,KLF4,MYH9,SPAG9,TSC22D1,YBX3
PRMT1	enzyme		1.411	4.06e-05	CDH1,CLDN1,CTNNB1,EGFR,FN1,FTL,HSP90AA1,KLF4,PRDX3,SERPINE1,SMAD7,SNAI2,TFF1,VIM
DGCR5	other		-1.172	4.09e-05	CDH1,CTNNB1,EGFR,FN1,VIM
DAB2IP	other		-0.675	4.09e-05	CDH1,CLU,EGR1,EPAS1,VIM
LIMA1	other			4.09e-05	CDH1,ID2,KRT8,MMP7,VIM
LRPPRC	other		-0.447	4.09e-05	MT-ATP6,MT-CO1,MT-ND1,MT-ND2,MT-ND3
GPX4	enzyme		-0.555	4.09e-05	MMP1,PDIA3,PDIA6,PRDX3,TXN
seocalcitol	chemical drug		0.847	4.11e-05	AREG,CEACAM1,CKS1B,GADD45A,KRT4,LRP1,NINJ1,PDLIM7,SGK1,TMPRSS2,VEGFA
Histone h4	group			4.24e-05	ABCB1,CCND3,CDK4,FOS,GADD45B,GSTP1,HES1,ICAM1,IL1A,KALRN,KDM5B,RPL10A,RPS6,SFRP1,SPP1,TAGLN,TFF1,TGFBR1
ADCYAP1	other		-0.223	4.38e-05	ACTN1,BTG2,CNN3,EGR1,FGFR2,FOS,FST,GALNT7,GATA3,ID3,IER3,KCNN4,KRT8,LRPAP1,PSMB7,QKI,RPSA,S100A10,SLC2A1,SPARC,TGFB2,TGFBI,TMSB10/TMSB4X,TSC22D1
ZBTB18	transcription regulator	Inhibited	-2.415	4.47e-05	COL4A1,FST,IGFBP3,LAMC2,PIK3R1,SERPINH1,SNAI2
PD184352	chemical drug	Activated	2.426	4.47e-05	BCL2L11,EGR1,FOS,HSPA5,MMP1,NR4A1,PPP1R14B
HDAC3	transcription regulator		1.082	4.55e-05	BMP2,CDH1,EGFR,ELOVL5,FOS,ICAM1,MUC4,SERPINE1,SMAD7,SPP1,TAGLN,TFF1,TNNI2,VIM
CLPP	peptidase	Inhibited	-2.309	4.58e-05	ACADVL,ACO2,ACSL1,ALAS1,ENO1,ETFA,GAPDH,HADH,MDH2,PRDX3,TALDO1,UQCRC1
ADAM12	peptidase		1.113	4.58e-05	CCN2,COL4A5,CX3CL1,EGFR,GAS6,IGFBP3,JUNB,LAMA5,LAMB3,PARM1,SERPINE1,TGFBI
SPHK1	kinase		1.744	4.58e-05	BCL2L11,BIRC2,CCN2,EGR1,FN1,ICAM1,SERPINE1,SLC2A1,TAGLN,TIMP1
RAD21	transcription regulator		-1.673	4.58e-05	ATP1B1,BMPR2,FAT1,IRS2,KLF5,SNAI2,SOX4,TFF2,TGFB1,VIM
TLR4	transmembrane receptor		0.957	4.6e-05	AREG,BAX,BMP2,CDH1,CFB,DUOX2,EDN1,EFNA1,EREG,F3,FBXO32,FOS,HNRNPU,HSPA5,HTRA1,ICAM1,IFITM3,IL1A,JAG1,MMP1,MUC5AC,NFKB1,NFKBIZ,NR4A1,ORMDL3,PAK1,PDPN,PLAT,RUNX1,SLC2A1,SPP1,TFRC,TGFB1,TPM1,TSC22D1
DUSP1	phosphatase	Activated	2.261	4.63e-05	BMP2,CFB,DDX60,EGFR,ICAM1,IER3,IFITM3,IL1A,LTF,MMP1,MUC5AC,PDGFA,PDGFB,PIK3R1,PLAT,SERPINE1,TGFB2,ZFP36
retinoid	chemical drug		-0.419	4.65e-05	CEACAM1,EDN1,IGFBP3,ITGA6,LIMA1,MUC5AC,TGFB1,TGFBI,VEGFA
homocysteine	chemical - endogenous mammalian		1.79	4.72e-05	BAX,CLU,EEF1A1,EEF1D,ELOVL5,F3,FDPS,GADD45A,HSPA5,ID1,MT-CO3,SNAI2,TIMP1,VEGFA,YY1
geldanamycin	chemical drug		1.277	4.75e-05	BAX,BSG,CCND3,CDK4,CLU,DBNDD2,EEF1A1,EGFR,FAT1,FUS,GSTP1,HRAS,HSP90AA1,HSP90B1,HSPA5,IGF2R,IRS2,ITGB1,MDM2,NFKB1,NPM1,NUDC,PAK1,PFN1,RAB5A,SDCBP,SPINT2
CD247	transmembrane receptor		1.508	4.78e-05	ALAS1,COL4A5,CYBA,EIF2S2,ETFA,HSP90AA1,NKTR,RBM3,SNRNP70,SRP14,TRA2A
PLN	transporter			4.78e-05	ATP1A1,CALU,DLL1,ENO1,GNAI2,HES1,HRAS,HSP90B1,ITGB1,RACK1,VIM
methapyrilene	chemical drug	Activated	2	4.95e-05	ACTG1,ASS1,BTG2,CPT1A,CTSS,DBI,EEF1A1,GADD45A,GSS,HSPA5,ITGB1,ODC1,RPS8,RPS9,SELENOP,SLC3A2,TUBB
melatonin	chemical - endogenous mammalian		-0.704	5.03e-05	BAX,BMP2,CTNNB1,ECE1,EDN1,FOS,HPGD,ICAM1,IGFBP3,IRS2,JUNB,KRT19,MAP1LC3B,NFE2L2,PLAT,PRMT1,SPARC,SPP1,VIM
FHIT	enzyme		-1.385	5.04e-05	FBXW7,RAB11A,RAB5A,RABAC1,RAN,RHOC,SNAI2,VIM
LAMA4	enzyme	Inhibited	-2.104	5.1e-05	CAV1,EGFR,FN1,IDH1,ITGAV,ITGB1,ITGB5,JAG1,KITLG,LAMA5,LAMB1,LAMC1,SPP1,VEGFA
ATP	chemical - endogenous mammalian		-0.545	5.17e-05	BAX,BCL2L11,CDH1,CLDN1,F3,FLNA,FOS,FOXO1,ICAM1,MMP1,MUC5AC,NR4A1,PYCARD,SAT1,SERPINE1,TXN
Ren2	peptidase		1.934	5.34e-05	CYBA,GNAI2,MT-CO1,SPP1,TIMP1,VEGFA
Sox2ot	other		-0.311	5.34e-05	ALDH1A1,CDH1,PROM1,SOX2,TGFB1,VIM
FZD8	G-protein coupled receptor		-0.362	5.34e-05	BMP2,CCN2,CDH1,CTNNB1,FN1,VIM
CCN4	other	Activated	2.395	5.34e-05	CDH1,COL4A1,CTNNB1,FN1,MMP1,TGFBR1
APOC1	transporter		1.727	5.34e-05	CDH1,FSCN1,HSP90AA1,MMP7,SNAI2,TIMP1
MAP3K1	kinase		0.552	5.42e-05	BIRC2,COL4A1,EGR1,FOS,HSPB1,MUC4,PLAU,SERPINE1,TGFB1,TIMP1
BAX	transporter		-0.426	5.42e-05	BAX,BCL2L11,BIRC2,CTSS,ETV1,Ifitm1,IFITM2,JAK1,PDIA6,TIMP1
salirasib	chemical drug		-1.929	5.42e-05	BHLHE40,HRAS,NCL,OCLN,PLAT,PLAU,PLOD2,SERPINE1,SLC2A1,VEGFA
GATA6	transcription regulator		0.132	5.5e-05	ABCB1,ACO1,BMPR2,CAV1,COL4A1,DCBLD2,EDN1,HES1,HYAL1,KDM5B,KRT7,MYH9,NDUFA1,NDUFA3,NFIA,NTF4,SOX2,SPARC,STARD13,TAGLN,TGFB1,TGFB2
F2RL1	G-protein coupled receptor		0.864	5.7e-05	AGR2,AREG,CAV1,CCN2,F3,FAM210B,FOS,FST,IL1A,ITGB4,KITLG,PAPPA,TGFBR1,VEGFA
LGALS3	other		-0.332	5.81e-05	ABCB1,BAX,COL4A1,CTNNB1,FN1,FSCN1,ICAM1,ITGA6,ITGAV,ITGB1,KRT19,MUC1,MUC5AC,SPP1,TGFB1
IGFBP5	other		1.901	5.9e-05	BAX,BHLHE40,EGR1,F3,LAMC1,SERPINE1,SFN
TCF12	transcription regulator		1.273	5.94e-05	CDH1,CDKN2B,ETS1,FN1,FOXO1,GATA3,ID2,ID3,KLF6,KLF7,LDLRAD4,LY6D,PPIA,RPS3A,SMARCC1,VEGFA,ZBTB16
UCHL1	peptidase		-0.024	5.98e-05	Eif2s3y,GABARAPL1,GOLM1,HSPA5,LPP,PRSS23,PSMB5,RAD50,RPL7,RPS6,SERPINE1,VWA5A
Hif1	complex		0.799	5.98e-05	CDH1,EDN1,ENO1,FN1,PPP5C,S100A4,SERPINE1,SLC16A3,SLC2A1,TFF3,TFRC,VEGFA
CBFB	transcription regulator		1.841	5.99e-05	ARL4C,BCL2L11,CDH1,DSP,HTRA1,ICAM1,ITGB6,OCLN,PTGER4,RUNX1,SNAI2,SPP1,TGFBR1
FOSL1	transcription regulator		0.251	5.99e-05	EDN1,EGR1,EHD1,FOS,FOSB,HPGD,ITGB4,JUNB,MMP1,PLAU,SERPINE1,SNAI2,SPARC
DRD2	G-protein coupled receptor		1.32	5.99e-05	BAX,CRYAB,FOS,FOSB,IGF2R,IGFBP3,ITGB6,LTB,NFKB1,PMEPA1,SERPINE1,TGFB1,VEGFA
diethylnitrosamine	chemical toxicant		0.853	6e-05	BAAT,BCL2L11,BIRC2,CTNNB1,ETS2,GSTP1,IGFBP2,IL1A,KRT8,LAMC2,LY6D,NFE2L2,NFKB1,PROM1,SELENBP1,TGFB1,TIMP1,VEGFA
CREBBP	transcription regulator		-1.188	6.14e-05	ALAS1,B2M,CAPG,CCND3,CD59,CDC42EP3,CDH1,CNN3,CRIM1,DHRS3,EGFR,EGR1,EVL,FDPS,FOS,FOSB,FRMD4B,GNAS,GRIN3B,HMGCS1,ITGA6,MDM2,NFE2L2,NR4A1,PLEKHA1,SDC4,STOM,TAGLN,TFF1,TIPARP,TMPRSS2,TULP4,VEGFA,WNT5B
RYR1	ion channel			6.3e-05	ACADVL,ACSL1,ETFA,GAPDH,MT-CO1,MT-CO2,MT-ND1,TIMM29
AS1842856	chemical reagent		-0.213	6.3e-05	BCL2L11,FBXO32,FOXO1,ICAM1,MMP1,NFKB1,OCLN,PLAU
SU6656	chemical toxicant		-0.816	6.3e-05	CCN2,EGR1,ETS2,IER3,JUNB,KRT8,VEGFA,ZFP36L1
PTPRR	phosphatase		-1.604	6.37e-05	BTG2,DHRS3,ETS1,FLNA,FOS,HRAS,IFITM2,ITGB4,KRT8,LRP1,MYH9,PBXIP1,TMEM132A,UQCRC1
TSC1	other		-1.45	6.37e-05	ATP6AP2,ATP6V0B,BAX,CCN2,CRYAB,CTNNB1,FLNA,FOXO1,GLRX,GPX2,IRS2,NPM1,PLAU,RPS6
SATB2	transcription regulator		-0.736	6.39e-05	BAX,CDH3,CDH6,CX3CL1,KRT8,LIMA1,MDM2,MRPL41,PERP,SPP1
SFRP1	transmembrane receptor		-1.58	6.39e-05	BAX,CDH1,CTNNB1,FN1,GATA3,MMP1,SERPINE1,SFRP1,TGFB2,VIM
mir-183	microRNA		-0.412	6.39e-05	CDH1,DDX60,EGR1,FN1,ITGB1,KLF4,LRP1,TAOK1,TCF3,VIM
SAFB	other		1.667	6.39e-05	B2M,CD74,CDH1,CX3CL1,EIF4B,FOS,LTB,NEDD9,TCIM,TFF1
dactolisib	chemical drug		-1.286	6.41e-05	BCL2L11,BPGM,CDH1,ENO1,GAPDH,IGFBP3,MAP1LC3B,P4HA2,PLOD2,RPS6,SLC16A3
alitretinoin	chemical drug		-0.991	6.42e-05	BCL2A1,CCND3,CDK4,CTNNB1,FN1,FOS,HMGCS1,IFNGR1,KLF5,LTF,MMP1,MUC1,PLAU,SPP1,TGFB1,TGFB2,TGFBR1,VIM,WNT5B
GRN	growth factor		-1.332	6.43e-05	ADAMTS5,B2M,CD74,CD81,CLU,CTNNB1,CTSS,CYBA,GAS6,GUSB,ICAM1,SPP1,TGFB1,TGFBR1,VEGFA
ibrutinib	chemical drug		-1.213	6.5e-05	CDKN2B,COX6B1,CTNNB1,DHRS3,ENO1,EPAS1,GAPDH,GLS,GZMA,HES1,IFITM3,ITGB1,NDUFB2,NPM1,ODC1,RPS6,TMEM97
INTS11	enzyme			6.65e-05	EGR1,FOSB,NR4A1
2-(3-chlorophenylamino)phenylacetic acid	chemical drug			6.65e-05	COL4A1,FN1,TGFB1
defibrotide	biologic drug			6.65e-05	F3,PLAT,SERPINE1
riociguat	chemical drug			6.65e-05	SERPINE1,SPP1,TIMP1
CLDN4	transmembrane receptor			6.65e-05	CDH1,CLDN1,SLC31A1
SLC12A6	transporter			6.65e-05	CDH1,CTNNB1,VIM
Manf	other			6.65e-05	HSP90B1,HSPA5,PDIA6
2-amino-3-phosphonopropionic acid	chemical - endogenous mammalian			6.65e-05	EGR1,FOS,JUNB
Pam3-Cys-Ser-Lys4	chemical reagent		-0.283	6.67e-05	AKAP13,BCL2A1,BCL2L11,CCN2,CLDN1,CX3CL1,F3,ICAM1,IER3,IL1A,LTB,MAPK3,MMP1,NFKB1,NFKBIZ,SERPINE1,SLC16A3,SLC2A1,SLC3A2,TGFB2
ANTXR2	transmembrane receptor		0.817	6.77e-05	CDH1,CTNNB1,FN1,KITLG,VIM
SOX2-OT	other		-0.68	6.77e-05	ALDH1A1,CDH1,PROM1,SOX2,VIM
MBNL1	other		0.626	6.77e-05	ABLIM1,PROM1,SOX2,SOX4,TGFB2
DRD1	G-protein coupled receptor			6.77e-05	EGR1,FOS,FOSB,JUNB,S100A10
ITGA3	other		0.378	6.77e-05	FN1,ITGA2,PLAU,SERPINE1,TLN1
trientine	chemical drug		-1.477	6.77e-05	FN1,IGFBP2,IGFBP3,SERPINE1,TGFB1
CHUK	kinase		-0.498	6.79e-05	BMP2,CLDN1,CLU,COL18A1,CRLF1,CX3CL1,CYBA,EREG,F3,FOS,GADD45B,HSP90AA1,ICAM1,IL1A,JUNB,KLF5,PLAU,SFRP1,SGK1,SPP1,TP63,VEGFA
2-methoxyestradiol	chemical - endogenous mammalian		-1.08	6.79e-05	AREG,BCL2L11,CAV1,F3,ID1,ITGB5,LTF,MUC1,YWHAB
ANGPT1	growth factor		0.293	6.79e-05	ADAMTS1,ADAMTS5,BAX,DUSP5,ICAM1,ITGB1,JAG1,NFKB1,VEGFA
SMARCA5	transcription regulator		1	6.89e-05	ASS1,B2M,BAX,CD81,CDH1,EPHB2,ETS2,HES1,IFITM2,KLF7,LFNG,LYN,NINJ1,PHLDA3,PLAC8,RPS27L
CBX5	transcription regulator	Activated	2.523	6.89e-05	ABCB1,AGR2,CEACAM1,CYP1B1,H2AC18/H2AC19,LAMB3,LTB,MAL2,MMP7,MUC13,MUC20,PRSS23,SELENBP1,TFF3,TGFBI,TSPAN8
CDX2	transcription regulator		0.527	6.95e-05	ABCB1,CAV1,CDH1,CLDN1,CLU,DLL1,DSC3,ETS1,ITGB4,KLF4,KLF5,LAMC2,MUC4,MUC5AC,PARD3,PARD6B,SOX2,TFF2,TGFB1
Pka	complex		-0.04	7.1e-05	AREG,BAX,CAV1,CCN2,CCND3,EDN1,EGR1,FOS,JUNB,KLF6,MUC4,NR4A1,PDE4D,PTHLH,RUNX1,SGK1,TCF3
ADRB	group		-0.267	7.1e-05	BAX,BHLHE40,BOK,CDK4,CRYAB,FDPS,FOS,GADD45A,HMGCS1,ICAM1,IDH1,JUNB,KLF4,NCL,NR4A1,PDGFB,RAN
Esrra	ligand-dependent nuclear receptor		0.18	7.12e-05	ACO1,ACSL5,ATP1A1,ATP5MF,ATP6V0D2,BPGM,CPT1A,ENO1,EPAS1,GZMA,IL1A,SCNN1A,SLC2A1,SPP1,TFF1
EIF4E	translation regulator		1.976	7.27e-05	ATOX1,B2M,BIRC2,CAPG,CAPZB,CDK4,CYBA,EGFR,EREG,FN1,GPX2,HRAS,IL1A,ILF2,MDM2,ODC1,PRDX5,RPL10A,RPL37A,SERTAD1,SVIL,TGFBI
IGFBP2	other		1.744	7.49e-05	CDH1,EGFR,EPHA4,FN1,IGFBP2,IGFBP3,ITGA6,NEDD9,PTN,RBMS3
RPS15	other			7.49e-05	EIF2S2,EIF3I,MDM2,RPS19,RPS29,RPS3A,RPS4X,RPS5,RPS6,RPS9
carbonyl cyanide m-chlorophenyl hydrazone	chemical toxicant		-0.426	7.49e-05	CLDN1,DUSP5,IL1A,LAMB3,MAP1LC3B,NFKBIZ,RND3,SERPINE1,TGFB1,ZFP36L1
ITGA6	transmembrane receptor	Activated	2.41	7.54e-05	BAX,CTNNB1,ITGA2,ITGB4,RPSA,VEGFA
leuprolide	biologic drug		-1.409	7.54e-05	BAX,EGR1,MMP1,NR4A1,TGFB1,TIMP1
lithium chloride	chemical drug	Activated	2.533	7.57e-05	ASS1,BAX,BMP2,BSG,CCND3,CTNNB1,FDPS,FOS,FSCN1,GATA3,HES1,HMGCS1,MAP1LC3B,NPEPPS,TAGLN,TGFBR1
ETV7	transcription regulator		1.89	7.68e-05	BTG1,CD47,CFB,ICAM1,IFITM2,IFITM3,SRI
MEIS2	transcription regulator		0.973	7.68e-05	BMP2,CDH1,CDKN2B,ETV1,ID1,ID3,LMNA
mir-9	microRNA		-1.363	7.68e-05	CDH1,CTNNB1,ETS1,JAK1,NFKB1,RUNX1,ZFP36
miR-205-5p (and other miRNAs w/seed CCUUCAU)	mature microRNA		-0.943	7.68e-05	ATP1A1,CDH1,CTNNB1,HNRNPU,HRAS,NCOR2,VEGFA
TCF4	transcription regulator		0.506	7.71e-05	BHLHE40,CDKN2B,CREB3L2,CRELD2,FOXO1,HES1,HSP90B1,ID2,ID3,Ifi27,IGFBP3,ITGB5,JAG1,KALRN,KCNN4,LRP1,LY6D,MANF,NEDD9,PDIA4,PDIA6,PLAC8,RHOC,RPL22L1,RPL7,SAMD9L,SELENOP,SHISA5,SMAD7,SNAI2,WLS
fenretinide	chemical drug		0.52	7.74e-05	ACER2,AFDN,BCL2A1,BIRC2,ELF3,IGFBP7,JAK1,MT-CO3,MUC1,NFE2L2,VEGFA,XPA
COL5A1	other		-1.706	7.81e-05	CALR,CNN2,COL12A1,FN1,ITGAV,ITGB1,ITGB5,S100A6
MYL2	other			7.81e-05	ACADVL,CALR,CD151,HNRNPA2B1,HSPA5,LMNA,NCL,PDIA3
CFI-402257	chemical drug	Inhibited	-2.178	7.81e-05	AREG,EREG,ICAM1,IL1A,ITGA2,MMP1,PLAT,PLAU
andrographolide	chemical drug		-0.128	7.81e-05	BAX,CDH1,EGFR,FN1,GATA3,GSTP1,ICAM1,TIMP1
ILK	kinase	Activated	2.066	8.14e-05	CDH1,CTNNB1,FN1,HNRNPA1,ITGA6,ITGB1,MAPK3,RNH1,TGFB1
Ro31-8220	chemical drug		-1.034	8.14e-05	CLDN1,EGR1,FN1,FSTL3,ICAM1,ITGB1,MDM2,MMP1,SERPINE1
cytarabine	chemical drug		1.475	8.5e-05	BAX,BCL2L11,GADD45A,GAPDH,ICAM1,ITPR2,LTB,MCC,MDM2,SESN1,TGFB2
ZNF652	other			8.53e-05	EGFR,TGFB1,TGFB2,VIM
MRPL14	other	Inhibited	-2	8.53e-05	MT-CO1,MT-CO2,MT-ND1,MT-ND4
Collagen type III	complex		1.268	8.53e-05	CDH1,ITGA2,ITGAV,ITGB1
PTPRB	phosphatase		1.044	8.53e-05	CCN2,EDN1,FOXO1,PDGFB
ARHGAP4	other		-1.131	8.53e-05	CDH1,CLDN1,CTNNB1,PTK2
RAD51AP1	other		-0.371	8.53e-05	CDH1,ITGA6,KLF4,SOX2
ABCB7	transporter		-0.849	8.53e-05	ACO1,FTL,TFRC,TXN
SFTPC	other			8.53e-05	BAX,HSPA5,MUC5AC,S100A4
H4C16	other			8.53e-05	GSTP1,PRDM2,RUNX1,TFF1
PDE4D	enzyme		-0.084	8.53e-05	BCL2L11,CDH1,FN1,PLAT
JMY	transcription regulator			8.53e-05	BAX,CDH1,HTRA1,RHOD
miR-508-3p inhibitor	chemical reagent		1.131	8.53e-05	CDH1,CLDN1,SERPINE1,VIM
IL10RA	transmembrane receptor		1.104	8.86e-05	ABCB1,ACSL1,ASS1,BAX,BMP2,CFB,EDN1,ETV1,FABP5,FADS3,FERMT1,FN1,FSTL1,GAS6,HPGD,IL1A,KITLG,MSRB1,OCLN,P3H2,RNF213,SELENBP1,SLC16A3,SLC2A1,SPARC,TGFB1,VSIG2,WFDC2
MED1	transcription regulator		1.112	8.92e-05	BAX,BHLHE40,CCND3,CDK4,EDF1,FOXO1,GADD45A,GSTP1,ID2,IGFBP3,KLF4,KLF5,LBR,LY6D,MDM2,NCL,ODC1,PTMA,SMARCA4,SOX2,TET2,TFF1
GATA3	transcription regulator		0.393	8.94e-05	AURKAIP1,BOK,CDH1,ETS1,FN1,FOS,FSCN1,GATA3,GZMA,HPS5,ICAM1,KLF4,LTB,MDM2,NFKB1,PTGER4,RAD50,RUNX1,SLC2A1,TFF1,TGFB1,VEGFA,VIM,ZBTB16
SCD	enzyme		-0.257	9e-05	ABHD5,ACADVL,ALDH1A1,CPT1A,CYP1B1,DEGS2,EGR1,ELOVL5,FABP5,FOS,GADD45A,GATA3,HMGCS1,HR,HSPA5,IGFBP2,KLF4,KRT16,SLC2A1,SPP1
PPP3CA	phosphatase		0.192	9.52e-05	CDK4,CPT1A,CRYAB,FN1,FTL,GSTP1,KRT8,PDPN,PRDX5,S100A4,SDC4,SPP1,VIM
PHF6	transcription regulator		0	9.62e-05	BTG2,HINT1,NDUFA4,PEBP1,PPIA,RACK1,RAN,SOX4
DLL1	enzyme		0.175	9.62e-05	CCN2,DLL1,EPHA4,GATA3,HES1,JAG1,LFNG,TAGLN
GNB2	enzyme			9.62e-05	FOSB,IER3,JAG2,MAFB,NR4A1,PLAU,PTGER4,TSC22D3
benzyl isothiocyanate	chemical - endogenous non-mammalian		0.09	9.71e-05	BAX,BCL2L11,CDH1,EGFR,FOS,GSTP1,ICAM1,RHOC,SERPINE1
ZFTA-RELA	fusion gene/product		0.333	9.71e-05	BMP2,CX3CL1,FN1,ICAM1,NFKB1,PDGFB,S100A6,SDC4,SMAD7
1-methyl-4-phenyl-1,2,3,6-tetrahydropyridine	chemical toxicant		0.555	9.74e-05	BACH1,BAX,CLDN1,EGR1,FOS,FOSB,FSTL1,HSPB1,IL1A,NR4A1,PAWR,PYCARD,SGK1,ZBTB16
dibutyl phthalate	chemical toxicant		0.971	9.89e-05	FOS,FST,JUNB,NFE2L2,NFKB1,SERPINE1,SPP1
p70 S6k	group		-0.447	9.89e-05	BAX,BCL2L11,CCND3,CDH1,CDK4,EEF1A1,VIM
IND S7	chemical - kinase inhibitor		-1.89	9.89e-05	C1QBP,CALU,ENO1,ETFA,PDIA3,TUBB,VIM
CCR1	G-protein coupled receptor		-0.378	9.89e-05	ATP6V0D2,CTSS,FOS,ITGAV,SPARC,SPP1,VIM
amino acids	chemical - endogenous mammalian		0.728	9.89e-05	FOS,FOSB,GAPDH,JUNB,ODC1,RPS6,SLC38A2
RNF187	enzyme		-0.494	9.92e-05	ANKRD11,BAX,BHLHE40,BTG2,CYP1B1,ID1,KLF4,LTF,MDM2,PBXIP1,ZFP36,ZFP36L1
PITX2	transcription regulator		-1.074	0.0001	ATP1A1,ATP1B1,CCND3,CDH1,EGR1,FOXO1,GADD45A,HPGD,ITGAV,ITGB1,NDUFC1,NFE2L2,PLOD2,PYCR2,SOX2,UQCRQ,VIM
miR-27a-3p (and other miRNAs w/seed UCACAGU)	mature microRNA		-1.681	0.000102	BAX,CTNNB1,CTNNBIP1,CYP1B1,FBXW7,FOXO1,OCLN,ODC1,RUNX1,SMAD5
9,10-dimethyl-1,2-benzanthracene	chemical toxicant		1.816	0.000102	AREG,BAX,CDH1,CYP1B1,EGFR,GADD45A,HRAS,RUNX1,SERPINE1,SNAI2
puromycin	chemical - endogenous non-mammalian		0.128	0.000104	F3,HSPA5,RBM3,SERPINE1,SKIL,VEGFA
PKNOX2	transcription regulator		-1.633	0.000104	BTG2,CDH1,EGR1,GADD45A,SNAI2,VIM
MSI2	other		0.435	0.000104	CDH1,CLDN7,FN1,SOX2,TGFBR1,VIM
SAV1	other	Inhibited	-2.449	0.000104	CCN2,COL4A1,FN1,SOX4,SPP1,VIM
PLCG1	enzyme		-0.751	0.000104	CCND3,CTNNB1,EGR1,FOS,SERPINE1,SLC2A1
KCNJ10	ion channel		0.816	0.000104	ANXA3,GADD45A,ICAM1,IGFBP2,TIMP1,TNFRSF12A
Pdgfr	group		-0.555	0.000106	AREG,EGR1,EREG,FN1,VIM
TWIST	group		1.387	0.000106	CDH1,CLCA2,SERPINH1,ST3GAL5,YBX1
HIF3A	transcription regulator		-0.618	0.000106	EDN1,EPAS1,SLC2A1,SOX2,VEGFA
MED16	transcription regulator		-0.991	0.000106	CCN2,CDH1,MMP1,TAGLN,VIM
FZD4	G-protein coupled receptor	Activated	2.222	0.000106	ALDH1A1,CDH1,CTNNB1,PROM1,VIM
ACO1	enzyme			0.000106	ACO2,FTL,GAPDH,IGFBP3,TFRC
spermine nitric oxide complex	chemical toxicant	Activated	2.183	0.000106	ACO1,DDX5,ICAM1,MYH14,S100A10
NS-398	chemical reagent		-0.25	0.000108	ATP6AP2,BAX,BCL2L11,BMP2,BTG2,F3,FAT1,ICAM1,IL1A,MUC5AC,PSMB5,SPP1,TFRC,VEGFA
ciprofibrate	chemical drug	Activated	2.14	0.000109	ABCB1,ADAMTS1,BAAT,BSG,CEACAM1,DBI,EGFR,ETS2,GSTP1,ICAM1,IGFBP2,KRT8,LY6D,PALMD,RBM3,SELENBP1,TAGLN2
mir-133	microRNA	Inhibited	-2.703	0.000111	ARL3,ATP6AP2,CCN2,FN1,FSCN1,FTL,GSTP1,ITPR2,QKI,TAGLN,TPM4
lysophosphatidylinositol	chemical - endogenous mammalian		-1	0.000115	CD74,CFB,CPT1A,CX3CL1,F3,GLS,ICAM1,IL1A,LTB
MASTL	kinase		1.213	0.000115	BMPR2,CCDC50,CYP1B1,EGFR,LPP,PAPPA,RAB11FIP1,SERPINE1,TPM4
H2AX	transcription regulator		0.03	0.000115	CLU,EPM2AIP1,GADD45A,MT-CO1,PTN,RPL10A,RPL13,SLC2A1,VEGFA
hexamethylene bisacetamide	chemical reagent		-1.82	0.000115	ALAS1,BCL2A1,FN1,NPM1,RACK1,RPL18,SIAH1,TCP1,TFRC
salmonella minnesota R595 lipopolysaccharides	chemical - endogenous non-mammalian		-0.22	0.000116	ACSL1,CCNL2,EGR1,ETS2,FOS,FOSB,ICAM1,IL1A,ITPR2,JAG1,JUNB,NFKB1,NFKBIZ,SERPINE1,TSC22D1
SIX1	transcription regulator		0.246	0.000116	ABLIM1,ACSL1,BHLHE40,CDH1,CLU,CRYAB,FN1,FST,GATA3,KIFC3,KLF5,LFNG,TAGLN,TGFBR1,TNNI2
nitrofen	chemical toxicant		-0.707	0.000118	EGR1,ENO1,EPAS1,FGFR2,ITGA6,RTN4,SCNN1A,VEGFA
STIM1	ion channel		1.897	0.000118	FOXO1,GPX1,ITGA6,JUNB,KLF4,KLF7,ORMDL3,TGFB1,TGFBR1,VEGFA
AKT2	kinase	Activated	2.159	0.000118	BCL2L11,CDH1,CTNNB1,FOXO1,GSS,ITGB1,PALLD,TGFB1,TIMP1,VIM
PPARD	ligand-dependent nuclear receptor		0.867	0.000119	ACADVL,ACSL5,ASS1,CDK4,CPT1A,EGR1,ENO1,FN1,GAS6,GOT2,HMGCS1,ICAM1,IGFBP2,MAPK3,NR4A1,PLAT,RAB9A,S100A6,SAT1,SERINC2,ST3GAL5,TFF1,TFF2,TFF3,TNFRSF12A,UBC,VEGFA
SPI1	transcription regulator		-0.316	0.000119	BAX,CDK4,COX6B1,CTSS,CXCL17,ETS2,FOS,FOXO1,GPX1,HES1,ID2,ID3,IFITM3,KLF4,LBR,LTB,LTF,MMP1,MUC5AC,NDUFB11,PRDX5,PSMB10,RACK1,RPL18,SPP1,TCP1,VIM
CD24	other	Activated	2.273	0.00012	CAV1,DUSP5,FOS,HOMER3,ICAM1,LPP,PDGFB,PLAU,RAD50,SFPQ,SMC4,SYNE2,TFPI,TTC3
cyclic AMP	chemical - endogenous mammalian	Activated	2.069	0.000122	AFAP1L2,ASS1,BMP2,CCN2,CDK4,CRYAB,DUOX2,EGR1,F3,FN1,FOS,GATA3,HSD17B11,IGFBP3,JUNB,MMP1,NR4A1,NTF4,ODC1,PDE4D,PTHLH,SERPINE1,SLC2A1,TGFBR1,TIMP1
SUB1	transcription regulator		0.618	0.000126	BAX,FJX1,FOS,GADD45A,MDM2,NDUFA3,VEGFA
MEL S3	chemical - kinase inhibitor	Inhibited	-2.646	0.000126	C1QBP,CALU,EGR1,ENO1,ETFA,TUBB,VIM
USF2	transcription regulator		0.957	0.000127	B2M,CDK4,CPT1A,GATA3,IGF2R,IGFBP3,MYH9,PIGR,SERPINE1,SPP1,TGFB1
BCL6	transcription regulator		-1.92	0.000128	ACADVL,BAX,BCL2A1,BMP2,CD151,DNAJB11,GABARAPL1,GADD45A,GATA3,GOLM1,IL1A,JUNB,KLF6,LMNA,LPP,MED24,NFKB1,PRSS23,RAD50,SERPINE1,TGFB1,TIMP1,VWA5A
E2F3	transcription regulator		-0.243	0.000128	BOK,CCND3,COL18A1,DAG1,ECE1,EDN1,ELF3,FGFR2,FST,ID3,LBR,MAL2,NUCKS1,PTMA,PTN,SERPINE1,SERPINH1,TM9SF2,WFDC2
oleic acid	chemical - endogenous mammalian		-1.534	0.000129	ACSL1,BAX,CLU,CX3CL1,EDN1,EGR1,FABP5,FOS,GADD45A,GADD45B,GAPDH,HSPA5,ICAM1,IGFBP3,MAP1LC3B,NR4A1,SERPINE1
Mapk	group		0.186	0.000132	ABCB1,CLDN4,EGR1,F3,FOS,HPGD,JUNB,MMP7,MUC4,PIGR,S100A10,SNAI2,SPP1,VEGFA
FOLR1	transporter			0.000132	CAV1,GLRX,HNRNPDL,IK,MDK,PFN1,S100A4,SLC15A2,SLC3A2,SMARCE1,SYNCRIP,TAGLN2,TTC3
PML	transcription regulator		-0.364	0.000135	ACTG1,ANXA4,BAX,CDKN2B,CPT1A,DDX60,EGFR,FTL,GADD45A,HMGCS1,HSPB1,ID2,IL1A,NFE2L2,SNAI2,SUMO2,TXN,VIM
TXN	enzyme		-0.486	0.000136	CTNNB1,CYP1B1,FOS,ICAM1,IL1A,MUC5AC,NFKB1,TXN,VEGFA
vismodegib	chemical drug		1.162	0.000137	CTNNB1,GPX1,IL1A,KLF4,KLF5,MMP1,NFE2L2,PDGFA,SOX2,VEGFA
bicuculline	chemical - endogenous non-mammalian		-1.177	0.000137	BTG2,EGR1,FOS,FOSB,GADD45B,JUNB,KLF4,NR4A1,TGFB2,TIPARP
Ras homolog	group		-0.64	0.000141	CCN2,EGR1,FOS,ITGAV,ITGB1,PLAU
EDN3	other		0.186	0.000141	CDH1,CTNNB1,EGR1,FOS,ITGA2,ITGB1
SIN3B	transcription regulator			0.000141	CDK4,FBXO32,GADD45B,HES1,KLF6,NCL
RND3	enzyme		-0.116	0.000141	BAX,CDH1,FN1,HES1,VEGFA,VIM
DSP	other		0.115	0.000141	CTNNB1,DSC3,HRAS,MMP7,PKP1,TGFB1
NR6A1	ligand-dependent nuclear receptor		1.633	0.000141	BMP1,CCND3,GATA3,GLS,LMNA,VIM
IRF2	transcription regulator		-1.155	0.000142	B2M,CEACAM1,CFB,CTSS,DST,DUSP5,ID1,IDH1,KLF4,MMP7,MYH9,PSMB10,RRBP1,SRGN,TMEM256,TPM1
FLT1	kinase		0.302	0.000142	CANX,DEPP1,EIF4B,EPAS1,FLNA,FOS,GDI2,ICAM1,MARCKS,NRP2,RDX,SMARCA4
chloroquine	chemical drug		1.215	0.000142	ADAMTS5,AGR2,ALDH1A1,ATP1A1,BCL2L11,FN1,FOXO1,MAP1LC3B,MMP1,SOX2,TXN,VEGFA
ARRB2	other		-0.97	0.000143	CTNNB1,EGR1,F3,JUNB,NFKBIZ,SERPINE1,TGFB1,VEGFA
HSF2	transcription regulator		1.408	0.000143	CCT7,CLU,HSPA4,HSPB1,PSMB2,PSMB5,TCP1,TXN
TAL1	transcription regulator		-1.207	0.000151	ADGRG1,AFDN,DSC3,ETS1,FBXW7,GALNT7,GATA3,HMGB3,ICAM1,ID2,MARCKS,MSLN,MUC1,MUC16,NFKB1,NFKBIZ,PTGER4,RIPK4,RPS3A,RUNX1,SOX4,TTC3
GFI1	transcription regulator		-0.963	0.000152	BAX,ETS1,ETS2,FOXO1,GATA3,GUSB,GZMA,ICAM1,ID2,IL1A,MAFB,MAPK3,MMP7,NFKB1,RASL11B,SGK1,TFF3
LEF1	transcription regulator	Activated	2.253	0.000156	ADAMTS6,BMPR2,CAV1,CDH1,FN1,FOSB,GATA3,GZMA,HES1,ID2,IFITM3,ITSN1,JAG1,LAMA3,LAMC1,LFNG,LY6D,MMP7,PDGFB,S100A4,SGK1,SPECC1,SPP1,TGFB1,TIAM1,TSC22D1,VIM
LATS2	kinase		-0.426	0.000158	AREG,CCN2,CDH1,CLDN4,EREG,GATA3,KRT19,LTF,MUC1,SPP1
ROCK1	kinase		-0.115	0.000158	CCN2,CCND3,EDN1,ETS1,ICAM1,LAMC1,TGFB2
YWHAZ	enzyme		-1.236	0.000158	CTNNB1,FN1,HSP90B1,HSPA5,MMP1,MMP7,TSC22D3
VCP	enzyme			0.000158	HSPA5,LMNA,NCL,NPM1,P4HB,PPIB,SYNE2
PD 123319	chemical drug		0.246	0.000158	BAX,CYBA,SERPINE1,SPP1,TGFB1,TIMP1,VEGFA
withaferin A	chemical reagent		-0.463	0.00016	BCL2L11,RUNX1,SERPINE1,SPP1,VIM
LIMS1	other		0.223	0.00016	BCL2L11,ITGB1,PYCR1,SLC2A1,TGFB2
F10	peptidase		0.246	0.00016	CCN2,EGR1,F3,ICAM1,VEGFA
PLCB1	enzyme		0.59	0.00016	CCND3,CDH1,GAPDH,MAPK3,VIM
MGAT3	enzyme		-0.492	0.00016	CDH1,DAG1,HES1,ITGA2,PROM1
LAMC1	other		-1.308	0.00016	ETS2,FN1,SNAI2,TGFB2,VIM
HOXA4	transcription regulator		1.199	0.00016	CCN2,ITGB1,TAGLN,TAGLN2,TGFB2
CDH5	other			0.00016	CTNNB1,HMGCS1,ICAM1,KLF5,TIAM1
ID4	transcription regulator			0.00016	BAX,CDH1,CDKN2B,VEGFA,VIM
beta-1,3-glucan	chemical drug		1.342	0.00016	ITGAV,PDGFA,PDGFB,TGFB1,VEGFA
onapristone	chemical drug		-0.625	0.00016	ADAMTS1,RUNX1,SCNN1A,TGFB1,VEGFA
NOS3	enzyme		0.728	0.00016	BMP2,CCN2,COL4A1,F3,FN1,GSTP1,ICAM1,SLC2A1,TGFB1
zVAD-FMK	chemical - protease inhibitor		0.113	0.00016	BCL2A1,BCL2L11,BIRC2,CCND3,CDK4,FOS,GATA3,MAP1LC3B,MDM2
KDM3B	enzyme		-1.134	0.000164	ABCA12,ADAMTS1,CCN2,DEGS2,FN1,FRMD4B,KALRN,PALLD,PALMD,PAPPA,SH3BP4
ANO1	ion channel		1.029	0.000165	CYBA,EGFR,SOX2,TAGLN
GPX5	enzyme		-1.067	0.000165	PDIA3,PDIA6,PRDX3,TXN
linsitinib	chemical drug		-1.981	0.000165	CCN2,COL7A1,FN1,SERPINE1
LTBP4	growth factor		0	0.000165	ID1,ID2,TGFB1,TGFB2
Lefty	group	Inhibited	-2	0.000165	CCN2,ETS1,FOXO1,SMAD5
MRPL12	other		-1.982	0.000165	MT-CO1,MT-CO2,MT-ND1,MT-ND2
MIA	other		0.908	0.000165	CDH1,FN1,PLAT,SPARC
PLCD1	enzyme		-1.944	0.000165	CDH1,SNAI2,TGFB1,VIM
STRN	other		1.199	0.000165	CDH1,SCNN1A,SGK1,VIM
MTBP	other			0.000165	CDKN2B,NCL,NPM1,ODC1
SUMO1P3	other		1.964	0.000165	CDH1,CTNNB1,VEGFA,VIM
LASP1	transporter		-0.014	0.000165	CDH1,CTNNB1,S100A4,VIM
NEU3	enzyme		-1	0.000165	EGR1,MMP1,MMP7,ST3GAL5
PROKR1	G-protein coupled receptor		-1.091	0.000165	CDH1,CTNNB1,SNAI2,VIM
SMARCD1	transcription regulator			0.000165	BAX,BTG2,MMP1,TMPRSS2
ACTA2	other		1.192	0.000165	CCN2,CDH1,PTK2,VIM
GW 5074	chemical drug		-1.131	0.000165	ATP6AP2,BAX,FGFR2,SERPINE1
FOXP3	transcription regulator		-0.447	0.000172	BCL2L11,CAPG,EGR1,FOS,GAPDH,GATA3,GZMA,ID2,IFNGR2,NFKB1,NR4A1,RUNX1,SDC4,SLC16A3,SMAD7,TGFB1,TGFBR1,TXN,VEGFA
tempol	chemical drug	Inhibited	-2.157	0.000172	CYBA,F3,ICAM1,MT-CO1,SERPINE1,SGK1,SPP1,TGFB1
REL	transcription regulator		-0.085	0.000173	B2M,BCL2A1,CD59,CDH1,CMPK1,EPHB2,F3,FN1,FOS,FRMD4B,GADD45B,ICAM1,IER3,NFE2L2,NFKB1,NR4A1,PHF14,PPP1R14B,PYCARD,SNAI2,SPIN1,TBCA,VIM
NUPR1	transcription regulator		-1.761	0.000178	ADGRG1,AGRN,AREG,BTG1,CDK4,DDX46,DUSP5,EREG,ETS1,ETV1,FHL2,GADD45A,H3C1,H3C13,H3C15,H3C2,H3C3,HNRNPA2B1,IRS2,KLF4,KLF6,LBR,NT5DC3,NUCKS1,P4HA2,PIK3R1,PXDC1,RBMS1,RCN2,S100A4,SAT1,SERPINE1,SLC2A1,SPP1,SYNE2,TRIB1,VIM,WNK1,ZFP36L1
LGALS1	other		-0.548	0.000178	F3,FN1,HRAS,ICAM1,IFNGR1,IFNGR2,IL1A,MMP1,SERPINE1,SPP1,TFRC,TGFB1
mir-29	microRNA	Inhibited	-3.07	0.000182	CDH1,CLDN1,COL4A5,FN1,KLF4,LAMC1,PDGFA,PIK3R1,SPARC,VEGFA,VIM,YY1,ZFP36L1
ASPSCR1-TFE3	fusion gene/product		0.277	0.000182	ADGRG1,BHLHE40,CD59,CIB1,CRYAB,CTSA,DST,EPAS1,GABARAPL1,IGF2R,MYOF,P4HA2,STOM
let-7a-5p (and other miRNAs w/seed GAGGUAG)	mature microRNA	Inhibited	-3.714	0.000182	ADGRG1,BSG,CAPG,CARHSP1,COL4A1,COL4A5,DSP,EDN1,FN1,KRT19,LAMC1,MTPN,PDGFA,PDGFB,PLOD2,S100A4,SPARC,TAGLN,TGFBR1,VIM
PRKAA2	kinase	Inhibited	-2.31	0.000183	ALAS1,BAX,CCND3,CDH1,EGR1,FGFR2,FN1,GATA3,HSPA5,ICAM1,MT-CO1,P4HB,VIM,YBX1,ZFP36L1,ZNF462
SPARC	other	Activated	2.341	0.000183	BHLHE40,CDH1,CDH3,CLDN1,CLDN4,FN1,HES1,MPZL1,RIC8A,SERPINE1,SLC34A2,SNAI2,SPARC,TGFB1,VIM
celecoxib	chemical drug		0.921	0.000183	BAX,BCL2A1,BIRC2,CDH1,CLDN4,CTNNB1,F3,FOS,GADD45A,HSPA5,ICAM1,MDM2,MUC5AC,SERPINE1,TP63
mono-(2-ethylhexyl)phthalate	chemical toxicant		1.357	0.000183	ACADVL,ACO1,ACO2,ACSL1,BAX,CDK4,ENO1,FOS,GAPDH,HADH,IRS2,JUNB,LRP1,MDH2,NFKB1,TALDO1,UQCRC1,UQCRHL
PARPBP	other		0.816	0.000187	CPEB4,KRT7,KRT8,PLOD2,TIAM1,TIMP1
DOT1L	phosphatase			0.000187	EDN1,PPIA,RPLP0,RPS2,SCNN1A,UBB
HCAR1	G-protein coupled receptor		-0.816	0.000187	BSG,EDN1,ICAM1,NEDD9,SLC16A3,TGFB2
TRIM2	enzyme		0.883	0.000187	FTL,ITGB1,ITGB4,NFE2L2,PTK2,TXN
miR-199a-3p (and other miRNAs w/seed CAGUAGU)	mature microRNA	Inhibited	-2.449	0.000187	CALU,FN1,ITGA6,NFKB1,PON2,RUNX1
KLF10	transcription regulator		0.031	0.000187	BAX,EGFR,GATA3,SERPINE1,SMAD7,TGFB1
EPHX2	enzyme		0.294	0.000187	BMP2,DLL1,HES1,HSPA5,ICAM1,TAGLN
CCN3	growth factor		-1.746	0.000187	CCN2,HES1,ITGA2,ITGB1,MMP1,SERPINE1
ITGA11	other	Activated	2.449	0.000187	CCN2,FN1,SPARC,SPP1,TGFB1,TIMP1
mezerein	chemical - endogenous non-mammalian			0.000187	CD74,EEF1A1,FN1,IL1A,MT-CO2,MT-ND2
GATA1	transcription regulator		1.147	0.000188	ACTN1,BCL2L11,BTG2,CALR,CAVIN1,CCND3,CDK4,CNN3,EGR1,ETS1,ETS2,FOSB,GATA3,GNAS,HNRNPAB,ITGA6,JUNB,NCL,NFKB1,PBXIP1,RPL27A,SLC3A2,SMARCE1,TFF3,TFRC,TRIM29
E2F4	transcription regulator			0.000194	ATRX,BCL2L11,CKS1B,DUOX2,EPAS1,FDFT1,H2AC18/H2AC19,H3C2,HMGB3,HSP90B1,ID3,KLF5,NCL,NPM1,SERPINE1,SFPQ,SFRP1,SINHCAF,SLC3A2,SMARCA5,SMC4,SRRM2
Tnf (family)	group		1.998	0.000195	ADAMTS5,BCL2A1,BIRC2,CAVIN3,CDK4,CLDN4,CX3CL1,F3,FBXO32,FST,ICAM1,IL1A,JAG1,JAG2,NFKB1,OCLN,PDGFB,RPS19,SERPINE1,SPINT2
pioglitazone	chemical drug		-0.905	0.000195	BAX,CAV1,CCN2,CDK4,EGR1,EPAS1,FN1,FOS,HPGD,HSPA5,ICAM1,IRS2,KLF4,KRT19,MUC1,NR4A1,REST,SERPINE1,SLC2A1,TGFB1
Ubiquitin	group		-1.664	0.000197	BCL2L11,BMP2,CRYAB,HSP90AA1,HSP90B1,HSPA4,HSPA5
MAC	complex		1.026	0.000197	AREG,CD59,EGR1,FN1,PDGFA,SPP1,ZFP36
MDM4	transcription regulator		-1.904	0.000197	BAX,ITGB4,KRT5,KRT8,MDM2,P4HB,VIM
AKT3	kinase		-0.378	0.000197	BCL2L11,ETS1,FOXO1,MT-CO1,MT-CO2,RPS6,WNK1
MECOM	transcription regulator		1.067	0.000197	ITGA6,ITGB4,ITPR2,RPS6,SERPINE1,SKIL,SPARC
arsenic	chemical toxicant		1.067	0.000197	BAX,EGFR,FOS,FTL,HSP90AA1,LTF,TFF1
PELP1	other		-0.478	0.000198	AHNAK2,ASS1,BAX,BMP2,CDC42EP5,COL12A1,CXXC5,EGFR,FOS,IL1A,MAP1LC3B,MLPH,NCOR2,P3H2,TAGLN,TFF1
mir-25	microRNA	Inhibited	-2.214	0.000206	BAX,BCL2L11,FBXW7,GADD45A,KITLG,MDM2,TGFBR1,TP63
WNT4	cytokine		1.491	0.000206	BMP2,CDH1,CTNNB1,FOXO1,FST,ID1,PARD6B,SPP1
TET2	enzyme		-0.169	0.000208	BCL2L11,BHLHE40,CTNNB1,FN1,H3C2,HS6ST1,Ifitm1,IFITM3,ITGA2,PXDC1,RND3,RUNX1,SLC20A1,SLC2A1,SOX2,TIMP1,ZBTB16
IDH1	enzyme			0.000208	CD47,CDH1,CLDN7,EGR1,EPAS1,FN1,SERPINH1,SLC2A1,TGFB2,VIM
HNRNPU	transporter		0.513	0.000208	AREG,BAX,CTNNB1,FGFR2,GAPDH,KITLG,PDGFD,SPP1,TGFB1,TGFB2
carbon monoxide	chemical - endogenous mammalian		-0.642	0.000208	BAX,CAV1,EGR1,F3,FN1,ICAM1,ITGB1,SERPINE1,TGFB1,VEGFA
BTNL2	transmembrane receptor		-1.508	0.00021	CD74,CNN3,DAPP1,IFITM3,IFNGR1,LDLRAD4,S100A4,SLC15A2,SPECC1,TGFBR1,XDH
ADAM17	peptidase		-0.625	0.00021	AREG,DUOX2,DUOXA2,EGFR,FN1,HES1,ITGB1,MMP7,MUC5AC,PLAT,SOX2
25-hydroxycholesterol	chemical reagent		-1.327	0.00021	ACSL1,CCN2,FDFT1,FDPS,FOS,FOSB,HMGCS1,HSPA5,JUNB,NR4A1,ODC1
black raspberry extract	chemical drug			0.000214	ADAMTS6,ARPC2,CLDN1,DDX5,DSC3,DUSP5,FST,HSP90AA1,KIFAP3,KLF5,LAMB3,RAD23B,SCEL,SEPTIN7
CX3CL1	cytokine		-0.207	0.000215	ADAMTS1,CX3CL1,EGFR,ETV1,FABP5,ICAM1,ID2,IL1A,LAMC1,MICOS10-NBL1/NBL1,PROM1,SOX4,SPP1,TGFB1,TGFB2,TIMP1
CDKN1B	other		0.696	0.000218	B2M,B4GALT5,CCND3,CDH1,CDK4,DUSP9,EGR1,GPX1,HSPA5,PTK2,RUNX1,SELENOP,SERPINE1,SMAD7,SOX2
inosine	chemical - endogenous mammalian		1	0.000219	C2,CFB,FTL,IFITM3,PPP1R14B,RHOC,TIMP1,TUBA1A,VIM
DGCR8	enzyme		-0.05	0.000219	CDH1,EGR1,FOS,HES1,ID2,ID4,JAG1,SOX2,TAGLN
HYAL1	enzyme		-0.707	0.000219	ADAMTS5,BMPR2,EPHB2,PAPPA,PHLDB1,SMARCA4,SPP1,TAGLN,TUBB
ADRA1A	G-protein coupled receptor			0.000219	EGR1,FABP5,FN1,FOS,MMP7,NR4A1,PAK1,PTHLH,VEGFA
RAC2	enzyme			0.000219	CD74,FHL2,FOS,GNB2,MACF1,NFKB1,NR4A1,S100A6,TSC22D1
CTBP1	enzyme		0.032	0.000219	CDH1,FAT1,FDPS,FOS,FSCN1,KRT8,MUC1,OCLN,TFF1
TGM2	enzyme		0.211	0.000219	ATP1B3,BCL2A1,BTG2,CD74,CEACAM1,DDX60,EHD1,FERMT1,FN1,ID1,ITGA6,ITGB4,KRT19,MAFB,PAK1,RNF213,SAMD9L,SDCBP,SLC20A1,SPP1,TGFB1,TP63
STAT5B	transcription regulator		-1.997	0.000226	ABCB1,ADGRG1,BAX,CCND3,CD81,CDH1,EGFR,FOS,GABARAPL1,GADD45A,GADD45B,GSTP1,Gstt3,Ifitm1,IFITM2,IFITM3,KRT19,LAMA3,LTB,MDH2,MDM2,NRP2,PDZK1IP1,PROM1,RPL38,RPL5,RPS21,SHISA5,SLC34A2,ZFP36
GATA4	transcription regulator		0.267	0.000231	ASS1,CCN2,CDC42EP3,CDKN2B,CLDN1,EDN1,FOS,GATA3,HES1,HSPA5,ID1,KRT7,MPG,MUC4,MYH9,NTF4,PFKP,S100A4,SPP1,TAGLN,TGFBI,TIMP1,TPM1,VIM
PACS1	other		1.387	0.000232	CTNNB1,HSPA5,IGF2R,ITPR2,NFKB1
SMC3	other			0.000232	BMPR2,IRS2,ODC1,SOX4,TFF2
RBM5-AS1	other		-1.383	0.000232	ALDH1A1,CTNNB1,MMP7,PROM1,SOX2
SDHB	enzyme		-0.447	0.000232	ATOX1,FN1,SLC25A3,SLC25A37,SLC31A1
BDKRB2	G-protein coupled receptor		-1.35	0.000232	CCN2,EDN1,FOXO1,ICAM1,TGFB1
ST6GAL1	enzyme	Activated	2.231	0.000232	CDH1,FN1,OCLN,SLC2A1,SNAI2
SP2	transcription regulator			0.000232	CEACAM1,FOS,GNAI2,SERPINE1,SERPINH1
EDNRA	transmembrane receptor		1	0.000232	ECE1,FOS,ICAM1,TGFB1,TIMP1
TOPBP1	other	Inhibited	-2.208	0.000232	BAX,CDKN2B,GADD45A,IGFBP3,MDM2
monorden	chemical - endogenous non-mammalian		1.4	0.000232	BAX,EGFR,HSP90B1,HSPA5,MUC5AC
emodin	chemical drug		-0.862	0.000238	ABCB1,BAX,CDH1,CLDN4,CYP1B1,FN1,HSPA5,ICAM1,OCLN,VIM
Sn50 peptide	chemical toxicant		0.443	0.000238	BAX,BCL2A1,BIRC2,CCN2,GNAI2,ICAM1,IFNGR2,MMP7,RACK1,SERPINE1
MAP3K8	kinase		-0.514	0.000242	BMP1,CREBL2,EGR1,FAM107B,FOS,FSCN1,IER3,IFNGR1,IL1A,IRF2BPL,JUNB,NR4A1,PAXBP1,PLAT,PTGER4,RAB9A,SESN1
SCH 58261	chemical reagent		0.713	0.000244	EGR1,FOS,IFITM3,JUNB,MT-CO1,NR4A1,PAFAH1B1
ALDH1A2	enzyme		-0.956	0.000244	ALDH1A1,CCN2,MAFB,SPARC,SPP1,TGFBI,TIMP1
NOSTRIN	transcription regulator		-1.236	0.000244	CAV1,COL18A1,FN1,MMP1,NFKB1,PLAU,TFPI
ceramide	chemical - endogenous mammalian		-0.194	0.000244	ABCA12,BAX,FOS,GAPDH,ICAM1,MMP1,SFRP1
NADPH oxidase	complex		0.391	0.000244	EDN1,EGFR,F3,FOS,MUC5AC,SERPINE1
TCF/LEF	group		1.387	0.000244	FN1,ITGB1,S100A4,SERPINE1,SNAI2,VIM
WDR5	transcription regulator		1.953	0.000244	CTNNB1,IGF2R,MDM2,SPP1,TMPRSS2,VIM
miR-218-5p (and other miRNAs w/seed UGUGCUU)	mature microRNA		-1.698	0.000244	CDH1,EGFR,LAMB3,LPCAT1,SNAI2,VIM
CRTC1	transcription regulator		-0.277	0.000244	MMP1,MT-CO2,NEDD9,NR4A1,PDE4D,TIMP1
RAPGEF3	other		0.059	0.000244	BCL2L11,CYP1B1,FN1,MUC5AC,SPP1,TGFB1
PDGFC	growth factor		1.478	0.000244	CTNNB1,NR4A1,SNAI2,TGFB1,TIMP1,VEGFA
N-nitro-L-arginine methyl ester	chemical drug		0.583	0.000245	ACO1,BAX,CCN2,CYBA,FN1,ICAM1,ITGAV,PERP,SERPINE1,SLC2A1,TGFB1,TIMP1,VEGFA
KDM3A	transcription regulator		1.534	0.000246	CCN2,EDN1,ETS1,FSTL3,KLF5,PLOD2,SERPINE1,TAGLN
ARRB1	transcription regulator			0.000246	EGFR,EGR1,F3,IRS2,JUNB,SERPINE1,SPP1,TSC22D3
chloropromazine	chemical drug		-1.118	0.000246	DEPP1,FDFT1,FDPS,FOS,HMGCS1,NR4A1,TAGLN,TSC22D3
AREG	growth factor		-0.506	0.000248	AREG,BSG,EGFR,EGR1,ELF3,EREG,FOS,H2AC18/H2AC19,JAK1,MMP1,PLAU,RUNX1
FGF19	growth factor		-1	0.000248	ACSL1,ALDH1A1,AREG,CTNNB1,EGR1,FABP5,FDPS,FOS,GADD45A,ID1,PROM1,SGK1
IPMK	kinase		0.913	0.000254	CAPNS1,FLNA,FOS,FOSB,ITGB1,JUNB,MYL9,PFN1,TAGLN2
NPSR1	G-protein coupled receptor			0.000258	GADD45A,NFKB1,NR4A1
GLIPR2	other			0.000258	CDH1,EGFR,VIM
SLCO1C1	transporter			0.000258	ALDH1A1,HR,VEGFA
Sapk	group			0.000258	FBXO32,FOS,GADD45A
PDLIM1	transcription regulator			0.000258	CDH1,PDLIM1,VIM
FGD5-AS1	other			0.000258	CDH1,CTNNB1,VIM
mir-32	microRNA			0.000258	BCL2L11,BTG2,MDM2
TGFBI	other			0.000258	CDH1,ITGAV,ITGB5
CHRM4	G-protein coupled receptor			0.000258	EGR1,ITGAV,ITGB5
PODXL	kinase			0.000258	CDH1,MMP1,VIM
PCCA-DT	other			0.000258	CDH1,ENO1,VIM
atipamezole	chemical drug			0.000258	EGR1,FOS,JUNB
THPO	cytokine		-1.042	0.000271	BAX,CCND3,DDX60,FOS,ICAM1,Ifi27,KLF4,MDM2,NFE2L2,NFKBIZ,RUNX1,SOX2,VEGFA
secondhand smoke	chemical toxicant			0.000271	GATA3,HSP90AA1,JAK1,KITLG,NFKB1,PDGFB,TCP1,TGFB1,TGFBR1,VEGFA
BCL3	transcription regulator	Activated	3.113	0.000271	DUSP5,EGR1,FOS,GATA3,ICAM1,ID1,ID2,IL1A,NR4A1,S100A14
GRIN1	ion channel		-1	0.000271	FN1,FST,IGFBP3,PAPPA,PPP5C,RPS7,SERPINE1,SPARC,WFDC2,XDH
CREM	transcription regulator		1.132	0.000281	ANXA4,BHLHE40,BTG2,DUSP14,EGR1,FOS,GADD45B,HMGCS1,HSPA4,IRS2,JUNB,KLF5,NR4A1,SERTAD1,SMC4,TIPARP,VEGFA
SETD1A	ion channel		-0.882	0.000288	CTNNB1,PROM1,SOX2,TFF1
SMAD1/5	group			0.000288	ID1,ID2,ID3,PDGFA
GLRX	enzyme		-1.982	0.000288	ICAM1,PDGFA,PDGFB,VEGFA
MED15	transcription regulator	Activated	2	0.000288	BAX,CLCA2,LIMA1,S100A2
PTBP3	other		1.113	0.000288	CDH1,CTNNB1,FN1,VIM
HMMR	transmembrane receptor		1.29	0.000288	CDH1,FN1,SOX2,VIM
SCUBE3	other		1.981	0.000288	SERPINE1,SNAI2,TGFB1,VIM
RTKN	other		0.132	0.000288	BCL2A1,CDH1,FOS,VIM
USP17L2 (includes others)	peptidase	Inhibited	-2	0.000288	ALDH1A1,KLF4,PROM1,SOX2
bisphenol A	chemical - endogenous mammalian		-0.672	0.000289	ALAS1,BAX,CCN2,CDH1,CDK4,CLU,EGR1,EREG,FOS,GPX1,HSP90B1,NR4A1,OCLN,RBM47,SGK1,SKIL,SOX2,SYNCRIP,TFF1,TRA2A
daporinad	chemical drug		1.327	0.000291	ALDH1A1,BHLHE40,CTNNB1,ETS2,ID1,PROM1,SERPINE1,SOX2
NFU1	other			0.000291	ATP5MF,ATP5MG,CPT1A,MT-CO2,PON2,PRDX3,UQCRC1,UQCRHL
AHSG	other		1.414	0.000291	CDH1,CLDN4,LY6D,PSCA,SLC15A2,SPP1,TMPRSS2,WFDC2
NOG	growth factor	Inhibited	-2.804	0.000294	BMP2,CCN2,CXXC5,FST,ID3,ID4,SMAD5,SPP1,VEGFA
GW9662	chemical reagent		0	0.000298	AGR2,BAX,CAV1,CCN2,CEACAM1,FADS3,FN1,FOS,HSPA5,IRS2,KLF4,MUC1,TGFB1
AZ-1	chemical - protease inhibitor	Inhibited	-2.111	0.000299	ACO1,EHD1,EIF4A1,FN1,ITGB4,PDLIM7,RND3,SMARCC1,TFRC,TMEM97,TUBB2A
TFAP2C	transcription regulator		-1.245	0.000299	CCN2,CDH1,EGFR,FBXW7,FST,GPX1,JAG1,KITLG,KRT8,TFF1,TIMP1
isotretinoin	biologic drug		-0.864	0.000299	CKS1B,CYP1B1,ELF3,GATA3,HPGD,IGFBP3,MMP1,ODC1,PSMB10,S100A2,TFRC
fluoromethyl 2,2-difluoro-1-(trifluoromethyl)vinyl ether	chemical toxicant		1.964	0.000299	CLU,GPX2,HSPB1,ODC1,SPP1,TIMP1,TNFRSF12A
GRHL2	transcription regulator		0.587	0.000299	BMP2,CDH1,CLDN4,MMP1,NRP2,OCLN,TP63
NPPB	other		-1.941	0.000299	BAX,CCN2,FDFT1,FN1,HMGCS1,SMAD7,TGFB1
vitamin K3	chemical drug		0.293	0.000299	BAX,EGR1,FOS,HSPA5,IL1A,KLF6,MAP1LC3B
Ikb	group		-1.154	0.000314	CFB,HSPA5,ICAM1,MMP1,NFKB1,NR4A1
RNF138	enzyme		0	0.000314	GADD45B,ICAM1,IER3,IL1A,NFKB1,SPECC1
ACVR1C	kinase		0.896	0.000314	CDKN2B,FOS,JUNB,KLF4,SERPINE1,SMAD7
HOXA5	transcription regulator		-0.64	0.000314	EGR1,GADD45B,MDM2,PTN,SAT1,TGFB1
7-ketocholesterol	chemical - endogenous mammalian		0	0.000314	BAX,EGR1,FDPS,HSPA5,ICAM1,KLF6
nickel	chemical toxicant		-0.243	0.000314	FOS,GAPDH,ICAM1,PLAT,SERPINE1,TFF1
IRF4	transcription regulator		-1.698	0.000318	B2M,CANX,CTSS,DBI,GATA3,ITGB1,MANF,PDCD6,PPIB,PTGER4,PTMA,RPS3A,SLC2A1,SMARCA4,SPP1,TMSB10/TMSB4X,YBX1,ZBTB20,ZFP36L1
epoprostenol	chemical - endogenous mammalian		-1.452	0.000326	EGR1,FOS,MMP1,SERPINE1,SPP1
NREP	other		1.009	0.000326	PDGFA,PDGFB,TAGLN,TGFB1,VEGFA
PNN	other		-0.447	0.000326	BSG,CDH1,CDK4,MMP7,TIMP1
IGFBP1	other		1.231	0.000326	IGFBP3,ITGA2,ITGAV,ITGB1,TGFB1
SCH772984	chemical drug		0.277	0.000326	FOS,JUNB,MMP7,SNAI2,VTCN1
IACS-010759	chemical drug		0.555	0.000326	EREG,RPL14,RPL37A,RPS27,RPS8
dorsomorphin	chemical - kinase inhibitor		0.282	0.000334	ABHD5,CXXC5,EGR1,GATA3,ID1,ID2,LAMC1,MUC5B,NFKB1,SELENOP,TGFBR1
FGF21	growth factor	Inhibited	-2.412	0.000334	CDH1,CPT1A,EGR1,FGFR2,FOS,HSPA5,IRS2,SERPINE1,SLC2A1,TGFB1,VIM
SFTPA1	transporter		-0.302	0.000334	CCN2,CRLF1,CYP1B1,EGR1,FOS,FOSB,GABRP,GPR68,IL1A,SERPINE1,TGFB1
DICER1	enzyme		-1.611	0.000335	BCL2L11,CANX,CDH1,CDKN2B,COL18A1,DEPP1,EGR1,FOS,HES1,HNRNPH1,ICAM1,ID3,IGF2R,ITGA2,ITGA6,ITGAV,ITGB1,PLAU,RBFOX2,RUNX1,SERPINE1,SOX2,SPARC,TGFB1,TGFB2,TGFBR1,VIM
LCN2	transporter		0.088	0.000339	ACTN1,BAX,BMP2,CAPG,CDH1,FN1,IL1A,SPP1,TAGLN2,TGFB1,TINAGL1,VIM
EPHB4	kinase	Activated	2.333	0.000339	BMP2,FGFR2,GATA3,KITLG,PDLIM7,RUNX1,TGFB1,TGFB2,TGFBR1
mir-30	microRNA	Inhibited	-2.945	0.000339	BAX,BCL2L11,CCN2,GADD45A,ITGA2,SERPINE1,SMAD5,UBE2I,VIM
miR-92a-3p (and other miRNAs w/seed AUUGCAC)	mature microRNA		-1.511	0.000343	BCL2L11,BMPR2,CCND3,CDK4,CDKN2B,FBXW7,KLF4,TP63
SKIL	transcription regulator		-0.423	0.000343	CDH1,COL4A1,HNRNPA1,SERPINE1,SKIL,SMAD7,TLN1,TMCO1
everolimus	chemical drug		0.842	0.000343	CAV1,CCN2,CCND3,CTNNB1,EGFR,FSCN1,RPS6,SLC2A1
FUS-DDIT3	fusion gene/product	Inhibited	-2.138	0.000343	CCN2,COL4A1,FN1,MMP1,PALLD,SERPINE1,TSC22D3,VIM
FGFR4	kinase		0.48	0.000363	CDH1,CTNNB1,FOS,MMP1,PLAU,SERPINE1,TGFB1
ANXA2	other		-1.404	0.000363	BAX,GADD45A,IGFBP3,MDM2,MMP1,S100A10,SESN1
1,4-bis[2-(3,5-dichloropyridyloxy)]benzene	chemical toxicant		-0.178	0.000366	ALAS1,CDK4,CPT1A,FAM107B,GADD45B,GSTP1,ICAM1,IGF2R,MDM2,NEDD9,PSMB7,RTN4,SAT1,TMPRSS2
morphine	chemical drug		-0.013	0.000373	ABCB1,BAX,CTNNB1,EGFR,FOS,FOSB,GATA3,GNAI2,GNAS,JUNB,MAPK3,NR4A1,PLAT,SOX2,SPARC,TXN
SOX3	transcription regulator		-0.905	0.000374	CTNNB1,DLL1,DSP,DUSP5,SOX2,TEAD1,TGFB2,TNFRSF19,VEGFA,WLS,ZBTB16
PRKN	enzyme			0.000375	AREG,CTNNB1,EGFR,EREG,FN1,ICAM1,IGFBP2,IGFBP3,IL1A,MMP1,MMP7,SERPINE1
LEPR	transmembrane receptor		-1.508	0.000387	BTG1,COL4A1,CREB3L2,EDN1,FN1,FOS,GADD45B,H2AZ2,HSPA5,ID2,IGFBP3,IRS2,MAP4K4,MMP7,PRMT1,SERPINE1,TGFB1,TIMP1,TSC22D3
PRKAA	group		-1.178	0.00039	BAX,CCN2,CDH1,CLDN1,CPT1A,GOT2,TMPRSS2,VIM,YBX1
MEN1	transcription regulator		0.117	0.00039	CDH1,CDK4,CDKN2B,CTNNB1,FOS,IGFBP2,IRS2,PTN,VIM
CBL	transcription regulator		-1.455	0.00039	BCL2L11,CDKN2B,EGFR,EPHA4,FGFR2,FN1,FOS,LYN,NR4A1
LDLR	transporter	Activated	2	0.000394	BMP2,CD47,CFB,CKS1B,CX3CL1,EGR1,F3,FABP5,FDPS,GAPDH,GAS6,HSPA5,ICAM1,IER3,IL1A,LRP1,PLAU,PSMB7,SLC2A1,SPP1,TRIB1,UBC
Fus	transcription regulator		0.314	0.000395	ATP1A1,ATP1B1,CLSTN1,HNRNPH1,HSP90B1,HSPA4,HSPA5,PNN,RPL18,SLC2A1
phenethyl isothiocyanate	chemical drug			0.000395	ADAMTS6,BAX,BCL2L11,DDX5,GSS,HSP90AA1,IDH1,JAK1,RPL3,RPL5,SEPTIN7,TXN,VEGFA
GW501516	chemical drug		-0.818	0.000395	ACSL1,CPT1A,F3,ICAM1,IGFBP2,IGFBP3,IL1A,KRT19,KRT4,LAMB3,LTF,PLAT,VEGFA
STAT1/3/5 dimer	complex		-0.896	0.0004	EPAS1,FOS,JUNB,MMP1,PLAU,TIMP1
POLR2M	other		-0.816	0.0004	ADGRG1,BAX,BTG2,MDM2,MYOF,PHLDA3
FUT8	enzyme		-0.928	0.0004	CYP1B1,GOLM1,NFE2L2,PROM1,SMAD7,TFRC
FGF4	growth factor		0.896	0.0004	CTNNB1,FOS,FOXO1,HMGCS1,JAG1,VEGFA
IREB2	translation regulator		0.409	0.0004	ACO2,EPAS1,FTL,MDM2,SLC2A1,TFRC
mir-223	microRNA		-1.849	0.000402	ABCB1,FAM20C,FBXW7,FOXO1,HMGCS1,ICAM1,ID2,IL1A,LY96,MUC13,MYOF,NFIA,S100A6,SIAH1,SMARCD1,TGFBI
SKIC2	enzyme	Inhibited	-2.121	0.000403	BHLHE40,ENO1,GAPDH,GLRX,KRT16,PLOD2,SLC2A1,TFRC
PLAUR	transmembrane receptor		1.039	0.000403	CDH1,CDK4,ITGA6,ITGB1,JUNB,MT-CO1,PLAU,VIM
SOX10	transcription regulator		-1.342	0.000403	CCND3,DAG1,FN1,FOS,ITGA6,LAMB1,PTK2,PTN
TNC	other		-0.388	0.000403	EGFR,EREG,FOS,HTRA1,ID2,IL1A,MMP1,TPM1
baicalein	chemical drug		1.473	0.000403	ABCB1,BAX,CCND3,FOS,ICAM1,MMP1,MT-CO1,MT-CO3
lysophosphatidylcholine	chemical - other		-0.536	0.000417	CD74,EGR1,F3,FABP5,FDFT1,HMGCS1,ICAM1,LRP1,MMP1,PLAU,SERPINE1
RETNLB	other	Activated	2.143	0.000417	BMP1,CCN2,FN1,IRS2,JAK1,NR4A1,SFRP1,STOM,TGFB1,TIMP1,TINAGL1
PTTG1	transcription regulator		-0.046	0.000417	ATRX,CDH1,CLU,MDM2,MPG,RAD50,REV1,SOX2,VEGFA,VIM,XPA
POR	enzyme		-1.463	0.000426	ACADVL,ACSL1,ACTG1,ALDH1A1,CD74,CPT1A,ELOVL5,EREG,FDFT1,FDPS,GADD45B,Gstt3,HMGCS1,HSD17B11,Ifitm1,SDC4,TMEM97,VEGFA
indican	chemical - endogenous mammalian		0.547	0.000438	ATP6AP2,CDH1,GATA3,ICAM1,NFE2L2,SLC2A1,TGFB1
SOX17	transcription regulator		0.728	0.000438	COL4A1,CTNNB1,FOS,LAMB1,PROM1,SOX2,SPARC
mir-126	microRNA		0.257	0.000438	CDH1,GATA3,MMP7,SNAI2,SOX2,TAGLN2,VEGFA
BCYRN1	other		-0.378	0.000438	CKS1B,EGFR,H3C11,IRF2BPL,MT-ND2,MT-ND4,SELENOH
HOXC8	transcription regulator		-1.912	0.000438	ASS1,Eif2s3y,KRT19,MSLN,SLC16A3,SPP1,TAGLN
PHB1	transcription regulator		-0.257	0.000438	BAX,CDK4,CTNNB1,MDM2,MMP7,PDGFA,TGFB1
methylnitrosourea	chemical toxicant			0.000438	ATP1A1,ATP1B3,CLU,EGR1,GNAI2,GSTP1,ID1
PRKCB	kinase		-0.099	0.000445	BAX,CTNNB1,EGR1,FN1,FOS,FOXO1,ICAM1,IRS2,SERPINE1,TGFB1
MAP2K7	kinase		-1.067	0.000446	FN1,HSPA5,ITGB1,JUNB,KLC1,MUC5B,PDIA3,PLAU,RPS6
Pln	other			0.000446	ATP1A1,CALU,ENO1,GNAI2,HRAS,HSP90B1,ITGB1,RACK1,VIM
ADM	other		0.071	0.000446	BAX,EDN1,FN1,FOS,HRAS,ICAM1,SMAD7,SPP1,TGFB1
DETA-NONOate	chemical reagent		1.601	0.000446	ACO1,BIRC2,CAV1,FOS,ICAM1,ODC1,SERPINE1,TAGLN2,TIMP1
mir-379	microRNA		-1.264	0.000447	BMP2,CDH1,EGFR,SNAI2,VEGFA
ABCC8	transporter		-0.14	0.000447	ACADVL,FOXO1,GPX2,MT-CO1,MT-CO3
DDX17	enzyme		-1.154	0.000447	HTRA1,MDM2,NFAT5,S100A4,TFF1
USP1	peptidase		0.651	0.000447	CLDN4,ITGA6,S100A4,SPARC,TIMP1
S1PR3	G-protein coupled receptor		0.849	0.000447	ETS1,FOS,ICAM1,SNAI2,TAGLN
DIM-C-pPhOH-3-Cl-5-OCH3	chemical reagent		-1.521	0.000447	BAX,CCN2,EGFR,FN1,NR4A1
leupeptin	chemical - protease inhibitor		1.387	0.000447	CAV1,CD151,FOXO1,HRAS,ITGB1
manganese	chemical - endogenous mammalian			0.000447	GAPDH,GOLIM4,HSP90B1,HSPA5,YY1
ZFP36	transcription regulator		1.946	0.000457	CTSS,FOS,ICAM1,IER3,IL1A,LTF,MMP1,PLAU,SPP1,TFF1,TFRC,ZFP36
DSCAM	other	Activated	2.309	0.000457	EFNA3,EFNA4,FRK,GRIN3B,ID3,KLF4,PDGFA,PDGFB,SEMA3E,SFRP1,SRGAP3,VIM
LINC01139	other		0	0.000464	BHLHE40,EGR1,IGFBP3,SLC16A3
CTNND1	other		0.082	0.000464	CDH1,CDH3,CTNNB1,VIM
ENO1	enzyme			0.000464	CDH1,ENO1,SNAI2,VIM
PKP2	other		-0.247	0.000464	DSP,FN1,IL1A,TGFB1
MIR320	group			0.000464	EDN1,ETS2,FN1,TFRC
mir-506	microRNA	Inhibited	-2	0.000464	CD151,RHOC,SNAI2,VIM
SPRY4-IT1	other		-0.532	0.000464	CDH1,CLDN7,OCLN,VIM
FRMD6	other		0.152	0.000464	BMP2,CCN2,IGFBP3,PDGFB
ALOX15B	enzyme		-0.849	0.000464	KLF4,PSCA,TP63,VEGFA
KCNJ11	ion channel		0	0.000464	ACADVL,FOXO1,MT-CO1,MT-CO3
ADAM9	peptidase			0.000464	CTNNB1,ITGB1,TGFB1,TIMP1
farglitazar	chemical drug		0	0.000464	ATP1A1,EDN1,SCNN1A,SGK1
MXD1	transcription regulator		-1.616	0.000464	ACO2,CCND3,CDK4,EDN1,EIF4A1,IFNGR1,NEDD9,ODC1,RPL3,RPS2,RPSA
PIN1	enzyme		0.441	0.000464	BAX,BCL2A1,CTNNB1,FBXW7,FN1,HES1,HSPA5,MDM2,NCOR2,TGFB1,TIMP1
PTHLH	other		0.589	0.000464	ADAMTS1,CDKN2B,CTNNB1,FN1,FOS,GPX1,ITGA6,PLAU,RUNX1,SERPINE1,VEGFA
fingolimod	chemical drug		-0.915	0.000464	BAX,CCN2,CCND3,CDH1,CDK4,CTNNB1,FN1,FOSB,ICAM1,SERPINE1,TGFB1
EIF2AK3	kinase		1.422	0.000466	BCL2L11,BIRC2,BTG2,CANX,DNAJC3,EGR1,ETS2,GADD45A,HSPA5,KLF4,MAP1LC3B,PDIA3,PON2,TMED9,VEGFA,ZFP36
staurosporine	chemical drug		0.08	0.000471	ABCB1,BTG2,CDK4,EGFR,FOS,ICAM1,MMP1,NEDD9,NR4A1,ODC1,PLAT,PLAU,SERPINE1,VEGFA
NR1I3	ligand-dependent nuclear receptor		-0.618	0.000473	ABCB1,ALAS1,ALDH1A1,FAM107B,GADD45B,GSTP1,ICAM1,IGF2R,MDM2,NEDD9,PSMB7,SAT1,TMPRSS2
S100A8	other		-0.507	0.000486	ADAMTS1,ADAMTS5,ALDH1A1,AREG,BHLHE40,BIRC2,CDH3,CTNNB1,EFNA1,GPRC5A,ICAM1,IL1A,ITGB4,MMP1,MMP7,NFKB1,PLAU,SGK1
TREM1	transmembrane receptor		-0.15	0.000498	AREG,ASPH,ATP1B1,CDKN2B,CFB,DUSP14,EDN1,EGR1,EPM2AIP1,ETS2,F3,GADD45B,GPRC5A,HES1,MMP1,PHLDA2,PLAC8,SPP1,SYNJ2
Pro-inflammatory Cytokine	group		-1.091	0.000501	ASS1,CD47,CLU,F3,HSPA5,ICAM1,NFE2L2,NR4A1,SDC4,TIMP1
ZEB2	transcription regulator		0.193	0.000501	CDH1,CDK4,CDKN2B,CTNNB1,GZMA,ID2,KRT19,MMP1,SFRP1,VIM
NCOA1	transcription regulator		0.673	0.000502	AGRN,BPGM,BTG2,EGR1,FGFR2,FOS,JUNB,LOC102724594/U2AF1,MAPK3,NFKBIZ,PARD6B,PAWR,SERPINE1,SLC2A1,SMARCC1,TFF1
deoxycorticosterone acetate	chemical drug		1.584	0.000502	ATP6AP2,CYBA,EDN1,EGFR,SPP1,TGFB1
MAP3K3	kinase			0.000502	BAX,BMP2,FOS,SNAI2,TGFB1,TGFB2
HEXIM1	transcription regulator			0.000502	HNRNPH1,SLC2A1,SRSF6,TFF1,TGFB2,VIM
AZGP1	transporter		-1.094	0.000502	CDH1,DSP,EGR1,FBXO32,KRT19,VIM
NCOA3	transcription regulator		0.159	0.000503	CCN2,FGFR2,HES1,IGFBP3,PARD6B,SLC16A3,SLC2A1,TAGLN,TFF1,TGFB2,VEGFA,XDH
2-deoxyglucose	chemical drug		-0.46	0.000503	ABCB1,BCL2L11,BIRC2,CTNNB1,FOS,GPX1,HSP90B1,HSPA5,ODC1,PDIA3,SPP1,TP63
SERPINF1	other	Inhibited	-2.771	0.00051	BAX,BCL2A1,CCN2,CRYAB,CYBA,NFKB1,OCLN,TGFB1,VIM
CLEC11A	growth factor			0.00051	CD74,CTNNB1,FHL2,FOS,GNB2,NFKB1,NR4A1,S100A6,TSC22D1
MYO6	other		-0.302	0.000516	ACTG1,B2M,DUSP5,GLRX,IER3,IGFBP7,MYL9,NFKBIZ,PDGFA,SDC4,TAGLN
PF4	cytokine		0.523	0.000516	DDX60,F3,FN1,ICAM1,Ifi27,IL1A,KLF4,NFE2L2,NFKBIZ,SOX2,TGFB1
PIK3CG	kinase		1.338	0.000517	ABCB1,ATP6V0D2,B2M,BCL2A1,BCL2L11,C2,CD47,CD74,EGFR,HNRNPA0,ICAM1,KRT8,TGFB1
RBCK1	transcription regulator			0.000525	ATP1A1,FOXO1,ICAM1,IFNGR1,IFNGR2,IL1A,NFKB1
PARK7	enzyme		-1.342	0.000525	BAX,EGFR,FN1,ICAM1,SOX2,TXN,VIM
mercuric chloride	chemical toxicant			0.000525	CDH1,GADD45A,HSP90AA1,HSPB1,JUNB,SPP1,TXN
honokiol	chemical - endogenous non-mammalian		-0.2	0.000525	BAX,CDH1,CDK4,FOS,ICAM1,JUNB,MAP1LC3B
TNFSF10	cytokine	Inhibited	-2.114	0.000533	BAX,BIRC2,CTNNB1,EGFR,FOS,GATA3,IFITM2,PLAU,PRAP1,SERPINH1,SLC2A1,TFRC,TIMP1,TP63,VEGFA
SIM1	transcription regulator		1.789	0.000533	CDH3,COL12A1,CYBA,DLL1,EGFR,EGR1,ICAM1,KRT5,LAMB3,LTF,MTPN,NDUFA1,NUDC,OAZ1,PFN1,SELENBP1,TCF7L1,TSC22D3,UBA1,ZFP36L1
AMBRA1	other		0.08	0.000547	CCND3,COL18A1,COL4A1,FN1,SERPINE1,SMAD7,TGFB2,VIM
miR-200b-3p (and other miRNAs w/seed AAUACUG)	mature microRNA	Inhibited	-2	0.000547	CDH1,JAG1,MARCKS,MSLN,PERP,RERE,VEGFA,VIM
flutamide	chemical drug		0.647	0.000553	CYP1B1,CYP4B1,FOS,FOXO1,GAS6,KITLG,NR4A1,ODC1,PSCA,PTHLH,TGFB1,VIM
MAP2K3	kinase		-0.518	0.000562	BAX,GSTP1,ICAM1,MMP1,MUC5AC,MUC5B,PLAU,SERPINE1,SGK1,VEGFA
ATF3	transcription regulator		1.603	0.000575	CDK4,CTNNB1,CX3CL1,EPHA1,HSPA5,HSPB1,ICAM1,ID1,KRT19,MDM2,MMP1,NFKBIZ,RAB11A,SERPINE1,SRI
telmisartan	chemical drug	Inhibited	-2.204	0.00058	ACSL1,BAX,CCN2,CPT1A,ICAM1,MT-CO1,OCLN,PRMT1,TGFB1
imiquimod	chemical drug		0.151	0.000592	BTG2,CTSS,CXCL17,DAG1,FOS,FSCN1,ICAM1,IFITM3,IL1A,JUNB,KRT16,NDUFA3,PRDX3,RAD23B,RNF213,RPS6,RTN4,TGFB1,UBC,UBE2E2,XPA
Angiotensin II receptor type 1	group		0.762	0.000598	ATP1A1,EDN1,SERPINE1,TIMP1,VEGFA
VGLL3	other		1.342	0.000598	CCN2,COL12A1,GADD45B,SNAI2,SPP1
CHD1	enzyme		-1.342	0.000598	BCL2A1,BMP2,ICAM1,IER3,IL1A
PFKFB3	kinase		-0.363	0.000598	CCND3,EPAS1,ICAM1,PDGFB,TGFB1
HK2	kinase		1.387	0.000598	CDH1,MT-CO2,SNAI2,SOX2,VIM
MAML1	transcription regulator		-0.518	0.000598	CDH1,EGR1,HES1,IL1A,RND3
DNMT3A	enzyme		-0.5	0.000599	ACSL1,BCL2L11,BSG,CDH1,FOXO1,GSS,ITGAV,MUC4,MYL9,NR4A1,PRDM2,SDC4,SERPINH1,SKIL,SPARC,SPP1,SSBP2,TGFB1,TSC22D1
MIR17HG	other	Inhibited	-3.199	0.000602	BCL2L11,BMPR2,DLL1,ECE1,FRAS1,JAG1,LAMA5,LRP1,NCOR2,REST,SEMA3E,SOX4,TAGLN,TOB2
hydroxyurea	chemical drug		-0.44	0.000608	ABCB1,BAX,CCND3,EDN1,GADD45A,GATA3,GPX1,IL1A,KLF4,KRT16,MARCKS,MDM2
EIF6	translation regulator	Activated	3.051	0.000615	ACADVL,COL4A1,FADS3,FDPS,HMGCS1,LAMB3,NDUFC1,ROMO1,RPS28,SYNJ2,UQCRHL,UQCRQ,YY1
dimethyl fumarate	chemical drug		-1.524	0.000623	F3,FN1,NFE2L2,SERPINE1,VEGFA,VIM
WR 1065	chemical drug		1.516	0.000623	BAX,GADD45A,MDM2,S100A4,VEGFA,ZFP36L1
ADRA1	group			0.000625	EGR1,FOS,JUNB
PLXND1	transmembrane receptor			0.000625	MUC5AC,MUC5B,VEGFA
7S NGF	complex			0.000625	CLU,FOS,NFE2L2
miR-508-3p (miRNAs w/seed GAUUGUA)	mature microRNA			0.000625	CDH1,SERPINE1,VIM
miR-142-5p (and other miRNAs w/seed AUAAAGU)	mature microRNA			0.000625	CDH1,SRI,VIM
LSP1	other			0.000625	BCL2L11,ITGA6,ITGB1
CDH4	other			0.000625	CDH1,CDH3,MMP1
NME3	kinase			0.000625	ITGA2,ITGB1,VIM
OTULIN	peptidase			0.000625	ID1,ID3,SMAD7
PSMB5	peptidase			0.000625	GSTP1,PSMB1,PSMB2
SRSF6	other			0.000625	BCL2L11,LMNA,VEGFA
TMPRSS4	peptidase			0.000625	PLAU,PROM1,SOX2
GSK-2606414	chemical reagent			0.000625	HSPA5,P4HB,PDIA4
tranexamic acid	chemical drug			0.000625	F3,IL1A,PLAU
Collagen type V	complex			0.000625	ITGA2,ITGAV,ITGB1
GAB2	other		0.208	0.000626	CDH1,FOS,MUC5AC,MUC5B,SERPINE1,SMAD7,SPARC
FOSB	transcription regulator		0.507	0.000626	F3,FOS,FOSB,HPGD,MMP1,SERPINE1,TIMP1
MMP2	peptidase		1.226	0.000629	ACO2,BMP2,COL18A1,CX3CL1,EGFR,FN1,LRP1,MMP1,OCLN,TGFB1
5-O-mycolyl-beta-araf-(1->2)-5-O-mycolyl-alpha-araf-(1->1')-glycerol	chemical - endogenous non-mammalian	Inhibited	-2.709	0.000633	ACSL1,ADAMTS5,BCL2A1,ICAM1,IER3,IL1A,MMP1,NFKB1,NFKBIZ,RND3,SDC4
OLR1	transmembrane receptor		1.011	0.000634	CCN2,CYBA,FN1,ICAM1,MMP1,SPP1,TGFB1,TGFBR1
SUPT16H	transcription regulator		0.378	0.000652	CDK4,DUSP5,EGR1,EXT1,ID2,IGFBP7,KRT8,NFAT5,PALMD,PDGFA,PFN1,PLAU,TFPI,TNNI2
nickel chloride	chemical toxicant		-0.05	0.000658	CRYAB,EPAS1,GAPDH,GLRX,GPX1,NFAT5,NFE2L2,SLC2A1,VEGFA
GLI3	transcription regulator		-0.302	0.000666	DLL1,DUSP5,EGR1,FOSB,FOXO1,JAG2,JUNB,NFKBIZ,PTHLH,RUNX1,SFRP1,TGFB2
TRIM24	transcription regulator		1.265	0.00067	AGRN,DDX60,IFNGR1,IFNGR2,PLAC8,PSMB10,PTHLH,SAMD9L,SERPINE1,SHISA5,SPP1,TGFBI,VEGFA
FOXL2	transcription regulator		0.185	0.0007	ATP5F1E,BCL2A1,BMP2,CLU,FOS,FST,ICAM1,IER3,NFE2L2,PTHLH,SOX4
lithium	chemical drug	Inhibited	-2.425	0.0007	BAX,CDH1,CTNNB1,EGR1,FOS,GNAI2,MDM2,NFKB1,OCLN,PDE4D,YBX1
Irp	group		0.132	0.000705	ACO2,EPAS1,FTL,TFRC
geneticin	chemical toxicant		1	0.000705	BAX,COL17A1,MDM2,PLAT
EPHB1	kinase		-0.404	0.000705	EGR1,FOS,JUNB,SERPINE1
CEMIP	enzyme		1.952	0.000705	CDH1,CTNNB1,EGFR,SLC38A2
DPY30	other			0.000705	CDKN2B,ID1,ID3,ITGB1
MRAS	enzyme			0.000705	CDH1,CTNNB1,ETV1,VIM
SART1	other		0	0.000705	PROM1,SERPINE1,SOX2,VEGFA
AFP	transporter		-1.948	0.000705	EGR1,FOS,TNFRSF12A,TSC22D1
HIVEP3	transcription regulator		1.067	0.000705	CREB3L2,GATA3,JUNB,S100A4
CYBA	enzyme		1.091	0.000705	EPAS1,FN1,SERPINE1,VEGFA
manumycin A	chemical reagent		1.188	0.000705	FN1,MUC5AC,MUC5B,VEGFA
lamivudine	chemical drug		0	0.000705	EREG,ITGB6,MMP1,SERPINE1
NFYB	transcription regulator			0.000726	ARID4B,BCL2L11,CAV1,CDH1,CTNNB1,EPAS1,FGFR2,GADD45A,GAPDH,HNRNPA1,ITM2C,MTPN,PDIA4,PSMB7,S100A4,SEPTIN7,SESN1,SPECC1,SYNJ2,TMBIM6,TPM1,VIM,YBX3
SCARB1	transporter	Activated	2.121	0.000731	CX3CL1,F3,FBXO32,FOXO1,ICAM1,SESN1,SIAH1,SPP1
SMC1A	transporter			0.000731	ID2,IDH1,KLF4,NPM1,RUNX1,SOX2,TET2,TINAGL1
CP-55940	chemical reagent			0.00074	BTG2,GADD45A,GAPDH,JUNB,MDM2,RPS9,UBC
AKT inhibitor VIII	chemical reagent		-1.89	0.00074	BAX,BCL2L11,CDH1,F3,GZMA,ICAM1,NFKB1
TRIM37	enzyme		-0.058	0.00074	CLDN1,EGR1,PAWR,SFN,SFRP1,TGFB1,VIM
RASSF5	other		1.254	0.00074	BAX,BZW1,CD99,FAT1,LOC102724594/U2AF1,MDK,SAT1
KRT14	other			0.00074	DSC3,HSPA5,KRT16,KRT5,KRT8,MMP1,MMP7
formaldehyde	chemical - endogenous mammalian		-0.31	0.00074	BAX,EGR1,FOS,FOSB,JUNB,NFKB1,SGK1
isoproterenol	chemical drug		0.935	0.000744	ATP1A1,BCL2L11,CAV1,CYP1B1,DHRS3,EDN1,FOS,JUNB,NR4A1,ODC1,PDGFA,PDGFB,PLAT,TGFB1,TIMP1,TUBB,VEGFA
ALK	kinase			0.000745	AGRN,CDH1,CDKN2B,FOS,HOMER3,ID4,SERPINE1,SNAI2,SOX2
FKBP10	enzyme	Inhibited	-3	0.000745	COL12A1,COL18A1,CRLF1,EPHB2,PDPN,PLOD2,SERPINE1,SPP1,TIMP1
EHMT2	transcription regulator	Inhibited	-2.207	0.000745	AURKAIP1,CDH1,FN1,MAP1LC3B,MDM2,SCNN1A,SIAH1,TFF1,TGFB1
dalfampridine	chemical drug		-1	0.000745	BTG2,EGR1,FOS,FOSB,GADD45B,JUNB,KLF4,NR4A1,TIPARP
FMR1	translation regulator		1.257	0.000765	ATP5MG,CTNNB1,CYP1B1,DAG1,ENO1,GAPDH,KALRN,MRPL41,MYL9,PFKP,PFN1,PLAT,PPIA,RPSA,TAGLN2,UQCRQ
CTBP2	transcription regulator			0.000766	CDH1,CTNNB1,FDPS,KRT8,MDM2,OCLN
ADA	enzyme		-1.706	0.000766	PLAT,SERPINE1,SPP1,TGFB1,TIMP1,VEGFA
ZNF507	transcription regulator		1.7	0.000766	BAX,CDH1,CDK4,SNAI2,TGFBR1,VIM
TFPI2	other		-0.243	0.000766	ABCB1,AREG,BTG2,GADD45B,JUNB,S100A4
histamine	chemical - endogenous mammalian		-0.137	0.000772	AREG,BMP2,CLDN1,CLDN4,CTNNB1,F3,FOS,ICAM1,NR4A1,OCLN,PAK1
romidepsin	biologic drug		0.99	0.000772	BAX,BCL2A1,BCL2L11,BIRC2,CDKN2B,EGFR,EGR1,FOS,ICAM1,ITGAV,RHOC
2-amino-5-phosphonovaleric acid	chemical - other		0.307	0.000773	ADAMTS1,CX3CL1,EGR1,EXT1,FOS,FOSB,FOXO1,GADD45A,GADD45B,GOLM1,JUNB,LRPAP1,NR4A1,TIMM29,ZNF750
linoleic acid	chemical - endogenous mammalian		-0.196	0.000784	CD47,CLU,CPT1A,EDN1,HSP90B1,HSPA5,ICAM1,MMP1,SNAI2,VEGFA
JAK1	kinase		1.343	0.000784	BCL2L11,FOS,ICAM1,ID1,JUNB,PDGFB,RUNX1,SMAD7,TGFB1,TNS4
ATM	kinase	Activated	2.201	0.000784	BAX,BIRC2,CCN2,CDK4,CLU,FN1,GADD45A,GADD45B,HSP90AA1,SERPINE1
TBP	transcription regulator			0.000784	ABCB1,BCL2A1,ETS2,FN1,FOS,GAPDH,IER3,MANF,TFF1,XDH
TMSB4	group	Activated	2.2	0.000785	BMP2,ITGA2,ITGB1,SERPINE1,SPP1
RRM2	enzyme	Activated	2.216	0.000785	CDH1,CDH3,CTNNB1,EGFR,VEGFA
SEL1L	other		-1.982	0.000785	DNAJB11,DNAJC3,HSPA5,SOX2,TIMP1
SYK	kinase		-1.407	0.000791	BCL2L11,EDN1,FCMR,FST,GADD45A,GATA3,ICAM1,ITGB4,MAML2,TGFB1,TSC22D1,TSC22D3,VEGFA
bezafibrate	chemical drug		1.164	0.000798	ACADVL,ACSL1,ACSL5,CDK4,DBI,HSPA5,ICAM1,LY6D,MPG,MT-CO1,SERPINE1,TFF2
NR0B2	ligand-dependent nuclear receptor		0.04	0.000823	BAAT,CCN2,CPT1A,EGFR,EGR1,LY6D,P4HB,PDIA3,PDIA4,SERPINE1,SPP1,TFF1,TGFB1,TIMP1
RPTOR	other		1.567	0.00083	ATP6V0D2,CCND3,CDH1,CDK4,CTNNB1,ENO1,FDFT1,FDPS,HMGCS1,LBR,MT-CO1,PYCARD,RPS6,SLC2A1,TFF1
ALB	transporter		1.592	0.00084	CCN2,CX3CL1,CYBA,EDN1,FN1,HSPA5,TGFB1,VEGFA
BAPTA-AM	chemical reagent		1.363	0.00084	CDH1,EGR1,FAM3B,FN1,FOS,HSPA5,ICAM1,NR4A1
adenosine	chemical - endogenous mammalian		-1.316	0.00084	FOS,GAPDH,GNAS,HSPA5,ICAM1,PLAT,SERPINE1,TIMP1,VEGFA
SBDS	other			0.000851	CCN2,EGR1,FBXO32,FOS,GADD45B,HSPA5,ID1,IGFBP7,MAFB,SNAI2,SPP1
SCAP	other		0.29	0.000851	ACSL1,ACSL5,FABP5,FDFT1,FDPS,Gstt3,HMGCS1,ID1,PTGER4,TFF3,TMEM97
sodium chloride	chemical - endogenous mammalian		0.516	0.000851	CCN2,CYBA,EDN1,FN1,FOS,GPX1,ICAM1,NFAT5,SCNN1A,SPP1,TGFB1
NSD2	enzyme			0.000871	BACE2,BAX,BTG2,FOS,GADD45A,ITGB1,VEGFA
OVA-8	chemical reagent			0.000871	EIF6,FOS,FOSB,GADD45B,NFKBIZ,RPS27L,SFPQ
ITCH	enzyme		-0.522	0.000871	CCN2,CTNNB1,ELOVL5,FOS,IL1A,TFRC,TP63
GJA1	transporter		-1.937	0.000871	BMP2,CDH1,FOXO1,ICAM1,SPP1,VEGFA,VIM
FGFR3	kinase		-1	0.000871	CDH1,DLL1,FOS,HES1,LTB,SPARC,SPP1
EIF2AK2	kinase		-0.054	0.000872	BAX,BCL2A1,BHLHE40,BIRC2,EGR1,FOS,IFITM2,IL1A,IRS2,NEDD9,PSMB10,TUBA1A
mir-27	microRNA	Inhibited	-3.101	0.000872	ABCB1,BMP2,CTNNB1,EDN1,EGFR,FBXW7,FOXO1,OCLN,RUNX1,SMAD5
TRAF6	enzyme		1.255	0.000872	CTNNB1,EGFR,GABARAPL1,ICAM1,MAP1LC3B,MUC5AC,NFE2L2,NFKB1,PRMT1,TGFB1
KLF3	transcription regulator		-1.633	0.000893	CAPG,CAPNS1,CARHSP1,CX3CL1,CXCL17,FOS,GSTP1,HNRNPDL,HNRNPF,HNRNPH1,HS3ST1,IDH1,Ifi27,KITLG,LY96,OGFRL1,PDLIM1,PFKP,PSMB2,PTPN14,REEP5,SCOC,SERPINH1,SGK1,SSBP2,TUBA1A,VIM,WSB1
IL12 (complex)	complex		0.197	0.000906	CDH1,CEACAM1,FOS,GADD45B,GATA3,GZMA,ICAM1,IFNGR1,IFNGR2,ITGA6,LTB,PLAC8,PLAU,RAD23B,SET,TFRC,TGFB1,TIMP1,VEGFA
IKZF1	transcription regulator		-0.522	0.000931	B2M,CAV1,CCND3,DEPP1,DUSP5,FN1,FOXO1,GAS6,GATA3,GPR68,HES1,IL1A,KITLG,KLF4,LRP1,LYN,NFAT5,NFKBIZ,RAI14,RNF213,RUNX1,SERPINH1,SLC2A1
1-palmitoyl-2-oleoylphosphatidylserine	chemical - endogenous mammalian	Activated	2.449	0.000933	BMP2,BMPR2,TGFB1,TGFBR1,TNFRSF12A,VEGFA
CDKN2B	transcription regulator		-0.816	0.000933	ASS1,ENO1,GLS,GOT2,PYCR1,SERPINE1
HSPB8	kinase		0	0.000933	ACSL1,BMPR2,CPT1A,ICAM1,MAP1LC3B,SLC2A1
GABARAPL2	other		1.633	0.000933	AHNAK2,CRYAB,GUSB,LAMB3,PDGFB,SERINC2
HOXA7	transcription regulator		0	0.000933	ADGRG1,CDH1,EGFR,SOX4,TSC22D1,VIM
imipramine	chemical drug		0.785	0.000933	DEPP1,EGR1,FOS,MAP1LC3B,MMP1,TAGLN
dicarbethoxydihydrocollidine	chemical toxicant			0.000933	BCL2L11,CTNNB1,KRT19,PROM1,SGK1,SPP1
deoxynivalenol	chemical toxicant		-1.447	0.000933	CLDN1,CLDN4,DNAJC3,HSPA5,ICAM1,OCLN
dichlorovinylcysteine	chemical toxicant		0.346	0.000933	CDK4,EGFR,ENO1,MDH2,ODC1,PRDX5
ALKBH5	enzyme			0.000936	AKAP13,CAV1,CLU,EEF1D,JAG2,PAFAH1B1,RPLP0,SMAD5,SPAG9,TMBIM6,UBA1
TAC1	other		0.869	0.000936	BAX,EGFR,FOS,FOSB,IL1A,KITLG,MAFB,NFKB1,PLAT,SERPINE1,TGFB1
RETN	other		-1.555	0.000946	CCN2,CX3CL1,EDN1,FABP5,FOS,ICAM1,PLAT,SERPINE1,SPP1
PSEN2	peptidase		-1.647	0.000951	ACSL1,BAX,CD74,CTNNB1,CTSS,DLL1,EGFR,FBXW7,GAPDH,MT-CO2,SLC38A2,UBC
LIN28A	other		1.972	0.000961	CCN2,CDH1,COL4A5,FUS,HNRNPF,SOX2,TAGLN,VIM
AURK	group		0	0.000961	ACER2,BAX,BTG2,MDM2,SESN1,SPATA18,SRGAP3,STOM
ITGB2	transmembrane receptor	Activated	2.157	0.000961	BAX,BCL2A1,FN1,GADD45B,GATA3,HES1,TGFB1,VEGFA
ANLN	other		0	0.000961	ACER2,BAX,BTG2,MDM2,SESN1,SPATA18,SRGAP3,STOM
Smad2/3	group		0	0.000968	CDKN2B,FSTL3,GATA3,ID1,RUNX1,S100A4,SERPINE1,SKIL,SMAD7,TAGLN
Il3	cytokine		0.122	0.000968	BCL2L11,BHLHE40,CCND3,EGR1,FOS,HRAS,LTF,MDM2,SPP1,TCP1
peoniflorin	chemical drug		1.103	0.00101	ENO1,PDIA3,PSMB7,RUNX1,TUBB
HGS	other		0.762	0.00101	CDH1,EGFR,FOS,SCNN1A,SOX2
HOXD3	transcription regulator		0.447	0.00101	DSP,IGFBP3,SERPINE1,TAGLN,TGFBI
GFAP	other		-0.129	0.00101	HSPA5,ITGA2,ITGA6,ITGB1,VIM
HRG	other		0.447	0.00101	CD74,MUC1,SPARC,SPP1,TIMP1
ACTN4	transcription regulator		-1	0.00101	FOS,MMP1,PDLIM1,SERPINE1,TFF1
HNRNPAB	enzyme			0.00101	CDH1,HTRA1,S100A4,SPP1,VIM
KT5823	chemical - kinase inhibitor		-1.446	0.00101	EDN1,FOS,S100A10,SLC2A1,TAGLN2
mir-148	microRNA		-0.217	0.00102	BCL2L11,CDH1,EGFR,EGR1,SNAI2,TGFBR1,VIM
ALOX15	enzyme		0.421	0.00102	BAX,CTNNB1,FN1,ICAM1,ID3,IL1A,MUC5AC
CARM1	transcription regulator		-0.391	0.00102	FOS,FTL,GADD45A,HSP90AA1,ICAM1,Mmp1b,TFF1
fluvastatin	chemical drug		-0.543	0.00102	CD81,CYBA,EDN1,LRP1,PLAT,SERPINE1,VEGFA
GNAS	enzyme		-0.366	0.00102	ADAMTS1,ATP1A1,ETS2,FOS,GDI2,GPRC5A,KLF4,LPP,MUC5AC,NR4A1,PMEPA1,PTGER4,PTHLH,SPARC,SPP1,TRIB1,TSC22D1
Adaptor protein 2	complex			0.00102	CD74,CDH1,PIGR,RPSA
ATP6AP2	transporter		1.057	0.00102	ATP6AP2,FN1,SCNN1A,TGFB1
DEPTOR	other		-0.45	0.00102	CDH1,CX3CL1,ICAM1,VIM
SH3KBP1	other		1.982	0.00102	BCL2A1,CDH1,FN1,SERPINE1
PIAS2	transcription regulator			0.00102	CDKN2B,FOS,ITGA2,MUC1
RB1CC1	other	Activated	2	0.00102	CDKN2B,SERPINE1,SKIL,SMAD7
bisphenol A diglycidyl ether	chemical reagent	Activated	2	0.00102	CDH1,ICAM1,SERPINE1,TGFBR1
huaier extract granule	chemical drug		-1.969	0.00102	CAV1,CLDN7,CTNNB1,FN1
ferric chloride	chemical toxicant		-0.669	0.00102	CCND3,FTL,PLAT,PLAU
pepstatin	chemical - protease inhibitor		1.154	0.00102	BMP2,CAV1,CD151,MAP1LC3B
IRF8	transcription regulator		1.625	0.00103	B2M,BAX,CD74,CFB,CTSS,EGR1,FOS,ICAM1,ID3,JAK1,KLF4,KLF6,LTF,MAFB,MAP4K4,MDM2,MYH14,NFKB1
ZFHX3	transcription regulator			0.00103	EIF3K,GSTP1,HRAS,ID2,ID3,IFITM3,RASL11B,ROMO1,RPS28,TUBA1A,UQCR10
DSCAML1	other		1.508	0.00103	EGFR,FRK,GRIN3B,ID3,KLF4,PDGFA,PDGFB,RACK1,SFRP1,SRGAP3,TUBB2A
RARA	ligand-dependent nuclear receptor		1.191	0.00105	ABLIM1,ALDH1A1,CREBL2,CTSS,DHRS3,EGR1,FOS,GATA3,HNRNPD,IL1A,KLF4,KRT5,LAMB1,LTF,MAFB,MUC20,NAV2,NEDD9,PHLDB1,RUNX1,SESN1,SFPQ,SMC4,SOX2,SPP1,TFF1,TGFB1,TP63
NFkB (family)	group		1.238	0.00106	BSG,EGFR,FN1,JAG1,MUC5AC,PLAT,PTK2,SNAI2,TIMP1
IL11	cytokine		0.841	0.00107	BCL2A1,FOS,ICAM1,IGFBP2,JUNB,MMP1,MUC1,PDPN,SPP1,TIMP1
AGER	transmembrane receptor		1.556	0.00107	COL4A1,CTNNB1,EGR1,F3,FN1,ICAM1,PDGFB,SERPINE1,TGFB1,VEGFA
PLG	peptidase		-0.235	0.00107	BAX,CAV1,CNN2,EDN1,F3,IL1A,MMP1,PLAU,RAB5A,SERPINE1
ZNF217	transcription regulator		-0.478	0.00107	AGR2,CDKN2B,FRK,GPRC5A,IGFBP3,ITM2A,PKP2,PLAT,SPAG9,WNT5B
BTK	kinase		-1.706	0.00109	ATP6V0D2,BCL2A1,CCND3,CDK4,CTSA,ETS1,FABP5,FOXO1,IFNGR2,IL1A,ITGAV,MDM2,NCL
HOXA13	transcription regulator		1.387	0.0011	ALDH1A1,BMP2,DLL1,ENO1,EPHA4,JAG1,SCEL,SOX2
MAP2K5	kinase		-0.199	0.0011	FDFT1,FDPS,FOS,HMGCS1,ID1,KLF5,MUC5B,NR4A1
ATN1	transcription regulator			0.00111	ATP1A1,ATP1B1,ATP1B3,BHLHE40,BMP1,ETV1,EVL,FBXW7,H2AC18/H2AC19,SOX4,SPP1,STX4,TIAM1,TUBB
GABARAPL1	other		1.633	0.00113	AHNAK2,CRYAB,GUSB,LAMB3,PDGFB,SERINC2
SFRP4	transmembrane receptor		-0.246	0.00113	AREG,CDH1,CTNNB1,EREG,FN1,VIM
RACK1	enzyme		-1.673	0.00113	BAX,DDX60,FOS,MDM2,PSCA,TP63
VAV3	cytokine		-1.342	0.00113	AREG,BAX,BCL2A1,CAV1,CDH1,VIM
chrysotile asbestos	chemical toxicant		1.673	0.00113	CTSS,DNAJC3,HSP90B1,HSPA5,PDIA4,TIMP1
epoxomicin	chemical - protease inhibitor		1.268	0.00113	BCL2L11,FOXO1,HSPA5,IRS2,PSMB1,PSMB5
CFTR	ion channel		-1.373	0.00113	CAPG,CAV1,FDFT1,FDPS,GPX2,HADH,HPGD,HSD17B11,NFKB1,NFKBIZ,TIMP1
garcinol	chemical - endogenous non-mammalian		-0.302	0.00113	BAX,GSPT1,KDM5B,MNDA,NFKB1,PERP,PLAT,RAB9A,TCF7L1,TP63,ZFP36
NAMPT	cytokine		0.073	0.00113	FN1,HADH,HPGD,HSD17B11,ID1,ITGB1,MMP1,NDUFA4,TFPI,TGFB1,TGFB2,UQCRQ
PP1	chemical drug		-0.16	0.00119	BCL2L11,CDH1,FOS,IL1A,ODC1,SERPINE1,TAGLN
M344	chemical reagent		1.912	0.00119	BACE2,BSG,CLU,REST,SERPINE1,TGFB1,TGFBR1
SETBP1	transcription regulator			0.00119	CCND3,CD74,FBXW7,FSTL3,MUC16,PDGFB,SET,SMARCE1,TET2,XPA
NEUROG1	transcription regulator		-1	0.00119	ASS1,DSP,EPAS1,FN1,P4HA2,PAPPA,PPIC,S100A4,SQOR
PT1001B	chemical reagent			0.00121	CCN2,FN1,PRMT1
N-[amino(dimethylamino)methylidene]-4-[(3aS,9bR)-8-ethoxy-7-methoxy-1,3,3a,9b-tetrahydrofuro[3,4-c]isoquinolin-5-yl]benzamide	chemical reagent			0.00121	CCN2,FN1,SERPINE1
F Actin	complex			0.00121	CCN2,CTSS,FLNA
SERCA	group			0.00121	BTG2,EGR1,ZFP36
FOXQ1	transcription regulator			0.00121	CDH1,FN1,VIM
BICC1	other			0.00121	AREG,EGFR,PIGR
PIWIL4	other			0.00121	FGFR2,TGFB1,TGFBR1
ZDHHC2	enzyme			0.00121	CD151,CDH1,VIM
CCN6	growth factor			0.00121	ADAMTS5,CDH1,ICAM1
AQP11	transporter			0.00121	EGFR,TGFB1,TIMP1
lumefantrine	chemical drug			0.00121	CTNNB1,HSPB1,VIM
peptide T	biologic drug			0.00121	ICAM1,ITGAV,TGFB1
HSPB2	other			0.00121	HRAS,ICAM1,TGFB1
CLDN1	other			0.00121	CDH1,CTNNB1,VIM
NEK10	kinase			0.00121	BAX,GADD45A,MDM2
EMP3	other			0.00121	PROM1,SOX2,YTHDC1
NBR1	other			0.00121	GATA3,HCLS1,HSPA5
SLC8A1	transporter			0.00121	EDN1,ICAM1,NFAT5
galunisertib	chemical drug			0.00121	CDH1,FN1,VIM
UTRN	transmembrane receptor			0.00121	ACTG1,BMPR2,DAG1
BDKRB1	G-protein coupled receptor			0.00121	CCN2,EDN1,TGFB1
PSMC1	peptidase			0.00121	CNN2,KLF4,TAGLN
DYNLL1	other			0.00121	BCL2L11,FOS,TFF1
PPID	enzyme			0.00121	CDH1,SNAI2,VIM
MTUS1	other			0.00121	CDH1,SNAI2,VIM
SRGN	other			0.00121	CLDN1,SOX2,VIM
OMP-52M51	biologic drug			0.00121	HES1,NPM1,VEGFA
APOM	transporter			0.00121	CCN2,FN1,TGFB1
6-cyano-7-nitroquinoxaline-2,3-dione	chemical reagent			0.00121	EGR1,FOS,JUNB
eprosartan	chemical drug			0.00121	FN1,SERPINE1,TGFB1
tamsulosin	chemical drug			0.00121	CDH1,FOS,VIM
curcuminoids	chemical drug			0.00121	ABCB1,ICAM1,NFE2L2
4-aminophenol	chemical - endogenous mammalian			0.00121	CLU,SPP1,VIM
resiniferatoxin	chemical drug			0.00121	FN1,FOS,TGFBR1
alpha-hydroxyglutarate	chemical - endogenous mammalian			0.00121	CDH1,FN1,VIM
CV 3988	chemical reagent			0.00121	ICAM1,ITGAV,ITGB1
quisqualic acid	chemical - endogenous non-mammalian			0.00121	EGR1,FOS,JUNB
CD36	transmembrane receptor		-0.8	0.00123	AREG,COL4A1,HSP90B1,HSPA5,ICAM1,IGFBP7,IL1A,LRP1,MMP1,PDGFB,PLAU,SERPINE1
arachidonic acid	chemical - endogenous mammalian		1.086	0.00123	BCL2A1,CLU,EDN1,EGFR,EGR1,F3,FOS,KLF6,PLAU,PTHLH,SPP1,VIM
bicalutamide	chemical drug		0	0.00125	CDH1,CLU,CTNNB1,FOS,NPEPPS,PMEPA1,TMPRSS2,VIM
HFE	transmembrane receptor		1.485	0.00127	B2M,BHLHE40,CD74,CRELD2,EGR1,HMGCS1,HSP90AA1,HSP90B1,HSPA5,HSPB1,MBOAT1,TFRC,WFDC2
SRA1	transcription regulator		-1.154	0.00128	CAV1,HES1,MMP1,TGFB2,TMPRSS2
SP100	transcription regulator			0.00128	CCN2,FOS,ICAM1,MMP1,PLAU
CREB3L1	transcription regulator		1.501	0.00128	AGR2,HSP90B1,HSPA5,SPP1,TFF3
IFN Beta	group		-0.088	0.00131	AREG,BTG2,C2,CAV1,CD74,DAG1,EEF1A1,EREG,FN1,GAS6,ICAM1,IFNGR1,IL1A,MMP1,MT-CO2,MT-ND2,RTN4,SERPINE1,SPP1,TGFB1,TGFBR1
minocycline	chemical drug		-0.577	0.00131	BAX,BSG,CDK4,FOS,GATA3,ICAM1,IL1A,ITGB1,PDGFB,SLC3A2
MBD2	transcription regulator			0.00133	ASS1,ATP5ME,CDC42EP3,CDH1,CDKN2B,GSTP1,PLAU,PROM1,TFF2
CNTF	cytokine		0.458	0.00134	ATP6AP2,EGR1,FOS,IGFBP7,IL1A,JUNB,KCNN4,KLF4,MMP1,NFIA,PAFAH1B1,PPIB,S100A6,SPP1,TGFB1,TIMP1,VIM,XDH,ZFP36
calcipotriene	chemical drug		-0.115	0.00135	FOS,JUNB,KRT16,PLAU,SERPINE1,SPP1
caspase	group		-0.2	0.00135	ACER2,BAX,CCND3,CDK4,EGFR,IL1A
Focal adhesion kinase	group		0.084	0.00135	DSP,ICAM1,KRT8,LPP,PALLD,TAGLN
GABARAP	transporter		1.633	0.00135	AHNAK2,CRYAB,GUSB,LAMB3,PDGFB,SERINC2
citarinostat	chemical drug		0.816	0.00135	BTG1,NEDD9,PHLDA2,TNFRSF12A,TSC22D1,TSC22D3
MAK683	chemical drug		1.397	0.00135	EGFR,FOXO1,GATA3,IGFBP3,ITGA2,MMP1
bufalin	chemical reagent		-0.447	0.00135	CDK4,EGR1,FOS,HSPA5,RPLP0,TIAM1
elaidic acid	chemical - endogenous mammalian		0.389	0.00135	ACSL1,ALDH1A1,DBI,DHRS3,FABP5,FDFT1,FDPS,HMGCS1,LPP,SCNN1A,TFPI
TLR3	transmembrane receptor		-0.192	0.00137	CFB,CLU,CX3CL1,EDN1,FOS,GADD45B,HNRNPU,ICAM1,ID1,IER3,IL1A,JUNB,MMP1,NFKB1,NFKBIZ,NR4A1,PIK3R1,PLAU,SERPINE1,TIMP1,TP63,VAV2
TNFRSF1A	transmembrane receptor		-0.492	0.00138	CCN2,EFNA1,GATA3,ICAM1,IER3,IL1A,ITGB5,MMP1,MMP7,NFE2L2,PDGFA,PLAU,SERPINE1,TFRC,TGFB1,VEGFA
NFKBIB	transcription regulator		0.762	0.00141	BCL2A1,BCL2L11,EGR1,GNAI2,ICAM1,PLAU,SMAD7,VEGFA
2,3-bis(4-hydroxyphenyl)-propionitrile	chemical reagent		0.063	0.00141	BAX,FDFT1,FDPS,FOS,HMGCS1,MT-CO1,MT-CO2,PTGER4
meldonium	chemical drug		-1.98	0.00143	CPT1A,GOT2,PROM1,SOX2
trypsin	group			0.00143	CDH1,F3,FOS,ICAM1
PRR11	other			0.00143	CDH1,CDK4,CTNNB1,VIM
DANCR	other		-0.655	0.00143	CDH1,CTNNB1,SNAI2,VIM
KCNN4	ion channel		-0.905	0.00143	CX3CL1,FOS,PPP5C,TSC22D3
EHD1	other			0.00143	CDH1,HSP90B1,ITGB1,VIM
VLDLR	transporter		0.75	0.00143	CCN2,FOS,SERPINE1,SLC2A1
LMX1A	transcription regulator	Inhibited	-2	0.00143	HES1,NDUFA3,NDUFA4,UQCRQ
UGCG	enzyme		-1.96	0.00143	ABCA12,ABCB1,BAX,ICAM1
RPL22	translation regulator		-1.982	0.00143	BAX,BCL2L11,DNAJC3,HSPA5
MALAT1	other		1.886	0.00143	CDH1,SNAI2,VEGFA,VIM
Complement	complex		1.982	0.00143	CLU,F3,PDGFA,PDGFB
N,N-dimethylsphingosine	chemical reagent		0.747	0.00143	FN1,FOS,ICAM1,MUC5AC
astressin 2B	biologic drug		1.176	0.00143	FOS,HPGD,SLC2A1,VEGFA
ATG7	enzyme		0.31	0.00144	ACSL1,AGR2,BCL2L11,CCN2,EEF1G,PDLIM1,S100A4,SET,SLC2A1,SNAI2,TGFB1,TGFBR1
Gsk3	group		-0.053	0.00144	BCL2L11,CDH1,CTNNB1,EGFR,FOS,FOSB,FSCN1,ICAM1,NR4A1,SPP1
nifedipine	chemical drug		0.711	0.00144	ABCB1,BMP2,EDN1,FAM3B,FN1,FOS,IL1A,NR4A1,SGK1,VEGFA
ATF2	transcription regulator		1.067	0.00147	BCL2A1,CTNNB1,DUSP5,EGR1,FN1,FOS,GADD45A,MMP1,PLAU,SNAI2,TGFB2
SOX7	transcription regulator		0	0.00148	ADGRG1,COL4A1,EFNA1,EPHB2,KRT7,NTF4,PLAU,SOX4,TGFBI
POLR2A	enzyme			0.00148	CAV1,FOS,GAPDH,HNRNPH1,SGK1,SRSF6,TFF1,TMPRSS2,VIM
BMI1	transcription regulator		0.08	0.00148	BTG2,CDH1,CDKN2B,FBXW7,ID4,NFKB1,SFN,TGFB2,VIM
vorinostat	chemical drug		1.448	0.00149	ADAMTS1,BAX,BCL2L11,BIRC2,CD74,CDH1,CDK4,CLU,EDN1,EGFR,EGR1,HMGCS1,HPGD,HSPA5,ICAM1,IL1A,KLF4,PDGFB,RAD50,ST3GAL5,TGFBR1,TXN,VIM
rifampin	chemical drug			0.00153	ABCB1,ALAS1,ALDH1A1,BMP1,CD59,CRYAB,CTNNAL1,CYP4B1,EIF5,EPHA1,GSTP1,HMGB3,LAMA3,SEPTIN7,SPP1
colistin	biologic drug		-0.905	0.00156	BACH1,BMP1,FOS,GAS6,ITGB5,JUNB,NAV2,NUAK1,SCOC,SOX4,SPP1,TCIM
ADORA2A	G-protein coupled receptor		0.622	0.00158	CD81,EIF2S2,FOS,GAPDH,IFITM3,KLC1,NR4A1,OCLN,P4HB,SPARC,TGFB1,TSC22D3,TUBB2A,VEGFA
semaxinib	chemical drug		-0.896	0.00158	CYP1B1,EDN1,EGR1,EREG,F3,FOS,FOXO1,HES1,LTF,MYOF,NFE2L2,PPIA,SERPINE1,TGFB1
MALAT1	other		1	0.00159	BCL2L11,CDH1,EDN1,KRT16,SNAI2,VEGFA,VIM
CDK9	kinase			0.00159	ALAS1,FOS,HNRNPH1,NCL,ODC1,RUNX1,SRSF6,VIM
pitavastatin	chemical drug		0.97	0.00161	FDFT1,FDPS,FOS,HMGCS1,JUNB,NFKB1
irbesartan	chemical drug		-0.728	0.00161	FOS,HRAS,ICAM1,ITGAV,SERPINE1,TGFB1
branched chain amino acids	chemical drug	Inhibited	-2.2	0.00161	BIRC2,CTNNB1,TGFB1,TIMP1,VEGFA
EIF4G2	translation regulator		1.342	0.00161	KLF4,KLF5,KRT19,PLAT,SOX2
SERPINA3	other		-1.206	0.00161	CCN2,CTNNB1,EGFR,FOXO1,ICAM1
ZNF148	transcription regulator		-1.004	0.00161	CTNNB1,FN1,GSPT1,ODC1,VIM
IND S1	chemical - kinase inhibitor	Inhibited	-2.236	0.00161	C1QBP,ENO1,ETFA,PDIA3,TUBB
ELF5	transcription regulator			0.00161	GATA3,ITGB1,KRT8,RUNX1,SNAI2
2-mercaptoacetate	chemical drug			0.00161	ENO1,ICAM1,PLAU,S100A10,TGFB1
BAPTA	chemical reagent		0.577	0.00161	BAX,CLDN4,FOS,FOSB,JUNB
probucol	chemical drug			0.00161	BMP2,CCN2,CYBA,SERPINE1,TGFB1
FGF8	growth factor		1	0.00161	BMP2,CCDC50,COL18A1,CRYAB,CTNNB1,FGFR2,LAMB3,MDK,RGS12,SPARC,SPP1
LMO2	transcription regulator		0.426	0.00163	ADGRG1,ATP13A2,BMPR2,CCND3,CLDN4,COL18A1,GATA3,GOLM1,GRB10,Ifitm1,IGF2R,IRS2,ITM2C,KIFAP3,LYN,MALT1,MDK,RERE,SERTAD1,STX7,SYNE2,TGFB1,TGFB2
2-methylthio-ATP	chemical reagent			0.00164	FOS,SERPINE1
MS049	chemical reagent			0.00164	CDH1,VIM
SRI-011381	chemical reagent			0.00164	PROM1,SOX2
Smad3-Smad4	complex			0.00164	BAX,BCL2L11
ZIC5	transcription regulator			0.00164	CDH1,PDGFD
FBXO25	enzyme			0.00164	EGR1,FOS
Integrin alpha V beta 3	complex			0.00164	MMP1,TGFB1
CHMP6	other			0.00164	EGFR,SLC20A1
GSDME	transporter			0.00164	MUC1,MUC13
GFPT2	enzyme			0.00164	SQOR,VIM
lauroylcarnitine	chemical - endogenous mammalian			0.00164	CLDN1,CLDN4
TLN2	other			0.00164	ITGB1,TLN1
elesclomol	chemical drug			0.00164	MT-CO1,MT-CO2
APC2	enzyme			0.00164	CDH1,CTNNB1
STXBP4	other			0.00164	ITGB1,TP63
SLC52A1	transporter			0.00164	CTNNB1,ICAM1
miR-1298-5p (and other miRNAs w/seed UCAUUCG)	mature microRNA			0.00164	LAMB3,PTK2
PSG1	other			0.00164	TGFB1,VEGFA
MIR5590	microRNA			0.00164	CDH1,VIM
PNKP	kinase			0.00164	MT-CO2,MT-CO3
ING2	transcription regulator			0.00164	SERPINE1,SPP1
RAMP3	G-protein coupled receptor			0.00164	FOS,VIM
RPN2	enzyme			0.00164	FOXO1,GSTP1
PDIA6	enzyme			0.00164	HSP90B1,HSPA5
CLDN3	transmembrane receptor			0.00164	CDH1,SLC31A1
LOC100359583/Ptma	other			0.00164	BAX,BCL2L11
crenigacestat	chemical drug			0.00164	PROM1,VIM
hydroxyl radical	chemical toxicant			0.00164	CAV1,KLF4
sarpogrelate	chemical drug			0.00164	F3,SERPINE1
methiothepin	chemical drug			0.00164	F3,SERPINE1
oxazepam	chemical drug			0.00164	GADD45B,TSC22D1
terpenoid	chemical - endogenous mammalian			0.00164	LRP1,NFE2L2
AGI-1095	chemical reagent			0.00164	EGR1,F3
fascaplysin	chemical drug			0.00164	CPT1A,PTN
teleocidins	chemical toxicant			0.00164	FOS,ODC1
lysophospholipids	chemical - endogenous mammalian			0.00164	CLDN1,OCLN
N(6)-carboxymethyl-L-lysine	chemical - endogenous mammalian			0.00164	CCN2,FN1
5-thio-D-glucose	chemical reagent			0.00164	FOS,TGFB1
PARP1	enzyme		0.201	0.00169	BAX,CDH1,ECE1,EGFR,FOS,HES1,ICAM1,MDM2,MMP1,MT-CO1,NFAT5,SLC38A2,TIMP1,YY1
S100A9	other		-0.737	0.00176	ADAMTS1,ADAMTS5,ALDH1A1,AREG,BACE2,BHLHE40,CDH3,CTNNB1,EFNA1,GPRC5A,ICAM1,ITGB4,MMP1,MMP7,PLAU,SGK1
BIRC5	other			0.00179	BAX,CCN2,CD74,CTNNB1,FN1,MDM2,TP63,VIM
IKBKG	kinase		-0.082	0.00181	BAX,BMP2,CLU,CX3CL1,EPAS1,EREG,FOS,ICAM1,IL1A,JUNB,KLF5,SFRP1,SGK1,VEGFA
ciglitazone	chemical drug		1.938	0.00181	ABCA12,BAX,CAV1,CDK4,FN1,ICAM1,IFITM2,IGFBP2,LAMB1,MT-CO2,MUC1,PTGER4,REST,SERPINE1
HBA1/HBA2	transporter		-1.134	0.00182	ATP5MF,NDUFA3,NDUFA4,NDUFA7,NDUFB11,NDUFC1,UQCRC1
fasudil	chemical drug		-0.478	0.00182	BMP2,CCN2,F3,ICAM1,TAGLN,TGFB1,TGFB2
PDGFB	growth factor		-0.372	0.00182	EGR1,FN1,FOS,FOXO1,ICAM1,NR4A1,SPP1,TIMP1,VEGFA
USP8	peptidase		-0.539	0.00182	B2M,CALR,CANX,EGFR,HNRNPD,IFITM3,PSMB10,PSMB6,PSMB7
ANXA7	ion channel		0.426	0.00182	EPHB2,FST,GATA3,GNB2,GSTP1,ITGA2,ITPR2,NFIA,RAD23B
kanamycin A	chemical drug		-0.905	0.00183	BACH1,BMP1,FOS,GAS6,ITGB5,JUNB,NAV2,NUAK1,SCOC,SOX4,SPP1,TCIM
Fgf	group			0.0019	CCND3,CDH1,FOS,JUNB,LPCAT1,ODC1
NCF1	enzyme		0.728	0.0019	EDN1,F3,FN1,ICAM1,SERPINE1,TGFB1
KDM6B	enzyme	Activated	2.385	0.0019	CDH1,FN1,PPIA,SNAI2,TP63,VIM
C1QA	other		0.816	0.0019	EGR1,F3,S100A10,SERPINE1,TIMP1,VIM
CR1L	transmembrane receptor	Inhibited	-2.412	0.0019	CCN2,COL18A1,COL4A1,PTGER4,SERPINE1,TGFB1
ICMT	enzyme			0.0019	CRYAB,FSTL1,LMNA,RCN2,REEP5,TGFBI
EGLN3	enzyme		1.601	0.0019	BCL2L11,EPAS1,IL1A,OCLN,SLC2A1,VEGFA
niacinamide	chemical - endogenous mammalian		1.331	0.0019	BAX,BCL2A1,CDK12,CDK4,GAPDH,ICAM1,JUNB,KLF4,MT-CO1,MT-CO3,SLC34A2
ruxolitinib	chemical drug		1.265	0.00191	COX6B1,MAP1LC3B,MT-ATP6,MT-ND2,MT-ND3,MT-ND4L,NDUFB11,PRDX5,PYCARD,TFF1
GMNN	transcription regulator		-1.066	0.00191	CDH1,CTNNB1,DSP,DUSP5,SOX2,TEAD1,TGFB2,TNFRSF19,VEGFA,WLS
xanthine	chemical - endogenous mammalian		0.305	0.00194	ID3,MUC5AC,PLAU,SLC2A1
glycochenodeoxycholate	chemical - endogenous mammalian			0.00194	BCL2A1,BIRC2,HPGD,TP63
MEG3	other		1.161	0.00194	CDH1,FN1,MDM2,VIM
SNHG11	other		1.987	0.00194	BSG,CDK4,ENO1,VIM
LOXL2	enzyme			0.00194	CDH1,FN1,OCLN,VIM
miR-150-5p (and other miRNAs w/seed CUCCCAA)	mature microRNA		-0.775	0.00194	BACH1,EDN1,PDGFB,VEGFA
SAT1	enzyme		0.119	0.00194	EIF3F,GAPDH,IGFBP2,IGFBP3
JTE-013	chemical reagent		-1	0.00194	CCN2,F3,FN1,ICAM1
selenite	chemical toxicant			0.00194	BAX,PLAU,SELENOP,TIMP1
pyruvic acid	chemical - endogenous mammalian		-0.277	0.00194	BAX,FOS,NR4A1,VEGFA
pentobarbital	chemical drug		0.396	0.00194	FOS,FST,JUNB,NR4A1
spermine	chemical - endogenous mammalian		0.689	0.00194	IGFBP2,OAZ1,ODC1,SAT1
TO-901317	chemical reagent		1.066	0.00194	ACSL1,ACSL5,ALAS1,ASS1,CDK4,CPT1A,ELOVL5,ENO1,FABP5,FDFT1,FDPS,GSTP1,HSD17B11,ITGA6,PFKP,PSMB2,RAI14,TGFB1,TIMP1,VEGFA
NOS2	enzyme		0.778	0.00195	ACO1,BAX,BCL2A1,COL4A1,EDN1,FOXO1,IRS2,KLF6,KRT13,KRT4,MUC5AC,PERP,PIGR,SERPINH1,TGFB1,TIMP1,VEGFA
LMX1B	transcription regulator		-1.109	0.00198	COL4A4,HES1,NDUFA3,NDUFA4,UQCRQ
HMGXB4	other		-0.447	0.00198	B4GALT5,ICAM1,KLF6,NFKB1,RNF213
oxymatrine	chemical drug		0	0.00198	BAX,CLDN1,FN1,SMAD7,TGFB1
DEF6	other	Activated	2.131	0.00198	CDH1,FN1,FOS,SNAI2,VIM
MGAT5	enzyme		-0.382	0.00198	CDH1,EGFR,ITGB1,PROM1,TGFBR1
SKI	transcription regulator		-1.35	0.00198	CDH1,MUC4,ODC1,SERPINE1,SMAD7
TFF3	other			0.00198	CDH1,CLDN1,CTNNB1,FOS,OCLN
epicatechin gallate	chemical drug			0.00198	ICAM1,LYN,MDM2,PERP,VEGFA
Ro41-5253	chemical reagent	Activated	2.186	0.00198	F3,IFNGR1,MUC4,PLAT,TGFB2
CLEC4G	other		1.238	0.00201	AREG,BMP2,CCN2,CDK4,PDGFA,PDGFD,TGFB1,VEGFA
FSHR	G-protein coupled receptor		0.152	0.00201	CX3CL1,FABP5,GDE1,IGFBP3,KITLG,PDGFA,PLAT,VEGFA
NOTCH2	transcription regulator		0.129	0.00201	CDH1,CTNNB1,EPAS1,FN1,HES1,PDGFA,TAGLN,TFF3
CLU	other		1.126	0.00201	BAX,CDH1,CDKN2B,CLU,GPX1,HSPA5,RFK,XDH
FOSL2	transcription regulator		0.038	0.00201	F3,HPGD,ITGB4,MMP1,SOX4,SPP1,TFF1,TIMP1
monocrotaline	chemical toxicant		-0.86	0.00202	BMPR2,GADD45A,ID1,ID3,PDGFA,PDGFB,PPIA,SMAD5,SPP1
triptonide	chemical - endogenous non-mammalian			0.00206	CTNNB1,MMP7,VEGFA
NSUN2	enzyme			0.00206	MT-ND4,PIK3R1,SREK1
SNED1	other			0.00206	GAPDH,IGFBP3,SLC2A1
ZNF750	transcription regulator			0.00206	CTNNAL1,LAMB3,LAMC2
penfluridol	chemical drug			0.00206	ITGA6,ITGB4,PTK2
PDE6B	enzyme			0.00206	FOS,GPX1,NFE2L2
NUDT16L1	other			0.00206	BAX,EDN1,MDM2
CBR3-AS1	other			0.00206	CDH1,TGFB1,VIM
MYCBP	transcription regulator			0.00206	CDK4,NCL,ODC1
momelotinib	chemical drug			0.00206	CDH1,SNAI2,VIM
sulfinosine	chemical reagent			0.00206	ABCB1,GSTP1,VEGFA
MLLT3	transcription regulator			0.00206	EDN1,SCNN1A,SGK1
THOC1	transcription regulator			0.00206	BAX,BCL2L11,CALR
KLKB1	peptidase			0.00206	F3,ICAM1,KLF4
Eda	other			0.00206	AREG,EGFR,PTHLH
Brd4	kinase			0.00206	CCN2,FOS,SERPINE1
PRN694	chemical drug			0.00206	FOS,FOSB,NFKBIZ
anethole	chemical - endogenous non-mammalian			0.00206	CDH1,PLAU,TIMP1
polyphosphate	chemical - endogenous mammalian			0.00206	BMP2,ICAM1,SPP1
geranylgeraniol	chemical - endogenous mammalian			0.00206	CD59,MALT1,MMP1
muscarine	chemical toxicant			0.00206	ALDH1A1,EGR1,KRT5
Bay 11-7082	chemical - kinase inhibitor		-0.249	0.00207	BCL2A1,CAVIN3,F3,HSPA5,ICAM1,MMP7,NFKB1,NFKBIZ,PYCARD,S100A4,YY1
SETD2	enzyme	Inhibited	-2.646	0.00208	CAV1,CCN2,CTNNB1,PRRX2,QKI,RTN4,SERPINE1
A2M	transporter		1.937	0.00208	CDH1,FOXO1,GADD45B,HSPA5,LRP1,NFKB1,SLC2A1
miR-483-3p (miRNAs w/seed CACUCCU)	mature microRNA		-1.182	0.00208	CREBL2,CTNNB1,HMGB3,HNRNPA0,LBR,RAN,TMPRSS11E
cilostazol	chemical drug		-0.883	0.00208	BAX,HSPA5,ICAM1,MMP1,OCLN,SERPINE1,VEGFA
D-galactosamine	chemical - endogenous mammalian		0.055	0.00208	BAX,FOS,ICAM1,JUNB,NFE2L2,PTN,TIMP1
PNPLA2	enzyme		-0.663	0.0021	ACADVL,ACO2,ACSL1,BAX,CPT1A,HSPA5,ICAM1,SLC2A1,TGFB1,TGFB2
FBXO32	enzyme	Activated	2.538	0.0021	BCL2L11,CALR,DNAJC3,GADD45A,HOOK1,HSPA5,KLF5,KRT19,PDIA3,PYCR1
NFATC2	transcription regulator		0.078	0.00212	BCL2L11,CDK4,CRYAB,CTNNAL1,CX3CL1,EDN1,GATA3,IER3,IL1A,MAPK3,MDM2,NFKB1,NFKBIZ,NR4A1,PLAT,SLC3A2,TGFB1,TSC22D1
CLOCK	transcription regulator		-0.707	0.00212	AHNAK2,BHLHE40,C1QBP,CCN2,EGFR,GADD45A,GADD45B,ICAM1,ID1,ITM2C,JUNB,MMP7,MTPN,NDUFA3,NEBL,PRDX3,PTPN14,RCN2,SLC20A1,ST3GAL5,WNK1
Calcineurin A	group	Activated	2.236	0.00222	CCN2,FOS,ITPR2,SLC2A1,TGFB1,TIMP1
GLIS2	transcription regulator	Inhibited	-2.449	0.00222	CCN2,SERPINE1,SNAI2,SPARC,TGFB1,VIM
EZR	other		-0.156	0.00222	BAX,CDH1,CTNNB1,HNRNPA2B1,IGFBP2,ITGB4
MAOA	enzyme		1	0.00222	ALDH1A1,CCN2,IGFBP3,IL1A,TGFB1,VIM
IRF1	transcription regulator		-0.266	0.00223	B2M,BAX,CDK4,CEACAM1,CFB,CTSS,DST,EIF4A3,F3,FN1,IFITM3,LTB,MAP4K4,NSMCE2,ODC1,PIGR,PSMB10,TGFB1
IRF3	transcription regulator	Inhibited	-2.88	0.00223	ANXA4,B2M,B4GALT5,BIRC2,CX3CL1,DDX60,FN1,FST,ICAM1,IFITM3,IL1A,JUNB,PLAC8,PTMS,RPS7,SAMD9L,SNAI2,VIM
3-deazaneplanocin	chemical drug		1.529	0.00223	FBXO32,IGFBP3,KLF6,KRT7,LAMB3,PLAU,TGFB1,TGFBR1,TSC22D3
olanzapine	chemical drug		-1.394	0.00224	CTNNB1,DCBLD2,FGFR2,FOS,GRIN3B,HMGCS1,IGFBP2,NR4A1,SCNN1A,TSPAN8,YBX3
ELL2	transcription regulator		1.89	0.00226	CREB3L2,CRELD2,DNAJC3,FKBP2,ITM2C,MANF,MDM2,TRIB1
di(2-ethylhexyl) phthalate	chemical toxicant		-1.195	0.00226	BSG,CDH1,CEACAM1,EGFR,EGR1,FOS,FOSB,ZFP36
ESRRG	ligand-dependent nuclear receptor		0.654	0.00229	ACO1,ACO2,CREBZF,ENO1,FBXO32,GAPDH,HADH,MDH2,TFF1,VEGFA
Rxr	group			0.00229	ALAS1,BTG2,CPT1A,CTSS,GADD45A,HR,IL1A,LTF,MMP1,PDGFA,PDGFB,SPP1
VitaminD3-VDR-RXR	complex		1.118	0.00237	FOXO1,GADD45A,IGFBP3,KLF4,PDGFA,SPP1,TGFB2
PPRC1	transcription regulator		-0.522	0.00237	CLDN1,DUSP5,IL1A,LAMB3,NFKBIZ,RND3,ZFP36L1
DPP4	peptidase		0.885	0.00237	CDH1,CTNNB1,IL1A,LRP1,PLAU,TGFB1,TIMP1
RUVBL1	transcription regulator		1.89	0.00237	ETS1,GADD45B,IGFBP3,NUCKS1,PLAC8,PSMB7,QKI
Hbb-b2	other		1	0.00237	BCL2L11,CD74,CYBA,FN1,FTL,LTB,TFRC
4-methylnitrosoamino-1-(3-pyridinyl)-1-butanone	chemical toxicant		0.501	0.00237	CTNNB1,EGFR,FOS,JUNB,NFE2L2,NFKB1,SPP1
eflornithine	chemical drug		1.195	0.00237	CDH1,CDKN2B,CTNNB1,FN1,ODC1,SERPINE1,SLC3A2
bosentan	chemical drug		-0.094	0.00242	BAX,EDN1,F3,ICAM1,TGFB1
pregna-4,17-diene-3,16-dione	chemical - endogenous non-mammalian		-1.387	0.00242	BAX,BCL2A1,BIRC2,NFKB1,VEGFA
Tnf receptor	group		1.387	0.00242	CCN2,PLAU,SERPINE1,TGFB1,TIMP1
KDM4B	enzyme	Activated	2.213	0.00242	ENO1,GAPDH,GLS,PDGFB,VIM
TINCR	other		-0.555	0.00242	ABCA12,EGFR,EPAS1,FTL,PDGFB
CTR9	other		-0.447	0.00242	CLCA2,EPAS1,TFF1,TIAM1,TRIM29
miR-142-3p (and other miRNAs w/seed GUAGUGU)	mature microRNA		-1.342	0.00242	BMPR2,SMAD7,TGFB1,TGFB2,TGFBR1
UCN	other		-1.529	0.00242	FOS,GNAS,HPGD,ICAM1,MAPK3
DRAP1	transcription regulator			0.00242	GAPDH,ILF2,RPL7A,RPLP0,RPS27
NTRK1	kinase	Inhibited	-2	0.00242	EGR1,FOS,GADD45A,NR4A1,TSC22D1
bisindolylmaleimide iv	chemical drug		0.128	0.00242	CCN2,EGR1,FOS,ITGA2,NR4A1
chelerythrine	chemical drug		-1.387	0.00242	ATP6AP2,CYBA,ICAM1,MDM2,VEGFA
SB 290157	chemical reagent		-1	0.00242	BMP1,CDH1,CTNNB1,SPP1,TAGLN
SIRT6	enzyme		-1.567	0.0025	CCN2,FN1,IGF2R,IL1A,IRS2,MAPK3,SERPINE1,TGFB1,TGFB2,TGFBR1
HDAC5	transcription regulator		-0.798	0.0025	ACSL1,BAX,CPT1A,CTNNB1,HES1,KLF6,NDUFA1,NR4A1,RAD23B,TAGLN
MYCL	transcription regulator		1.803	0.0025	ATP5MG,BCL2L11,CDK4,LUC7L3,NEDD9,PARD6B,RPL10A,RPL13,RPL18,THRAP3
Cdc42	enzyme		-1.406	0.0025	BCL7C,CCN2,CTSA,CTSS,EIF4A1,EREG,FADS3,FLNA,MYH9,TNFRSF12A
apigenin	chemical - endogenous non-mammalian		1.219	0.0025	ABCB1,BAX,CDK4,CTNNB1,FOS,ICAM1,MDM2,MMP1,MUC5AC,TAGLN
IL22	cytokine		-1.958	0.00251	CDK4,CLDN1,CYBA,HSPA5,HSPB1,IL1A,MMP1,MUC1,MUC4,MUC5AC,MUC5B,PDGFA,PRDX5,TFF2
EGLN	group	Inhibited	-2.402	0.00252	BPNT1,CAVIN1,EFNA1,EFNA3,FSTL3,FTL,GAPDH,GATA3,H3C1,KDM5B,PFKP,SELENBP1,SERPINE1,SLC16A3,VEGFA
HDAC2	transcription regulator		-1.508	0.00252	CDH1,EGR1,F3,GABARAPL1,IL1A,MDM2,MMP7,PDGFB,PLAU,SFRP1,TAGLN,TFF1,TNFRSF19,TNNI2,TP63
echinomycin	chemical drug		0	0.00256	ADAMTS1,CAVIN1,IL1A,VEGFA
(Z,E)-5-(4-ethylbenzylidine)-2-thioxothiazolidin-4-one	chemical reagent		-1.131	0.00256	CDK4,CTNNAL1,HSP90AA1,TGFB2
HOXA11-AS	other		1.969	0.00256	BAX,CDH1,CTNNB1,SNAI2
PADI4	enzyme		0	0.00256	GADD45A,HSPA5,PYCARD,TNFRSF12A
PDCD10	other		-1.131	0.00256	CTNNB1,KLF4,SERPINE1,VEGFA
MT-TM	other			0.00256	MT-CO1,MT-CO2,MT-CYB,MT-ND1
APOL1	transporter			0.00256	HES1,IFNGR1,IFNGR2,MUC13
FOXG1	transcription regulator		-0.625	0.00256	BCL2L11,CDKN2B,FST,SERPINE1
NAE1	enzyme		-1.732	0.00256	CCND3,CDKN2B,SFN,TP63
YWHAQ	other			0.00256	ETV1,MMP1,MMP7,TAGLN
PSME3	peptidase		1.732	0.00256	ENO1,GAPDH,MDM2,SLC2A1
ZBTB33	transcription regulator			0.00256	BAX,CDH1,MMP7,S100A4
NUP62	transporter		0	0.00256	EGFR,PERP,SMAD7,ZNF750
APBB1	transcription regulator			0.00256	EGFR,HES1,TAGLN,TPM1
miR-10a-5p (and other miRNAs w/seed ACCCUGU)	mature microRNA		1.154	0.00256	CDH1,KLF4,SOX2,VIM
LPAR1	G-protein coupled receptor		1.154	0.00256	CACNA2D1,CCN2,F3,KLF5
OGG1	enzyme		0.975	0.00256	CDH1,IL1A,NCL,VIM
OCLN	other		1.067	0.00256	CAV1,CLDN1,MMP1,MMP7
ACVR1B	kinase			0.00256	FST,KLF4,SERPINE1,SMAD7
lith-O-Asp	chemical reagent		-0.339	0.00256	HNRNPA2B1,PSMB1,PTK2,RNH1
CA9	enzyme		1.664	0.00259	ATP5ME,ATP5MG,ENO1,EPAS1,SLC3A2,UQCRC1
eicosapentenoic acid	chemical drug		1.666	0.00263	ACADVL,FOS,MMP1,NFE2L2,NFKB1,PROM1,SELENOP,SERPINE1,SLC2A1,TGFB1,TGFB2
CX3CR1	G-protein coupled receptor		0.407	0.00264	ACER2,ARL3,CRYAB,CTNNB1,EGR1,EPM2AIP1,FOS,H3-3A/H3-3B,ICAM1,IL1A,PLEKHA1,PRDM2,SFPQ,SYNE2,TGFB1,TUBB2A
ISG15	other	Activated	2.007	0.00269	COL12A1,COL7A1,CTSS,CYP1B1,IFITM3,MMP1,TIMP1
isoprenaline	chemical drug		0.277	0.00269	ABLIM1,CCN2,FOS,KLF5,NR4A1,SLC2A1,TGFB1
KDM8	enzyme		1.463	0.00271	ENO1,ETV1,GAPDH,ID1,IDH1,IGFBP3,SLC2A1,TALDO1,VEGFA
LCK	kinase		0.97	0.00271	EGR1,EIF6,FOS,GADD45B,RPS27L,RUNX1,SFPQ,SOX2,VEGFA
SOX1	transcription regulator		-0.707	0.00271	CTNNB1,DSP,DUSP5,HES1,TEAD1,TGFB2,TNFRSF19,VEGFA,WLS
TRAF3IP2	enzyme		0.923	0.00271	CCN2,CDH3,CX3CL1,GATA3,ICAM1,NFKBIZ,TGFB1,TNFRSF12A,TP63
Ngf	group		-0.448	0.00271	BCL2L11,CLU,EGR1,FOS,NR4A1,ODC1,SERPINE1,TGFB1,TGFB2
PRDM5	transcription regulator			0.00272	CD99,ETS2,EVL,GADD45B,ID2,NAV2,RUNX1,S100A2,SOX2,TINAGL1
ATG5	other		0.711	0.00272	AGR2,BCL2L11,BCL7C,C1QBP,HSPA5,ICAM1,NFE2L2,PDIA3,RTN4,SLC2A1
NFYA	transcription regulator		0.923	0.00272	ABCB1,CALR,EGR1,FGFR2,GADD45A,GADD45B,HSPA5,ICAM1,JUNB,UBE2I
ROCK2	kinase		-0.788	0.0028	DSP,FABP5,ICAM1,PTK2,SCEL,SERPINE1,SPP1,TAGLN
BNIP3L	other		1.414	0.0028	CCND3,CD47,GADD45A,GAPDH,LTB,SFRP1,TFRC,TGFB1
UCP1	transporter		0.767	0.00284	ALAS1,BTF3,EEF1A1,FBXO32,GADD45A,GOLM1,MT-CO1,NT5C,ODC1,PYCR1,SERPINE1,SLC3A2,TGFB1,UBC,UQCRC1
mir-7	microRNA		-0.392	0.00293	IRS2,KLF4,PTK2,SNAI2,VIM
LRPAP1	other		-1.353	0.00293	CDH1,F3,LRP1,MAPK3,SERPINE1
cinnamaldehyde	chemical toxicant	Inhibited	-2.534	0.00296	CCN2,CPT1A,EGR1,FGFR2,FOS,GPX1,NFE2L2,NFKB1,ODC1,SLC2A1
CRH	cytokine		0.247	0.00297	BAX,EDN1,FOS,HPGD,JUNB,NR4A1,SGK1,SLC2A1,VEGFA
Ap2	group			0.00301	CDH1,ICAM1,IFNGR1,MT-CO2,TGFB1,VEGFA
asoprisnil	chemical drug		-1.633	0.00301	EGFR,IGFBP2,LAMB3,SFN,SGK1,XDH
MDK	growth factor		0.128	0.00301	PLAT,PTN,S100A6,SPP1,TAGLN,TGFB1
MIR124	group	Inhibited	-2.412	0.00301	CAV1,JAG1,REST,SET,SNAI2,VIM
miR-221-3p (and other miRNAs w/seed GCUACAU)	mature microRNA		0.034	0.00301	BCL2L11,FOS,ICAM1,MMP1,PIK3R1,TP63
PLAT	peptidase		-0.339	0.00301	FN1,FOS,MMP1,PLAT,SERPINE1,TGFB1
IL27	cytokine		-1.041	0.00302	B2M,CCND3,CD74,CDK4,CX3CL1,DEPP1,EGR1,FOS,GATA3,HPGD,ICAM1,ID2,IL1A,VIM
ZMPSTE24	peptidase		-0.911	0.00304	BTG2,GADD45A,GADD45B,ICAM1,IGFBP3,LMNA,SESN1
PROC	peptidase		-0.721	0.00304	BCL2A1,BIRC2,CALR,CLU,ICAM1,NR4A1,SERPINE1
ADRA1B	G-protein coupled receptor			0.00304	EGR1,FABP5,FN1,FOS,NR4A1,PAK1,VEGFA
ADRA1D	G-protein coupled receptor			0.00304	EGR1,FABP5,FN1,FOS,NR4A1,PAK1,VEGFA
omeprazole	chemical drug			0.00304	CCN2,EGR1,EPAS1,FOS,FST,ITGA6,PRRX2
acetovanillone	chemical drug		-0.24	0.00304	EDN1,F3,GPX1,MUC5AC,SERPINE1,TAGLN,TXN
n-3 fatty acids	chemical drug		-0.256	0.00304	BAX,GPX2,HSPA5,IRS2,PDGFA,PDGFB,PIK3R1
diphtheria toxin	chemical - endogenous non-mammalian			0.00306	EGFR,FOS,GAS6,HTRA1,IL1A,PIK3R1,PLAC8,PLAU,RPL3,S100A10,TMEM132A,TNNI2
prostaglandin D2	chemical - endogenous mammalian		-0.847	0.00312	ENPP3,EPAS1,IL1A,MUC5B,NINJ1,PHLDB1,SDC4,TNFRSF12A
LPL	enzyme		-0.542	0.00312	CPT1A,CX3CL1,ICAM1,IRS2,SLC2A1,TGFB1,TIMP1,VEGFA
clozapine	chemical drug		0.236	0.00312	CTNNB1,EGR1,FDPS,FOS,GATA3,HMGCS1,NR4A1,SGK1
saikosaponin A	chemical reagent			0.00319	CDKN2B,FOS,JUNB
Li+	chemical reagent			0.00319	CTNNB1,EDN1,FOS
PF-573228	chemical drug			0.00319	CDH1,CTNNB1,TP63
PNPLA8	enzyme			0.00319	FBXO32,HSP90B1,HSPA5
hydrogel	chemical drug			0.00319	CDH1,CTNNB1,VIM
BANP	other			0.00319	BAX,CDH1,SNAI2
mir-190	microRNA			0.00319	CDH1,CLDN1,VIM
miR-320b (and other miRNAs w/seed AAAGCUG)	mature microRNA			0.00319	CANX,TAGLN,VIM
CYSLTR1	G-protein coupled receptor			0.00319	CDH1,FOS,NFE2L2
EMX2	transcription regulator			0.00319	CDH6,EGFR,SOX2
CSNK2A2	kinase			0.00319	CDH1,CTNNB1,ITGA6
CUL7	enzyme			0.00319	CDH1,SNAI2,VIM
DKC1	enzyme			0.00319	SERPINE1,TGFBR1,VIM
BLACAT1	other			0.00319	CDH1,CTNNB1,VIM
farnesyl transferase	complex			0.00319	CRYAB,KLF6,MMP7
methoxychlor	chemical toxicant			0.00319	BAX,HSP90B1,LTF
mechlorethamine	chemical drug			0.00319	DUOX2,ID2,NFE2L2
FM19G11	chemical reagent			0.00319	EPAS1,SOX2,VEGFA
CHS-828	chemical drug			0.00319	ALDH1A1,PROM1,SOX2
carnosol	chemical - endogenous non-mammalian			0.00319	CTNNB1,ICAM1,NFE2L2
aplidine	biologic drug			0.00319	FOS,FOSB,JUNB
alpha-tocopherol succinate	chemical drug			0.00319	EGR1,IL1A,VEGFA
haloperidol	chemical drug		-0.352	0.00322	BAX,CCND3,CTNNB1,EGR1,FOS,FOSB,HMGCS1,NR4A1,QKI,VEGFA
ETS2	transcription regulator		-0.308	0.00326	FOS,HPGD,ICAM1,JUNB,MMP1,PLAU,PTHLH,SOX2,SPP1
oxaliplatin	chemical drug		0.322	0.00326	BAX,BCL2L11,CDH1,EGFR,MMP7,RPS6,SAT1,TMSB10/TMSB4X,VIM
AMP	chemical - endogenous mammalian		1.067	0.00331	ACTG1,FOXO1,IRS2,PIK3R1
adenine	chemical - endogenous mammalian			0.00331	AREG,CCN2,ICAM1,TGFB1
epothilone B	chemical drug		0	0.00331	BTG2,MDM2,SFN,TBC1D1
TMPRSS6	peptidase		-0.064	0.00331	ID1,PROM1,SERPINE1,VIM
ATXN2	other			0.00331	FAM107B,HOMER3,HSPA5,MAP1LC3B
NTF4	growth factor		0.655	0.00331	FOS,SPARC,SPP1,TUBA1A
miR-129-5p (and other miRNAs w/seed UUUUUGC)	mature microRNA		0.085	0.00331	BMPR2,CDH1,SOX2,SOX4
mir-3622	microRNA	Inhibited	-2	0.00331	BAX,GADD45A,GADD45B,SESN1
EDNRB	G-protein coupled receptor		1.246	0.00331	PIGR,RPSA,TPM1,VEGFA
PRDX2	enzyme			0.00331	BAX,CDH1,FOXO1,ICAM1
L-685,458	chemical - protease inhibitor		1.179	0.00331	EGFR,HES1,ID1,MUC5AC
ferric ammonium citrate	chemical drug		-1.165	0.00331	FTL,GADD45A,MDM2,TFRC
rebamipide	chemical drug		-1	0.00331	MUC1,MUC4,MUC5AC,TIMP1
IL18	cytokine		0.649	0.00334	ADAMTS5,BOK,BSG,CDH1,GADD45B,GZMA,ICAM1,IL1A,LTB,MMP1,NFKBIZ,SET,SLC3A2,SPP1,TIMP1,TRIM29,VEGFA
GATA2	transcription regulator		-0.758	0.00336	ADGRG1,BPIFB1,CX3CL1,DLL1,EDN1,ETS1,FAT1,GABRP,GATA3,GZMA,ICAM1,IGFBP7,ITGA2,KLF4,KRT13,LTF,LY6D,LYPD6B,MAFB,MDK,PHLDA3,RPL13,RUNX1,SOX2,TEAD1,TFRC,TMPRSS2,VEGFA,ZNF462,ZNF750
concanavalin a	chemical drug		-0.248	0.00339	BAX,BCL2A1,BCL2L11,EGFR,EGR1,FOXO1,GATA3,GSTP1,ICAM1,NFAT5,SDC4,SPP1,TGFB1
cholecalciferol	chemical - endogenous mammalian		1.318	0.00339	ADGRG1,CDH1,EDN1,EGFR,FAM20C,FOS,IGFBP3,PTHLH,SERPINE1,SLC20A1,SPP1,TGFB1,UBE2E1
PAF1	other		-1.134	0.00343	IFITM3,KLF4,NFKBIZ,SDC4,SERPINE1,SERTAD1,ZFP36
HNRNPK	other		1.154	0.00343	CCN2,COL12A1,ITGA6,LPP,NFE2L2,SOX2,ZBTB20
cyclopropanecarboxylic acid	chemical reagent			0.00347	ACADVL,ACSL1,BAX,CPT1A,HSPA5,P4HB
XAV939	chemical reagent			0.00347	ARGLU1,ATG3,CTNNB1,DSP,IGFBP2,SPP1
PRKAR1A	kinase		0.721	0.00347	BAX,CDH1,EGFR,NFE2L2,TEAD1,VIM
ADGRE2	other		1.633	0.00347	CXXC5,FOS,FSTL1,SFN,TGFB1,TGFB2
PTCH1	transmembrane receptor		-1.982	0.00347	BTG2,DLL1,GADD45A,KLF5,PDGFA,TNNI2
ELF4	transcription regulator		-0.557	0.00347	ABCB1,DUSP5,KLF4,MANF,MDM2,SPP1
PML-RARA	fusion gene/product			0.00347	EGR1,F3,FOS,JAG1,PSMB10,S100A10
ERBB4	kinase		0.605	0.00349	BTG2,CDH1,CTNNB1,EGFR,EGR1,GADD45A,GPC1,SFRP1,SLC2A1,TLN1
artesunic acid	chemical drug			0.00351	BAX,EGFR,MMP7,TGFB1,VIM
PALMD	other		1.406	0.00351	BMP2,ENO1,ICAM1,PIK3R1,SLC2A1
MST1	growth factor		-1.982	0.00351	CCN2,FOS,PTK2,SOX4,SPP1
MAT1A	enzyme			0.00351	ATP1B1,BAX,EGR1,MT-CO2,UQCRC1
P2RY2	G-protein coupled receptor		0.313	0.00351	F3,ICAM1,NFE2L2,SCNN1A,SERPINE1
NOS1	enzyme		-0.625	0.00351	EGR1,FBXO32,FOS,IL1A,SLC2A1
PSMD10	transcription regulator		-1	0.00351	BAX,CDH1,CDK4,GNAS,ICAM1
ZNF768	other		-0.555	0.00351	BTG2,GADD45A,ICAM1,MDM2,SERPINE1
TUG1	other		-0.536	0.00351	BAX,CDH1,HSPA5,KLF5,SOX2
ammonium chloride	chemical drug		-1.387	0.00351	ATP1A1,CD151,EDN1,FOXO1,TFRC
linolenic acid	chemical - endogenous mammalian		0.577	0.00351	ACSL1,CLU,EDN1,ICAM1,SERPINE1
SGPP2	phosphatase		-1.432	0.00351	CDH1,DNAJC3,HSP90AA1,HSPA4,HSPA5
GLI2	transcription regulator		-0.055	0.00351	CDH1,CLU,GATA3,ITGB1,JAG1,JAG2,JUNB,PTHLH,SFRP1,SPP1,TGFB2,VIM
TRAP1	enzyme		1.117	0.00379	ARHGAP10,ATP5ME,C1QBP,CHML,COX5B,GAPDH,ITGB1,MRPS31,SOX2,TIMM13
FOXC2	transcription regulator		1.852	0.00379	BAX,CDH1,CTNNB1,DLL1,FN1,IRS2,ITGB5,LFNG,SPP1,VIM
HES1	transcription regulator		0.084	0.00382	ADAMTS5,CCND3,DLL1,GLS,HES1,MDM2,SPP1,TAGLN
N-ethyl-N-nitrosourea	chemical toxicant		-0.239	0.00382	BAX,CX3CL1,HSP90AA1,ICAM1,Ifi27,IFITM3,SPP1,TIMP1
obeticholic acid	chemical drug		-1.346	0.00385	ABCB1,CCN2,CDH1,FN1,ICAM1,TGFB1,TIMP1
fish oils	chemical drug		-0.152	0.00385	ACSL1,CPT1A,EDN1,IL1A,KLF5,NCOR2,PIK3R1
Hedgehog	group			0.00385	HES1,JAG1,KLF4,KRT19,SOX2,SPP1,TFF1
lenalidomide	chemical drug		1.146	0.0039	ACTG1,CAV1,CTNNB1,DEPP1,ELF3,ENO1,FLNA,FN1,GPR68,HSPA5,KLF4,LIMA1,LRP1,MAML2,NFKBIZ,PLOD2,RNF213,TCF3,TCF7L1,VIM
PLCG2	enzyme		0.306	0.0039	ACSL1,BCL2A1,CD74,FOXO1,GUSB,ICAM1,IFITM3,LPCAT1,SPP1
ELF3	transcription regulator		1.249	0.00398	CLDN7,ELF3,FN1,KRT4,KRT8,NFKB1
ISLR	other	Activated	2.384	0.00398	CCN2,FOS,FSTL1,PRSS23,SNAI2,TEAD1
mir-23	microRNA		-1.664	0.00398	CDH1,CKS1B,FBXO32,PRDX3,SMAD5,SPP1
lisinopril	biologic drug		-0.968	0.00398	FOS,PDGFA,S100A6,TGFB1,TNNI2,VEGFA
metronidazole	chemical drug		-0.905	0.00402	BACH1,BMP1,FOS,GAS6,ITGB5,JUNB,NAV2,NUAK1,SCOC,SOX4,SPP1,TCIM
SLC13A1	transporter		-1.265	0.0041	ACSL5,ACTG1,ALDH1A1,EEF1G,HSPA5,HSPB1,IGFBP2,RPL8,SPP1,UPK1A
[truncated: 1,762 more rows]

## Sheet: Table S9B
Table S9B. Upstream regulator analysis of DEGs in D9 CAC progenitor like cells. The predicted upstream regulatory signaling pathways active in CF progenitor like cells and relative to WT progenitor like cells are shown. Columns A and B list the putative upstream regulator and the description of its function respectively. Columns C and D give the predicted status of activation and the Z-score resp…
Upstream Regulator	Molecule Type	Predicted Activation State	Activation z-score	p-value of overlap	Target Molecules in Dataset
beta-estradiol	chemical - endogenous mammalian		1.717	5.85e-35	ABCA1,ACER2,ACSL1,ACTG1,ADIRF,ANXA1,ANXA4,AP1S1,ARID5B,ATF3,ATP12A,BCAS1,BGN,BIRC3,BTG2,CALM1 (includes others),CAST,CAV2,CCN1,CCN2,CCND1,CCND2,CDKN1A,CEBPD,CGNL1,CKB,CKMT1A/CKMT1B,CLCA1,CLDN7,CLIC5,CPT1A,CRABP2,CST5,CXCL16,DKK1,EFNB2,EGFR,EGR1,EGR2,ERRFI1,FABP5,FOSB,FXYD5,GABRP,GATA3,GDF6,GNG12,GPX2,GSTP1,HERPUD1,HES1,HOMER1,HSPB1,HTRA1,ICAM1,ID1,ID3,IER2,IER3,IFITM3,IFNGR2,IFRD1,IGFBP7,IL1A,INP…
TNF	cytokine	Inhibited	-2.203	3.34e-32	ABCA1,ACSL1,ADORA2B,ALDH1A3,ANXA1,AQP3,ARHGDIB,ARID5B,ATF3,B2M,BGN,BIRC3,BMP3,BTG2,CAVIN3,CCN1,CCN2,CCND1,CCND2,CDKN1A,CEBPD,CLDN7,CPT1A,CSF3,CXCL16,CYBA,DEPP1,DKK1,EFHD2,EFNB2,EGFR,EGR1,EGR2,ENPP3,FABP5,FOSB,G0S2,GATA3,GCLM,GSTP1,HES1,HSPG2,HTRA1,ICAM1,ID1,ID3,IER2,IER3,IFI6,IFNGR2,IL1A,IL32,IRS2,ITGB1,JUN,JUNB,JUND,KITLG,KLF4,KLF5,KLF6,KRT15,LAD1,LY96,MAFF,MMP1,MMP13,MMP7,MPC1,MT-CO3,MT-CYB,MT1…
IFNG	cytokine		-0.833	8.2e-30	ABCA1,ADORA2B,ALDH1A3,ATF3,B2M,BIRC3,CALCOCO2,CCN2,CCND1,CCND2,CDKN1A,CEACAM1,CEBPD,CKMT1A/CKMT1B,CLIC5,CSF3,CXCL16,CXCL17,CYBA,DDX60,DEPP1,DKK1,EFNB2,EGR1,EGR2,FABP5,FOSB,GATA3,GNAS,GNG11,GSTP1,HES1,HSPB1,HSPG2,HTRA1,ICAM1,ID1,IER2,IER3,IFI44,IFI6,Ifitm1,IFITM2,IFITM3,IFNGR2,IFRD1,IL1A,IL32,IRS2,ISG20,ITGB1,JUN,JUNB,JUND,KITLG,KLF4,KLF6,KRT15,LY96,MAFF,MMP1,MMP13,MT1A,MT1F,MT1G,MT1H,MT1M,MT1X,MU…
lipopolysaccharide	chemical drug		-1.676	1.3e-29	ABCA1,ACSL1,ADORA2B,ALDH1A1,ANKRD22,ANXA1,ANXA5,AQP3,AQP4,ATF3,B2M,BGN,BIRC3,CALM1 (includes others),CAPG,CCN1,CCN2,CCND1,CCND2,CD46,CD9,CDKN1A,CEACAM1,CEBPD,CLIC5,COX7A1,CPT1A,CSF3,CST3,CXCL16,CYBA,DDX60,ECHS1,EFNB2,EGFR,EGR1,EGR2,FABP5,FOSB,G0S2,GCLM,GLRX,GSTP1,HERPUD1,HES1,HOMER1,HOPX,HSPB1,HTRA1,ICAM1,ID3,IER3,IFI44,IFI6,IFITM2,IFNGR2,IFRD1,IL10RB,IL1A,IL32,ISG20,ITGB1,JUN,JUNB,JUND,KITLG,KLF…
IL1B	cytokine		-1.88	5.01e-28	ADORA2B,ALDH1A1,ANXA1,ANXA4,AQP4,ATF3,B2M,BGN,BIRC3,BTG2,CAV2,CCN2,CCND1,CDKN1A,CEBPD,CSF3,CXCL16,CYBA,DEPP1,EGFR,EGR1,ERRFI1,FABP5,FOSB,G0S2,GATA3,GNAS,HES1,HOMER1,HSPB1,HSPG2,ICAM1,ID3,IER2,IER3,IFITM2,IFITM3,IFNGR2,IFRD1,IL1A,IL32,IRS2,ISG20,ITGB1,JUN,JUNB,JUND,KLF4,LY96,MMP1,MMP13,MMP7,MT1A,MT1F,MT1G,MT1H,MT1M,MT1X,MUC1,MUC4,NFAT5,NFKBIZ,NR4A1,NR4A2,PAX6,PPARG,PSME2,PTGES,RHOB,S100A10,S100A6,…
dexamethasone	chemical drug		-1.405	7.75e-28	ABCA1,ACSL1,ACTG1,ALDH1A1,ANXA1,ATF3,ATP12A,B2M,BGN,BIRC3,BTG2,CAST,CAV2,CCN1,CCN2,CCND1,CCND2,CD46,CDKN1A,CDV3,CEACAM1,CEBPD,CES1,COX7A1,CRABP2,CST3,CST5,DEPP1,EGFR,EGR1,EGR2,ERRFI1,FA2H,FABP5,FCMR,FOSB,FOXQ1,G0S2,GATA3,GCLM,GKN1,GNG11,GSTP1,HERPUD1,HES1,ICAM1,ID1,IER2,IER3,IFI44,IFI6,IFITM3,IFNGR2,IFRD1,IL1A,IL32,IRS2,ISG20,ISOC1,ITGB1,JUN,JUNB,JUND,KLF4,KLF5,KLF6,KRT7,LAD1,LDHB,MAFF,MARCKS,MFG…
GLI1	transcription regulator		-0.757	3.05e-24	ANKRD22,ANXA1,ATF3,BIRC3,CAV2,CCN1,CCND1,CCND2,CDKN1A,CLIC5,CMPK1,CST6,DKK1,EFHD2,EGFR,EGR1,FOXQ1,HES1,ID1,ID3,IER3,IGFBP7,IQGAP2,KITLG,KLF4,KLF5,KLF6,KRT15,KTN1,MAFF,MT1F,MT1H,MT1X,NFAT5,NPDC1,OGFRL1,PAPSS2,PHLDA2,RHOB,RNASE4,S100A11,S100A6,SAT1,SELENBP1,SFRP1,SOX2,SOX4,SYTL2,TFF1,TGFB2,TM4SF1,WNT5A
STAT3	transcription regulator	Inhibited	-2.792	5.33e-23	ALDH1A1,ALDH1A3,ARRDC4,CCN2,CCND1,CCND2,CD46,CD9,CDKN1A,CEACAM1,CEBPD,CLIC5,COBL,CSF3,DKK1,EGR1,EGR2,GATA3,HYAL1,ICAM1,ID1,IFI44,IFI6,IFITM2,IFITM3,IL1A,ISG20,ITGB1,JUNB,KLF4,KLF5,LDHB,LTF,MMP1,MMP13,MMP7,MT-ATP6,mt-Atp8,MT-CO3,MT-CYB,MT-ND1,MT-ND3,MT-ND4,MT-ND4L,MT-ND5,MUC1,MX2,NFKBIZ,NR4A2,PAX6,PHLDA2,PROM1,PSMB5,RUNX1,SOX2,TFF3,WFDC2,WNT5A,XBP1
MYC	transcription regulator		-0.407	1.49e-22	ABCA1,ABCE1,ACTN1,ANXA4,ANXA5,ATP5IF1,CAST,CCND1,CCND2,CD9,CDKN1A,CEBPD,CLDN7,CPT1A,CRABP2,CST6,DKK1,EGR1,EGR2,FABP5,GCLM,GOT2,HES1,HSPB1,ICAM1,ID1,ID3,IER3,IFI44,IFI6,IQGAP2,ISG20,ITGB1,JUN,KLF4,KLF6,KRT7,LDHB,MGST3,MMP7,MX2,NAP1L1,NFAT5,PERP,PKM,PLAC8,PPARG,PPIA,PRDX2,PROM1,RHOB,RPL14,RPL21,RPL26,RPL3,RPL36AL,RPL9,RPLP0,RPS13,RPS2,RPS27A,S100A10,S100A6,Saa3,SAT1,SCEL,SFRP1,SOX2,TDG,TFF1,TGFB2,T…
EGF	growth factor		-1.617	4.14e-22	ACTN1,AQP3,ATF3,BTG2,CCN1,CCN2,CCND1,CCND2,CDKN1A,CEBPD,CLDN7,CRABP2,EFNB2,EGFR,EGR1,EGR2,ERRFI1,FOSB,GSTP1,HES1,ICAM1,ID1,IER2,IER3,IFITM2,ITGB1,JUN,JUNB,JUND,KRT15,LTF,MMP1,MMP13,MUC1,MUC4,NR4A1,NR4A2,NR5A2,PAX6,PHLDA2,PPARG,PROM1,PSMB5,PTGES,RHOB,RUNX1,S100A10,S100A11,SDC1,SOX2,SOX4,TFF1,YWHAQ,ZFP36L2
FOS	transcription regulator		0.635	5.5e-22	ACTG1,ALDH1A3,ANXA4,AQP3,ATF3,CAST,CCN2,CCND1,CRABP2,CSF3,CXCL16,EGR1,EGR2,FBLIM1,FOSB,GKN1,GSTP1,ICAM1,IL1A,IRS2,ITGB1,JUN,JUNB,KITLG,KLF6,KRT13,KRT15,MGAT4A,MMP1,MMP13,MMP7,MT1A,NR4A1,NR5A2,NUPR1,PAOX,PRDX1,PTP4A2,PTPRZ1,RPL9,RPLP0,RUNX1,S100A10,SDC1,SELENBP1,SFTPD,SLURP1,SULT2B1,TFF1,TXN,WNT5A
IGF1	growth factor		0.534	3.51e-21	ABCA1,ADORA2B,AQP4,BGN,BIRC3,BTG2,CCN1,CCN2,CCND1,CCND2,CDH6,CDKN1A,CEBPD,CGNL1,COBL,CYBA,EFNB2,EGFR,EGR1,EGR2,ERRFI1,FOSB,HOPX,HTRA1,ICAM1,ID1,IER2,IER3,IFITM3,IFNGR2,IL1A,IRS2,JUN,JUNB,KLF6,MMP1,MMP13,NR4A1,NUPR1,PHLDB2,PKM,PPARG,PRNP,RDX,SFN,SOX2,SRSF3,TFF1,XBP1,ZFP36L1,ZFP36L2
ESR2	ligand-dependent nuclear receptor		1.133	1.44e-20	ABCA1,ABCE1,ACTN1,ALDH1A3,ANXA1,ANXA4,AQP3,ARHGDIB,ARID5B,ARRDC4,ATF3,BANF1,BTG2,CCN1,CCN2,CCND1,CDKN1A,CEBPD,CES1,CLIC5,CST5,CXCL16,CXCL17,DKK1,EGFR,EGR1,EMP3,ENPP3,FOXQ1,GATA3,GLRX,GSTP1,HEBP1,IFI44,IL1A,IQGAP2,IRS2,ITGB1,JUNB,KITLG,KLF4,MMP1,MMP13,MPC1,MUC1,PDLIM5,PERP,POLE3,PROM1,PSME1,SORD,SOX4,TFF1,TGFB2,TP53INP1,TRIB1,UAP1
PD98059	chemical - kinase inhibitor		1.92	2.57e-20	ABCA1,ANXA1,ATF3,ATP6V1B1,BGN,CCN2,CCND1,CCND2,CDKN1A,CEBPD,EGFR,EGR1,EGR2,EMP3,ERRFI1,FOSB,ICAM1,ID3,IER3,IL1A,ITGB1,JUN,JUNB,JUND,LAD1,MMP1,MMP13,MMP7,MT1B,MT1F,MT1M,MUC1,NR4A1,PHLDA2,PPARG,PRNP,PTGES,RNASE4,RPS2,RUNX1,S100A10,SCNN1A,SDC1,SELENBP1,SOX2,TXN,XBP1,ZFP36L1,ZFP36L2
TP53	transcription regulator		-0.849	2.67e-20	ABCA1,ACER2,ACSL1,ACTN1,ADORA2B,ALDH1A1,ALDH1A3,ANXA1,ANXA4,AQP3,ATF3,BIRC3,BTG2,CAV2,CCN1,CCN2,CCND1,CCND2,CDKN1A,CEBPD,CKB,CKMT1A/CKMT1B,COX7A1,CPT1A,DKK1,DNAJA2,EGFR,EGR1,EGR2,FABP5,FAM3C,FXYD3,G0S2,GLRX,GSTP1,HES1,HSPB1,HSPG2,HYAL1,ICAM1,ID1,ID3,IER3,IGFBP7,IL1A,JUN,JUNB,JUND,KITLG,KLF4,KLF5,KLF6,KRT15,LDHB,MMP1,MMP13,MT-CYB,MT-ND5,NAP1L1,NUPR1,P4HA1,PALLD,PDLIM1,PDLIM5,PERP,PKM,PLAAT3,PPARG,…
TP63	transcription regulator		0.626	3.18e-20	ALDH1A3,BMP3,CAST,CCN1,CCN2,CCND1,CCND2,CDKN1A,CEACAM1,CXCL17,DKK1,EGFR,EGR1,EGR2,FOSB,FOXQ1,GPX2,HES1,HSBP1,HSPG2,HTRA1,ICAM1,ID1,ID3,IER3,IGFBP7,ITGB1,JUN,JUNB,KLF4,KLF6,KRT7,MAFF,MFGE8,MMP13,PERP,PRNP,RASSF9,RUNX1,SFN,SOX2,SOX4,SPATA18,TFF2,TGFB2,UPK1A,UPK1B,WFDC2,WNT5A
TGFB1	growth factor		-0.62	5.51e-20	ABCA1,ABCE1,ACTN1,ADORA2B,ARID5B,ATF3,B2M,BGN,CAB39,CALCOCO2,CALM1 (includes others),CAV2,CCN1,CCN2,CCND1,CCND2,CD46,CD9,CDKN1A,CEACAM1,CEBPD,CST3,CYBA,EGFR,EGR1,EGR2,FABP5,FAM3C,FOSB,FXYD5,GATA3,GDF6,GNAS,HEBP1,HES1,HOPX,HSPB1,HSPG2,HTRA1,ICAM1,ID1,ID3,IER2,IER3,IFRD1,IGFBP7,IL1A,IL32,IRS2,ITGB1,JUN,JUNB,JUND,KITLG,KLF4,KRT7,MGAT4A,MMP1,MMP13,MMP7,MUC4,NFAT5,NR4A1,NR4A2,NUPR1,P4HA1,PBX1,PDLIM5,P…
APP	other	Inhibited	-2.494	1.07e-19	ABCA1,ACTG1,ANXA5,ATOX1,ATP12A,CAST,CCN2,CCND1,CCND2,CDKN1A,CKB,CKMT1A/CKMT1B,CLTB,CRABP2,CRYL1,CSF3,DKK1,EGFR,EGR1,FOSB,GOT2,GSTP1,HERPUD1,HES1,HOMER1,HSPB1,HSPG2,ICAM1,Ifitm7,IL1A,IRS2,ISG20,JUN,JUNB,JUND,LDHB,MAFF,MMP1,MMP13,MT-ATP6,MT-CO3,MT-CYB,MT-ND1,MT-ND3,MT-ND4,MT-ND5,NR4A2,PAX6,PKM,PPARG,PPIA,PRDX2,PRDX5,PRDX6,PRNP,PSME1,PYCARD,SET,TP53INP1,TUBA3E,TXN,UBC,ZFP36L1
ESR1	ligand-dependent nuclear receptor		1.517	4.11e-19	ACSL1,ANXA4,AP1S1,AQP3,ATF3,ATOX1,BIRC3,CAV2,CCN1,CCND1,CDKN1A,CEBPD,CKB,COBL,CRABP2,EFNB2,EGFR,EGR1,FOSB,GATA3,GLRX,GNAS,GNG12,GPX2,HEBP1,HES1,HTRA1,HYAL1,ICAM1,ID1,IER3,IFI44,IFI6,IFITM2,IFITM3,IFRD1,IL1A,IRS2,ISG20,JUN,JUNB,JUND,KRT13,KRT15,KRT7,KTN1,LTF,MARCKS,MMP1,MPC1,MRPL52,NFAT5,PALLD,PDLIM5,POR,PPARG,PROM1,PRSS23,PTP4A2,RDX,RND3,RPL36AL,SORD,SOX4,SPTBN1,TC2N,TCIM,TFF1,TFF2,TFF3,TGFB2,TM4…
KRAS	enzyme		0.728	4.48e-19	ABCA1,ATF3,B2M,BCAM,BCL7C,BGN,BIRC3,CCN1,CCN2,CCND1,CDKN1A,CEACAM1,CLIC5,CSF3,EGFR,EGR1,EGR2,FOSB,FXYD3,GCLM,HES1,HOPX,HSPB1,HSPG2,ID1,IER3,IFI6,IFITM2,IFITM3,IL1A,IQGAP2,ITM2A,JUN,JUNB,KLF6,MGAT4A,MMP7,MT-ATP6,MT-ND1,MT-ND4,MUC13,MX2,NR4A1,NR5A2,NRN1,PALLD,PHLDB2,PKM,POR,PYCARD,RHOB,RNASE4,S100A6,SOX2,SRSF3,TRIB1,ZFP36L1
CTNNB1	transcription regulator		0.568	4.73e-19	ALDH1A1,ALDH1A3,ANXA1,AQP4,BGN,CALM1 (includes others),CCN1,CCN2,CCND1,CCND2,CDKN1A,CEACAM1,CPT1A,CRABP2,CSF3,DKK1,ECRG4,EGFR,EGR1,FOXQ1,GATA3,GOLM2,GPX2,HES1,HP1BP3,HTRA1,ID1,ID3,IL1A,ITGB1,JUN,KITLG,KLF5,KRT7,MFGE8,MMP1,MMP13,MMP7,NFAT5,NR4A1,NR5A2,PHLDA2,PKM,PPARG,PROM1,RPL14,RPL21,RPL26,RPL3,RPL36AL,RPL9,RPLP0,RPS13,RPS2,RPS27A,Saa3,SELENOW,SFN,SFRP1,SOX2,SOX4,TFF1,UQCR10
progesterone	chemical - endogenous mammalian		-0.348	6.85e-19	ACSL1,ALDH1A1,ATF3,BIRC3,CCND1,CDKN1A,CEBPD,CES1,CKMT1A/CKMT1B,CLCA1,CST3,DKK1,EGFR,EGR1,ERRFI1,GABARAPL1,HOPX,ICAM1,ID1,ID3,IL1A,IRS2,ISG20,ITGB1,JUN,KLF5,KRT15,KRT7,LTF,MMP1,MMP13,MMP7,MUC1,MYO1D,NR4A1,NUPR1,PDLIM1,PDZK1IP1,PKM,PLEKHS1,PPARG,PRNP,PRSS23,PTBP3,PYCARD,RNASE4,RTN4,S100A6,SFN,TGFB2,WFDC2
tretinoin	chemical drug		-0.559	1.34e-18	ABCA1,ABCE1,ACSL1,ALDH1A1,ALDH1A3,ANXA1,ANXA5,ATF3,BIRC3,BTG2,CALM1 (includes others),CAVIN3,CCN1,CCN2,CCND1,CCND2,CD9,CDH6,CDKN1A,CEACAM1,CES1,CPT1A,CRABP2,CSF3,DDX60,DKK1,EGFR,EGR1,EMP3,ERRFI1,FABP5,G0S2,GATA3,GDE1,GNAS,GPX2,GSTP1,HES1,HSPB1,ICAM1,ID1,ID3,IER3,IFI44,IFI6,IGFBP7,IL1A,ITGB1,JUN,JUND,KITLG,KLF4,KLF5,KRT15,KRT7,LTF,MGST3,MMP1,MMP13,MMP7,MUC4,PALLD,PAX6,PNRC1,POR,PPARG,PRDX2,PRNP,PR…
P38 MAPK	group	Inhibited	-2.057	8.62e-18	ABCA1,ANXA5,AQP4,ATF3,BGN,CCN2,CCND1,CCND2,CD46,CDKN1A,CEBPD,CSF3,EGR1,EGR2,HOMER1,HTRA1,ICAM1,ID3,IER3,IL1A,IL32,JUN,JUNB,KLF4,KLF5,MAL,MMP1,MMP13,NFAT5,NR4A1,PPARG,RHOB,RND3,RUNX1,SCNN1A,TRIB1,WNT5A
HRAS	enzyme		0.825	8.64e-18	ACTG1,ALDH1A3,B2M,BIRC3,BTG2,CAPG,CCN1,CCN2,CCND1,CCND2,CDKN1A,CEBPD,CPT1A,CRABP2,CSF3,EGFR,EGR1,FOSB,HES1,HSPB1,HTRA1,ICAM1,IFITM2,IL1A,IQGAP2,ITGB1,JUN,JUNB,KLF5,KLF6,MFGE8,MMP1,MMP13,MUC13,PDLIM1,PDLIM5,PRDX2,PRDX6,PRNP,PRSS23,PTPRE,RHOB,RTN4,SCNN1A,SKAP2,SOX4,TDG,TGFB2,TMSB10/TMSB4X,WLS
4-hydroxytamoxifen	chemical drug		-0.952	9.93e-18	AQP3,ATF3,CCN1,CCN2,CCND1,CDKN1A,CEBPD,EGFR,EGR1,ERRFI1,FOSB,GLRX,HEBP1,IER2,IER3,JUN,JUNB,KRT13,MPC1,MT1A,MT1F,MT1G,MT1X,NR4A2,TFF1,TFF2,TM4SF1
EGFR	kinase		-1.14	1.13e-17	ANXA1,BCAM,BCL7C,CCN2,CCND1,CDKN1A,CST3,EFNB2,EGFR,EGR1,GCLM,HERPUD1,HSPB1,ICAM1,ID1,IER2,IER3,IQGAP2,JUN,JUNB,JUND,MARCKS,MGAT4A,MMP1,MMP13,MT1B,MT1F,MT1M,MUC1,PBX1,PDLIM5,PKM,PPIA,PRNP,PROM1,PSMB5,PTGES,PTPRE,RASSF9,RHOB,RND3,RUNX1,SDC1,SFRP1,SOX2
JUN	transcription regulator		-0.996	1.8e-17	ANXA1,ATF3,BIRC3,CALM1 (includes others),CCN1,CCN2,CCND1,CCND2,CDKN1A,CSF3,CXCL16,DKK1,EGFR,GSTP1,HES1,HOMER1,ICAM1,IGFBP7,IL1A,IRS2,ITGB1,JUN,JUNB,KRT15,MMP1,MMP13,MMP7,NFKBIZ,NR4A1,NR5A2,NUPR1,PRDX1,PRNP,PTGES,RHOB,S100A10,SDC1,SFTPD,SOX2,TFF1,TXN,WNT5A
PDGF BB	complex	Inhibited	-2.342	3.57e-17	ABCA1,ATF3,BMP3,CALM1 (includes others),CAV2,CCN1,CCN2,CCND1,CDKN1A,CEBPD,CSF3,EGFR,EGR1,EGR2,FOSB,FXYD5,HES1,ID3,IER2,IER3,ITGB1,JUN,JUNB,KLF6,MMP1,NR4A1,NR4A2,PDLIM1,PPARG,RHOB,RND3,SAT1,TRIB1,YWHAQ,ZFP36L1
tetradecanoylphorbol acetate	chemical drug		-1.498	3.74e-17	ABCA1,ALDH1A3,ANXA1,AQP4,ATF3,ATP12A,BIRC3,BTG2,CAPG,CAV2,CCN1,CCN2,CCND1,CCND2,CDKN1A,CES1,CMPK1,CSF3,CYBA,EFNB2,EGFR,EGR1,EGR2,ERRFI1,FOSB,GABRP,GATA3,GSTP1,HES1,ICAM1,ID1,ID3,IER3,IFNGR2,IL1A,IL32,ITGB1,ITM2A,JUN,JUNB,JUND,KLF4,KLF5,KLF6,LRRFIP1,MMP1,MMP13,MMP7,MUC4,NFAT5,NR4A1,NR4A2,PKM,PPARG,PRDX1,PRNP,PTGES,PTPRE,RUNX1,S100A10,SCNN1A,SDC1,SKAP2,TCIM,TFF1,TFF2
dihydrotestosterone	chemical - endogenous mammalian		1.626	5.73e-17	ABCA1,ALDH1A3,B2M,BGN,BTG2,CCN2,CCND1,CCND2,CDKN1A,CPT1A,CST6,EGFR,EGR1,FOXQ1,G0S2,GSTP1,HSPB1,IGFBP7,IL1A,IQGAP2,IRS2,ITGB1,JUN,KITLG,MAFF,MMP1,MMP13,MMP7,MT-CO3,MT-CYB,MT-ND3,MT-ND4,MUC1,NR4A1,PPARG,PRNP,RASSF9,RHOB,RPL3,RPL9,RUNX1,SELENBP1,SELENOW,ST6GALNAC1,TGFB2,UAP1,WNT5A
hydrogen peroxide	chemical - endogenous mammalian		-1.01	1.42e-16	ATF3,ATXN7L3B,BIRC3,BTG2,CCN2,CCND1,CDKN1A,CLDN7,CSF3,CST3,DEPP1,DKK1,DNAJA2,EGFR,EGR1,GCLM,GLRX,HES1,ICAM1,ID3,IFI6,IL10RB,IL1A,IL32,JUN,KITLG,KLF4,MMP1,MMP13,MUC1,NR4A1,PLPP1,PPARG,PRDX1,PRDX2,PTP4A2,RPL21,SCNN1A,TP53INP1,TXN,WNT5A,XBP1,YWHAQ
IL6	cytokine		-1.92	2.87e-16	ABCA1,ACER2,ADORA2B,ANXA1,AQP4,ATF3,BGN,BTG2,CCN2,CCND1,CD46,CDKN1A,CEACAM1,CEBPD,CES1,CST3,EGFR,EGR1,EGR2,ERRFI1,GLRX,ICAM1,ID1,IFITM3,ITGB1,JUN,JUNB,JUND,LTF,LY96,MMP1,MMP13,MMP7,MT1A,MT1F,MT1G,MT1H,MT1M,MT1X,MUC1,PPARG,PRNP,PROM1,PSME1,PSME2,PTGES,Saa3,SCNN1A,SNX10,SOX2,WNT5A,XBP1
GPER1	G-protein coupled receptor		-1.481	5.99e-16	ATF3,CCN1,CCN2,CCND1,CDKN1A,CEBPD,EGR1,ERRFI1,FOSB,IER2,JUN,LTF,MT1A,MT1F,MT1G,MT1X,NR4A2
estrogen receptor	group		-0.514	7.01e-16	ABCA1,ANXA1,CAPG,CAV2,CCN2,CCND1,CCND2,EGFR,EGR1,GATA3,ICAM1,IL1A,ITGB1,JUN,KRT15,KRT7,LTF,MMP1,MMP13,MUC1,POR,PPARG,SAT1,TFF1,TFF2,TFF3,TGFB2,WNT5A,XBP1
SMARCA4	transcription regulator		-0.715	7.47e-16	ABCA1,ALDH1A3,ARHGDIB,ARRDC4,ATP6V1B1,CCN2,CCND1,CCND2,CDKN1A,CEACAM1,EGR1,EMP3,FBLIM1,GSTP1,ICAM1,ID3,IER3,IFITM2,IFITM3,IGFBP7,IL1A,ITGB1,JUN,KRT15,MAFF,MFGE8,MMP1,MMP7,MT1H,MUC1,NFKBIZ,PERP,PHLDA2,PKM,PPARG,PSME1,PSME2,PTP4A2,S100A6,SKAP2,SOX2,TAOK3,TAPBPL,TCIM,TFF1,TGFB2
cigarette smoke	chemical toxicant	Inhibited	-2.645	7.75e-16	ABCA1,CCN1,CCN2,CCND1,CDKN1A,CKB,EGR1,FABP5,GCLM,GPX2,GSTP1,ICAM1,IL1A,JUN,KLF4,MAFF,MMP1,MT-ATP6,MUC1,MUC4,PRDX1,PRDX5,PTGES,PYCARD,UBC,WNT5A,XBP1
NFKBIA	transcription regulator		-1.819	7.81e-16	ATP6V1B1,BIRC3,BTG2,CCND1,CCND2,CDKN1A,CEBPD,CSF3,CYBA,HES1,ICAM1,ID1,ID3,IER3,IFI6,IL1A,ITGB1,JUN,JUNB,KLF5,MFGE8,MMP1,MMP13,MT-CO3,MT-CYB,NR4A1,PDLIM1,PTGES,PTP4A2,PTPRZ1,RNF19A,RPS2,Saa3,SAT1,SDC1,SFRP1,SPTBN1,TGFB2
OSM	cytokine		-1.453	9.04e-16	ABCA1,ANXA1,ATF3,B2M,CCND1,CCND2,CDKN1A,CEBPD,CSF3,CST6,EGR1,EMP3,FOSB,ICAM1,ID1,IER3,IL32,ISG20,JUN,JUNB,LRRFIP1,MARCKS,MMP1,MMP13,MT1X,MYCBP2,PDLIM5,PDZK1IP1,PPARG,PRDX2,PTGES,PTPRZ1,RNASE4,RUNX1,SEPTIN9,SORD,SULT2B1,TM4SF1,UAP1,UBE2L6,UPK1A,WNT5A
PGR	ligand-dependent nuclear receptor	Inhibited	-2.421	1.2e-15	ACSL1,ALDH1A3,BIRC3,CCND1,CDKN1A,CEBPD,CLDN7,DDX60,EGFR,GATA3,HES1,ICAM1,ID1,IER3,IFI44,IRS2,ITGB1,KLF4,KLF5,MUC1,MX2,OCEL1,PAPSS2,PDLIM1,PPARG,PTGES,RUNX1,S100A6,SDC1,TFF1,TM4SF1
5-fluorouracil	chemical drug		0.715	1.21e-15	ANXA4,ATF3,BTG2,CCND1,CCND2,CDKN1A,DCXR,ECHS1,EGR1,ELOB,FXYD3,GKN1,GOT2,IL1A,JUN,MT-ND3,MT-ND4,MT-ND4L,PKM,PSMB5,PSME1,PSME2,RHOB,RPL21,RPS13,RPS27A,SAT1,SDC1,SFN,TFF1,TFF2,TFF3,TMSB10/TMSB4X,ZFP36L1
SB203580	chemical drug	Activated	2.295	1.87e-15	ANXA1,AQP4,ARHGDIB,ATF3,CCN2,CCND1,CDKN1A,CEACAM1,CEBPD,COBL,DKK1,EGR1,FOSB,FOXQ1,GLRX,GSTP1,ICAM1,IER3,IL1A,ISG20,JUN,JUNB,JUND,MMP1,MMP13,MUC4,NR4A1,P4HA1,PALLD,PHLDB2,PPARG,PRDX1,PTGES,RUNX1,S100A10,SELENOW,TGFB2,UPK1B,WLS
STAT1	transcription regulator		0.376	2.32e-15	ABCA1,ALDH1A3,B2M,CCN2,CCND1,CCND2,CDKN1A,CEACAM1,CEBPD,CLIC5,DDX60,EGR1,GATA3,HES1,HTRA1,ICAM1,IFI44,IFI6,IFITM2,IFITM3,IL1A,JUN,KLF4,LY96,MMP1,MUC1,MUC4,PAX6,PPARG,PSME1,PSME2,RUNX1,S100A10,TAPBPL,TFF1,TGFB2
U0126	chemical drug	Activated	2.182	2.39e-15	ADORA2B,AQP3,ATF3,BIRC3,CCN2,CCND1,CCND2,CDKN1A,CEBPD,CSF3,EGFR,EGR1,ERRFI1,FOSB,G0S2,HERPUD1,ICAM1,IER2,IER3,IL1A,ITGB1,JUN,JUNB,JUND,KLF5,MMP1,MMP13,MUC1,NDUFC1,NR4A1,NR4A2,NRN1,PAX6,PPARG,RND3,RUNX1,SCNN1A,SOX2,TGFB2,TRIB1,TXN,UBC
forskolin	chemical toxicant		-1.125	2.49e-15	ABCA1,ACER2,ACTN1,AQP3,ATF3,AVPI1,BTG2,CALM1 (includes others),CCN2,CCND1,CCND2,CD9,CDKN1A,CEBPD,EFNB2,EGR1,ERRFI1,FOSB,GNAS,GSTP1,HOMER1,ICAM1,ID1,ID3,IER2,IER3,IRS2,JUN,JUNB,JUND,KITLG,KLF4,LTF,MFGE8,NR4A1,NR4A2,PLPP1,PRDX1,PRDX2,PTGES,PTPRE,RHOB,RUNX1,S100A10,SAT1,TFF1,TM4SF1,TRIB1
ERK	group		-1.318	2.72e-15	ABCA1,ACTN1,BGN,BTG2,CCN2,CCND1,CDKN1A,CEBPD,EGFR,EGR1,EGR2,HOMER1,ICAM1,IER3,JUN,JUNB,KLF5,MAFF,MAL,MMP1,MMP13,MUC1,NFKBIZ,PTGES,SFN,SOX4,SPTBN1,ZFP36L1
mifepristone	chemical drug		1.637	3.43e-15	ANXA1,ATF3,B2M,CAST,CCN2,CCND1,CDKN1A,CEACAM1,CEBPD,CKMT1A/CKMT1B,CLDN7,CYBA,EFNB2,EGR1,EGR2,ERRFI1,ICAM1,IRS2,JUN,JUNB,KLF4,LTF,MMP1,MT-CO3,MUC1,NR4A1,RHOB,S100A6,Saa3,SFRP1,TFF1,XBP1
bexarotene	chemical drug		1.185	3.7e-15	ABCA1,ADIRF,CCN1,CCND1,CST3,DEPP1,DKK1,EGFR,HERPUD1,ICAM1,ID1,IER2,ITM2A,KRT15,MAFF,MMP1,NR4A2,PAX6,PNRC1,PPARG,SELENOM,TGFB2,TM4SF1,UAP1,XBP1
FGF2	growth factor		-0.65	4.08e-15	ACER2,AQP3,B2M,BGN,BTG2,CCN1,CCND1,CCND2,CDKN1A,CRABP2,CSF3,DKK1,EFNB2,EGFR,EGR1,ERRFI1,HES1,ICAM1,ID3,IFITM2,ITGB1,JUN,JUNB,MMP1,MMP13,NR4A1,NR4A2,NR5A2,PAX6,PPARG,PTPRE,RUNX1,S100A10,SDC1,SFRP1,SOX2,TGFB2,WNT5A,YWHAQ
HGF	growth factor		-0.601	4.08e-15	ATF3,BIRC3,CALM1 (includes others),CCN1,CCN2,CCND1,CD46,CDKN1A,EFNB2,EGR1,ERRFI1,FAM3C,FOSB,HES1,HOMER1,ICAM1,ID1,IER3,ISG20,ITGB1,JUN,JUNB,KITLG,KLF6,MMP1,MMP13,MPC1,NFKBIZ,NR4A1,NR4A2,NR5A2,PHLDA2,PLPP1,PNRC1,RHOB,SFRP1,SOX2,TGFB2,TRIB1
IL1A	cytokine	Inhibited	-2.625	4.1e-15	ADORA2B,ALDH1A1,ALDH1A3,ATF3,BIRC3,CCN1,CDKN1A,CSF3,FOSB,HSPG2,ICAM1,IER3,IFNGR2,IL1A,IL32,ITGB1,JUN,JUNB,KITLG,MMP1,MMP13,NFKBIZ,PDZK1IP1,PPARG,PTGES,S100A10,Saa3,WNT5A
troglitazone	chemical drug		-0.856	5.35e-15	ABCA1,ACSL1,AQP3,ATF3,BIRC3,CAV2,CCND1,CCND2,CDKN1A,CEBPD,COX7A1,EGFR,EGR1,FABP5,G0S2,ICAM1,IFRD1,ITM2A,JUN,KLF4,KRT13,MT-ND1,MT1G,MT1H,MUC1,NR4A1,P4HA1,PPARG,PTGES,SDC1,SULT2B1,TFF2,UPK1A,UPK1B
filgrastim	biologic drug		-0.779	6.74e-15	ACSL1,ANXA1,ATF3,ATP12A,B2M,BIRC3,BTG2,CAST,CD46,CEACAM1,CST3,CST5,EGR2,FA2H,FABP5,FCMR,G0S2,GNG11,IFI44,IFI6,IL32,ISOC1,JUN,KLF6,LDHB,MAFF,NR4A1,PDLIM1,PHLDA2,PRDX2,PSME1,PSME2,S100A10,SORD,XBP1,ZFP36L1
INS	other		-1.28	8.68e-15	AQP3,CCN1,CCN2,CCND1,CDKN1A,CPT1A,CRABP2,EGR1,EGR2,ERRFI1,FOSB,GABARAPL1,ICAM1,IER2,IER3,IRS2,JUN,JUNB,JUND,MT-ND4,NR4A1,PPARG,XBP1
LY294002	chemical drug		0.327	1e-14	ABCA1,AQP3,ATF3,BIRC3,CCN1,CCN2,CCND1,CCND2,CDKN1A,CSF3,CST3,CXCL16,EFNB2,EGFR,EGR1,EGR2,FOSB,GSTP1,HERPUD1,HES1,ICAM1,IER2,IER3,IL1A,IL32,IRS2,ISG20,JUN,JUNB,MMP13,NR4A1,NR4A2,NRN1,PPARG,PRDX1,RND3,SFN,WNT5A,XBP1,ZFP36L2
cisplatin	chemical drug		-1.532	1.17e-14	ALDH1A1,ALDH1A3,ANXA1,ANXA4,ANXA5,AQP3,ATF3,BIRC3,BTG2,CCN2,CCND1,CDKN1A,CLCA1,CPT1A,DKK1,EGR1,EMP3,FBLIM1,FXYD5,G0S2,GOT2,GPX2,GSTP1,HYAL1,ICAM1,IER3,IFI6,IL1A,ITGB1,JUN,JUND,KIAA1522,LDHB,MARCKS,MT1X,POLR3GL,PPIA,PROM1,PTGES,RUNX1,S100A10,S100A11,SAT1,SLC15A2,SLC31A1,SOX2,SPATA18,TCIM,TMSB10/TMSB4X,TP53INP1
Immunoglobulin	complex		0.606	1.3e-14	ACSL1,AGPAT2,AQP4,ATP12A,B2M,BIRC3,CAPG,CCN2,CCND1,CCND2,CD46,CD9,CEBPD,CLCA1,CRABP2,CSF3,CST3,CTSA,CXCL16,CYBA,EGR1,EGR2,ENPP3,FOSB,GATA3,GSTP1,ICAM1,IER3,IFITM3,IFNGR2,IL10RB,IL1A,IL32,ISG20,KLF4,MAFF,MGAT4A,MGST3,MMP1,MMP13,NFAT5,NFKBIZ,NR4A1,PLAC8,PRDX1,PRDX5,PYCARD,SAT1,SDC1,SOX2,TFF1,TXN,WLS,XBP1,ZFP36L2
NOTCH1	transcription regulator		1.091	1.3e-14	ALDH1A1,AQP3,BIRC3,CCN1,CCN2,CCND1,CCND2,CDKN1A,CEBPD,DKK1,ECHS1,EFNB2,EGFR,FOSB,GATA3,HES1,ICAM1,ID1,IL1A,ITGB1,MMP1,PKM,PPARG,RND3,SOX2,TFF1,TFF3,TGFB2,WNT5A
cyclosporin A	biologic drug		0.859	1.53e-14	ADORA2B,ANXA1,ATF3,BGN,BIRC3,CCN2,CCND1,CDKN1A,CYBA,EGFR,EGR1,EGR2,EMP3,FBLIM1,FOSB,FXYD5,GPX2,HERPUD1,ICAM1,ID3,IER3,IL1A,IQGAP2,JUN,MMP1,NFAT5,NR4A1,PERP,PKM,PPIA,RUNX1,S100A10,S100A11,TMSB10/TMSB4X,VDAC2,WNT5A
Tgf beta	group		-0.308	1.57e-14	ABCA1,ALDH1A1,BGN,CCN1,CCN2,CCND1,CCND2,CDKN1A,CSF3,CXCL17,EGR2,GATA3,HES1,HSPG2,ID1,ID3,IL1A,IL32,ITGB1,JUN,JUNB,MGAT4A,MMP1,MMP13,MMP7,MUC1,MUC4,MYCBP2,NFAT5,NR4A1,NR4A2,PROM1,RHOB,RUNX1,SDC1,SOX4,UPK1B
CEBPA	transcription regulator		-1.108	1.75e-14	ACSL1,AGPAT2,ANXA1,BTG2,CCND1,CCND2,CDKN1A,CEBPD,CPT1A,CRABP2,CSF3,EFNB2,EGR2,G0S2,GLRX,GSTP1,ICAM1,ID1,IER3,IFI6,IRS2,JUN,JUNB,KLF4,KLF5,KRT7,LTF,MMP13,NR4A2,NR5A2,PPARG,PTPRE,Saa3,SFTPD,TGFB2,TRIB1
pCPT-cAMP	chemical - kinase inhibitor	Inhibited	-2.51	2.87e-14	ABCA1,EGR1,JUN,JUNB,MT-ND1,MT-ND3,MT-ND4,MT-ND4L,MT-ND5,NR4A1
MAPK1	kinase	Inhibited	-2.273	3.2e-14	ATF3,CCN2,CCND1,CDKN1A,CRABP2,CRYL1,EGR1,EGR2,FCMR,FOSB,GATA3,Gstt3,HOMER1,IFI44,IFI6,IFITM3,IGFBP7,IRS2,ISG20,JUN,JUNB,JUND,LAD1,MMP1,MMP13,MX2,NR4A1,NRN1,NUPR1,PSME2,SCNN1A,TFF1,UBE2L6
PDX1	transcription regulator	Inhibited	-2.744	3.35e-14	ACTG1,ARRDC4,ATF3,CCND1,CKB,CKMT1A/CKMT1B,CROT,EGR1,GCLM,GNAS,GNG12,ID1,ID3,IER3,IRS2,JUN,JUNB,KLF6,MT-ND1,NR5A2,PAPSS2,PAX6,PDZK1IP1,PRSS23
ERBB2	kinase		-0.104	4.4e-14	ATF3,BCAM,BIRC3,BTG2,CAVIN3,CCN2,CCND1,CCND2,CD9,CDKN1A,CES1,CLDN7,EGFR,EGR1,EMP3,FXYD3,GATA3,HES1,HSPB1,HTRA1,ICAM1,ID1,IL1A,ITGB1,JUN,JUNB,KLF4,KRT7,LAD1,LRRFIP1,MGAT4A,MMP1,MMP13,MMP7,MUC1,PBX1,PHLDA2,PLAC8,POLR3GL,PPARG,PRDX2,PROM1,PTGES,RETREG1,RHOB,S100A6,SDC1,SFRP1,SOX4,UQCR10,WNT5A,XBP1,ZFP36L2
bicuculline	chemical - endogenous non-mammalian	Inhibited	-2.958	5.13e-14	ATF3,BTG2,CCN1,EGR1,EGR2,FOSB,IER2,JUN,JUNB,KLF4,MAFF,NR4A1,NR4A2,PKM,TGFB2
Wy 40905	chemical reagent	Inhibited	-3.138	5.44e-14	ANXA5,ATF3,BTG2,CDKN1A,EGR1,EGR2,FOSB,FXYD5,IER2,JUN,JUNB,KLF4,KLF6,NFKBIZ,NR4A1,PRSS23
RAF1	kinase		0.274	6.22e-14	ANXA1,ATP6V1B1,CCND1,CDKN1A,EGR1,EMP3,HSPB1,ID3,IER2,IER3,ITGB1,JUN,LAD1,MMP1,MMP13,MT1B,MT1F,MT1M,PHLDA2,RND3,RPS2,SCNN1A,SDC1,SELENBP1,ZFP36L2
camptothecin	chemical drug		-1.499	7.22e-14	ANXA4,ATF3,BIRC3,BTG2,CAST,CCND1,CD46,CDKN1A,CLTB,DKK1,EGFR,EGR2,FOSB,GDE1,HSPB1,ICAM1,ID1,ID3,IL1A,IQGAP2,JUN,MAFF,MMP1,NR4A1,NR4A2,PBX1,PERP,PHLDA2,PLAC8,PPIA,PTGES,PTP4A2,PYCARD,RDX,RPL3,SAT1,SDC1,SFN,SPTBN1,TP53INP1,TRIB1,ZFP36L1
15-deoxy-delta-12,14 -PGJ 2	chemical - endogenous mammalian		1.207	7.39e-14	BIRC3,CAV2,CCN2,CCND1,CCND2,CDKN1A,CEBPD,EGR1,GCLM,GSTP1,HSPB1,ICAM1,IFITM2,IL1A,JUN,KLF4,MMP1,MMP13,MUC1,NR5A2,P4HA1,PAX6,PPARG,PRDX1,PTGES,TFF1
metribolone	chemical reagent		-0.048	9.98e-14	ACTN1,ALDH1A3,ARID5B,B2M,CAPN5,CAV2,CCND1,CDKN1A,ECHS1,EGR1,ERRFI1,GOT2,HOMER1,IFITM2,IQGAP2,IRS2,ISG20,MGST3,MMP1,MMP7,NDUFA2,NDUFC1,NDUFS5,PDLIM5,PKM,PLPP1,POR,PPIA,PRDX6,SAT1,SORD,ST6GALNAC1,SYTL2,TM4SF1,UAP1,UQCR10
RELA	transcription regulator		-0.674	1.13e-13	ARHGDIB,B2M,BIRC3,BTG2,CCN2,CCND1,CDKN1A,EGFR,EGR1,FOSB,HES1,ICAM1,ID1,IER2,IER3,IFNGR2,IL1A,IL32,ISG20,JUN,JUNB,KRT15,MMP1,MMP7,MT-CYB,MUC1,NR4A1,NR4A2,PKM,PPARG,PRDX6,PTGES,PTP4A2,S100A6,Saa3,TMSB10/TMSB4X
trichostatin A	chemical drug		0.694	1.48e-13	ABCA1,ABCE1,ALDH1A1,B2M,CAST,CCND1,CCND2,CD9,CDKN1A,CRABP2,EFNB2,EGFR,GATA3,GCLM,GLRX,GPX2,GSTP1,HES1,ICAM1,ID1,ID3,IGFBP7,IL1A,INPP5F,JUND,KLF4,MGST3,MMP1,MMP13,MMP7,MUC1,MUC4,NR4A2,PBX1,PDLIM5,PPARG,PRDX1,PRDX6,PRNP,PRSS23,RHOB,RND3,RTN4,S100A10,SAT1,SCNN1A,SDC1,SFRP1,TFF1,TMSB10/TMSB4X,TXN,WNT5A,XBP1
MAPT	other		-1.744	1.72e-13	ACTG1,ACTN1,ANXA5,ATF3,ATOX1,ATP12A,CAPG,CAST,CCND1,CD9,CDKN1A,CKB,CKMT1A/CKMT1B,CLTB,CXCL16,DDX60,GOT2,GSTP1,HSPB1,ICAM1,IFI44,IFITM3,IL1A,JUN,LDHB,MMP13,MT-CO3,PKM,PPIA,PRDX5,PRDX6,PRNP,RPLP0,S100A6,SEPTIN9,TM4SF1,TUBA3E,TXN,UBC
cycloheximide	chemical reagent		-0.887	1.73e-13	AQP4,B2M,BIRC3,BTG2,CCN1,CCN2,CCND1,CDKN1A,CEBPD,EGFR,EGR1,FOSB,GCLM,GNAS,ICAM1,IL1A,IRS2,ISG20,JUN,JUNB,JUND,KLF5,MMP1,MMP13,MMP7,NR4A1,PERP,PPARG,PSCA,RHOB,SULT2B1,TFF1
NRG1	growth factor		-0.411	2.18e-13	ABCA1,ACTN1,CCN1,CCN2,CCND1,CCND2,CDKN1A,EGR1,EGR2,ERRFI1,FABP5,FOSB,HES1,ID1,IER2,IER3,JUN,JUNB,JUND,MARCKS,NR4A1,RUNX1,SOX2,SOX4,TFF1,TGFB2,ZFP36L2
prostaglandin E2	chemical - endogenous mammalian		-1.501	2.45e-13	ADORA2B,AQP3,ATF3,BIRC3,CCN2,CCND1,CD46,CDKN1A,CEBPD,CSF3,EGFR,EGR1,EGR2,ENPP3,FOSB,ICAM1,IER3,IGFBP7,IL1A,ITGB1,JUN,KLF4,LAD1,MMP1,MMP13,NFKBIZ,NR4A1,NR4A2,NR5A2,PPARG,PTGES,PYCARD
indomethacin	chemical drug		1.235	2.54e-13	ACSL1,ANXA1,BIRC3,BTG2,CCND1,CDKN1A,CPT1A,EMP3,FBLIM1,FXYD5,GPX2,ICAM1,IER3,IFITM3,IL1A,MMP1,PPARG,PROM1,PSMB5,PTGES,S100A10,S100A11,SDC1,TMSB10/TMSB4X,UAP1,UQCR10
SP600125	chemical drug	Activated	2.881	2.8e-13	ABCA1,ATF3,BTG2,CCN1,CCN2,CCND1,CDKN1A,Ceacam10,CSF3,CXCL16,DKK1,EGR1,FABP5,FOSB,FOXQ1,ICAM1,IL1A,JUN,JUNB,MMP1,MMP13,NR4A1,NUPR1,PPARG,PRDX1,PROM1,PTGES,RUNX1,Saa3,SOX2
PTEN	phosphatase		-1.739	3.39e-13	ACSL1,ALDH1A3,ANXA1,ATF3,BTG2,CCND1,CDKN1A,CST6,EFNB2,EGFR,EGR2,ERRFI1,G0S2,GATA3,Gm266,IFNGR2,IFRD1,IRS2,ITGB1,JUN,JUND,KLF5,KLF6,LAD1,LDHB,LRRFIP1,MAL,MT-ATP6,MT-CYB,MT-ND1,NDUFC1,NR4A2,NR5A2,PERP,PKM,PPARG,PSCA,PTP4A2,RUNX1,SAT1,SDC1,SFRP1,SFTPD,SORD,SOX4
CG	complex	Inhibited	-2.103	5.17e-13	ACSL1,ALDH1A1,ARID5B,B2M,BTG2,CCND1,CCND2,CDKN1A,CEBPD,EFNB2,EGFR,EGR1,ENPP3,FABP5,G0S2,ICAM1,IER3,IL1A,IRS2,ITGB1,JUN,JUNB,JUND,KLF4,MMP1,NR4A1,NR5A2,PDLIM1,PPARG,PTGES,RUNX1,S100A10,S100A6,Saa3,SDC1,TGFB2,TM4SF1,TRIB1
FOXO3	transcription regulator	Inhibited	-2.976	5.44e-13	ANXA1,AQP4,CCN1,CCN2,CCND1,CCND2,CDKN1A,DEPP1,EGR1,EGR2,FABP5,FOSB,GABARAPL1,ID1,IER3,IGFBP7,IL10RB,IRS2,JUNB,MMP13,NUPR1,PRDX5,PRNP,RTN4,SOX2,TCIM,TFF1,TGFB2,TP53INP1,UBC
medroxyprogesterone acetate	chemical drug	Activated	2.782	5.7e-13	ACTG1,AP1S1,BIRC3,BTG2,CAV2,CCN1,CCND1,CCND2,CDKN1A,CKB,DKK1,GNG12,HTRA1,ICAM1,ID1,ID3,IGFBP7,IL1A,IQGAP2,ITGB1,JUN,JUNB,KLF5,MMP1,MMP7,P4HA1,PPARG,RHOV,RUNX1,S100A11,SAT1,SFRP1,TGFB2,TMSB10/TMSB4X,WNT5A
LIF	cytokine	Inhibited	-3.342	8.03e-13	CCND1,CD9,CDKN1A,CEBPD,EGR1,HES1,JUN,JUNB,MMP1,MMP13,MT-ATP6,mt-Atp8,MT-CO3,MT-CYB,MT-ND1,MT-ND3,MT-ND4,MT-ND4L,MT-ND5,PAX6,PPARG,SOX2,WNT5A,XBP1
AGT	growth factor		-1.288	8.88e-13	ADORA2B,ALDH1A3,ANXA1,ATF3,BGN,CCN2,CCND1,CCND2,CDKN1A,COX7A1,CRABP2,CYBA,ECRG4,EFNB2,EGFR,EGR1,ERRFI1,GDF6,GSTP1,HES1,HSPB1,HSPG2,ICAM1,ID3,IGFBP7,IL1A,IRS2,ITGB1,JUN,KITLG,KLF4,KLF5,LNPEP,MMP1,MMP13,NR4A1,NR4A2,PALLD,PLAC8,POLE3,PPARG,PROM1,PTPRZ1,RUNX1,Saa3,SCNN1A,SDC1,SOX4,TFF2,TGFB2
IFNA2	cytokine	Activated	2.847	1.04e-12	ANXA1,B2M,CDKN1A,CEACAM1,DDX60,GNAS,IFI44,IFI6,IFITM2,IFITM3,IL10RB,ISG20,MAL,MT-ATP6,MT1B,MT1F,MT1G,MT1M,MT1X,MX2,NPDC1,PSME1,SDC1,UBE2L6,XBP1
dalfampridine	chemical drug	Inhibited	-2.945	1.3e-12	ATF3,BTG2,CCN1,EGR1,EGR2,FOSB,IER2,JUN,JUNB,KLF4,MAFF,NR4A1,NR4A2,PKM
Creb	group		-0.313	1.65e-12	ATF3,BCAS1,CCN1,CCND1,CDKN1A,CEBPD,CPT1A,DKK1,EGR1,FOSB,GNAS,HES1,IER3,IRS2,JUN,JUNB,MMP1,MT-ND3,MT-ND5,MUC4,NR4A1,NR4A2,NRN1,PPARG,Saa3,SOX4,TFF1,TGFB2,UBC
actinonin	chemical reagent	Activated	3	2.15e-12	MT-ATP6,mt-Atp8,MT-CO3,MT-CYB,MT-ND1,MT-ND3,MT-ND4,MT-ND4L,MT-ND5
thioacetamide	chemical toxicant		-0.426	2.31e-12	ANXA1,ANXA4,BGN,BIRC3,CCN2,CKB,CXCL16,EMP3,GDE1,GNG11,GPX2,IER3,IFITM2,JUN,MMP13,PKM,POR,PROM1,S100A10,S100A11,SELENOW,SOX2,TMC5,TMSB10/TMSB4X,WNT5A
IL4	cytokine		-0.079	2.44e-12	ABCA1,ABHD17C,ACSL1,ACTG1,ADORA2B,ANXA1,ANXA4,BANF1,CAPG,CCND1,CCND2,CDKN1A,CKB,CSF3,CXCL16,EFHD2,EGR2,FOSB,GATA3,HOPX,ICAM1,ID3,IER2,IER3,IFI44,IFITM3,IFNGR2,IL1A,IL32,ISG20,ITGB1,JUN,JUNB,JUND,KITLG,KLF4,KLF6,KRT7,MAL,MMP1,MUC1,NAP1L1,NFKBIZ,PKM,PPARG,PRNP,PSME1,S100A10,Saa3,SDC1,SOX2,SPTBN1,TFF3,TUBA3E,UGGT1,UPK3A,WFDC2,XBP1
TNFSF11	cytokine	Inhibited	-2.7	3.07e-12	ADORA2B,CCND1,CDKN1A,CKB,CSF3,DKK1,EGR2,GLRX,HYAL1,ICAM1,IER3,IFRD1,IL1A,JUN,JUNB,MMP1,MT-CO3,MT-CYB,MT-ND4,NFKBIZ,POR,PTPRE,RHOB,Saa3,SDC1,SELENOW
WNT3A	cytokine		-1.931	3.12e-12	ALDH1A3,AQP3,ARRDC4,BGN,CCN1,CCN2,CCND1,CCND2,DKK1,ECRG4,EGR2,FCMR,FOXQ1,ID1,IL1A,IRS2,JUN,KITLG,KLF4,MMP13,MT1X,NR5A2,PPARG,RUNX1,SOX4,TGFB2,UQCR10,WNT5A,XBP1
NGF	growth factor		-0.776	4.18e-12	ACER2,ATF3,BTG2,CAV2,CCND1,CDKN1A,EGFR,EGR1,EGR2,ERRFI1,ID1,ID3,IER2,IER3,IFRD1,JUN,JUNB,KLF4,LRRFIP1,MT1A,NR4A1,PPARG,TXN,WNT5A,XBP1
ERK1/2	group	Inhibited	-2.306	4.72e-12	ABCA1,B2M,BIRC3,CCN2,CCND1,CCND2,CDKN1A,DKK1,EFNB2,EGR1,FOSB,ICAM1,ID1,ID3,IL1A,IRS2,JUN,JUNB,JUND,MMP1,MMP13,PKM,PTGES,PTPRE,S100A6,Saa3,SOX2
IgG	complex		-1.345	4.99e-12	B2M,BIRC3,CCND2,CD9,CDKN1A,CEBPD,CPT1A,CRABP2,EGR1,EGR2,FABP5,FOSB,GNAS,HSPB1,ICAM1,IER2,IFITM3,IFNGR2,IRS2,JUNB,JUND,KRT13,KRT15,PHLDA2,PPARG,RHOB,RND3,UBC
methylprednisolone	chemical drug		-0.02	6.1e-12	ACSL1,ALDH1A1,ANXA1,ATP5IF1,B2M,CCN2,CCND1,CD9,CDKN1A,CLDN7,CROT,CST3,FABP5,G0S2,GCLM,GSTP1,ID1,ID3,IL1A,ITGB1,JUN,KRT15,LAD1,MMP1,NAP1L1,NDUFC1,PHLDA2,PLAAT3,PNRC1,POR,PSME2,RND3,SCEL,SDC1,SFRP1,SORD,TC2N,TMSB10/TMSB4X,ZFP36L1
nitrofurantoin	chemical drug		-0.073	7.05e-12	ACTG1,ANXA5,BTG2,CCND1,CES1,CPT1A,CST3,GPX2,GSTP1,ID1,IER3,IFRD1,ITGB1,PRDX1,PRDX2,S100A10,S100A11,SDC1,SELENBP1,TXN
DAP3	other	Inhibited	-2.828	7.21e-12	MT-ATP6,MT-CO3,MT-CYB,MT-ND1,MT-ND3,MT-ND4,MT-ND4L,MT-ND5
Insulin	group	Inhibited	-2.738	7.97e-12	ABCA1,ACSL1,ATF3,CAV2,CCN2,CCND1,CDKN1A,CEBPD,CRABP2,DNAJA2,ECI1,EGFR,EGR1,EGR2,ERRFI1,FOSB,GATA3,GSTP1,HES1,ICAM1,IRS2,JUN,JUNB,KLF4,LDHB,MMP1,MMP13,MT-ND1,NR4A1,NR4A2,PKM,PLAAT3,PPARG,PPIA,PRDX6,PYCARD,Saa3,SLC31A1,SRSF3,VAMP5,XBP1
TGFA	growth factor		-0.279	8.25e-12	BIRC3,CCN2,CCND1,CDKN1A,EGFR,ERRFI1,GSTP1,ICAM1,JUNB,MMP13,MUC4,NR4A2,PRNP,S100A10,WNT5A
decitabine	chemical drug		0.047	8.39e-12	ABCE1,ARHGDIB,B2M,BIRC3,CCN2,CCND1,CCND2,CD9,CDH6,CDKN1A,CEACAM1,CRABP2,EFNB2,EGFR,GLRX,GSTP1,ICAM1,ID1,IGFBP7,INPP5F,JUNB,KLF4,KLF6,KRT15,KRT7,LY96,MGST3,MMP1,MMP13,MMP7,NR4A2,PDLIM5,PPARG,RNASE4,RPL26,RPL9,RPS13,RTN4,S100A10,SAT1,SFN,SFRP1,TFF1,TGFB2,TMSB10/TMSB4X,WNT5A
SOX2	transcription regulator		1.062	8.97e-12	ALDH1A1,AQP4,ATF3,BCAS1,CCN2,CCND1,CD9,CDKN1A,CLDN7,CRABP2,CST6,DKK1,EGFR,FA2H,FAM107B,GATA3,HOPX,ID3,JUN,KITLG,KLF4,KLF6,KRT7,NR5A2,PAX6,PLAAT3,PPARG,PROM1,SOX2,SOX21,TGFB2,TSPAN15,WLS,WNT5A
PRL	cytokine		1.57	9.13e-12	ANXA5,B2M,CCND1,CDKN1A,CEBPD,CST3,CTSA,EGFR,EGR1,HERPUD1,HES1,ICAM1,ID1,ID3,IER3,IFI44,IFI6,JUN,KRT15,MFGE8,MX2,NUPR1,PHLDA2,PSME1,PSME2,RNASE4,SDC1
TFAM	transcription regulator		0.302	1.18e-11	ECHS1,FABP5,LDHB,MBOAT1,MT-ATP6,mt-Atp8,MT-CO3,MT-CYB,MT-ND1,MT-ND3,MT-ND4,MT-ND4L,MT-ND5,MUC13,PKM
BHLHE40	transcription regulator	Inhibited	-2.548	1.22e-11	ACTN1,ADORA2B,ANXA1,ATF3,B2M,CAPG,CD9,CRABP2,CSF3,GLRX,HOMER1,ID1,IER3,Ifitm1,IFITM2,IFNGR2,MAFF,P4HA1,PLAC8,PNRC1,PRDX5,PSME1,RND3,SLC15A2,SLC31A1,SORBS2,TFF2
HIF1A	transcription regulator		-0.35	1.4e-11	ADORA2B,AQP4,BGN,CCN1,CCN2,CCND1,CDKN1A,EGFR,HSPB1,ICAM1,ID1,IL1A,IRS2,JUN,KITLG,MAFF,MMP1,MMP13,MMP7,MRPL52,MT-CO3,MT-ND1,MUC1,NFKBIZ,NR4A1,NRN1,P4HA1,PKM,PLAC8,PPARG,PPIA,PROM1,SFRP1,TGFB2,TXN,UQCR10
sirolimus	chemical drug		-0.012	1.57e-11	ANXA5,AQP3,ARHGDIB,B2M,CCN2,CCND1,CCND2,CDKN1A,CSF3,EGR1,EGR2,GATA3,GSTP1,ICAM1,ID1,IRS2,JUN,JUNB,LDHB,MMP1,MMP13,PKM,PPARG,PPIA,PRDX5,PRNP,PROM1,RPL21,RPL3,RPL9,RPLP0,RPS13,RPS2,RPS27A,SFN,SRSF3,TP53INP1,XBP1
quercetin	chemical drug		-1.304	1.58e-11	ABCA1,ARRDC4,BIRC3,CDKN1A,CRYL1,EGFR,EGR1,FOSB,GSTP1,ICAM1,IER3,IL32,IRS2,JUN,KLF4,MMP1,MMP13,MUC1,PLAC8,POR,PRDX5,TMC5,WNT5A
PPARG	ligand-dependent nuclear receptor		1.84	1.79e-11	ABCA1,ACSL1,AGPAT2,AQP3,CAV2,CCN2,CCND1,CDKN1A,CES1,CPT1A,CRABP2,CSF3,CYBA,EGFR,FABP5,HEBP1,HES1,ICAM1,IGFBP7,IRS2,JUN,KLF4,KLF6,LNPEP,MMP13,MUC1,MUC13,NR4A1,PPARG,PTGES,RHOB,SAT1,SDC1,VAMP5
ethanol	chemical - endogenous mammalian		-1.068	1.81e-11	ABCA1,ALDH1A3,AQP4,ATF3,CAPN5,CCN2,CCND1,CDKN1A,CEBPD,CPT1A,DKK1,EGFR,EGR1,FOSB,GDE1,GNAS,HSBP1,ICAM1,ID1,JUN,KLF4,KLF6,MGST3,MMP13,PHLDA2,PPARG,RHOB,SOX2,SPTBN1,TFF3,TGFB2,TP53INP1
tetrachlorodibenzodioxin	chemical toxicant		-0.515	1.89e-11	ACER2,ACTN1,ALDH1A3,ANKRD22,AQP3,CCN1,CCN2,CCND1,CD9,CDKN1A,CES1,ECHS1,EGFR,EMP3,GLRX,GNG11,GOT2,HES1,ID3,ITGB1,JUN,JUND,KRT7,MMP1,MMP13,PERP,Saa3,SAT1,SDC1,SFN,SOX2,TFF1,TGFB2,TXN
BMP4	growth factor		0.366	2.04e-11	CCN1,CCND1,CDKN1A,CSF3,DEPP1,EGFR,GABRP,GATA3,HES1,HOPX,HTRA1,ID1,ID3,JUN,JUNB,KLF4,KRT7,MMP13,NUPR1,PKM,PPARG,SOX2,WNT5A
NR3C1	ligand-dependent nuclear receptor		0.347	2.35e-11	ABCA1,ACTN1,ANXA1,B2M,BIRC3,CCN1,CCN2,CCND1,CDKN1A,CEBPD,CPT1A,CRABP2,EGR1,ERRFI1,GATA3,GCLM,GSTP1,HERPUD1,ICAM1,IER2,IER3,IFI6,IL1A,JUN,JUND,KRT15,LAD1,MAL,MMP1,MMP13,MPC1,PHLDA2,PPARG,PTP4A2,RHOB,RTN4,SCNN1A,SOX4,TCIM,TUBA3E,TXN,WNT5A
diethylstilbestrol	chemical drug		0.111	2.39e-11	ALDH1A3,AQP3,AQP4,ARHGDIB,ATP12A,CCN2,CCND1,CDKN1A,CRABP2,EGFR,EGR1,GABRP,GLRX,KLF4,KRT13,KRT15,LTF,MFGE8,NPDC1,PROM1,RUNX1,S100A6,SFN,TFF1,WFDC2,WNT5A
poly rI:rC-RNA	biologic drug		-1.158	2.6e-11	ABCA1,ABCE1,ANXA1,ATF3,B2M,BIRC3,CCND2,CEACAM1,CEBPD,CMPK1,CSF3,DDX60,EGR1,FAU,ICAM1,IFI44,IFI6,IFITM3,IL1A,IL32,IQGAP2,ISG20,JUN,JUNB,KLF4,KLF6,LTF,MMP1,NFKBIZ,NR4A1,NR4A2,PSME2,RPL3,RPS13,RPS2,SAT1,SFTPD,SIDT1,SOX2,WNT5A
YAP1	transcription regulator		-1.001	2.72e-11	ACTG1,CCN1,CCN2,CCND1,CDKN1A,CPT1A,CSF3,EGFR,EGR1,EGR2,ICAM1,ID1,IL1A,NUPR1,P4HA1,RPL14,RPL21,RPL26,RPL3,RPL36AL,RPL9,RPLP0,RPS13,RPS2,RPS27A,SFN,SOX2,TGFB2
Pkc(s)	group		-1.138	2.89e-11	ABCA1,AQP3,ATF3,CCN1,CCN2,CDKN1A,CPT1A,EGFR,EGR1,EGR2,ITGB1,JUN,JUNB,KLF6,MMP1,MMP13,NR4A1,NR4A2,PPARG,PSCA,PTPRE,XBP1
KLF5	transcription regulator		1.09	2.89e-11	CCND1,CDKN1A,CEBPD,EGR2,ID3,JUN,KLF5,MAFF,NFKBIZ,PPARG,PTGES,RUNX1,SOX2,SOX4,SP140,ZFP36L1
Histone h3	group			2.95e-11	ATF3,B2M,CCND1,CCND2,CD9,CDKN1A,CEACAM1,DKK1,EGR1,GATA3,HES1,HOMER1,ICAM1,ID1,IFI6,IFITM3,IL1A,JUN,MT1G,MUC4,NDUFC1,NDUFS5,PALLD,PPARG,PTGES,SCNN1A,SFRP1,SRRM2,TFF1,TRIB1,UBC,WLS,XBP1
CLDN7	other	Inhibited	-2.75	2.96e-11	ARHGDIB,CCN2,DKK1,FOXQ1,IFI44,IFI6,IGFBP7,MT1A,MT1X,MUC1,MUC13,PLAAT3,PRNP,PRSS23,SCEL,SYTL2,UBE2L6
TERT	enzyme		-1.591	2.99e-11	ALDH1A3,ATF3,B2M,CCN2,CCND1,CDKN1A,EGFR,HTRA1,ICAM1,IFI44,IFITM3,IQGAP2,ISG20,KLF4,MFGE8,MMP1,PAX6,PROM1,PRSS23,PSCA,XBP1
Growth hormone	group		-1.801	3.68e-11	ACSL1,ARID5B,CCND1,CCND2,CEBPD,CROT,EGFR,EGR1,GSTP1,HES1,ICAM1,ID1,IER3,JUN,JUNB,MT-CYB,MT-ND3,MT-ND5,PLAAT3,PPARG,SCNN1A,TFF1,TFF3
testosterone	chemical - endogenous mammalian		0.077	3.93e-11	ACSL1,ANXA1,ATP12A,BGN,CAST,CCND1,CDKN1A,EGFR,EGR1,FOSB,ID1,ID3,IRS2,ITGB1,JUN,JUND,MAL,MMP7,MT-CO3,MT-CYB,MT-ND5,NR5A2,PPARG,RPL21,SCNN1A,SDC1,TGFB2,WNT5A,XBP1
SMAD4	transcription regulator		0.341	4.04e-11	ATP5IF1,BGN,CAB39,CCN2,CCND1,CCND2,CDKN1A,CLDN7,EGFR,HEBP1,ICAM1,ID1,IER3,IL32,ITGB1,KITLG,MMP1,MMP13,MUC4,PAX6,PKM,POR,RUNX1,SOX2,TGFB2
TWNK	enzyme	Inhibited	-2.345	6.61e-11	ATF3,MMP13,mt-Atp8,MT-CYB,MT-ND1,MT-ND3,MT-ND4,MT-ND4L,MT-ND5
Ca2+	chemical - endogenous mammalian		-0.042	6.7e-11	ALDH1A3,ATF3,CCN1,CCND1,CCND2,CDKN1A,CEBPD,EGFR,EGR1,FABP5,HOMER1,ICAM1,ID1,ID3,IRS2,JUN,JUNB,JUND,KLF4,MMP13,MMP7,NR4A1,PADI1,PPARG,PRDX6
triamcinolone acetonide	chemical drug	Activated	2.406	7.53e-11	ACSL1,AQP3,ATF3,BTG2,CAPG,EFNB2,EGR1,IER2,JUN,JUNB,MMP13,MT1F,MT1G,MT1H,MT1M,MT1X,PALLD,RUNX1,SOX4,TGFB2,TRIB1
EPHA2	kinase	Inhibited	-3.278	1.26e-10	ATF3,EGFR,EGR1,FOSB,IER3,JUN,JUNB,KLF6,NFKBIZ,NR4A1,SOX2
IL2	cytokine		-1.273	1.28e-10	ABCA1,ANXA1,BIRC3,CAPG,CAPN5,CCND1,CCND2,CD46,CD9,CDKN1A,CEACAM1,CRABP2,CSF3,FCMR,FOSB,GATA3,HOPX,ICAM1,IER3,IFI6,IFNGR2,IFRD1,IL1A,ISG20,ITGB1,JUN,JUNB,JUND,KLF6,PHLDA2,PLAC8,PPARG,RHOB,RPL21,RREB1,S100A6,SORD,SYTL2,TP53INP1,WLS,XBP1
fulvestrant	chemical drug		-0.284	1.31e-10	CAST,CAV2,CCN1,CCND1,CDKN1A,CEBPD,EGFR,EGR1,GSTP1,HES1,ICAM1,ID1,IER3,ITGB1,JUN,LTF,MUC1,PPARG,PRSS23,PTGES,TFF1,TFF3,TGFB2,XBP1
MYCN	transcription regulator		-1.112	1.32e-10	ABCA1,ABCE1,ACTG1,ALDH1A1,B2M,CCN2,CCND1,CCND2,CDKN1A,EGFR,FAU,IGFBP7,ITGB1,JUNB,PDLIM1,PROM1,RPL21,RPL23A,RPL26,RPL3,RPL9,RPLP0,RPS13,RPS2,S100A10,SORD
SALL4	transcription regulator		0.662	1.34e-10	BTG2,CAV2,CCN1,CCND1,CCND2,EFNB2,ID3,IFI6,ISG20,ITGB1,JUN,MMP1,MMP13,PTGES,PTPRZ1,RND3,SFRP1,SOX2,WNT5A
Pdgf (complex)	complex		-0.446	1.53e-10	CCND1,CCND2,CDKN1A,CYBA,EGFR,EGR1,ERRFI1,FOSB,ICAM1,IRS2,JUN,JUNB,MMP1,NR4A2,PPARG
VEGFA	growth factor		-1.028	1.54e-10	ACSL1,CCN1,CCN2,CCND1,CDKN1A,CEACAM1,CLDN7,CSF3,CST3,EFNB2,EGR1,FOSB,HES1,ICAM1,ID1,ID3,ITGB1,JUNB,MMP1,NR4A1,NR4A2,RUNX1,SET,TMSB10/TMSB4X,UQCRB
HTT	transcription regulator		0	1.55e-10	ABCA1,AP1S1,ATF3,B2M,BMP3,CAST,CAVIN3,CCN2,CCND1,CD9,CDKN1A,DNAJA2,ECI1,ECRG4,EGR1,EGR2,EMP3,GCLM,GKN1,HOMER1,ITGB1,JUN,JUNB,KLF4,KLF5,LDHB,LTF,MT-CO3,MT-CYB,NR4A1,NR4A2,POR,PPARG,PROM1,PSME1,SFRP1,TM4SF1,UQCRB,XBP1
LEP	growth factor		-1.658	1.6e-10	AQP3,CCN1,CCND1,CDKN1A,CPT1A,CROT,CSF3,CYBA,EGR1,EGR2,GNAS,GOT2,HES1,ICAM1,IL1A,IRS2,JUN,JUNB,JUND,MMP1,MMP13,MMP7,MT-CO3,MT-CYB,MT-ND1,MT-ND4,PPARG,PRDX1,Saa3,SORD,TFF1,WNT5A
doxorubicin	chemical drug		-1.15	1.65e-10	ADORA2B,ANXA1,ATF3,BIRC3,BTG2,CCN1,CCN2,CCND1,CDKN1A,DCXR,EGFR,EGR1,EMP3,GPX2,HYAL1,ID1,IER3,IGFBP7,JUN,MT-ND1,MT-ND3,MT-ND4,MT-ND4L,MT-ND5,NR4A1,PERP,PRDX1,RUNX1,S100A10,S100A11,SFN,TP53INP1,TXN
PI3K (complex)	complex		0.985	3.27e-10	ABCA1,ATF3,BIRC3,CCN2,CCND1,CCND2,CDKN1A,DAPP1,DKK1,FABP5,GATA3,GCLM,GSTP1,ICAM1,ITGB1,JUN,MMP1,MMP13,MUC4,NR4A2,PRDX2,RHOB,RND3,XBP1
FAS	transmembrane receptor		0.523	3.27e-10	BGN,BIRC3,CAST,CCN2,CDKN1A,CEBPD,CLTB,EGR1,EGR2,FOSB,GDE1,ICAM1,IER3,IL1A,IQGAP2,JUN,JUND,MMP1,MMP13,NR4A1,NR4A2,PHLDA2,PTP4A2,RDX,SDC1,SPTBN1,TRIB1
25-hydroxycholesterol	chemical reagent		-0.503	3.56e-10	ABCA1,ACSL1,ATF3,CCN2,CCND1,FOSB,JUN,JUNB,JUND,MAFF,NR4A1,NR4A2,SULT2B1
ARID1A	transcription regulator	Activated	2.205	3.99e-10	ACSL1,ACTN1,ALDH1A1,ANXA1,CDKN1A,CEACAM1,CKB,GATA3,HES1,IL1A,IRS2,KLF4,KRT7,P4HA1,PDLIM5,PKM,PTPRE,SOX2,TFF1,TFF2,TFF3,WNT5A
TGFBR2	kinase		0.109	4.04e-10	ABHD17C,ADORA2B,BGN,CCN2,CCND1,CDKN1A,CKB,EGR1,EGR2,GSTP1,HSPB1,ICAM1,ID1,ID3,IL1A,JUN,KRT7,MMP13,NFKBIZ,PKM,PPARG,PPIA,PTGES,Saa3,SDC1,TGFB2,UPK3A,WFDC2
SPI1	transcription regulator		-0.538	4.28e-10	CCND1,CCND2,CDKN1A,CXCL17,EGR2,HES1,ID3,IFI44,IFI6,IFITM3,ISG20,JUN,KLF4,LTF,MMP1,MT1A,MT1B,MT1F,MT1G,MT1H,MT1X,NDUFA2,PRDX2,PRDX5
dinoprost	chemical - endogenous mammalian		-1.839	5.01e-10	ANXA4,CCND1,CCND2,EGFR,GSTP1,ID1,ID3,IL1A,JUN,MMP1,NR4A1,NR4A2,POR
butyric acid	chemical - endogenous mammalian		-1.674	5.1e-10	AFF1,ALDH1A1,ANXA1,ANXA5,CALM1 (includes others),CCN2,CCND1,CCND2,CDKN1A,EMP3,G0S2,GATA3,GSTP1,HSPG2,ICAM1,IFITM2,IFNGR2,IL32,KLF4,KLF5,KRT13,MMP7,MUC1,NR4A1,PPARG,PRDX1,SAT1,TFF3,WNT5A,ZFP36L1
curcumin	chemical drug		1.907	5.51e-10	ABCA1,AQP4,ATOX1,BIRC3,CCN2,CCND1,CCND2,CDKN1A,EGFR,EGR1,ELOB,FOSB,GCLM,GSTP1,ICAM1,IL10RB,JUN,JUNB,JUND,MMP1,MMP13,MMP7,PPARG,PRAP1,PTGES,SFTPD,TFF1
SCD	enzyme		1.009	5.56e-10	ABCA1,AGPAT2,ALDH1A1,ALDH1A3,ATF3,CPT1A,CRABP2,EGR1,FA2H,FABP5,G0S2,GATA3,HERPUD1,JUN,KLF4,PPARG,Saa3,SULT2B1,XBP1
RASSF1	other		-1.312	6.06e-10	ALDH1A1,CAV2,CCND1,CCND2,CDKN1A,CRABP2,DKK1,EFNB2,EGFR,EGR1,HES1,KLF4,PROM1,TP53INP1
TSC2	other		1.764	6.19e-10	ANXA1,ATF3,CCND1,CCND2,CDKN1A,CST6,EGR1,EGR2,EMP3,HSPB1,IFI44,IFITM3,IRS2,LDHB,PLP2,PSMB5,S100A11,S100A6
okadaic acid	chemical toxicant		-1.797	7e-10	ANXA1,CCN2,CCND1,CCND2,CRABP2,EGR1,FOSB,IL1A,JUN,JUNB,JUND,KLF4,MMP1,SRSF3
IRAK4	kinase			8.22e-10	ATF3,BIRC3,BTG2,CXCL16,EGR1,ERRFI1,FOSB,IER2,IFRD1,JUN,NFKBIZ,NR4A1,PPARG
LONP1	peptidase	Inhibited	-2.121	8.22e-10	ATP5IF1,ECI1,HSPB1,MT-ATP6,MT-CO3,MT-CYB,MT-ND1,MT-ND3,MT-ND4,MT-ND4L,MT-ND5,S100A11,VDAC2
E. coli B5 lipopolysaccharide	chemical - endogenous non-mammalian		-0.73	8.32e-10	ADORA2B,B2M,BIRC3,CCND1,CDKN1A,CES1,CSF3,EGFR,ERRFI1,GCLM,ICAM1,IL1A,IL32,ISG20,JUNB,MMP13,PPIA,RDX,RHOB,SDC1,SELENBP1,TGFB2
bisindolylmaleimide I	chemical drug		0.463	8.8e-10	AQP3,BIRC3,CCN2,CCND2,CDKN1A,EGFR,EGR1,ICAM1,ID3,JUND,MMP1,MMP13,MMP7,NR4A1,NR4A2
IL17A	cytokine		-1.17	8.8e-10	B2M,CCN1,CCN2,CCND1,CEBPD,CSF3,ECHS1,EGR2,ICAM1,IL1A,IL32,JUN,MMP1,MMP13,MT1A,MT1F,MT1G,MT1H,MT1M,MT1X,NFKBIZ,NR4A2,PPARG,Saa3
deferoxamine	chemical drug		0.463	9.12e-10	ANKRD22,CCND1,CCND2,CDKN1A,EGFR,ERRFI1,ICAM1,IFI6,IL32,ISG20,JUN,MMP1,MT-CYB,MT-ND5,MX2,NR4A2,PKM,PPARG,PROM1,TGFB2
vancomycin	biologic drug		0	9.12e-10	ANXA1,BIRC3,CCND1,CD9,CRYL1,CST3,EMP3,FBLIM1,FXYD5,GPX2,IER3,JUNB,PTPRZ1,RTN4,S100A10,S100A11,SET,SOX4,TCIM,TMSB10/TMSB4X
SP1	transcription regulator		0.749	9.49e-10	ABCA1,ACSL1,ATF3,CCN2,CCND1,CCND2,CDKN1A,CEACAM1,CEBPD,CES1,CKB,CRABP2,EGFR,EGR1,GNAS,ICAM1,IFITM3,IL1A,JUN,KLF4,KLF6,MMP1,MUC4,NR5A2,PADI1,PKM,PRNP,PROM1,SLC31A1,TDG,TFF1,TGFB2,TRIB1,UBC
STAT5A	transcription regulator		1.842	1.04e-09	ABCA1,ANKRD22,BIRC3,CCND1,CCND2,CDKN1A,CEACAM1,CSF3,FOSB,FOXQ1,ICAM1,ID1,Ifitm1,IFITM2,MMP7,MUC13,NR4A2,PPARG,PRSS23,SELENBP1,SYTL2,TFF3,TM4SF1
CCN5	growth factor		0	1.09e-09	CCN2,CCND1,GATA3,IGFBP7,JUN,KLF4,MUC1,PPARG,TFF1,TFF3,XBP1
calcitriol	chemical drug		-1.346	1.11e-09	ACSL1,CCN1,CCND1,CCND2,CD46,CDKN1A,CEBPD,CES1,CPT1A,CXCL16,EGFR,EGR1,ERRFI1,GATA3,GLRX,HES1,ID1,IER3,IL1A,JUN,JUNB,KLF4,KLF5,LTF,MAL,MMP1,NUPR1,PADI1,PAX6,POR,PPARG,PRDX5,PRNP,PTGES,TGFB2,TP53INP1,TXN
5-N-ethylcarboxamido adenosine	chemical reagent		-0.131	1.13e-09	ADORA2B,BTG2,CCN2,CEBPD,CES1,EGR1,EGR2,IER2,JUNB,KLF6,NR4A1,NR4A2,PROM1,SOX2,UBC
FBXW7	enzyme		0.016	1.13e-09	CEBPD,ECHS1,HSPB1,JUN,KLF5,MT-ATP6,MT-CO3,MT-CYB,MT-ND1,MT-ND4,MT-ND4L,PPARG,RHOB
F7	peptidase		-1.228	1.16e-09	CCN1,CCN2,CCND1,EGR1,ICAM1,IER2,KLF5,MMP13,MMP7,RND3
PAX3	transcription regulator			1.22e-09	ANXA1,ARHGDIB,CDKN1A,CST3,CTSA,EGR2,G0S2,HNRNPA3,HSPG2,ID3,IFITM2,LNPEP,PSME1,RHOB,SFN,SOX4,SRSF3,TGFB2,ZFP36L2
CREB1	transcription regulator	Inhibited	-2.418	1.24e-09	ABCA1,ATF3,BTG2,CAPN5,CCN1,CCND1,CD9,CDKN1A,CEBPD,CPT1A,EGR1,EGR2,ERRFI1,FOSB,HERPUD1,HOMER1,ID1,IER2,IER3,IRS2,JUN,JUNB,KLF4,KLF5,MMP1,MMP13,NR4A1,NR4A2,PPARG,SAT1,SULT2B1,TFF1,TXN
Mek	group		-0.197	1.25e-09	ABCE1,BCAM,CCN2,CCND1,CCND2,CDKN1A,EGR1,EGR2,HOMER1,HSPB1,ICAM1,ID1,IER2,IER3,ITGB1,JUN,JUNB,MAFF,MMP13,NR4A1,PAX6,PHLDA2,RND3,RUNX1,SDC1
MAPK14	kinase		-0.729	1.26e-09	ABCA1,ATF3,BTG2,CCND1,CEBPD,DKK1,EGFR,GNAS,ICAM1,JUN,JUNB,JUND,KITLG,MMP1,MMP13,PRDX1,PTGES,SELENOW,SOX2,TXN
CD40LG	cytokine		-1.025	1.41e-09	ATF3,B2M,BIRC3,CAST,CCN2,CDKN1A,DAPP1,EGFR,EGR1,FOSB,G0S2,ICAM1,ID3,IFI44,IFI6,IL1A,JUN,JUNB,JUND,MARCKS,MT1G,MT1H,NAP1L1,PSME1,PSME2,WNT5A,ZFP36L1
PTH	other		-1.148	1.44e-09	CCN2,CCND1,CDKN1A,CGNL1,CYBA,EFNB2,EGFR,EGR2,FOSB,GNG12,JUN,MMP1,MMP13,NR4A1,NR4A2,PHLDB2,RUNX1,Saa3
8-bromo-cAMP	chemical reagent	Activated	2.816	1.72e-09	ABCA1,ACTG1,AP1S1,BIRC3,CAV2,CCN2,CCND1,CCND2,CDKN1A,CKB,DKK1,EGFR,EGR1,GNG12,GSTP1,ID1,ID3,IQGAP2,JUN,KITLG,MMP1,MMP7,P4HA1,PPARG,RUNX1,SAT1,SFRP1,TFF1,TGFB2,TMSB10/TMSB4X,WNT5A
carbon tetrachloride	chemical toxicant		-1.322	1.75e-09	ATF3,BIRC3,BMP3,CCN2,CCND2,CDKN1A,GSTP1,HSPB1,ICAM1,ITGB1,JUN,JUNB,JUND,MMP13,NR4A1,PPARG,PRNP,PROM1,S100A6,SORD,TGFB2
EIF2AK2	kinase		-0.526	1.83e-09	ATF3,CCND1,CDKN1A,CEBPD,EGR1,IFI6,IFITM2,IL1A,IRS2,ISG20,JUN,MT1M,SP140,UBE2L6
trans-hydroxytamoxifen	chemical drug		-1.845	1.89e-09	ADIRF,BCAS1,CYBA,EGR1,GSTP1,IER3,KLF6,KRT7,MUC1,PRSS23,RND3,RUNX1,SELENBP1,SFRP1,TFF1,TGFB2,TM4SF1,XBP1
TCF7L2	transcription regulator		-0.394	1.99e-09	ACSL1,ANXA1,AQP3,ARHGDIB,CCN2,CCND1,CCND2,CDKN1A,CSF3,DBNDD2,DKK1,EGFR,FA2H,GCLM,ID1,ID3,IRS2,JUN,MAL,MMP1,MMP13,MMP7,PPARG,RNASE4,SLC22A23,SOX2,SYTL2,TSPAN15
MET	kinase		-0.504	1.99e-09	AQP3,CCND1,CCND2,CDKN1A,GATA3,HSPB1,ITGB1,JUN,KLF4,MAL,MMP13,MUC1,NFKBIZ,PERP,RUNX1,SOX2
methotrexate	chemical drug		0.618	2.02e-09	ABCA1,ACTG1,ANXA4,BTG2,CCND1,CDKN1A,CES1,CPT1A,ECHS1,FA2H,ICAM1,ID1,IL1A,LY96,NR4A2,PBX1,PPIA,PRDX1,S100A11,TP53INP1,ZFP36L1
AKT1	kinase		0.095	2.13e-09	BIRC3,CCND1,CCND2,CDKN1A,CEBPD,CST3,EGR1,FABP5,FOSB,FXYD5,GCLM,GOT2,IRS2,ITGB1,JUND,LDHB,PKM,PPARG,PROM1,RHOB,SOX2,TFF1,TGFB2
Vegf	group		-0.085	2.16e-09	AQP4,ATF3,CALM1 (includes others),CCN1,CD46,EFNB2,EGR1,EGR2,FOSB,HERPUD1,HES1,HOMER1,HOPX,ICAM1,ID1,IL1A,ISG20,ITGB1,JUN,KITLG,MPC1,MT1G,NR4A1,NR4A2,NR5A2,PADI1,PHLDA2,PLPP1,SFN,SFRP1,TRIB1
IGF1R	transmembrane receptor		-0.752	2.27e-09	ACSL1,AQP4,CAPG,CAVIN3,CCND1,CDKN1A,EGR1,HTRA1,IFNGR2,IL1A,IRS2,MT-ATP6,MT-ND3,MT-ND4,NR4A1,PHLDA2,PKM,PROM1,RPL3,RPL9,S100A10,TXN,ZFP36L2
IL15	cytokine		1.023	2.39e-09	ANXA1,AQP3,ARHGDIB,CALM1 (includes others),CCN2,CCND1,CCND2,CD46,CDKN1A,CEACAM1,CPT1A,CSF3,EGR2,GATA3,GNAS,IFI6,IL1A,IL32,ITGB1,JUN,JUNB,MT1G,MT1H,PKM,PTP4A2,S100A11,SET,XBP1,ZFP36L1
IDH2	enzyme			2.44e-09	BTG2,CLDN7,EGR1,JUN,JUND,PPARG,PPIA,SOX4,SRSF3,TGFB2
IL13	cytokine		-0.767	2.5e-09	ABCA1,ACSL1,ADORA2B,ATF3,AVPI1,CCN2,CLCA1,EGFR,EGR1,EGR2,FXYD3,G0S2,GATA3,HTRA1,ICAM1,IFNGR2,IL32,JUN,KITLG,KLF4,KLF6,MMP1,MMP13,MT1X,PPARG,PTGES,SOX2,TFF3,WNT5A
NPM1	transcription regulator	Inhibited	-2.183	2.57e-09	ANO6,CCN1,CCN2,CEACAM1,CSF3,EGR1,ICAM1,IL1A,JUN,JUNB,KLF4,LTF,NR4A1,TRIB1,WNT5A,XBP1,ZFP36L1
EDN1	cytokine		-1.4	2.58e-09	ANXA1,ANXA4,ANXA5,CCN1,CCN2,CCND1,CST3,EGFR,EGR1,ERRFI1,FOSB,ICAM1,ITGB1,JUN,JUNB,MMP1,MMP13,MMP7,SDC1
SREBF1	transcription regulator		-1.391	2.87e-09	ABCA1,ACSL1,ATOX1,CDKN1A,CEBPD,DEPP1,FABP5,Gstt3,IL1A,IRS2,MT-ATP6,MT-CO3,MT-CYB,MT-ND1,MT-ND3,MT-ND4,MT-ND4L,MT-ND5,NUPR1,PPARG,RETREG1,RPLP0
HMGA1	transcription regulator		-0.248	3.19e-09	B2M,CAV2,CCN1,CCND1,CCND2,EGR1,ID3,IER2,IER3,IGFBP7,JUNB,KITLG,MT1M,PHLDA2,PPARG,RHOB,SOX2,SOX4
palbociclib	chemical drug		-0.783	3.2e-09	ATF3,B2M,CCND1,CDKN1A,DDX60,EGR1,HES1,IFI44,IRS2,JUN,JUNB,NR4A2,RHOB
SIRT3	enzyme	Activated	2.671	3.22e-09	CPT1A,MT-ATP6,mt-Atp8,MT-CO3,MT-CYB,MT-ND1,MT-ND3,MT-ND4,MT-ND4L,MT-ND5,SOX2,XBP1
PRKCA	kinase		-1.817	3.23e-09	ARHGDIB,CCN2,CCND1,CDKN1A,CSF3,EGR1,HES1,ICAM1,ID1,ID3,JUN,MMP1,PHLDA2,RUNX1,TGFB2
PAX3-FOXO1	fusion gene/product		0.518	3.49e-09	ACTN1,ANXA1,ANXA5,ARHGDIB,BANF1,BTG2,CCN1,CCND1,CCND2,CDKN1A,DNAJA2,FABP5,GSTP1,HTRA1,IER3,Ifitm1,KLF5,MT1X,PRSS23,RPL26,SDC1,ZFP36L2
N-acetyl-L-cysteine	chemical drug		-0.541	3.54e-09	ADORA2B,BIRC3,CCN1,CCN2,CCND1,CCND2,CDKN1A,CLDN7,CYBA,EGR1,GCLM,GSTP1,ICAM1,IL1A,JUN,LY96,NFKBIZ,PRDX2,PYCARD,RHOB,TXN
D-glucose	chemical - endogenous mammalian		-0.852	3.6e-09	ABCA1,ACSL1,ACTN1,ANXA1,ATF3,BCL7C,CCN2,CCND1,CCND2,CDKN1A,CYBA,DNAJA2,EGR1,FABP5,GABARAPL1,HERPUD1,HSPB1,ICAM1,ID1,IER2,IRS2,ITGB1,JUN,JUNB,LY96,MMP1,MMP13,MT-ND1,NR4A1,NR4A2,PAX6,PKM,PPARG,PRDX6,PYCARD,RUNX1,Saa3,XBP1
H89	chemical drug		1.334	3.74e-09	ABCA1,ANXA1,CCND1,CDKN1A,EGFR,EGR1,EGR2,GSTP1,JUN,JUNB,MMP1,MMP13,NR4A1,NR4A2,RUNX1,SDC1,TXN
sulindac sulfide	chemical drug		-0.875	3.79e-09	ATF3,BCAM,CCN2,CCND1,CDKN1A,EGR1,IFRD1,MMP1,MMP7,PRSS23,PTGES,SPTBN1
CXCL12	cytokine		-0.471	3.84e-09	CCND1,CD9,EGFR,EGR1,HES1,ICAM1,ID1,IFNGR2,IGFBP7,IL1A,ITGB1,JUN,JUNB,MARCKS,MMP13,MMP7,NR4A1,TDG,TFF1
SATB1	transcription regulator		0.291	4.09e-09	ACTG1,ACTN1,CCND1,CDKN1A,CEACAM1,FOSB,GATA3,GLRX,ID3,ITGB1,KITLG,MAL,MT1A,NR4A2,RPLP0,RUNX1,UBE2L6
RICTOR	other		-1.648	4.24e-09	ATP12A,ATP6V1B1,COX7A1,EGR1,FABP5,FAU,IRS2,NDUFA2,NDUFC1,PSMB5,PSME1,PSME2,RPL14,RPL21,RPL26,RPL9,RPLP0,RPS13,RPS2,RPS27A,UQCR10,UQCRB
ADAM17	peptidase		-1.342	4.44e-09	CCND1,CSF3,EFNB2,EGFR,HES1,ITGB1,MMP13,MMP7,PRNP,Saa3,SOX2,WNT5A
Salmonella enterica serotype abortus equi lipopolysaccharide	chemical toxicant		-0.538	4.48e-09	ADORA2B,ARRDC4,BIRC3,CSF3,EGR1,G0S2,HES1,HOMER1,IL1A,IL32,MAFF,MMP1,NFKBIZ,NR4A2,PHLDA2,PLAC8,WNT5A
puromycin aminonucleoside	chemical reagent		1.069	5e-09	ACTG1,ANXA1,CLIC5,CYBA,EMP3,FBLIM1,FXYD5,GPX2,GSTP1,IER3,ITGB1,S100A10,S100A11,TMSB10/TMSB4X
acetaminophen	chemical drug		-1.075	5.63e-09	ACTG1,ALDH1A1,BTG2,CAST,CCND1,CDKN1A,CES1,GCLM,GLRX,GPX2,GSTP1,ICAM1,IFRD1,IL1A,ITGB1,JUN,PPARG,PRDX1,PRDX6,TXN
Interferon alpha	group		0.061	5.75e-09	ANXA1,ANXA5,AQP3,ATF3,B2M,BTG2,CCND1,CCND2,CDKN1A,CEACAM1,CES1,COX7A1,EGFR,GATA3,ICAM1,IFI44,IFI6,IFITM2,IFITM3,IL32,ISG20,ITGB1,MMP1,MT-CYB,MX2,PLP2,PTGES,RPL23A,S100A6,SAT1,UBE2L6,XBP1
halofuginone	chemical drug			6.03e-09	ANXA4,BGN,CCN2,CKB,EGR1,GDE1,GNG11,HES1,IFITM2,MMP1,MMP13,PKM,POR,PROM1,SELENOW,WNT5A
TLR3	transmembrane receptor		-1.679	6.08e-09	ABCA1,ARRDC4,ATF3,CAST,CLCA1,CSF3,ICAM1,ID1,IER3,IFI44,IFI6,IL1A,ISG20,JUNB,MMP1,MX2,NFKBIZ,NR4A1,PTGES,RHOB,Saa3
DDX17	enzyme		-0.366	6.13e-09	ABCA1,CCND1,CDKN1A,HTRA1,JUN,NFAT5,TFF1
KDM1A	enzyme		-1.016	6.78e-09	ARHGDIB,ATF3,CAPG,CCND2,CD9,CDKN1A,CLDN7,CXCL16,DAPP1,DDX60,DKK1,GATA3,IFI44,IFITM3,IQGAP2,MT-CO3,PHLDB2,PRNP,PROM1,S100A6,SFRP1,SOX2,ST6GALNAC1,TFF2,TM4SF1
NR5A2	ligand-dependent nuclear receptor		-1.32	6.9e-09	BAAT,CCND1,CDKN1A,CEBPD,CXCL16,HTRA1,ICAM1,IL32,ITGB1,JUN,JUNB,MMP7,NR4A1,NR5A2,TGFB2
APOE	transporter		-0.011	7.15e-09	ABCA1,ACSL1,ATF3,BCAM,BGN,CCN1,CCN2,CCND1,CCND2,COMMD6,CPT1A,EGR1,FABP5,GATA3,HERPUD1,HSPG2,ICAM1,IL10RB,IL1A,JUN,KLF4,PPARG,PTGES,SRRM2,XBP1
TLR9	transmembrane receptor		-0.222	8e-09	ABCA1,ARRDC4,ATF3,CAST,CCND1,CSF3,EGR1,FCMR,ICAM1,IER3,IL1A,ISG20,MX2,NFKBIZ,NR4A1,PYCARD,Saa3,SDC1,UAP1,XBP1
TFAP2A	transcription regulator		-0.096	8.5e-09	ABCA1,ANXA1,BIRC3,CCND1,CDKN1A,EGFR,IL32,KITLG,KLF4,PLAAT3,POR,PPARG,PRDX1,RPLP0,STX7
FSH	complex		0.687	9.89e-09	ACTN1,AQP3,ATP5IF1,BTG2,CCN2,CCND1,CCND2,EGFR,FOSB,GDE1,GNAS,ID1,ISG20,JUN,JUNB,KITLG,MT1H,MT1X,NR4A1,PKM,PLPP1,PRNP,PTPRE,RHOB,TGFB2,TRIB1
lactacystin	chemical - protease inhibitor		-0.116	1e-08	ARHGDIB,ATF3,CCND1,CCND2,CD9,CDKN1A,GATA3,GSTP1,HSPB1,IFRD1,IRS2,MMP1,NR4A1,PPIA,RPLP0,SAT1,TXN,ZFP36L2
EPCAM	other		0.6	1.01e-08	ATF3,CCND1,CDKN1A,EGR1,FABP5,ID1,JUN,SOX2
NRG2	growth factor			1.07e-08	CCN1,CCN2,EGFR,EGR1,FOSB,HES1,IER2,IER3,JUNB,NR4A1,SOX2
mir-8	microRNA		0.372	1.08e-08	ACTN1,ATF3,CCND1,CCND2,CDKN1A,CLDN7,CPT1A,EGFR,ERRFI1,ITGB1,KITLG,KLF4,MMP1,PERP,PROM1,SOX2,TGFB2,XBP1
CSF2	cytokine	Inhibited	-2.601	1.13e-08	ABCA1,ADORA2B,ANXA1,BIRC3,CCND1,CCND2,CDKN1A,CEACAM1,CSF3,EGR1,EGR2,GCLM,ICAM1,ID3,IER3,IFITM3,IFRD1,IL1A,IL32,JUN,JUNB,LY96,MMP1,NR4A1,NR4A2,PPARG,PRNP,RHOV,Saa3,XBP1
PPARD	ligand-dependent nuclear receptor		-1.155	1.14e-08	ABCA1,AQP3,CCND1,CCND2,CPT1A,EGR1,GOT2,ICAM1,LDHB,MFGE8,NR4A1,NR4A2,OCEL1,PKM,PPARG,S100A6,SAT1,SORD,TFF1,TFF2,TFF3,UBC
clofibrate	chemical drug		1.442	1.21e-08	ABCA1,BAAT,CCND1,CCND2,CEACAM1,CPT1A,CROT,ECI1,EGFR,GSTP1,NAP1L1,RTN4,SULT2B1
PPARA	ligand-dependent nuclear receptor	Activated	2.559	1.22e-08	ABCA1,ACSL1,AQP3,BAAT,CCND1,CDKN1A,CEACAM1,CEBPD,CPT1A,CROT,CYBA,ECI1,FABP5,G0S2,GOT2,GSTP1,IFITM3,MGST3,POR,PPARG,PRDX6,RTN4,SAT1,SELENBP1,SORD,TDG,TXN,YWHAQ
SMAD3	transcription regulator		-0.61	1.28e-08	AGPAT2,BGN,CCN2,CCND1,CCND2,CDH6,CDKN1A,CES1,EGR1,GATA3,ID1,ID3,IL32,ITGB1,JUN,JUNB,JUND,MMP1,MMP13,POR,RHOB,SOX2,TGFB2
CD 437	chemical drug		-0.75	1.37e-08	ARHGDIB,BANF1,CDKN1A,GNAS,JUN,NDUFS5,NR4A1,PLP2,RPL36AL,RPS2,SET,SOX4,SP140,SRSF3,TMEM14C,TMSB10/TMSB4X,TXN,VDAC2
CREM	transcription regulator	Inhibited	-3.219	1.39e-08	ABCA1,ANXA4,ATF3,BTG2,CCND1,CCND2,CRABP2,EGR1,EGR2,ERRFI1,IRS2,JUNB,KLF5,NR4A1,NR4A2,RHOB
ponesimod	chemical drug	Inhibited	-2.646	1.54e-08	CCN2,MT1A,MT1F,MT1G,MT1H,MT1M,MT1X
ATF3	transcription regulator		-0.667	1.55e-08	ATF3,BIRC3,CCND1,CDKN1A,CXCL16,HSPB1,ICAM1,ID1,JUN,MMP1,MMP13,NFKBIZ,PAPSS2,PTGES,XBP1
THRB	ligand-dependent nuclear receptor		-0.437	1.59e-08	BIRC3,BTG2,CCND1,CCND2,CDH6,COX7A1,CPT1A,DKK1,EGFR,ID1,IL32,JUN,MMP1,MMP13,MMP7,NR4A1,NR5A2,POR,PPARG,PROM1,SFRP1
pirinixic acid	chemical toxicant		1.168	1.63e-08	ABCA1,ACSL1,AQP3,CCND1,CDKN1A,CEACAM1,CPT1A,ECI1,EGFR,FABP5,G0S2,GOT2,HSPB1,IFITM3,JUNB,LDHB,MGST3,MMP13,NAP1L1,PERP,POR,PPARG,PSMB5,PSME1,RTN4,TXN,YWHAQ
NFKB1	transcription regulator		0.33	1.63e-08	B2M,BIRC3,BTG2,CCN1,CCN2,CCND1,CCND2,CDKN1A,CSF3,EGFR,EGR1,FOSB,GATA3,ICAM1,IER3,IFNGR2,IL1A,MMP13,MMP7,NR4A1,NR4A2,Saa3
SNAI1	transcription regulator		-0.084	1.66e-08	ACTN1,CCN1,CCN2,CCND1,CCND2,CD46,CDKN1A,CLDN7,DKK1,ID1,IL32,ITGB1,MUC1,SDC1,SOX2,TMOD3
SOD1	enzyme			1.69e-08	ADORA2B,B2M,CAST,CCND1,CKB,DCXR,GCLM,GNAS,GSTP1,HOMER1,HSBP1,HSPB1,ICAM1,IFI44,JUN,JUNB,MT-ND1,MT-ND4,PRDX6,PSMB5,RDX
STAT5B	transcription regulator		-0.903	1.78e-08	AGPAT2,BIRC3,CCND1,CCND2,CD9,CDKN1A,COX7A1,EGFR,G0S2,GABARAPL1,GSTP1,Gstt3,Ifitm1,IFITM2,IFITM3,JUN,JUND,LDHB,NR4A2,PDZK1IP1,PROM1,RPL21,SELENOW,UBE2L6
valproic acid	chemical drug		-0.116	1.82e-08	ATF3,CCN1,CCND1,CCND2,CDKN1A,CPT1A,CROT,CRYL1,GCLM,HERPUD1,HOMER1,ICAM1,IL1A,JUN,JUND,MMP1,MMP13,MT1G,PDZK1IP1,PPARG,PRSS23,PSMB5,PSME1,PSME2,SOX2,TFF1,WNT5A,XBP1
ALKBH7	other	Inhibited	-2.429	1.86e-08	MT-ATP6,MT-CYB,MT-ND1,MT-ND3,MT-ND4,MT-ND5
kainic acid	chemical toxicant	Inhibited	-2.34	2.06e-08	ATF3,BTG2,CCND1,EGFR,EGR1,EGR2,ERRFI1,FOSB,HOMER1,JUN,JUNB,JUND,MMP7,NR4A1,NR4A2,PTGES,SDC1
PSEN1	peptidase		-1.568	2.1e-08	ACSL1,ACTG1,ATOX1,ATP12A,CCND1,CD9,CKB,CKMT1A/CKMT1B,CLTB,EGFR,EGR1,GOT2,GSTP1,HES1,HOMER1,NUPR1,OCEL1,PKM,PPARG,PPIA,PRDX5,PRDX6,TUBA3E,TXN,UBC
MRTFA	transcription regulator		-1.314	2.14e-08	ACTG1,CCN1,CCN2,COX7A1,CYBA,EGR1,EGR2,G0S2,ICAM1,ID1,Ifitm1,ITGB1,LTF,RUNX1,Saa3,TFF1,TGFB2,WNT5A
IL33	cytokine		-0.791	2.15e-08	ABCA1,ADORA2B,ALDH1A3,ATP5MJ,BIRC3,CCND1,CXCL16,EGR2,FA2H,G0S2,GATA3,ICAM1,IER3,Ifitm1,IL1A,IL32,JUNB,KLF4,NFKBIZ,NR4A1,P4HA1,PAPSS2,PDLIM1,PPARG,PRDX1,SOX2
Tcf7	transcription regulator		0.473	2.35e-08	ANXA1,ARHGDIB,ARRDC4,CDKN1A,CEBPD,CROT,EGR2,FOSB,G0S2,GATA3,HES1,ID3,IFITM3,INPP5F,KLF6,MBOAT1,NR5A2,NRN1,NUPR1,PAPSS2,PPARG,SDC1,SYTL2
NFkB (complex)	complex		-1.35	2.35e-08	ADORA2B,ALDH1A3,ATF3,BIRC3,CCN1,CCN2,CCND1,CCND2,CDKN1A,CEBPD,CSF3,EGFR,EGR1,FABP5,G0S2,GATA3,GNAS,HSPB1,ICAM1,IER3,IL1A,IL32,ITGB1,JUN,JUNB,MMP1,MMP13,NFKBIZ,PPARG,PTGES,RUNX1,Saa3,WNT5A
epigallocatechin-gallate	chemical drug		0.848	2.38e-08	AQP4,CCN1,CCN2,CCND1,CDKN1A,CSF3,EGFR,EGR1,FOSB,HES1,ICAM1,IL1A,JUN,JUNB,JUND,MMP1,MMP13,NR4A2,SFRP1
thapsigargin	chemical toxicant	Inhibited	-2.404	2.38e-08	ATF3,BIRC3,CAPN5,CCND1,CDKN1A,CPT1A,EGR1,EGR2,ERRFI1,HERPUD1,ICAM1,IER2,JUN,KLF4,NR4A1,PRNP,SDC1,SFN,XBP1
leukotriene D4	chemical - endogenous mammalian	Inhibited	-2.577	2.44e-08	ARID5B,ATF3,CCN1,EGR1,EGR2,ITGB1,KLF4,MMP1,NR4A1,NR4A2
WT1	transcription regulator		0.429	2.47e-08	ACTN1,BTG2,CCN2,CCND1,CDKN1A,CMPK1,EGFR,EGR1,FOSB,HSPG2,IL32,JUNB,JUND,KLF4,MMP13,MT1X,NR4A2,SDC1,SLC15A2,TM4SF1
CCN1	other		-0.524	2.51e-08	CCN1,CCND1,CCND2,CDKN1A,IL10RB,IL1A,ITGB1,JUN,MMP1,NR4A1,SFRP1,WNT5A
Hdac	group		1.257	2.57e-08	ATF3,CCND1,CDKN1A,CRABP2,EGFR,EGR1,GATA3,HTRA1,JUN,KLF6,MT1B,MT1F,MT1H,NR4A1,PBX1,SFRP1
resveratrol	chemical drug		-0.337	2.58e-08	ATF3,BIRC3,CCND1,CCND2,CD46,CDKN1A,CPT1A,EGFR,EGR1,GATA3,ICAM1,JUN,JUND,MMP1,MMP13,NDUFA2,PKM,PPARG,PSMB5,TFF1,TGFB2,XBP1
zinc oxide	chemical drug	Activated	2.236	2.7e-08	MT1A,MT1F,MT1G,MT1H,MT1X
MT-TE	other			2.7e-08	MT-ATP6,MT-CYB,MT-ND1,MT-ND4,MT-ND5
resiquimod	chemical drug		-1.722	2.74e-08	ANXA4,ATF3,CSF3,DDX60,GATA3,HERPUD1,HES1,HSPB1,ICAM1,IER3,IFITM3,IL1A,ISG20,JUN,MX2,NFKBIZ,PKM,PRDX1,PRDX6,PYCARD,XBP1
MAPK3	kinase		-1.689	2.79e-08	CCND1,CDKN1A,EGR1,EGR2,FOSB,HOMER1,ITGB1,JUN,JUNB,JUND,MMP1,NR4A1,PTGES
PRKCD	kinase		-1.946	3.05e-08	ABCA1,BIRC3,CCND1,CDKN1A,CXCL16,ICAM1,IL32,JUN,JUNB,KLF5,KLF6,MMP1,MMP13,NR4A1,PROM1,SOX2,TFF1
estrogen	chemical drug		0.67	3.09e-08	ABCA1,CCN1,CCN2,CCND1,CDKN1A,CKB,EGFR,EGR1,ICAM1,IL1A,ITGB1,ITM2A,JUN,JUNB,LTF,MUC1,NR4A1,SFTPD,TFF1,TGFB2,XBP1
Akt	group		0.53	3.4e-08	AQP3,BCAM,BTG2,CCN2,CCND1,CCND2,CDKN1A,CPT1A,EGFR,EGR2,HES1,HSPG2,IER3,IL32,JUN,MGAT4A,MT1X,MUC1,PPARG,RHOB,RPL9,RPS2,SOX2,SOX4,XBP1
MRTFB	transcription regulator	Inhibited	-2.082	3.84e-08	ACTG1,ARID5B,CCN1,CCN2,CYBA,EGR1,EGR2,G0S2,ID1,Ifitm1,ITGB1,LTF,NFKBIZ,RUNX1,Saa3,TGFB2,WNT5A
raloxifene	chemical drug		-0.791	3.9e-08	ADIRF,BCAS1,CCND1,CDKN1A,HES1,IER3,ITGB1,JUN,KLF6,KRT7,MMP13,MUC1,PRSS23,SELENBP1,TGFB2,TM4SF1
cholesterol	chemical - endogenous mammalian		-1.285	4.05e-08	ABCA1,ACSL1,ATF3,CAV2,CES1,CPT1A,CROT,FABP5,ICAM1,IL10RB,IL1A,KITLG,MMP1,NR4A1,NR4A2,PPARG,RPL36AL,Saa3,XBP1
isobutylmethylxanthine	chemical toxicant		-0.785	4.08e-08	ABCA1,ACSL1,CAV2,CCN2,CCND1,CDKN1A,CEBPD,CRABP2,EGFR,EGR1,EGR2,JUN,JUNB,KLF4,MMP13,PLAAT3,PPARG,TFF1
Jnk	group	Inhibited	-2.56	4.08e-08	ABCA1,ANXA5,BIRC3,CCN2,CCND1,DKK1,EGR1,FOSB,HES1,ICAM1,IL1A,JUN,JUND,KLF6,MMP1,MMP13,NR4A1,PTGES
MAP2K4	kinase		-0.199	4.17e-08	ATF3,BIRC3,CCND1,CDKN1A,EGFR,ERRFI1,JUN,MMP1,PPARG,PRDX1
methyl methanesulfonate	chemical toxicant		-1.79	4.17e-08	ATF3,BTG2,CDKN1A,EGR1,HERPUD1,ISG20,JUN,KLF4,NUPR1,TP53INP1
promegestone	chemical drug		0.132	4.21e-08	BIRC3,BTG2,CCN2,CCND1,CDKN1A,DKK1,EGFR,IER3,IRS2,MT1X,MUC1,TFF1
SRF	transcription regulator		-1.623	4.42e-08	ACTG1,ATF3,CCN2,CDKN1A,CEBPD,EGR1,EGR2,FOSB,FOXQ1,G0S2,HSPG2,IER2,ITGB1,JUN,JUNB,LTF,MGAT4A,NR4A1,NR4A2,PPIA,RND3,Saa3,TMOD3
collagenase	group	Inhibited	-2.828	4.45e-08	CEBPD,EGR1,ICAM1,IER3,IL1A,JUN,JUNB,Saa3
APEX1	enzyme		-1.885	4.45e-08	CDKN1A,EGR1,EGR2,FOSB,HTRA1,IL1A,JUNB,NR4A1
TP73	transcription regulator		-1.335	4.47e-08	ADORA2B,AQP3,ATF3,B2M,BTG2,CCN1,CDKN1A,CYBA,EGFR,EGR1,ELOB,G0S2,HES1,IER3,KLF5,MMP13,Mmp1b,MT1B,NUPR1,PALLD,PERP,PNRC1,PTGES,RTN4,RUNX1,SAT1,SFN,TGFB2
glutamine	chemical - endogenous mammalian		1.961	4.89e-08	CCND1,CDKN1A,DNAJA2,FABP5,HSBP1,ICAM1,JUN,JUNB,KLF4,NR4A1,PROM1,SOX2,XBP1
CD3	complex		0.875	4.94e-08	ANXA1,AQP3,ARHGDIB,BIRC3,CALM1 (includes others),CCND1,CCND2,CEACAM1,COX7A1,CYBA,EGR2,GATA3,GNAS,ICAM1,ID3,IL10RB,IL1A,IL32,JUN,JUNB,LNPEP,MT1G,MT1H,NFAT5,NR4A1,POLR2F,PPARG,PTP4A2,S100A11,UBE2L6,VDAC2,ZFP36L1
TREM1	transmembrane receptor		-0.316	5.18e-08	ADORA2B,ARRDC4,ATF3,EGR1,EGR2,GCLM,HES1,HOMER1,MAFF,MMP1,MT1F,MT1M,NR4A2,PHLDA2,PLAC8,PPARG,WNT5A
PRKN	enzyme		-1.727	5.39e-08	CCND1,CDKN1A,CSF3,EGFR,ICAM1,IL1A,MMP1,MMP7,PRDX1,PRDX2,PRDX6,XBP1
homocysteine	chemical - endogenous mammalian		-1.27	5.45e-08	ATF3,CCND1,CDKN1A,FA2H,HERPUD1,ID1,MMP13,MT-CO3,PKM,PRDX1,PRDX2,Saa3,XBP1
ID1	transcription regulator		-1.379	5.79e-08	ALDH1A1,CCN2,CCND1,CDKN1A,CEACAM1,EGR1,GATA3,ICAM1,MMP13,PROM1,SOX2
ELK1	transcription regulator	Inhibited	-2.065	5.79e-08	CDKN1A,EGR1,EGR2,FOSB,ITGB1,JUN,JUNB,MMP13,MUC4,NR4A1,NUPR1
HOXA4	transcription regulator		0.953	5.88e-08	CCN1,CCN2,CCND1,CCND2,ITGB1,TGFB2
KLF4	transcription regulator		0.562	6.18e-08	ALDH1A1,CCND1,CCND2,CDKN1A,CLDN7,CRABP2,CST6,HES1,HSPB1,ID3,IFITM3,IL32,KLF4,KLF5,KRT13,KRT7,MMP13,PROM1,SOX2,TGFB2,WLS,WNT5A
F2	peptidase		-1.38	6.2e-08	BIRC3,CCN1,CCN2,CCND1,CCND2,CDKN1A,EGR1,FOSB,ICAM1,IER2,IER3,IL32,ITGB1,JUN,JUNB,KLF6,MMP1,PLPP1,RHOB,TGFB2
JAK2	kinase		0.543	6.68e-08	ACER2,ACTN1,CCND1,CCND2,CDKN1A,DCXR,EGR1,Eif2s3y,ICAM1,Ifitm1,NFKBIZ,NR4A1,Saa3,SET,TP53INP1
Rxr	group		0	6.74e-08	ABCA1,AQP3,BTG2,CDKN1A,CPT1A,CSF3,IL1A,LTF,MMP1,MMP13,NR5A2,POR,PPARG
atorvastatin	chemical drug		-1.642	7.04e-08	ABCA1,CCN1,CCN2,CYBA,DKK1,EGFR,EGR1,ENPP3,FOSB,ICAM1,IER3,JUN,JUNB,NR4A1,PPARG,PRNP,RHOB,TCIM
NSUN3	enzyme	Inhibited	-2.236	7.09e-08	MT-ATP6,MT-CYB,MT-ND4,MT-ND4L,MT-ND5
CAV1	transmembrane receptor		-0.501	7.28e-08	CAV2,CCND1,CDKN1A,CLDN7,EGR1,ICAM1,ID1,KRT7,MMP1,NR4A1,PROM1,RPS13,SOX2,TMPRSS11A,WFDC2
TFAP2C	transcription regulator		1.31	7.63e-08	CCN2,CDKN1A,EGFR,KITLG,MAL,MT1F,MT1H,MT1X,SFTPD,TFF1,XBP1
RARA	ligand-dependent nuclear receptor		0.55	7.69e-08	ABCA1,ALDH1A1,CCND1,CD9,CDKN1A,COBL,CRABP2,CSF3,EGR1,EGR2,GATA3,IFI44,IL1A,IL32,JUN,KLF4,KRT15,LTF,RUNX1,Saa3,SOX2,TFF1,XBP1
CEBPB	transcription regulator	Inhibited	-2.175	8.05e-08	ALDH1A1,CCND1,CCND2,CDKN1A,CEBPD,CPT1A,CSF3,CXCL16,EFNB2,GNAS,ICAM1,ID1,IER3,IFITM3,IFNGR2,IL1A,IRS2,JUN,KRT15,LY96,MMP1,MMP13,NFKBIZ,NUPR1,PPARG,PTGES,Saa3,SAT1,SFTPD,TM4SF1,XBP1
Z-LLL-CHO	chemical - protease inhibitor		0.918	8.49e-08	ARHGDIB,ATF3,BIRC3,CCN2,CCND1,CCND2,CDKN1A,G0S2,GSTP1,HSPB1,ICAM1,IER3,IRS2,ITGB1,JUN,MMP1,MMP13,PAX6,PPARG,PPIA,RPLP0,SOX2,TXN
MAPK8	kinase		-1.397	8.6e-08	ABCA1,BAAT,BIRC3,CCN2,CCND1,CDKN1A,CXCL16,EGR1,JUN,JUND,KLF6,MMP1,MMP13,MMP7,PTGES,WNT5A
tert-butyl-hydroquinone	chemical reagent		-0.907	8.69e-08	ATF3,GCLM,GPX2,GSTP1,HERPUD1,ICAM1,JUN,JUNB,PALLD,PPARG,WNT5A,ZFP36L2
PC-SPES	chemical drug			8.69e-08	ANXA1,B2M,CCND1,CD9,CDKN1A,HERPUD1,ID1,PRDX6,SELENBP1,SELENOW,TMSB10/TMSB4X,TXN
ADRA1B	G-protein coupled receptor			9.35e-08	CCND1,CDKN1A,CEBPD,EGR1,EGR2,FABP5,JUN,NR4A1,NR4A2
Sb202190	chemical drug		1.437	9.37e-08	CCN2,CCND1,CCND2,CDKN1A,DKK1,EGR1,ICAM1,JUNB,MMP1,MMP13,P4HA1,PRDX1,RHOB,RUNX1
SU6656	chemical toxicant		1.134	9.54e-08	ATF3,CCN2,CCND1,EGR1,IER3,JUNB,NR4A2,ZFP36L1
RBM5-AS1	other		-0.772	9.67e-08	ALDH1A1,CCND1,JUN,MMP7,PROM1,SOX2
hydroxyurea	chemical drug		-0.132	9.75e-08	BCAM,CCND1,CCND2,CDKN1A,CSF3,GATA3,IFI6,IL1A,ISG20,KLF4,MARCKS,MMP13
rottlerin	chemical drug		-0.24	9.97e-08	ABCA1,BIRC3,CCND1,CDKN1A,CLDN7,ICAM1,IL32,ITGB1,JUN,MMP13,PRDX1
INSR	kinase		-0.923	1.06e-07	ACSL1,ALDH1A1,ATF3,CCN2,CCND1,CCND2,CDKN1A,CKMT1A/CKMT1B,CLCA1,CPT1A,CRABP2,ECHS1,ECI1,EGR1,EGR2,GOT2,IER2,IER3,IFITM2,JUNB,NR4A1,NR5A2,PAX6,PHLDA2,PPARG,RHOB,SAT1,SKAP2,SOX2
RGS2	enzyme		-0.577	1.09e-07	ANXA4,AQP3,BTG2,C1GALT1,CEBPD,CTSA,ERRFI1,FBLIM1,FXYD3,ITM2A,PDLIM1,PPARG
DDX5	enzyme		1.41	1.11e-07	CCND1,CDKN1A,HTRA1,JUN,NDUFA2,NDUFS5,NFAT5,UQCR10,UQCRB,WNT5A
gentamicin C	chemical drug		0	1.11e-07	ANXA1,BIRC3,EMP3,FBLIM1,FXYD5,GPX2,IER3,S100A10,S100A11,TMSB10/TMSB4X
BMP7	growth factor		1.727	1.11e-07	ACSL1,CAV2,CDKN1A,CEBPD,COX7A1,DKK1,EGFR,GNG11,HSPB1,ICAM1,ID1,ID3,KLF4,LTF,MMP13,PAX6,PPARG,WNT5A
2-bromoethylamine	chemical reagent		-0.333	1.13e-07	ANXA1,EMP3,FBLIM1,FXYD5,GPX2,IER3,S100A10,S100A11,TMSB10/TMSB4X
RNF187	enzyme		0.157	1.14e-07	ATF3,BTG2,CCND1,CDKN1A,ID1,ISG20,JUN,KLF4,LTF,TP53INP1,ZFP36L1
EP300	transcription regulator		-0.082	1.21e-07	B2M,CAPG,CCND1,CDKN1A,CKB,CPT1A,CRABP2,CSF3,EGR1,EGR2,GATA3,ID1,ID3,JUN,MMP1,MMP7,NR4A1,PBX1,PERP,PKM,SDC1,SOX2,TFF1,TGFB2,XBP1,ZFP36L2
PELP1	other		1.698	1.23e-07	CCND1,CDKN1A,CES1,CKMT1A/CKMT1B,CSF3,EGFR,FOXQ1,G0S2,IFI44,IL1A,KRT15,PPARG,PTGES,TFF1
HDAC1	transcription regulator		-0.72	1.24e-07	ATF3,CCND1,CCND2,CDKN1A,CEACAM1,EGFR,EGR1,GABARAPL1,GNAS,GSTP1,HES1,ID1,IL1A,KRT15,MT1G,MUC4,PPARG,RHOB,SFRP1,SOX2
tributyrin	chemical drug		0	1.29e-07	ATF3,BIRC3,CCN1,CCN2,CD46,CDKN1A,DAPP1,ID3,MMP13,PDLIM5
BCL3	transcription regulator	Activated	2.021	1.29e-07	AP1S1,CCND1,EGR1,EGR2,GATA3,ICAM1,ID1,IL1A,JUN,NR4A1
lomustine	chemical drug		0.632	1.29e-07	ANXA1,BIRC3,EMP3,FBLIM1,FXYD5,ID1,IER3,S100A10,S100A11,TMSB10/TMSB4X
PML	transcription regulator		-0.483	1.41e-07	ACTG1,ANXA4,CCND1,CDKN1A,CPT1A,DDX60,EGFR,GCLM,HSPB1,IFI44,IL1A,ISG20,MAFF,PRDX1,TXN
CDK19	kinase		0.707	1.51e-07	ATF3,BTG2,CCND2,CDKN1A,DCXR,IL1A,JUN,KLF4,KLF5,SAT1,SDC1,SFN,ZFP36L1
N1,N11-diethylnorspermine	chemical drug		1.191	1.52e-07	CCND1,CDKN1A,MT-ND3,MT-ND4,MT-ND4L,SAT1
tamoxifen	chemical drug		-0.603	1.62e-07	ABCE1,CAV2,CCN1,CCND1,CDKN1A,CEBPD,DEPP1,EGFR,G0S2,HES1,IER3,ISG20,JUN,JUNB,MAFF,MMP1,PKM,PPARG,PRSS23,TFF1,TXN
PD173074	chemical reagent		-0.551	1.66e-07	CCND1,CCND2,DEPP1,GABRP,GATA3,HOPX,KRT7,NUPR1,PPARG,UPK1A,UPK1B
JUND	transcription regulator		-1.067	1.66e-07	CCND1,CXCL16,JUND,MMP1,MMP13,MMP7,NR4A1,SAT1,SDC1,SFTPD,SOX4
HNF1B	transcription regulator		-0.632	1.67e-07	ACTN1,ANXA4,BGN,CLDN7,FBLIM1,ID1,ID3,MMP7,MUC4,NR5A2,PDZK1IP1,RNASE4,S100A6
mycophenolic acid	chemical drug		-0.302	1.88e-07	ATF3,BIRC3,CCN1,CCN2,CCND2,CD46,CDKN1A,DAPP1,ID3,MMP13,PDLIM5
SP3	transcription regulator		0.895	1.94e-07	ABCA1,ACSL1,ATF3,CCND1,CDKN1A,CEACAM1,CES1,EGFR,EGR1,IL1A,JUN,KLF4,MUC4,NR5A2,PADI1,PKM,TFF1
trovafloxacin	chemical drug		0	2e-07	B2M,BIRC3,CDKN1A,EGFR,ERRFI1,ICAM1,ISG20,JUNB,MMP13,RDX
triamterene	chemical drug		-0.102	2e-07	ANXA1,BIRC3,EMP3,FBLIM1,FXYD5,GPX2,IER3,S100A10,S100A11,TMSB10/TMSB4X
KDM5B	transcription regulator		-0.869	2.06e-07	CCN2,CCND1,EGR1,FABP5,MPC1,MT1F,MT1H,MT1X,SAT1,SCNN1A,SOX4,TGFB2,TMEM14A,XBP1
EGR1	transcription regulator		-0.301	2.23e-07	ATF3,CCND1,CCND2,CDKN1A,EGFR,EGR1,EGR2,GNAS,ICAM1,ID1,JUN,JUNB,JUND,NR4A1,PPARG,PTGES
CXCR4	G-protein coupled receptor		0.445	2.3e-07	CCND1,CD9,CDKN1A,EGFR,EGR1,ID1,IGFBP7,JUNB,MMP13,TFF1
fenamic acid	chemical reagent		0.095	2.3e-07	ANXA1,BIRC3,EMP3,FBLIM1,FXYD5,GPX2,IER3,S100A10,S100A11,TMSB10/TMSB4X
KLF6	transcription regulator		-0.812	2.35e-07	ANXA5,ARID5B,ATF3,ATOX1,BIRC3,CDKN1A,EGFR,EGR2,ICAM1,IL1A,JUNB,MMP13,NR4A1,PKM,PPARG,PSME2,RHOB,SDC1,SLC31A1
enalapril	biologic drug		-0.583	2.4e-07	CCN1,CCN2,CYBA,FBLIM1,GPX2,HSPB1,IER3,MFGE8,S100A10,S100A6,TGFB2
IKZF1	transcription regulator		0.111	2.63e-07	B2M,CAV2,CCND2,CDKN1A,CSF3,DEPP1,DKK1,GATA3,HES1,IFI6,IL1A,KITLG,KLF4,NFAT5,NFKBIZ,PRNP,RNF19A,RUNX1,SELENOM
IKBKB	kinase		-0.656	2.64e-07	ABCA1,ATF3,BIRC3,CCN2,CCND1,CDKN1A,CEBPD,CXCL16,CYBA,EGR1,ICAM1,IGFBP7,IL1A,JUNB,KLF5,MMP1,MMP13,MYO1D,Saa3,SFRP1
MAP3K1	kinase		-1.133	2.71e-07	ATF3,BIRC3,CCND1,EGR1,HSPB1,JUN,MMP13,MUC4,PRDX1
STK11	kinase		1.691	2.78e-07	ATF3,CCND1,CDKN1A,CSF3,GOT2,ID1,IL1A,JUNB,KITLG,NDUFA2,NR4A1,NR4A2,PKM,POLR2F,PPARG,PSMB5,PTPRZ1,TFF1,UQCR10,WNT5A
TEAD4	transcription regulator		-0.676	2.88e-07	ARID5B,CAV2,CCN1,CCN2,CCND1,CDKN1A,EGFR,GATA3,JUN,JUNB,NFKBIZ,PPARG
FOXC1	transcription regulator		0.346	2.88e-07	B2M,EFNB2,ICAM1,IFI6,IFITM3,ISG20,KLF5,MMP13,MMP7,MUC1,MUC4,PAX6,SFN,WNT5A
TMPRSS2-ERG	fusion gene/product		-0.277	2.91e-07	ADORA2B,ARRDC4,CYBA,GNG11,GSTP1,ID1,ID3,IFI44,IL1A,NUPR1,PPARG,PRSS23,SFRP1
FOSL1	transcription regulator		0.35	3.04e-07	CCN1,CCND1,CSF3,EGR1,EGR2,FOSB,JUN,JUNB,MMP1,MMP13,SFTPD
DUSP1	phosphatase		0.954	3.12e-07	DDX60,DKK1,EGFR,ICAM1,IER3,IFI44,IFITM3,IL1A,ISG20,JUN,LTF,MMP1,PNRC1,TGFB2
potassium chloride	chemical drug		-1.673	3.18e-07	ATF3,BTG2,EGR1,EGR2,HERPUD1,ID1,ID3,JUN,NR4A1,NR4A2,SCNN1A,XBP1
oblimersen	biologic drug		0.426	3.19e-07	ATF3,CDKN1A,CEBPD,EFNB2,IFI44,IFI6,IFRD1,MAFF,MX2
DCN	other		-0.168	3.19e-07	BGN,CCN2,CDKN1A,EGFR,ICAM1,ITGB1,MMP1,MMP13,SDC1
AGN194204	chemical drug		-0.905	3.25e-07	ABCA1,ATF3,CDKN1A,CPT1A,CRABP2,CST3,EMP3,GATA3,GNAS,IFITM3,IRS2,ITM2A,KLF6,PLAC8,PPARG,PRNP,XBP1
LDL	complex		-0.996	3.28e-07	ABCA1,ATF3,CCN2,CCND1,CDKN1A,EGR1,FOSB,G0S2,GCLM,ICAM1,ID1,IL1A,JUN,MMP1,NR4A1,NR4A2,PPARG,RND3,XBP1
CCND1	transcription regulator		-0.384	3.43e-07	ALDH1A3,AQP3,CCND1,CCND2,CDKN1A,EGFR,ERRFI1,HSPB1,ID1,ID3,IER3,MAFF,MARCKS,PPARG,PTBP3,SELENBP1,SOX2,SOX4,ST6GALNAC1,TP53INP1,UAP1
RARB	ligand-dependent nuclear receptor		0.311	3.51e-07	CDKN1A,EGFR,EGR1,ICAM1,ID1,ID3,IL32,JUN,KLF4,LTF,MMP1,MMP7,Saa3,SFTPD,SOX2
APC	enzyme		-1.568	3.51e-07	B2M,CCND1,CCND2,CDKN1A,CLDN7,EGFR,HES1,ICAM1,ID1,ID3,Ifitm1,JUN,KLF4,MMP7,TFF3
NORAD	other		-0.707	3.54e-07	CCN1,CCN2,ID3,IL32,JUN,JUNB,RHOB,SDC1
EZH2	transcription regulator		0.2	3.57e-07	ARHGDIB,ATF3,BIRC3,CCND1,CCND2,CDKN1A,CSF3,DKK1,EGFR,EGR1,GATA3,ICAM1,ID1,KITLG,KLF4,MMP7,PAX6,PPARG,PROM1,PTGES,RASSF9,RUNX1,SFN,TGFB2
RXRA	ligand-dependent nuclear receptor		1.921	3.61e-07	ABCA1,ACSL1,ALDH1A1,BAAT,CCND1,CDKN1A,CEBPD,CPT1A,CRABP2,FABP5,IER3,IL1A,IL32,LTF,NR5A2,PPARG,SAT1,SDC1,TGFB2,TXN
bucladesine	chemical toxicant		-0.4	3.65e-07	ABCA1,ACER2,ANXA1,CCND1,CDKN1A,CPT1A,EGR1,EGR2,ERRFI1,GSTP1,ICAM1,ID1,IRS2,JUN,JUNB,KITLG,MMP1,MMP13,NR4A1,NR4A2,TC2N,TGFB2
IRS1	enzyme		0.578	3.81e-07	CCND1,Ceacam10,CEBPD,COX7A1,CRABP2,EFNB2,EGR1,GATA3,IRS2,KLF4,PPARG,TFF1,WNT5A
CCN2	growth factor		-0.932	3.89e-07	CCN2,CCND1,EGR1,HES1,JUN,KITLG,MMP1,MMP13,P4HA1,SOX2,SOX4,TMOD3
EPAS1	transcription regulator		-1.225	3.98e-07	BIRC3,CCN1,CCN2,CCND1,CDKN1A,CKB,CKMT1A/CKMT1B,EGFR,ICAM1,IFNGR2,IRS2,MAFF,MMP13,NRN1,PPARG,PTPRZ1,SFTPD,SOX2
phenacetin	chemical drug		0.563	4.31e-07	ANXA1,BIRC3,FBLIM1,GPX2,IER3,S100A10,S100A11,TMSB10/TMSB4X
MYB	transcription regulator	Activated	2.258	4.36e-07	BIRC3,CCND1,CSF3,CXCL16,EGFR,GATA3,ICAM1,IL1A,JUN,KITLG,KLF4,MMP1,PAX6,SDC1,SOX2
hexachlorobenzene	chemical toxicant		-0.333	4.39e-07	ANXA1,EMP3,FBLIM1,FXYD5,GPX2,IER3,S100A10,S100A11,TMSB10/TMSB4X
RNA polymerase II	complex			4.54e-07	AGPAT2,B2M,CCND2,CDKN1A,DKK1,ICAM1,ID1,JUN,JUNB,KITLG,MAL,NR5A2,PBX1,PPARG,RND3,SFN,TFF1,TXN,UBC
NUMB	other		-0.442	4.95e-07	BIRC3,CDKN1A,EGFR,HES1,PROM1,PSCA
MAP3K8	kinase	Inhibited	-2.565	5.02e-07	BIRC3,CEBPD,CLIC5,CSF3,DNAJA2,EGR1,FAM107B,IER3,IL1A,JUN,JUNB,LAD1,NR4A1,TAPBPL
IL3	cytokine		0.181	5.03e-07	ARHGDIB,BIRC3,BTG2,CCND1,CCND2,CDKN1A,CPT1A,CSF3,EGR1,EGR2,EMP3,GNAS,ICAM1,JUN,JUNB,MMP1,MMP13,PSME1,RPL3,SOX4,XBP1
prexasertib	chemical drug		-1.265	5.13e-07	ATF3,BIRC3,BTG2,CDKN1A,EGR1,ICAM1,IER3,KLF4,LY96,PHLDA2
AHSG	other		-1.414	5.22e-07	FOXQ1,FXYD3,MAL,PSCA,SLC15A2,SPTSSB,UPK3A,WFDC2
desmopressin	biologic drug	Activated	2.407	5.32e-07	CAPG,CGNL1,CYBA,GNG12,LDHB,NFAT5,PHLDB2,PPIA,S100A11,STX7,YWHAQ
bleomycin	biologic drug		0.449	5.6e-07	ATF3,CCN2,CCND2,CDKN1A,CSF3,EGFR,ICAM1,ID1,IL1A,IRS2,ITGB1,KITLG,KLF4,MAFF,NR4A1,Saa3,SFRP1,TGFB2,WNT5A
ST3-Hel2A-2	chemical reagent	Inhibited	-2.236	5.61e-07	ATF3,EGR2,HERPUD1,IER3,NR4A2
LRPPRC	other		-0.555	5.61e-07	ATP5IF1,MT-ATP6,MT-ND1,MT-ND3,MT-ND5
MEF2D	transcription regulator	Inhibited	-2.538	5.82e-07	CCN2,CCND1,EGR2,FOSB,GCLM,JUN,JUNB,JUND,NR4A1,TGFB2
TCR	complex		-0.059	5.99e-07	BIRC3,CCND1,EGR1,EGR2,GATA3,ID3,IFI44,IFI6,ISG20,JUN,JUNB,LDHB,MX2,NR4A1,PRDX6,RPL23A,RPL3,RPL9,RPLP0,RPS13,RPS2,RUNX1
Lh	complex		-0.775	6.07e-07	ACTN1,ATP5IF1,CCND2,EGFR,EGR1,GNAS,JUN,JUNB,NR4A1,PLPP1,PTPRE,RHOB,RPL21,RPL26,RPL3,RPL9,RPS13,RPS2,RUNX1,TGFB2,TRIB1
paclitaxel	chemical drug		-0.819	6.25e-07	ADORA2B,ANXA5,ATF3,BIRC3,BTG2,CCN2,CCND1,CDKN1A,EGFR,EGR1,G0S2,ICAM1,IER2,IER3,JUN,JUND,MUC1,SAT1,SOX2,TP53INP1
RNASEH2B	other	Inhibited	-2.354	6.29e-07	B2M,CDKN1A,DDX60,IFI44,Ifitm1,IFITM3,ISG20,MX2,PSME1,PYCARD,S100A6,TXN
arsenite	chemical toxicant		0.507	6.29e-07	CCND1,CDKN1A,EGR1,GCLM,GSTP1,HSPB1,IER3,JUN,MAFF,MMP1,NR4A1,TGFB2
miR-199a-5p (and other miRNAs w/seed CCAGUGU)	mature microRNA		-0.508	6.59e-07	BCAM,BGN,CDKN1A,ID3,KLF4,MMP1,MMP7,MUC4,MX2,SET
FOLR1	transporter			6.6e-07	ABCE1,AQP4,ARHGDIB,BIRC3,CD9,CLCA1,GLRX,NAP1L1,PPARG,SLC15A2,SORD
DYSF	other			6.6e-07	ABCA1,ACTG1,AGPAT2,ANXA1,B2M,CYBA,ERRFI1,GABARAPL1,HSPB1,ITGB1,PRSS23
caspase	group		0.896	6.76e-07	ACER2,CCND1,CCND2,CDKN1A,EGFR,HERPUD1,IL1A
crocidolite asbestos	chemical toxicant		-1.071	6.76e-07	CCND1,EGFR,GCLM,JUN,JUNB,JUND,MMP13
ST1926	chemical drug		-1.127	6.81e-07	CDKN1A,GNAS,NDUFS5,RPL36AL,RPS2,RPS27A,SOX4,SP140,SRSF3,TMEM14C,TMSB10/TMSB4X,TXN,UQCRB,VDAC2
phenylbutazone	chemical drug		-0.198	6.89e-07	ANXA1,CCND1,FBLIM1,FXYD5,GPX2,IER3,S100A10,S100A11,TMSB10/TMSB4X
calcimycin	chemical reagent	Inhibited	-2.428	6.9e-07	ATF3,CD46,EGR1,FOSB,HERPUD1,ICAM1,ID3,JUN,JUNB,MMP13,NR4A1,PPARG
gentamicin	chemical drug		-1.58	7.3e-07	ALDH1A1,ATF3,BTG2,CCND1,CD9,CRYL1,CST3,DNAJA2,EGR1,FXYD5,GUCA2A,HSPB1,ICAM1,IFRD1,JUN,JUNB,KLF6,PTPRZ1,SOX4,TCIM,ZFP36L1
nitric oxide	chemical - endogenous mammalian		-0.649	7.33e-07	ATF3,CCN2,CCND1,CDKN1A,EGR1,GCLM,GSTP1,HSPG2,IER3,JUN,JUNB,MMP13,PRDX5,SFN
FGF7	growth factor		0.529	7.45e-07	CCND1,CDKN1A,CEBPD,EGFR,FABP5,IL1A,MMP13,S100A10,SDC1,SFTPD
ETV5	transcription regulator		-1.154	7.57e-07	CCND1,CDKN1A,CLDN7,CLIC5,CSF3,FXYD5,HOPX,ICAM1,ITGB1,KRT13,KRT7,S100A6
ciglitazone	chemical drug	Activated	2.267	8.16e-07	ABCA1,AQP3,CAV2,CCND1,CDKN1A,CRABP2,ICAM1,IFITM2,MUC1,NR5A2,PAX6,PPARG,SULT2B1
TGFB3	growth factor	Inhibited	-2.092	8.29e-07	CCN1,CCN2,CD46,CDH6,CDKN1A,FOSB,GATA3,HTRA1,JUN,JUND,MMP1,PALLD
FN1	enzyme		-0.069	8.31e-07	BIRC3,CCN1,CCN2,CCND1,CDKN1A,EGFR,ITGB1,JUND,KRT7,MARCKS,MMP1,MMP13,RDX,SDC1,SOX2,TFF1
PPARGC1A	transcription regulator		0.792	8.37e-07	CALM1 (includes others),CCN2,CDKN1A,CEBPD,CPT1A,CTSA,EGFR,GOT2,ICAM1,IGFBP7,IL1A,IRS2,ITGB1,LDHB,MAL,MT-ND1,NFKBIZ,NR4A1,NR5A2,PPARG,PRDX5,Saa3,SOX2,XBP1
MAP2K1/2	group		-1.187	8.4e-07	ATF3,CCN2,CCND1,CCND2,EGR1,EGR2,HERPUD1,HSPB1,JUN,KLF5
RUNX1-RUNX1T1	fusion gene/product		1	9.07e-07	ATF3,CALM1 (includes others),CDKN1A,HOMER1,ID1,ID3,IFITM3,RND3,SOX4,XBP1,ZFP36L1,ZFP36L2
FOXO1	transcription regulator	Inhibited	-3.403	9.18e-07	BIRC3,CCN2,CCND1,CDKN1A,CEBPD,CPT1A,DEPP1,EGR1,EGR2,FABP5,FOSB,GABARAPL1,ICAM1,IER3,IGFBP7,IL10RB,IRS2,JUN,JUNB,KLF4,MMP1,PPARG,SFN,SOX2,SOX4
torin1	chemical reagent		-1.912	9.3e-07	ALDH1A3,CCND1,NDUFA2,NDUFC1,NDUFS5,PKM,RPL14,RPL21,RPL23A,RPL26,RPL3,RPS13,RPS2,RPS27A,UQCR10
DRD1	G-protein coupled receptor			9.49e-07	EGR1,FOSB,HOMER1,JUNB,S100A10
SOCS1	other		0.313	9.58e-07	CCND1,CCND2,CDKN1A,CSF3,ICAM1,IFI44,IRS2,ISG20,JUN,MMP1,MMP13,MUC1,TXN
Ras homolog	group		-1.387	9.62e-07	ABCA1,CCN2,CCND1,CDKN1A,EGR1,ITGB1
CSF1	cytokine		1.201	9.82e-07	ABCA1,CCND1,CCND2,CD9,CDKN1A,EGR1,EGR2,GOT2,IL1A,ITGB1,JUN,JUNB,PKM,PPARG,PTPRZ1,RUNX1,SELENOW,SFRP1,XBP1
RBPJ	transcription regulator		-0.138	9.83e-07	BMP3,CCND1,CDKN1A,CSF3,HES1,JUN,KITLG,MMP13,SDC1,SOX2,SOX4,TFF1,TGFB2,WNT5A
salmonella minnesota R595 lipopolysaccharides	chemical - endogenous non-mammalian	Inhibited	-2.454	9.92e-07	ACSL1,CEBPD,EGR1,FOSB,ICAM1,IL1A,JUN,JUNB,MAFF,MT1A,MT1X,NFKBIZ
lysophosphatidic acid	chemical - other		-1.543	9.98e-07	CCN1,CCN2,CCND1,EGFR,EGR1,ICAM1,JUN,JUNB,KLF5,PPARG,WNT5A
wortmannin	chemical drug		0.53	9.99e-07	AQP3,ATF3,CCN2,CCND1,CCND2,CDKN1A,CEBPD,CKB,CXCL16,EGR1,GSTP1,ICAM1,IRS2,JUN,NR4A1,P4HA1
KL	enzyme		-0.761	1.06e-06	ATF3,CAST,CCN2,CCND1,CDKN1A,EGR1,ICAM1,MMP7,XBP1
FOXM1	transcription regulator		-0.657	1.06e-06	ANXA1,CCND1,CCND2,CDKN1A,GATA3,ITGB1,JUN,MFGE8,MMP7,PRDX2,PROM1,SFRP1,SFTPD,SOX2
TNFRSF1A	transmembrane receptor		0.274	1.06e-06	BIRC3,CCN2,CDKN1A,CSF3,GATA3,GCLM,ICAM1,IER3,IL1A,JUN,MMP1,MMP13,MMP7,Saa3
gefitinib	chemical drug		-0.926	1.06e-06	ALDH1A1,BTG2,CCND1,CEBPD,CTSA,EGFR,HSPB1,HYAL1,ID1,LTF,MAFF,MMP1,PPARG,RHOB,TP53INP1
AR	ligand-dependent nuclear receptor		-0.915	1.07e-06	ABCA1,ALDH1A1,AQP3,CAST,CAV2,CCN2,CCND1,CDKN1A,EGFR,EGR1,FABP5,FAM174B,GATA3,GSTP1,HOPX,ICAM1,IL1A,KITLG,MMP13,MT-ND3,MUC1,NAP1L1,NR5A2,NUPR1,P4HA1,PSCA,RHOB,SCEL,TFF1,TFF3,TGFB2,XBP1
POLRMT	enzyme			1.16e-06	MT-ATP6,MT-CYB,MT-ND1,NR4A2
6,7-dinitroquinoxaline-2,3-dione	chemical reagent	Inhibited	-2	1.16e-06	EGR1,FOSB,JUN,JUNB
pyrrolidine dithiocarbamate	chemical reagent		1.774	1.18e-06	ABCA1,ANXA1,BIRC3,CCN2,GCLM,ICAM1,IL1A,MMP1,MMP13,MMP7,NR4A1,PPARG
MACROH2A1	other		1.897	1.19e-06	ABCA1,ALDH1A3,CCND2,CDKN1A,CST5,EGR1,ID1,PPARG,SOX2,TFF1
EIF4G2	translation regulator		1.633	1.3e-06	CCND2,CDKN1A,JUN,KLF4,KLF5,SOX2
Rar	group		-0.447	1.32e-06	AQP3,BTG2,CDKN1A,CSF3,EGR1,MMP1,MMP13
ruxolitinib	chemical drug		0.632	1.34e-06	CCND1,MT-ATP6,MT-ND3,MT-ND4L,MT-ND5,NDUFA2,PRDX2,PRDX5,PYCARD,TFF1
MYO6	other		-1.265	1.34e-06	ACTG1,ATF3,B2M,ERRFI1,GLRX,HOMER1,IER3,IGFBP7,NFKBIZ,RHOB
MAP2K1	kinase		-1.324	1.37e-06	ATF3,BIRC3,CCN1,CCN2,CCND1,CDKN1A,DKK1,EGR2,IL1A,ITGB1,JUN,JUND,MMP1,MMP13,UBC
GSTO1	enzyme		-0.333	1.38e-06	CD9,IFI6,NPDC1,NR4A2,PBX1,PDLIM5,SAT1,SOX4,ZFP36L1
arsenic trioxide	chemical drug		0.787	1.39e-06	CCND1,CDKN1A,CST3,GCLM,GLRX,HSBP1,IFRD1,ITGB1,MT1B,MT1F,MT1G,MT1H,MT1X,NDUFA2,NDUFC1,NDUFS5,PPARG,RTN4,UQCR10,XBP1
budesonide	chemical drug		-1.949	1.45e-06	ACTG1,B2M,CAB39,CAPN5,CAST,CDKN1A,CGNL1,CSF3,CST6,GNG12,IFITM3,JUN,KRT7,PADI1,PDLIM1,PSCA,SLURP1,TMOD3,WNT5A
BMP6	growth factor		0.631	1.48e-06	CCN2,CDKN1A,ERRFI1,ID1,ID3,IL1A,KLF4,MMP13,SCEL,SORD,XBP1
ID2	transcription regulator		-0.231	1.61e-06	BIRC3,BTG2,CCND1,CCND2,CDKN1A,EGR2,GATA3,ICAM1,ID3,IFNGR2,KLF6,NFAT5,NR4A1,PROM1,SDC1,SOX4
RAC1	enzyme		-1.467	1.66e-06	ATF3,CCN2,CCND1,HSPB1,ICAM1,ITGB1,JUN,MMP1,MMP13,PROM1,SOX2,WNT5A
ETS1	transcription regulator		-0.614	1.7e-06	ARHGDIB,CCN2,CCND1,CDKN1A,EGR1,ICAM1,JUNB,MMP1,MMP13,MMP7,MUC4,PERP,PHLDA2,RUNX1,TFF1,TGFB2
SPP1	cytokine		-0.474	1.77e-06	CCND1,CD9,CDKN1A,CLDN7,EGFR,ICAM1,IL1A,JUN,MMP1,MMP13,MMP7,POR,PPARG,S100A6,SELENOW
NFE2L2	transcription regulator		-0.341	1.83e-06	ACTG1,ARID5B,ATF3,CCN2,CDKN1A,COX7A1,CPT1A,GCLM,GPX2,GSTP1,HERPUD1,ICAM1,IFNGR2,IFRD1,IL1A,MAFF,MGST3,PPARG,PRDX1,PSMB5,RPLP0,SAT1,TGFB2,TXN,UBC,XBP1
HDAC5	transcription regulator		0.537	1.86e-06	ACSL1,CDKN1A,COX7A1,CPT1A,EGR2,HES1,JUN,KLF6,NR4A1,PPARG
tunicamycin	chemical - endogenous non-mammalian		-1.988	1.88e-06	ATF3,BIRC3,CCND1,CDKN1A,CEBPD,CPT1A,EGFR,EGR1,HERPUD1,ICAM1,IFRD1,IL1A,KLF4,PPARG,PRNP,PROM1,SDC1,XBP1
CBX5	transcription regulator		-0.302	1.97e-06	ANKRD22,CDKN1A,CEACAM1,FOXQ1,MMP7,MUC13,PPARG,PRSS23,SELENBP1,SYTL2,TFF3,TM4SF1
aspirin	chemical drug		0.991	1.97e-06	ABCA1,CCND1,CDKN1A,CROT,CSF3,EFNB2,ICAM1,IER3,IL1A,KITLG,MMP1,MMP13,SOX4,TFF2
asoprisnil	chemical drug	Inhibited	-2.646	2e-06	AQP3,DKK1,EGFR,G0S2,MT1G,MT1H,SFN
FGF1	growth factor		0.639	2.13e-06	CCN1,CCN2,CCND1,CDKN1A,EGR1,GCLM,GSTP1,ICAM1,JUN,NR4A2,SOX2,TGFB2
TREX1	enzyme	Inhibited	-2.923	2.22e-06	ACSL1,B2M,CAST,CDKN1A,DDX60,IFI44,IFITM3,ISG20,MX2,PSME1,S100A6,TXN,UBE2L6
SNAI2	transcription regulator		-1.373	2.3e-06	CCN1,CCN2,CCND1,CDKN1A,DKK1,EGR2,ITGB1,MUC1,PROM1,SOX2
Raf	group			2.31e-06	CCND1,CDKN1A,EGR1,IER2,IER3,JUN,MAFF,PHLDA2,RND3
RHOA	enzyme		-0.359	2.36e-06	CCN2,CCND1,CDKN1A,GATA3,ICAM1,ITGB1,JUN,MMP1,MMP13,RHOB,RND3
ADRA1A	G-protein coupled receptor			2.37e-06	CEBPD,EGR1,EGR2,FABP5,JUN,MMP7,NR4A1,NR4A2
SB 216763	chemical drug		-1.746	2.37e-06	CCN1,CCN2,CCND1,FOSB,NR4A1,NR4A2,RND3,SOX2
carrageenan	chemical drug	Inhibited	-2.77	2.37e-06	EGR1,EGR2,FOSB,ICAM1,JUN,JUNB,JUND,PTGES
ADGRE2	other		0.378	2.43e-06	ALDH1A3,CCND1,CDKN1A,JUN,SFN,TGFB2,WNT5A
FGF19	growth factor			2.55e-06	ACSL1,ALDH1A1,AQP4,CCND1,EGR1,FABP5,G0S2,ID1,PROM1,Saa3
napabucasin	chemical drug		0.333	2.61e-06	ALDH1A1,B2M,ID1,ITGB1,KITLG,KLF4,MUC1,RPLP0,SOX2
sodium arsenite	chemical drug		-0.394	2.61e-06	CCND1,CCND2,CDKN1A,EGR1,GCLM,JUN,PPARG,SRSF3,TFF1
caffeine	chemical drug		0.728	2.61e-06	CCN2,CDKN1A,EGFR,EGR1,FOSB,JUNB,NR4A1,PPARG,SRSF3
H4C16	other			2.66e-06	GSTP1,IFI6,RUNX1,TFF1
RAS	group		-0.677	2.71e-06	CCN2,CCND1,CDKN1A,EGR1,GSTP1,IL1A,JUN,MMP1,MMP13,MUC4,PRDX1,PTGES
SPHK1	kinase		-1.489	2.76e-06	BIRC3,CCN2,CCND1,CDKN1A,EGR1,ICAM1,JUN,PTGES
FLCN	other		1.78	2.94e-06	CEACAM1,CKB,COX7A1,CTSA,ICAM1,KLF4,MT-ATP6,MT-CYB,MT-ND1,MT-ND5,UQCR10,WLS
ADCYAP1	other		0.384	3.32e-06	ACTN1,BCAM,BTG2,CEBPD,EGR1,EGR2,GATA3,GCLM,ID3,IER3,POR,PRDX6,RHOB,S100A10,TGFB2,TMSB10/TMSB4X
GATA6	transcription regulator		0.212	3.42e-06	BCAM,CDKN1A,CRABP2,CRYL1,HES1,HYAL1,KRT7,LDHB,LRRFIP1,NR5A2,PPARG,PTGES,Saa3,SOX2,TGFB2
sorbitol	chemical - endogenous mammalian		-1.948	3.45e-06	CCN1,CCN2,CDKN1A,ERRFI1,SORD
TCF	group		0.069	3.46e-06	ALDH1A1,CCND1,CEACAM1,EGR1,GPX2,HTRA1,ID3,JUNB,MMP7,SFN
nicotine	chemical drug		0.466	3.51e-06	CCN2,CCND1,CCND2,CDKN1A,EGR1,GATA3,HOMER1,ICAM1,ID1,IL1A,JUNB,MMP7,MUC4,SCNN1A,WNT5A,XBP1
CAMK4	kinase		-1.172	3.52e-06	ABCA1,ATF3,CDKN1A,FOSB,JUN,JUNB,MT-CYB
IRF2	transcription regulator		0.707	3.7e-06	B2M,CCND1,CDKN1A,CEACAM1,CES1,ID1,KLF4,MMP7,PSME1,PSME2,SDC1,UBE2L6
NDRG1	kinase		-1.658	3.73e-06	ATF3,CCND1,DKK1,EGFR,EGR2,ERRFI1,IL1A,JUN,MMP1
BRAF	kinase			3.77e-06	BCAM,BIRC3,CCND1,CDKN1A,EGFR,EGR1,HSPG2,ICAM1,IGFBP7,IL1A,ITGB1,JUN,MGAT4A,MMP1,RND3,SDC1,XBP1
HEXIM1	transcription regulator		1.2	3.8e-06	ANXA1,CCND1,CDKN1A,MMP13,TFF1,TGFB2
HDAC2	transcription regulator		-0.8	3.89e-06	CCND1,CDKN1A,DKK1,EGR1,GABARAPL1,IL1A,INPP5F,KRT15,MMP13,MMP7,RHOB,SFRP1,TFF1
HNF4A	transcription regulator		0.809	3.93e-06	ABCE1,ACSL1,ACTN1,ALDH1A1,ANXA5,AQP3,ATOX1,AVPI1,B2M,BAAT,Btnl1,CCND1,CD46,CDKN1A,CEACAM1,CEBPD,CPT1A,CRABP2,CROT,CTSA,DEPP1,DNAJA2,EGR1,FAM107B,FBLIM1,G0S2,GPX2,IFITM2,IL32,ISOC1,JUN,JUNB,KRT7,LAD1,LTF,MGST3,MT1H,MT1X,MUC4,NOL7,NR5A2,PDLIM1,PERP,PKM,POLE3,POR,PPARG,PRDX5,PROM1,PSMB5,PTPRE,RNASE4,RPLP0,RPS27A,RSPH4A,SDC1,SLC31A1,SRSF3,SULT2B1,TAOK3,TAPBPL,TCIM,TXN,VAMP5,VDAC2,XBP1
LDLR	transporter			4.11e-06	ABCA1,BGN,CCND1,CDKN1A,EGR1,FABP5,FAM3C,HSPG2,ICAM1,IER3,IL1A,MFGE8,PPARG,PSME2,TRIB1,UBC
miR-145-5p (and other miRNAs w/seed UCCAGUU)	mature microRNA		1.31	4.19e-06	CES1,KLF4,KLF5,KRT7,MMP1,MUC1,PADI1,PROM1,SOX2
tyrphostin AG 1478	chemical drug		0.13	4.19e-06	CCND1,CDKN1A,EGFR,ICAM1,MMP1,MMP13,MUC1,RUNX1,S100A10
CARM1	transcription regulator		-0.911	4.21e-06	CDKN1A,CSF3,ICAM1,MMP13,Mmp1b,PTGES,TFF1
RARG	ligand-dependent nuclear receptor		0.816	4.21e-06	ABCA1,CCN2,CRABP2,EGR1,EGR2,IL32,JUN,KLF4,SOX2,TFF1
ATF2	transcription regulator		-0.702	4.21e-06	ATF3,CCND1,EGR1,JUN,MMP1,MMP13,NUPR1,PPARG,RHOB,TGFB2
STEAP3	transporter		0.113	4.23e-06	ACER2,CCN2,ERRFI1,NUPR1,P4HA1,S100A10,SORBS2,TGFB2
ZFP36	transcription regulator		0.581	4.64e-06	BIRC3,CDKN1A,ICAM1,IER3,IL1A,JUN,LTF,MMP1,PNRC1,TFF1
mir-17	microRNA		0.081	4.64e-06	ABCA1,BIRC3,CCN2,CCND1,CDKN1A,CPT1A,MMP1,MMP13,RUNX1,TP53INP1
SREBF2	transcription regulator		-0.547	4.64e-06	ABCA1,ACSL1,CCN1,CCN2,CDKN1A,FABP5,ICAM1,IRS2,PPARG,TFF3
ETS2	transcription regulator		-1.762	4.69e-06	CDKN1A,CSF3,ICAM1,JUN,JUNB,MMP1,MMP13,PLAAT3,SOX2
GABA	chemical - endogenous mammalian		-0.426	4.7e-06	ACSL1,CCND2,GCLM,GNAS,HERPUD1,IL10RB,MMP7,NDUFA2,NFAT5,P4HA1,PAPSS2,PAX6,PRDX1,PRDX6,RDX,RPL21,RPL36AL,RPLP0,RPS2,SEC62,SRSF3,YWHAQ
INTS11	enzyme			4.74e-06	EGR1,FOSB,NR4A1
GFRA2	transmembrane receptor			4.74e-06	EGR1,EGR2,FOSB
MAP2K7	kinase		-1.103	4.84e-06	ATF3,BIRC3,CCND1,CDKN1A,EFNB2,ITGB1,JUNB,RHOB
ALKBH1	enzyme	Inhibited	-2.236	4.95e-06	MT-ATP6,MT-CYB,MT-ND4,MT-ND4L,MT-ND5
GAS2L3	other		-0.555	4.95e-06	BTG2,CCND2,CDKN1A,SAT1,TM4SF1
MTOR	kinase		-1.249	5.05e-06	ALDH1A3,CCND1,CDKN1A,CEBPD,CKMT1A/CKMT1B,EGFR,ELOB,FABP5,GATA3,HSPB1,IL1A,IRS2,LDHB,MUC1,PKM,PPARG,PRDX5,PSMB5,SOX4,UGGT1
TAF4	transcription regulator		0.243	5.1e-06	CCN2,CCND1,EGFR,HOPX,KLF4,KLF5,MAFF,MMP13,RUNX1,TFF1
miR-2392 (miRNAs w/seed AGGAUGG)	mature microRNA		1.156	5.25e-06	MT-CYB,MT-ND4,MT-ND5,PKM
mir-2392	microRNA		1.992	5.25e-06	MT-CYB,MT-ND4,MT-ND5,PKM
EMX2	transcription regulator		0.152	5.25e-06	CDH6,EGFR,PAX6,SOX2
aplidine	biologic drug		-1.982	5.25e-06	FOSB,JUN,JUNB,JUND
CX3CL1	cytokine		1.106	5.37e-06	CRABP2,EFNB2,EGFR,FABP5,ICAM1,IL1A,MFGE8,PAX6,PPARG,PROM1,SOX4,TGFB2
di(2-ethylhexyl) phthalate	chemical toxicant	Inhibited	-2.094	5.54e-06	CCND2,CEACAM1,CROT,EGFR,EGR1,FOSB,JUN,POR
BDNF	growth factor		-0.79	5.61e-06	ANXA5,CAV2,CCN1,CCND2,CDKN1A,EGR1,EGR2,FOSB,HOMER1,IFRD1,JUN,KLF4,MMP1,NR4A1,P4HA1,PDLIM5,S100A10,SFRP1,TGFB2
Pka	complex		-0.766	5.78e-06	CCN2,CDKN1A,EGR1,HOMER1,IFI6,JUN,JUNB,KLF6,MUC4,NR4A1,NR4A2,RUNX1
IL11	cytokine		-0.061	5.85e-06	CEBPD,ICAM1,JUN,JUNB,MMP1,MMP13,MUC1,PPARG,WNT5A
MSX2	transcription regulator		-1.601	5.91e-06	AQP3,AQP4,CCND1,DKK1,EGR2,PPARG,TGFB2
DACH1	transcription regulator		1.671	5.91e-06	CDKN1A,EGR1,ID1,IER2,JUN,KLF4,SOX2
carbamylcholine	chemical drug		-1.756	5.91e-06	BTG2,CCND1,CDKN1A,EGFR,EGR1,JUN,NR4A1
dimethyl itaconate	chemical reagent		0.806	6.04e-06	ATF3,GCLM,IFITM3,NFKBIZ,PRDX1,XBP1
entolimod	biologic drug	Inhibited	-2.429	6.04e-06	ATF3,IER3,IL1A,JUNB,MT-ND5,NFKBIZ
GLI2	transcription regulator		0.251	6.06e-06	CCND1,CCND2,CDKN1A,CSF3,GATA3,ITGB1,JUNB,MMP13,SFRP1,TGFB2,WNT5A
BCR (complex)	complex		-0.323	6.08e-06	ATF3,CCND1,CCND2,CDKN1A,EGR1,EGR2,FAM107B,FCMR,FOSB,ICAM1,ITGB1,JUNB,KLF4,S100A10,SORD,TRIB1,UTP20,XBP1
bee venom	chemical - endogenous non-mammalian		-1.816	6.15e-06	FOSB,HSPB1,ICAM1,IFRD1,JUN,JUNB,KLF4,NR4A2,NUPR1,Saa3
WWTR1	transcription regulator		-1.118	6.21e-06	CCN1,CCN2,CCND1,CDKN1A,CSF3,EGFR,GATA3,HES1,ICAM1,IL1A,IQGAP2,MRPL52
LRP6	transmembrane receptor		-0.35	6.31e-06	ALDH1A1,CCN2,CCND1,DKK1,GATA3,IL1A,MMP13,MMP7
HBEGF	growth factor		0.78	6.31e-06	CCND1,CCND2,EGFR,EGR1,ITGB1,MUC1,NFKBIZ,PKM
anisomycin	chemical - endogenous non-mammalian		-1.376	6.31e-06	ATF3,CCND1,CDKN1A,EGR1,JUN,JUNB,NR4A1,SDC1
cerivastatin	chemical drug	Activated	2.194	6.51e-06	CCN2,CDKN1A,ENPP3,HSPB1,ICAM1,JUN,MAL,PPARG,TMSB10/TMSB4X
IGF2	growth factor			6.61e-06	CCN2,CCND1,CDKN1A,EGR1,EGR2,IER2,IER3,IFITM2,JUNB,MMP1,RHOB,SAT1,SKAP2
ACOX1	enzyme		-0.466	6.67e-06	ACER2,ACSL1,BAAT,CDKN1A,EGFR,GSTP1,KLF6,MFGE8,NUPR1,Saa3,SELENBP1,XBP1
benzo(a)pyrene	chemical toxicant		-0.659	6.69e-06	ANXA1,CCN1,CDKN1A,GCLM,GSTP1,HSPB1,IER3,JUN,MAFF,MMP1,NR4A1,PDLIM1,Saa3,SELENBP1,TGFB2
allopurinol	chemical drug		0	6.74e-06	ANXA1,BIRC3,EMP3,FBLIM1,FXYD5,GPX2,IER3,S100A10,S100A11,TMSB10/TMSB4X
GLI3	transcription regulator		-1.913	6.74e-06	CCND1,CCND2,EGR1,FOSB,JUNB,NFKBIZ,RUNX1,SFRP1,TGFB2,WNT5A
SOCS3	phosphatase	Activated	2.18	6.74e-06	ABCA1,ATF3,CCND1,CDKN1A,EGR1,ICAM1,IRS2,ISG20,JUN,TFF3
glutamyl-Se-methylselenocysteine	chemical - endogenous mammalian		1.342	6.91e-06	EGR1,GSTP1,ID1,JUN,PSME1
Laminin (complex)	complex		-0.13	6.96e-06	BIRC3,CCND1,EGFR,ITGB1,MMP1,TGFB2,WNT5A
ABL1	kinase		0.216	6.96e-06	CCND1,CCND2,CDKN1A,IER3,MMP1,TFF1,TGFB2
NANOG	transcription regulator	Inhibited	-2.111	7.04e-06	CCND2,EGR1,FOSB,GDF6,HOPX,ID1,ID3,KLF4,PAX6,S100A6,SET,SOX2,TGFB2
vismodegib	chemical drug		1.947	7.18e-06	CES1,CSF3,IL1A,KLF4,KLF5,MMP1,PPARG,SOX2
PRKCE	kinase		-0.708	7.24e-06	BIRC3,CCN1,CCND1,CDKN1A,CSF3,EGFR,EGR1,JUN,JUNB
captopril	chemical drug		0.396	7.24e-06	ANXA1,BGN,FBLIM1,GPX2,IER3,S100A10,S100A11,TGFB2,TMSB10/TMSB4X
PG3-Oc	chemical reagent		0.239	7.51e-06	ACER2,ATF3,CDKN1A,EGFR,JUND,TP53INP1
PRKDC	kinase		1.067	7.51e-06	BIRC3,CCND1,CDKN1A,EGR1,EGR2,TFF1
ACTL6A	other		0.816	7.51e-06	CCND1,CCND2,CDKN1A,SFN,TFF1,TP53INP1
VE-821	chemical reagent		-0.816	7.51e-06	CSF3,IFI6,IL1A,ISG20,KLF4,MMP13
LIPE	enzyme		0.6	7.67e-06	ABCA1,ACSL1,ALDH1A1,AQP4,ATF3,EGR1,G0S2,KITLG,NR4A1,PPARG,PRDX2,TGFB2
PSMB11	peptidase	Activated	2.723	7.69e-06	CCND1,CLDN7,CXCL17,MT-ATP6,MT-CO3,MT-ND1,MT-ND5,NR4A1,NR4A2,RHOB,TGFB2
MAP3K7	kinase		-0.97	8.04e-06	BIRC3,IFI44,ITGB1,JUN,MMP1,MMP13,Saa3,SPTBN1,WNT5A
TFE3	transcription regulator		-1.316	8.14e-06	CKB,COX7A1,IRS2,MT-ATP6,MT-CYB,MT-ND1,MT-ND5,PPARG
MLXIPL	transcription regulator		1.508	8.23e-06	CPT1A,PPARG,RPL14,RPL21,RPL26,RPL3,RPL36AL,RPL9,RPLP0,RPS13,RPS2,RPS27A
palmitic acid	chemical - endogenous mammalian		-1.006	8.48e-06	ACSL1,ATF3,BIRC3,CCN2,CDKN1A,CYBA,ICAM1,IRS2,JUN,KLF4,MGAT4A,NR4A1,NR4A2,PAX6,PPARG,Saa3,XBP1
N-cor	group		0.594	8.81e-06	ABCA1,ACSL1,CCND1,CDKN1A,GSTP1,HEBP1,HES1,IL1A,MMP13,RHOB
miR-34a-5p (and other miRNAs w/seed GGCAGUG)	mature microRNA		1.003	8.81e-06	ATF3,CCND1,CCND2,CDKN1A,FCMR,ICAM1,IFITM2,KLF4,PPARG,PTPRE,SOX2,TP53INP1
morphine	chemical drug		0.211	8.81e-06	AQP4,CCND1,CDKN1A,EGFR,FOSB,GATA3,GNAS,JUNB,NR4A1,PTGES,SOX2,TXN
Sos	group			9.15e-06	ALDH1A3,AQP3,CAST,CRABP2,FBLIM1,GKN1,IRS2,ITGB1,KLF6,KRT13,PAOX,PTPRZ1,RUNX1,SLURP1
motexafin gadolinium	chemical drug	Activated	2	9.33e-06	MT1F,MT1G,MT1H,MT1X
SETD1A	ion channel		-0.204	9.33e-06	CCND1,PROM1,SOX2,TFF1
STK17A	kinase		-1.987	9.33e-06	ATOX1,MT1H,MT1M,MT1X
HTRA1	peptidase			9.33e-06	EGFR,GDF6,HTRA1,MMP1
USP17L2 (includes others)	peptidase	Inhibited	-2	9.33e-06	ALDH1A1,KLF4,PROM1,SOX2
raltitrexed	chemical drug		1	9.33e-06	CDKN1A,FXYD3,SAT1,TMSB10/TMSB4X
MAML1	transcription regulator		-0.931	9.44e-06	CCND1,EGR1,HES1,IL1A,RND3
SETD2	enzyme		0.174	9.52e-06	CCN1,CCN2,CCND1,JUN,RHOB,RTN4,WNT5A
F2R	G-protein coupled receptor		-1.8	9.61e-06	CCN1,CCN2,CCND1,EGR1,ICAM1,IGFBP7,LDHB,NR4A1,TFF1,TGFB2
MAPK9	kinase		-0.308	9.63e-06	BAAT,BIRC3,CCN2,CDKN1A,EGR1,IER2,ISG20,JUN,JUNB,JUND,KLF6,PPARG,PTGES
TLR4	transmembrane receptor	Inhibited	-2.22	9.83e-06	ADORA2B,ATF3,CAST,CCN1,CCND2,CEBPD,CSF3,HTRA1,ICAM1,IFITM3,IL1A,ISG20,MMP1,NFKBIZ,NR4A1,NR4A2,PKM,PPARG,PTGES,RUNX1,XBP1
GNAQ	enzyme		-1	1.01e-05	ATF3,BTG2,CCN2,CCND1,EGR1,MAFF,NR4A1,NR4A2,RHOB,SELENBP1,TGFB2,ZFP36L1
GW9662	chemical reagent		-1.359	1.05e-05	ABCA1,CCN2,CDKN1A,CEACAM1,IRS2,KLF4,MUC1,PPARG,PTGES,SDC1
DICER1	enzyme		0.171	1.07e-05	CCN1,CCND1,CCND2,CDKN1A,DEPP1,EGR1,EGR2,HES1,ICAM1,ID3,ITGB1,JUN,MT-ND5,RUNX1,SOX2,TGFB2,TM4SF1,WNT5A
VTN	other		1.528	1.13e-05	CDKN1A,EFNB2,ITGB1,MMP1,S100A10,SFN
miR-17-5p (and other miRNAs w/seed AAAGUGC)	mature microRNA		0.182	1.14e-05	ALDH1A3,CCN1,CCND1,CCND2,CDKN1A,EGR2,MMP13,PPARG,RUNX1,TCIM
TCF3	transcription regulator		1.919	1.18e-05	ATF3,CCND2,CDKN1A,GATA3,ID3,IL32,JUN,JUND,KLF4,KLF6,MAL,MFSD13A,NR5A2,NUPR1,PLAC8,PPARG,PPIA,PRDX2,SULT2B1,TAPBPL,XBP1
dehydroisoandrosterone	chemical - endogenous mammalian		0.421	1.2e-05	AQP3,B2M,CCND1,CPT1A,ICAM1,POR,PPARG,PRDX6,Saa3
NR4A1	ligand-dependent nuclear receptor		0.543	1.21e-05	ATF3,ATP12A,CCN2,CCND1,CCND2,CRABP2,G0S2,ICAM1,ID1,ITGB1,KITLG,MMP13,MMP7,NR4A1,NR4A2,PPARG,SAT1
1-methyl-4-phenyl-1,2,3,6-tetrahydropyridine	chemical toxicant		-0.515	1.24e-05	EGR1,FOSB,HOMER1,HSPB1,IL1A,JUN,NR4A1,NR4A2,PYCARD,SOX21
arachidonic acid	chemical - endogenous mammalian		-1.263	1.24e-05	ABCA1,AQP3,EGFR,EGR1,JUN,KLF6,MMP13,PPARG,PTGES,SRSF3
L-triiodothyronine	chemical - endogenous mammalian		-0.889	1.25e-05	ABCA1,ACSL1,ALDH1A1,BTG2,CCN2,CCND1,CDKN1A,CPT1A,CST3,EGR1,EGR2,FUOM,HOMER1,ID1,ID3,MGST3,MT-CO3,MT-ND4,NR4A1,NR5A2,POR,PPARG,PRDX2,RREB1,TFF3
SLC29A1	transporter		0.447	1.26e-05	AQP3,CDKN1A,ITGB1,RPL3,TP53INP1
SOX9	transcription regulator		-1.333	1.31e-05	ALDH1A1,CCN2,CDKN1A,GUCA2A,HES1,KLF4,KRT15,MMP7,PPARG,SOX2,SOX4
CD200R1	transmembrane receptor		1.238	1.32e-05	ATF3,CXCL16,EGR1,GATA3,IFNGR2,JUN,JUNB,JUND
SMAD7	transcription regulator		0.721	1.32e-05	BGN,CCN2,CDKN1A,ICAM1,ID1,ID3,MMP1,MUC4,PROM1,SOX2,TGFB2,TXN
rosiglitazone	chemical drug		1.081	1.32e-05	ABCA1,ACSL1,AQP3,CAV2,CCN2,CCND1,CDKN1A,COX7A1,CPT1A,EGFR,FABP5,GATA3,ICAM1,IL1A,IRS2,KLF4,LNPEP,MUC1,MX2,PPARG,PTGES,Saa3,UPK1B
PP2/AG1879 tyrosine kinase inhibitor	chemical drug		-0.247	1.33e-05	BIRC3,CCN2,CDKN1A,CXCL16,EGFR,ICAM1,ID1,IL32,MMP13
5-O-mycolyl-beta-araf-(1->2)-5-O-mycolyl-alpha-araf-(1->1')-glycerol	chemical - endogenous non-mammalian	Inhibited	-2.954	1.33e-05	ACSL1,ATF3,EGR2,ICAM1,IER3,IL1A,MMP1,NFKBIZ,RND3
IRF3	transcription regulator		0.967	1.35e-05	ANXA4,B2M,BIRC3,DDX60,ICAM1,IFI44,IFI6,IFITM3,IL1A,ISG20,JUNB,PLAC8,PRNP,UBE2L6
VDR	transcription regulator		-0.222	1.35e-05	CCND1,CCND2,CDKN1A,CPT1A,EGFR,EGR1,GATA3,ICAM1,ID1,IER3,IL1A,JUN,NUPR1,PPARG,TGFB2,TXN
acyline	biologic drug			1.35e-05	EGR1,JUN,JUNB,NR4A1,RPL21,RPL26,RPL3,RPL9,RPS13,RPS2
NS-398	chemical reagent		1.534	1.35e-05	BTG2,CCND1,CDKN1A,EGR2,ICAM1,IL1A,PPARG,PRDX1,PSMB5,PTGES
ALDH1A2	enzyme		-0.186	1.37e-05	ALDH1A1,ALDH1A3,ATF3,BGN,CCN1,CCN2
torkinib	chemical drug		-1.511	1.38e-05	ATF3,CCN2,CCND1,CPT1A,EGR1,EGR2,ID1,ID3,IFRD1,KLF5,KLF6,NR4A1,NR4A2
CD44	other		0.048	1.42e-05	BCAM,BGN,BIRC3,CCND1,CCND2,CDKN1A,CRABP2,IFITM2,IL1A,JUN,MMP13,MMP7,SOX2,WNT5A
ELAVL1	other		0.575	1.45e-05	ABCA1,ATF3,B2M,CALM1 (includes others),CCN1,CCN2,CDKN1A,GATA3,IFI44,IFITM3,PROM1,SAT1,TP53INP1,VSIG2,WNT5A
GAST	other		-0.116	1.46e-05	CCND1,EGR1,HERPUD1,HES1,JUN,MMP7,POR,PPARG,S100A6
amphetamine	chemical drug		-1.335	1.46e-05	ADORA2B,ATF3,EFNB2,EGR1,FOSB,ICAM1,JUN,JUNB,RDX
FOXP3	transcription regulator			1.46e-05	ANXA1,CAPG,CDKN1A,EGR1,GATA3,IFNGR2,JUN,NR4A1,NRN1,PPARG,RUNX1,TXN,XBP1
ADRA1D	G-protein coupled receptor			1.48e-05	CEBPD,EGR1,EGR2,FABP5,JUN,NR4A1,NR4A2
RET	kinase		-1.633	1.5e-05	ANXA1,ANXA4,CCND1,CSF3,EGR1,HOPX,MMP1,MMP7,PRNP,RNF19A,RTN4,TGFB2
TEAD	group		-0.254	1.53e-05	CAV2,CCN1,CCN2,CCND1
MBIP	other		-0.132	1.53e-05	JUN,MMP13,MMP7,PAX6
Igkv1-117	other			1.53e-05	CCND2,CDKN1A,JUN,JUNB
N-chlorotaurine	chemical - kinase inhibitor		1.93	1.53e-05	MMP1,MMP13,PRDX1,TXN
Ap1	complex		-1.93	1.55e-05	ATF3,CALM1 (includes others),CCN2,CCND1,GSTP1,ICAM1,IFRD1,IL1A,JUN,MMP1,MMP13,MMP7,SFTPD
NR1I3	ligand-dependent nuclear receptor		-1.596	1.59e-05	ALDH1A1,CDKN1A,FAM107B,GSTP1,ICAM1,MAFF,PAPSS2,POR,SAT1,SULT2B1
caffeic acid phenethyl ester	chemical drug		-0.533	1.59e-05	BIRC3,CCND1,CDKN1A,EGFR,EGR1,HSPB1,ICAM1,KLF6,RHOB,S100A6
COPS5	transcription regulator		0.535	1.6e-05	ATF3,BCAM,CDKN1A,DCXR,IL1A,LDHB,MARCKS,NAP1L1,PERP,POLR2F,S100A10,SAT1,TM4SF1,VWA5A,ZFP36L1
MUC1	other		-0.086	1.6e-05	ALDH1A1,CCND1,CCND2,Ifitm1,MMP13,MT1G,MT1H,MUC1,XBP1
cyclic AMP	chemical - endogenous mammalian		-1.587	1.62e-05	ABCA1,CCN2,CCND1,CCND2,CDKN1A,CEBPD,EGR1,EGR2,GATA3,JUN,JUNB,MMP1,NR4A1,NR4A2,PRNP,Saa3
IL1RN	cytokine		0.622	1.62e-05	ATF3,CDKN1A,ICAM1,IFI44,IFI6,IL1A,IL32,ISG20,KLF6,MMP1,MX2
mitomycin C	chemical drug		-1.12	1.65e-05	ATF3,BTG2,CCND1,CDKN1A,EGR1,JUN,PYCARD,TP53INP1
CDKN2A	transcription regulator		0.198	1.65e-05	BTG2,CAPG,CCN2,CCND1,CDKN1A,CEBPD,EGR1,EGR2,GATA3,GNAS,GOT2,ID1,IL1A,JUN,KITLG,MMP1,S100A6,SOX2,TP53INP1
HGS	other		1	1.66e-05	EGFR,EGR2,JUN,SCNN1A,SOX2
S1PR1	G-protein coupled receptor		0.853	1.66e-05	CCND1,GATA3,ICAM1,IL1A,JUNB
ACTN4	transcription regulator		0.577	1.66e-05	CCND1,MMP1,PDLIM1,TFF1,WNT5A
ESRRA	transcription regulator		0.973	1.69e-05	ACSL1,ANXA1,CKB,CSF3,EFNB2,IL32,KRT13,KRT15,LDHB,LTF,MED24,MFGE8,PKM,PPARG,TFF1,XBP1
AHR	ligand-dependent nuclear receptor		-0.665	1.7e-05	ACTN1,BTG2,CAPN5,CCND1,CDKN1A,CLCA1,EGR2,GPX2,HES1,JUN,JUNB,MMP1,MT-CO3,MT-CYB,MT-ND4,PPARG,Saa3,SDC1,SOX2,TFF1,TFF3,TGFB2,TXN
Ige	complex		-1.014	1.74e-05	ACTN1,ANXA1,AQP3,CCND2,CDKN1A,CEACAM1,CSF3,CXCL16,EGR1,EGR2,ERRFI1,ICAM1,IER3,IL1A,JUNB,PPARG,PRDX1,RUNX1
5-azacytidine	chemical drug		-1.604	1.84e-05	CDKN1A,DKK1,GSTP1,IFI6,IRS2,KLF4,KLF6,LDHB,MAFF,MUC4,PNRC1,RHOB,TFF1
FGFR2	kinase		1.546	1.86e-05	CCND1,CCND2,CDKN1A,DKK1,FOXQ1,HES1,ICAM1,IL1A,NR5A2,SFRP1,SOX2
AHNAK	other			1.87e-05	CCND1,CCND2,CDKN1A
FOXL1	transcription regulator			1.87e-05	CCN2,SDC1,WNT5A
atipamezole	chemical drug			1.87e-05	AQP4,EGR1,JUNB
COL18A1	other		-0.624	1.93e-05	CCND1,EFNB2,EGFR,ICAM1,ID1,ID3,JUN,JUNB,MMP1
FOXA2	transcription regulator		1.915	1.94e-05	CCND1,CLCA1,CPT1A,EFHD2,FABP5,MUC4,NR4A2,NR5A2,PAX6,PKM,PPARG,PRNP,Saa3,SFTPD,WNT5A
BAPTA-AM	chemical reagent		1.914	1.95e-05	ATF3,CDKN1A,EGR1,ICAM1,JUN,MMP13,NR4A1
MYD88	other	Inhibited	-2.736	1.96e-05	ACSL1,ALDH1A1,CCN1,CEBPD,CSF3,EGR1,ICAM1,IL1A,IL32,JUN,MAFF,MMP7,NFKBIZ,POLE3,PTGES,Saa3,ST6GALNAC1,XBP1
MAOA	enzyme		-1.671	1.98e-05	ALDH1A1,CCN1,CCN2,CCND1,CEBPD,IL1A
bardoxolone	chemical drug		0.915	1.98e-05	CCND1,CDKN1A,GCLM,HERPUD1,MMP1,MMP13
CCL2	cytokine		-1.267	2.02e-05	ABCA1,CCND1,CEBPD,ICAM1,IL1A,IL32,KLF4,MMP1,PPARG,SOX2
NRAS	enzyme		0.268	2.05e-05	ANXA4,B2M,CCND1,CDKN1A,CEACAM1,CRABP2,EGR1,HTRA1,IL1A,MMP13,PERP,PRDX2,RHOB,SDC1
FANCC	other			2.06e-05	DKK1,HES1,HOMER1,MMP7,PHLDA2,RND3,SFRP1,SKAP2
pyridostatin	chemical reagent		1.543	2.06e-05	B2M,DDX60,IFI44,IFITM2,IFITM3,ISG20,PSME1,UBE2L6
diclofenac	chemical drug	Inhibited	-2.056	2.11e-05	AQP4,ATF3,CCND1,CDKN1A,HERPUD1,IL1A,JUN,JUND,KLF4
LEF1	transcription regulator		0.856	2.11e-05	ANXA1,ARHGDIB,ARRDC4,CCND1,CDKN1A,CEBPD,DKK1,FOSB,G0S2,GATA3,HES1,IFITM3,INPP5F,MMP13,MMP7,NRN1,SYTL2
CST5	other		0.5	2.12e-05	ANXA5,CLDN7,EMP3,HNRNPA3,ID3,IQGAP2,MYCBP2,PDLIM5,PRDX1,PRDX2,RUNX1,S100A11,SOX4,TMC4,TXN,VDAC2
CASR	G-protein coupled receptor		0.905	2.14e-05	CCND1,CCND2,EGFR,EGR1,GATA3,ID1,IER3,NUPR1,PPARG,TGFB2,TXN
YAP/TAZ	group		-0.6	2.15e-05	CCN1,CCN2,HSBP1,HSPB1,IL1A
PD 169316	chemical drug		0.447	2.15e-05	ABCA1,BIRC3,CCND1,CCND2,CDKN1A
PD 153035	chemical drug		-1.406	2.15e-05	CCND1,KRT13,UPK1A,UPK1B,XBP1
cuprizone	chemical toxicant		0	2.18e-05	ARHGDIB,BCAS1,CAPG,FABP5,HOMER1,MT-CYB,PRDX6,PSME1,PYCARD,SLC31A1
miR-30c-5p (and other miRNAs w/seed GUAAACA)	mature microRNA		-0.088	2.18e-05	CCN2,CCND1,HES1,IFRD1,IRS2,JUN,KRT7,PPARG,SEC62,STX7,UAP1,WNT5A
CREBBP	transcription regulator		0.538	2.19e-05	B2M,CAPG,CCN1,CCND1,CCND2,CDKN1A,CKB,EGFR,EGR1,EGR2,FOSB,GNAS,JUN,JUND,NR4A1,NR4A2,PBX1,SDC1,TFF1,ZFP36L2
WNT1	cytokine		0.58	2.29e-05	CCND1,CCND2,CDKN1A,DKK1,EGR1,HES1,JUN,JUNB,KLF5,PPARG,TFF2
IFN Beta	group		0.766	2.35e-05	ANKRD22,ATF3,BTG2,CDKN1A,CEBPD,ICAM1,IFI44,IFI6,IL1A,ISG20,MAL,MMP1,MX2,RPL23A,RTN4
MMP14	peptidase		0	2.36e-05	ATF3,BCAM,CDKN1A,CSF3,Saa3,SDC1
EPHB1	kinase		-1.98	2.38e-05	EGR1,EGR2,JUN,JUNB
DPY30	other			2.38e-05	CDKN1A,ID1,ID3,ITGB1
NKX2-3	transcription regulator		0.066	2.51e-05	ARHGDIB,CDKN1A,CXCL16,DDX60,GNG12,KLF4,MMP7,MT1M,PAPSS2,PTPRE,SOX2,TCIM,TFF3,UBE2L6
SLC13A1	transporter		1	2.52e-05	ACTG1,ALDH1A1,G0S2,HSPB1,MAL,NRN1,PBX1,UPK1A,XBP1
IRGM	enzyme		-1.89	2.54e-05	B2M,DDX60,IFI44,IFITM3,ISG20,MX2,UBE2L6
ERBB3	kinase		0.263	2.54e-05	BGN,CCN1,CCN2,CCND1,CCND2,CDKN1A,EGFR,EGR1,IER2,SFRP1
RB1	transcription regulator	Activated	2.3	2.54e-05	ATF3,CCN2,CCND1,CDKN1A,CSF3,EGR1,FOSB,HES1,HOMER1,HSBP1,ID1,IFITM3,IRS2,JUN,JUNB,MT1G,NDUFA2,NR4A2,PPARG,PROM1,PRSS23,RHOB,TGFB2
VCAN	other		1.121	2.62e-05	CDKN1A,CYBA,EGFR,FABP5,HYAL1,ICAM1,IFI44,IFI6,ITGB1,MX2,PRDX5,RNASE4
KLF10	transcription regulator		-1.513	2.74e-05	CCND1,CDKN1A,EGFR,GATA3,PPARG
farnesol	chemical reagent		-0.734	2.74e-05	ATF3,CDKN1A,HERPUD1,PHLDA2,XBP1
NCOA2	transcription regulator		1.127	2.78e-05	BCAS1,CCND1,CDKN1A,EGR1,Ifitm1,IL1A,KLF4,MMP13,NR4A2,PPARG,PRDX1,TFF1
CDC42	enzyme		0.128	2.79e-05	ATF3,CCN2,CCND1,ITGB1,JUN,MMP1
honokiol	chemical - endogenous non-mammalian			2.79e-05	CCND1,CCND2,CDKN1A,ICAM1,JUNB,PPARG
GNA14	enzyme			2.82e-05	ATF3,BTG2,KLF6,NR4A1,NR4A2,PDLIM5,SELENBP1,ZFP36L1
IRF8	transcription regulator	Inhibited	-2.563	2.87e-05	ARID5B,ATF3,B2M,CDKN1A,CXCL16,EGR1,EGR2,ICAM1,ID3,IFI6,KLF4,KLF6,LTF
cocaine	chemical drug		-1.284	2.87e-05	CPT1A,EFNB2,EGR1,EGR2,FOSB,HOMER1,ICAM1,IRS2,JUN,JUNB,KLF5,NR4A1,PRDX2
advanced glycation end-products	chemical - endogenous mammalian	Inhibited	-2.176	2.88e-05	ABCA1,CCN2,CDKN1A,MMP1,MMP13,PPARG,PTGES
CSF3	cytokine		-0.415	2.92e-05	ACTN1,BIRC3,CAPG,CCND2,CEBPD,CST3,EGR1,EGR2,ICAM1,JUN,KITLG,LTF,LY96,PPARG
TGFB2	growth factor		-0.415	2.95e-05	ABCA1,ALDH1A1,CCN2,CD46,EGR1,EGR2,HSPG2,MUC4,RUNX1,TGFB2
SP110	transcription regulator		0.905	2.99e-05	ANXA5,AQP3,ATF3,CCN1,IFI6,IFITM3,ITGB1,LY96,PERP,PPARG,SOX4
LCK	kinase		-1.706	3.12e-05	ABCA1,ANXA1,EGR1,JUN,PPARG,RPL36AL,RUNX1,SOX2
TRAF3IP2	enzyme		-1.664	3.12e-05	CCN2,CEBPD,CSF3,CXCL16,GATA3,ICAM1,NFKBIZ,Saa3
Ngf	group		-1.612	3.12e-05	CCND1,CDKN1A,EGR1,IER2,JUN,NR4A1,NR4A2,TGFB2
ADRB	group		-0.515	3.19e-05	ANXA5,ATF3,CCND1,CDKN1A,GCLM,ICAM1,JUN,JUNB,KLF4,NR4A1,NR4A2
PHF6	transcription regulator		0.816	3.28e-05	BTG2,JUN,JUND,PPIA,SOX4,SRSF3
hyaluronic acid	chemical - endogenous mammalian		0.264	3.42e-05	ICAM1,JUN,LY96,MMP1,MMP13,NR4A1,NR4A2,PPARG,PTGES,TGFB2
Pkg	group		-1.342	3.46e-05	EGR1,FOSB,JUN,PRDX2,TXN
mir-33	microRNA		-0.354	3.46e-05	ABCA1,CPT1A,CROT,IRS2,PPARG
FSHB	other	Activated	2.186	3.46e-05	CCN2,CCND2,EGFR,FABP5,KITLG
silicon dioxide	chemical drug		-1.412	3.46e-05	CST3,EGR1,JUN,JUNB,SFTPD
Ro41-5253	chemical reagent		-0.555	3.46e-05	CDKN1A,CRABP2,MUC4,PPARG,TGFB2
NELFB	other		0	3.52e-05	ATF3,CCN2,CDKN1A,RPLP0
MBNL1	other		1.949	3.52e-05	PROM1,SOX2,SOX4,TGFB2
KRIT1	other		1	3.52e-05	EFNB2,JUN,KLF4,TGFB2
NCOA3	transcription regulator		-0.71	3.55e-05	CCN1,CCN2,CCND1,CDKN1A,HES1,PPARG,TFF1,TGFB2,XBP1
1,4-bis[2-(3,5-dichloropyridyloxy)]benzene	chemical toxicant		-1.818	3.67e-05	CCND1,CDKN1A,CPT1A,FAM107B,GSTP1,ICAM1,MAFF,PAPSS2,RTN4,SAT1
FGF10	growth factor		-0.128	3.68e-05	ANXA1,IL10RB,PERP,S100A6,Saa3,SOX2,TMOD3
SAFB	other		0.816	3.68e-05	B2M,ISG20,JUN,NUPR1,PAPSS2,TCIM,TFF1
IL5	cytokine		-1.079	3.69e-05	CCND2,CD9,CDKN1A,CEACAM1,EGR1,EGR2,GCLM,ICAM1,IER2,IER3,P4HA1,PDLIM1,PKM,S100A6,SCEL,XBP1
androgen	chemical drug		0.478	3.71e-05	BTG2,CCND1,JUN,KLF5,NR4A1,PLPP1,PSCA,PTP4A2,RUNX1,SDC1,SOX4,WNT5A
pioglitazone	chemical drug		1.224	3.73e-05	ABCA1,CCN2,CCND1,CDKN1A,CEBPD,EGR1,ICAM1,IRS2,KLF4,MUC1,NR4A1,PPARG,XBP1
topotecan	chemical drug		0.355	3.74e-05	ACSL1,ATF3,BIRC3,CDKN1A,CEBPD,CSF3,EGR1,FAM3C,FOSB,ICAM1,IL1A,JUN,JUNB,MT-CO3,PRNP,SOX4,SRSF3,TMEM170A
SPDEF	transcription regulator		-0.156	3.8e-05	BIRC3,CCN2,CDKN1A,CLCA1,CLDN7,EGFR,SDC1,WNT5A
TRAF6	enzyme		-0.788	3.8e-05	BIRC3,CSF3,CXCL16,EGFR,GABARAPL1,ICAM1,MMP13,SELENOW
oxaliplatin	chemical drug	Activated	2.181	3.8e-05	CCND1,CDKN1A,EGFR,FXYD3,MMP7,SAT1,TMSB10/TMSB4X,UGGT1
SUMO3	other		1.664	3.84e-05	CAV2,CCND2,CEACAM1,CXCL16,ENPP3,RNASE4
UBE2I	enzyme		-1.387	3.84e-05	CCND1,CEBPD,CPT1A,PPARG,SCNN1A,XBP1
formaldehyde	chemical - endogenous mammalian	Inhibited	-2.449	3.84e-05	EGR1,EGR2,FOSB,JUN,JUNB,JUND
Ifn gamma	complex		0.323	3.85e-05	CDKN1A,CXCL16,ICAM1,IL32,LY96,PPARG,PSME1,PSME2,TGFB2
fluticasone propionate	chemical drug		0.47	3.93e-05	BGN,CES1,HTRA1,IL1A,IRS2,MFGE8,MMP7,MT1A,MT1X,MUC1,PAPSS2,PLAC8
PTGS2	enzyme		-0.206	4.09e-05	ANXA1,B2M,BIRC3,CCND1,CDKN1A,CSF3,CST3,EGR1,ICAM1,MMP1,MMP7,NR4A2,PPARG,PYCARD
triptolide	chemical drug		0.552	4.12e-05	CDKN1A,EFNB2,GCLM,ICAM1,IER3,IL1A,JUN,KITLG,MMP1,MMP7,SOX4
platelet activating factor	chemical - endogenous mammalian		-1.968	4.15e-05	CDKN1A,EGR1,EGR2,ICAM1,IL1A,MMP1,NR4A1
TWIST1	transcription regulator		-1.455	4.16e-05	ALDH1A1,CDKN1A,EFNB2,EMP3,ENPP3,MFGE8,MGST3,MMP1,PROM1,PTPRZ1,SOX2,TGFB2
Irgm1	other		-1.066	4.18e-05	B2M,CXCL16,DDX60,ID3,IFI44,IFITM3,ISG20,MX2,NUPR1
corticosteroid	chemical drug		1	4.19e-05	CALM1 (includes others),CLCA1,CST3,MAFF,MMP1,PBX1,PPARG,PRDX1
Ikb	group		-1.154	4.31e-05	CCND1,ICAM1,MMP1,MMP13,NR4A1
RNF138	enzyme		-0.447	4.31e-05	BIRC3,CCND2,ICAM1,IER3,IL1A
bisindolylmaleimide iv	chemical drug		1.408	4.31e-05	CCN2,EGR1,MMP13,NR4A1,PRDX1
BRD4	kinase		-0.44	4.4e-05	BTG2,CCND1,CCND2,CDKN1A,ICAM1,ITGB1,KLF5,MAL,RREB1,SORD,WNT5A,XBP1
FTO	enzyme		1.387	4.48e-05	ALDH1A1,CCND1,ICAM1,JUN,KRT7,SOX2
aflatoxin B1	chemical - endogenous non-mammalian		-1.291	4.53e-05	ALDH1A1,CDKN1A,CLIC5,GCLM,GPX2,GSTP1,ID1,IGFBP7,IRS2,KLF5,MFGE8,MMP1,NPDC1,PRNP,SFRP1,TFF3
staurosporine	chemical drug		-0.329	4.54e-05	ANXA5,BTG2,CCND1,CDKN1A,EGFR,ICAM1,MMP1,MMP13,NR4A1,PRDX1
UCHL1	peptidase		0.761	4.6e-05	CDKN1A,Eif2s3y,GABARAPL1,LDHB,PRSS23,PSMB5,PSME1,VWA5A
MAP2K6	kinase			4.6e-05	BGN,CCND1,CDKN1A,IRS2,JUN,MMP1,MMP13,PRDX1
GCLM	enzyme			4.62e-05	GCLM,JUN,JUNB
IL27	cytokine		-0.579	4.66e-05	B2M,CCND2,CEBPD,DEPP1,EGR1,EGR2,GATA3,ICAM1,IL10RB,IL1A,SPTBN1
KAT2B	transcription regulator		1.277	4.66e-05	B2M,CCN2,CDKN1A,CSF3,FOSB,PKM,TFF1
EFNA2	kinase		0.378	4.66e-05	CCN2,CRABP2,FABP5,FOXQ1,KRT13,KRT7,RUNX1
interferon beta-1a	biologic drug			4.86e-05	GSTP1,IFI6,LTF,MAL,NDUFA2,PPIA,PSME1,RPL26,RPL3,RPL36AL
ZEB1	transcription regulator		-0.57	4.91e-05	ALDH1A1,CCN1,CCN2,GATA3,MMP1,MUC1,PKM,PTPRZ1,S100A10
SPIB	transcription regulator		-0.64	4.91e-05	ATF3,EGR1,EGR2,KLF6,LRRFIP1,NDUFA2,PRDX2,PRDX5,XBP1
NR1H3	ligand-dependent nuclear receptor		1.712	4.93e-05	ABCA1,ATF3,CDKN1A,CSF3,CXCL16,DDX60,FAM3C,G0S2,GSTP1,MFGE8,NR5A2,PPARG,TRIB1,UBC
meldonium	chemical drug		-1.131	5.02e-05	CPT1A,GOT2,PROM1,SOX2
CHRM1	G-protein coupled receptor		-1.969	5.02e-05	CCN1,EGR1,EGR2,JUN
MED16	transcription regulator		1.987	5.02e-05	CCN1,CCN2,MMP1,MMP13
BCAR1	other			5.02e-05	CCND1,CDKN1A,EGR1,MMP7
sulforafan	chemical drug		0.273	5.02e-05	ALDH1A1,ARID5B,CCND1,CDKN1A,COX7A1,EFNB2,GATA3,GCLM,GPX2,GSTP1,ICAM1,PRDX5,PSMB5,PTGES,TGFB2
ZFPM1	transcription regulator			5.05e-05	ANXA5,GATA3,HEBP1,IFITM2,IL10RB,KLF6,PBX1,PLAAT3
isotretinoin	biologic drug		0.923	5.05e-05	ABCA1,ALDH1A3,ATP12A,CDKN1A,CRABP2,GATA3,MMP1,MMP13
WNT5A	cytokine	Activated	2.765	5.07e-05	ALDH1A1,ARHGDIB,BTG2,CCND1,CSF3,EGFR,ID3,IL1A,MMP1,MMP13,MMP7,PROM1,SDC1
bisphenol A	chemical - endogenous mammalian		-0.526	5.07e-05	CCN1,CCN2,CCND1,CDKN1A,EGR1,NR4A1,NR4A2,PAX6,PPARG,RPL9,SOX2,SRSF3,TFF1
ALOX15	enzyme		-0.549	5.19e-05	ABCA1,ICAM1,ID3,IL1A,JUN,PPARG
ethionine	chemical toxicant		0	5.19e-05	ANXA1,GPX2,IER3,S100A10,S100A11,TMSB10/TMSB4X
FGFR1	kinase		-0.165	5.21e-05	CCND1,CCND2,CDKN1A,CPT1A,HES1,JUN,MMP1,MMP13,SFN,XBP1
cyclophosphamide	chemical drug		-1.744	5.31e-05	ATF3,B2M,GPX2,ICAM1,IER3,KITLG,PTGES,S100A11,ZFP36L2
Smad	complex		1.114	5.31e-05	CCN2,CDKN1A,ID1,ID3,WNT5A
kaempferol	chemical toxicant		1	5.31e-05	CDKN1A,ICAM1,IL32,JUN,MMP1
CALCA	other		1.554	5.48e-05	AQP4,CGNL1,CYBA,FA2H,GNG12,ICAM1,IER3,JUNB,NR4A1,PDLIM1,PHLDB2,PPARG
ATP	chemical - endogenous mammalian		1.235	5.58e-05	CCND1,GCLM,ICAM1,MMP1,MMP13,NR4A1,PAX6,PYCARD,SAT1,TXN
METTL3	enzyme		-0.59	5.74e-05	BTG2,CD9,CDKN1A,DCXR,HYAL1,ICAM1,KLF4,NR4A1,PERP
GnRH analog	biologic drug		-0.5	5.84e-05	ACTN1,ATF3,CIB1,CST6,IL32,JUN,MED24,NR4A2,PDLIM5,PHLDA2,PLAAT3,PPIA,SFRP1,SKAP2,SRRM2,SRSF3,UQCRB
telmisartan	chemical drug		1.076	5.85e-05	ACSL1,CCN1,CCN2,CPT1A,ICAM1,NR4A2,PPARG
HSPA9	other		-1.342	6e-05	CDKN1A,CRABP2,HES1,MMP1,MMP13,PBX1
plerixafor	chemical drug	Activated	2.209	6e-05	CCN2,KITLG,KLF4,MMP1,MMP13,SOX2
Gsk3	group		1.491	6.07e-05	CCND1,EGFR,FOSB,ICAM1,JUN,NR4A1,NR4A2,PPARG
POR	enzyme		-0.447	6.1e-05	ABCA1,ACSL1,ACTG1,ALDH1A1,ANXA5,CPT1A,ECI1,Gstt3,Ifitm1,POR,PPARG,PRNP
BCL6	transcription regulator		-0.118	6.19e-05	CCND1,CCND2,CDKN1A,GABARAPL1,GATA3,IL1A,JUNB,KLF6,LDHB,MED24,PRSS23,SDC1,VWA5A,XBP1
actinomycin D	biologic drug		1.207	6.19e-05	ABCA1,BIRC3,CCN1,CCN2,CCND1,CDKN1A,ERRFI1,GSTP1,HOMER1,IRS2,JUN,PERP,PPARG,SFRP1
THPO	cytokine		0.142	6.19e-05	BIRC3,CCND1,CCND2,DDX60,ICAM1,KLF4,NFKBIZ,RUNX1,SOX2
MIR31HG	other		-1.387	6.49e-05	CDKN1A,EGFR,IGFBP7,IL1A,MMP1
P2RY2	G-protein coupled receptor		-1.067	6.49e-05	CCND1,CDKN1A,ICAM1,JUN,SCNN1A
TAF4B	transcription regulator			6.49e-05	CCN2,CCND2,IER3,JUN,MMP13
STAT6	transcription regulator		-1.349	6.58e-05	ACSL1,ANXA1,CCND2,CDKN1A,CPT1A,EFHD2,EGR1,EGR2,GATA3,IER2,IFI44,IFITM3,IL1A,IRS2,ISG20,MMP13,PRNP,S100A10,SELENBP1,TFF3,XBP1
(+)-MK-801	chemical drug		1.36	6.64e-05	CCND1,CDKN1A,EGR1,FOSB,ICAM1,JUN,JUNB,JUND
HOXA10	transcription regulator		0.389	6.79e-05	ALDH1A1,CDKN1A,DKK1,EGFR,EGR2,ID1,KRT15,LTF,NR4A1,PROM1,RNASE4,SAT1
BRCA1	transcription regulator		0.673	6.79e-05	ALDH1A3,CCND1,CDKN1A,EGFR,EGR1,FXYD3,HSPB1,IFI6,PERP,SAT1,SFN,TFF1
C5	cytokine	Inhibited	-2.077	6.81e-05	ATF3,CCND1,CD46,CSF3,EFNB2,EGR1,ICAM1,IFNGR2,IL1A,MMP1
1,2-dimethylhydrazine	chemical toxicant			6.9e-05	ALDH1A3,CCND1,MMP13,MMP7,NR4A1,PRDX6
S-nitrosoglutathione	chemical toxicant	Activated	2.186	6.9e-05	BIRC3,CDKN1A,ICAM1,IRS2,PPARG,S100A10
F10	peptidase		-1.993	6.93e-05	CCN1,CCN2,EGR1,ICAM1
DDR2	kinase		-0.339	6.93e-05	ITGB1,MMP1,MMP13,MMP7
pentobarbital	chemical drug		1.98	6.93e-05	JUN,JUNB,JUND,NR4A1
GSKJ4	chemical reagent	Activated	2.813	7.25e-05	ARHGDIB,MT-ATP6,MT-CO3,MT-CYB,MT-ND1,MT-ND3,MT-ND4,MT-ND5
imatinib	chemical drug		-0.455	7.26e-05	CCND1,CCND2,CDKN1A,HSBP1,ID1,IFRD1,MMP1,MT1B,MT1G,MT1H,MT1X,NDUFA2,NDUFC1,NDUFS5,PRNP,RTN4,UQCR10
LATS2	kinase		0.447	7.26e-05	ALDH1A3,CCN1,CCN2,CDKN1A,GATA3,LTF,MUC1
reactive oxygen species	chemical toxicant		-1.49	7.26e-05	CCN2,CDKN1A,CSF3,EGFR,GLRX,JUN,KLF6,MMP1,PRDX5,XBP1
dimethyl sulfoxide	chemical drug		-1.105	7.26e-05	ANXA1,CCND2,EMP3,HEBP1,IRS2,JUN,JUND,MMP13,NUPR1,UBE2L6
Pam3-Cys-Ser-Lys4	chemical reagent		-1.385	7.53e-05	CCN2,CSF3,ICAM1,IER3,IL1A,IL32,JUN,MMP1,NFKBIZ,PTGES,TGFB2,XBP1
CHUK	kinase		-1.037	7.84e-05	ATF3,CCND1,CDKN1A,CEBPD,CYBA,ICAM1,IL1A,JUNB,KLF5,MMP13,Saa3,SFRP1,SNX10
Z36	chemical reagent		-0.447	7.85e-05	CDKN1A,HERPUD1,NUPR1,RETREG1,XBP1
MEIS2	transcription regulator		1	7.85e-05	ID1,ID3,PAX6,PBX1,WNT5A
cyanocobalamin	chemical - endogenous mammalian		1.342	7.85e-05	DKK1,EGFR,JUN,PRNP,SFRP1
ROR2	kinase			7.9e-05	CCND1,CCND2,CDKN1A,HP1BP3,MMP13,PPARG,SFN,WNT5A
PF4	cytokine		-0.729	7.9e-05	BIRC3,CDKN1A,DDX60,ICAM1,IL1A,KLF4,NFKBIZ,SOX2
genistein	chemical drug	Activated	2.297	7.92e-05	ATP6V1B1,CCN2,CCND1,CDKN1A,CTSA,DKK1,FCMR,FXYD5,ICAM1,ID1,JUN,JUNB,JUND,LTF,MMP1,MMP13,PPARG,TFF1,WNT5A
PTGES	enzyme		-1.506	8.07e-05	ANXA1,CCN2,CDKN1A,CYBA,EGR1,PPARG,PTGES
SNCA	enzyme		0.323	8.18e-05	ALDH1A1,B2M,CDH6,COBL,CYBA,EGFR,HES1,HSBP1,IFRD1,IL1A,KLF4,LDHB,MMP1,NR4A2,PBX1,PLAC8,S100A6,SFN,TC2N
CNTF	cytokine		-0.777	8.22e-05	ATF3,CEBPD,EGR1,EGR2,FXYD5,IGFBP7,IL1A,JUNB,KLF4,MMP1,S100A6,SEC62,WNT5A
SIRT1	transcription regulator		0.778	8.33e-05	ABCA1,ANXA4,BIRC3,CCND1,CCND2,CD9,CDKN1A,CLCA1,CPT1A,DDX60,DKK1,FCMR,GABARAPL1,ICAM1,ID1,IFI44,IFITM3,MMP1,MMP13,SCNN1A
GW501516	chemical drug		1.457	8.34e-05	ABCA1,ACSL1,CCND1,CDKN1A,CPT1A,ICAM1,IL1A,LTF,SULT2B1
LARP1	translation regulator		-1.414	8.61e-05	RPL14,RPL21,RPL23A,RPL26,RPL3,RPS13,RPS2,RPS27A
NONO	transcription regulator	Activated	2.025	8.8e-05	DDX60,IFI44,IFI6,IFITM2,ISG20,MX2,NUPR1,SP140,UBE2L6,VAMP5
GCG	other		1.289	8.8e-05	BTG2,CCN2,CGNL1,CPT1A,CYBA,GNG12,GSTP1,NR4A1,NR4A2,PHLDB2
TEAD1	transcription regulator		-0.785	8.89e-05	ACSL1,ARID5B,CCN1,CCN2,CCND1,CDKN1A,ECHS1,NDUFA2,NDUFC1,NFKBIZ,UQCRB
TCF7L1	transcription regulator		0.57	8.95e-05	ARHGDIB,ATF3,CCND2,JUN,KLF4,NR5A2,PPARG
HAVCR1	other		0.563	8.97e-05	B2M,CCN1,EGR2,GATA3,IFI6,JUN,PLAAT3,PSME2,UPK1B
SUMO2	enzyme		1.664	9.02e-05	CAV2,CCND2,CEACAM1,CXCL16,ENPP3,RNASE4
CSF1R	kinase		-0.064	9.02e-05	CCND1,CCND2,CDKN1A,IL1A,JUN,JUNB
everolimus	chemical drug		-1.559	9.02e-05	ABCA1,CCN2,CCND1,CCND2,CDKN1A,EGFR
SERCA	group			9.12e-05	BTG2,EGR1,JUN
SLC7A11-AS1	other			9.12e-05	CCND1,GCLM,JUN
ENT	group			9.12e-05	AQP3,CDKN1A,RPL3
CXXC4	other			9.12e-05	CCND1,CDKN1A,MMP7
6-cyano-7-nitroquinoxaline-2,3-dione	chemical reagent			9.12e-05	EGR1,JUN,JUNB
Betacatenin/TCF	complex		1.067	9.33e-05	CCND1,JUN,MMP7,NR5A2
N'-((4-oxo-4H-chromen-3-yl)methylene)nicotinohydrazide	chemical reagent		-0.849	9.33e-05	CCND2,IER3,PHLDA2,SDC1
sea cucumber body wall meal	chemical reagent		-1	9.33e-05	ABCA1,CPT1A,CROT,PPARG
gemcitabine	chemical drug		-0.504	9.37e-05	AQP3,BTG2,CCND1,CDKN1A,CPT1A,EGR1,IL32,PKM
MEF2C	transcription regulator		-1.911	9.37e-05	ATF3,CDKN1A,CKB,EGR2,FOSB,JUN,JUNB,JUND,MMP13,NR4A1
lipofermata	chemical reagent			9.43e-05	ATF3,CCN2,CPT1A,PPARG,XBP1
nicotinic acetylcholine receptor	complex			9.43e-05	ID1,JUN,JUNB,TFF1,XBP1
PRKAR2B	kinase		-1.109	9.43e-05	BIRC3,EGR1,NR4A1,NR4A2,PPARG
TFPI2	other		-1.342	9.43e-05	ATF3,BTG2,CCND1,EFNB2,JUNB
TAF6	transcription regulator			9.43e-05	ATF3,CDKN1A,HES1,JUN,SRSF3
colistin	biologic drug		-1	9.63e-05	CCND1,CD9,CRYL1,CST3,FXYD5,JUNB,PTPRZ1,SOX4,TCIM
Mapk	group		0.235	9.63e-05	CCND1,CDKN1A,EGR1,JUN,JUNB,MMP13,MMP7,MUC4,S100A10
CEBPD	transcription regulator		-1.337	9.63e-05	CCND1,CDKN1A,CEBPD,DEPP1,MMP13,PPARG,Saa3,SFTPD,XBP1
ANGPT2	growth factor		0.307	9.89e-05	ABCA1,CDKN1A,CYBA,EGFR,ICAM1,INPP5F,KLF5,MFGE8,MMP1,MMP7,PTGES,RHOB,SCNN1A
hydrocortisone	chemical - endogenous mammalian		0.602	9.93e-05	AQP4,CCN2,CCND1,CCND2,CEBPD,ERRFI1,GNAS,ICAM1,IGFBP7,PPARG,SFRP1
LGALS1	other		-1.38	0.000102	CCND2,CDKN1A,CXCL16,ICAM1,IFNGR2,IL1A,MMP1,MMP13
RBM5	other		0.662	0.000103	ANXA1,BIRC3,BTG2,ICAM1,IFITM3,IL32
GPX1	enzyme			0.000103	CCN2,GLRX,GPX2,ICAM1,PRDX6,TXN
TNC	other		-1.342	0.000103	CDKN1A,DKK1,EGFR,HTRA1,IL1A,MMP1
baicalein	chemical drug		0.391	0.000103	CCND1,ICAM1,JUN,MMP1,MT-CO3,PRDX6
methylselenic acid	chemical reagent			0.000104	ATF3,BIRC3,CCND1,CDKN1A,ID1,ID3,JUN,JUNB,KLF4,PTGES,RHOB,RND3,SAT1,STX7
propylthiouracil	chemical drug		-1.195	0.000108	ALDH1A3,AQP4,BTG2,EMP3,FBLIM1,Gstt3,Ifitm1,ITM2A,JUN,MGST3,NR4A1,NRN1,PROM1
PTK2	kinase		-0.085	0.000109	BIRC3,CCN1,CCND1,CDKN1A,MMP7,P4HA1,PALLD
CDX1	transcription regulator	Inhibited	-2.407	0.000109	CCND1,CCND2,FOXQ1,FXYD3,GKN1,MUC4,TFF2
TLE3	other			0.00011	MT-ND1,MT-ND3,MT-ND4,MT-ND5,NDUFA2,NDUFC1,UQCR10,UQCRB
IFNL1	cytokine		0.863	0.00011	ATF3,DDX60,IFI44,IFI6,IFITM2,IFITM3,ISG20,UBE2L6
NFYA	transcription regulator		-1.134	0.00011	CDKN1A,EGR1,ICAM1,JUN,JUNB,JUND,PKM,RHOB
EML4-ALK	fusion gene/product		-0.707	0.00011	CDKN1A,EGFR,EGR1,ITGB1,JUNB,MMP1,PPARG,RHOB
peptidoglycan	chemical - endogenous non-mammalian	Inhibited	-2.4	0.000111	CSF3,CXCL16,EGR1,ICAM1,IL1A,JUNB,MMP1,MMP13,TMSB10/TMSB4X
kanamycin A	chemical drug		-1	0.000111	CCND1,CD9,CRYL1,CST3,FXYD5,JUNB,PTPRZ1,SOX4,TCIM
LUCAT1	other	Inhibited	-2.169	0.000112	CDKN1A,GLRX,GPX2,IER3,SAT1
HSPB8	kinase		0.277	0.000112	ACSL1,CPT1A,ICAM1,PKM,PPARG
methylnitronitrosoguanidine	chemical toxicant		-0.128	0.000112	BTG2,CCND1,CDKN1A,CEACAM1,EGR1
dichlorovinylcysteine	chemical toxicant		1.325	0.000112	CCND1,EGFR,PKM,PRDX5,SORD
PPRC1	transcription regulator		-0.928	0.000116	ERRFI1,GNG11,IL1A,NFKBIZ,RND3,ZFP36L1
4-methylnitrosoamino-1-(3-pyridinyl)-1-butanone	chemical toxicant		-0.752	0.000116	ANXA1,CDKN1A,EGFR,JUN,JUNB,PTGES
simvastatin	chemical drug		0.835	0.000118	ABCA1,ANXA1,CCN1,CCN2,CCND1,CCND2,CD9,CDKN1A,ICAM1,KLF4,MMP1,RHOB,S100A6
IL1	group		-1.985	0.000118	CDKN1A,CEACAM1,CEBPD,CPT1A,CSF3,EGFR,EGR1,ICAM1,JUN,KITLG,KLF6,MMP1,MMP13,MMP7,PPARG,Saa3,WNT5A
FADD	other		0	0.00012	BIRC3,CCND2,CDKN1A,EGR1,ICAM1,JUN,JUNB,KLF6
MBD2	transcription regulator		0	0.000121	BIRC3,CDKN1A,GSTP1,NUPR1,PLAAT3,PROM1,TFF2
2500002B13Rik	other	Inhibited	-2	0.000123	MT-ATP6,MT-CO3,MT-CYB,MT-ND4
PMP22	other			0.000123	ABCA1,EMP3,JUN,SOX2
DIRAS3	enzyme		0	0.000123	CCND1,FOSB,MT1B,MT1G
RHOB	enzyme		1	0.000123	CDKN1A,EGFR,ICAM1,RHOB
L-685,458	chemical - protease inhibitor		0.159	0.000123	EFNB2,EGFR,HES1,ID1
di-2-pyridylketone 4-cyclohexyl-4-methyl-3-thiosemicarbazone	chemical drug		-1.982	0.000123	CCND1,EGFR,ERRFI1,JUN
spermidine	chemical - endogenous mammalian			0.000123	CDKN1A,KRT15,SAT1,XBP1
EGR2	transcription regulator		1.941	0.000123	CAST,CDH6,CDKN1A,EGR1,EGR2,GATA3,HOMER1,ID3,IL1A,JUN,KITLG
NR1I2	ligand-dependent nuclear receptor		1.234	0.000124	ABCA1,ALDH1A1,CDKN1A,CES1,CPT1A,EGR1,GSTP1,IL32,JUN,PAPSS2,POR,PPARG
L-glutamic acid	chemical - endogenous mammalian		-0.66	0.000127	B2M,CCND1,CDKN1A,EGR1,FOSB,HOMER1,JUN,JUNB,MAL,MT-ND3
methapyrilene	chemical drug		-1.265	0.000127	ACTG1,ANXA5,ATF3,BTG2,CCND1,CES1,CPT1A,CST3,IFRD1,ITGB1
GNA15	enzyme			0.000127	BMP3,CAV2,CEBPD,FXYD5,HES1,PDLIM1,SELENBP1,SORBS2,ZFP36L1
CITED2	transcription regulator		1.566	0.000129	B2M,CLIC5,GNG11,HOPX,ICAM1,IFI44,IFRD1,IL1A,KLF6,MMP1,MMP13,PLAC8,SAT1
TFRC	transporter		1.913	0.00013	ANKRD22,ATF3,CDKN1A,HERPUD1,JUN,PPARG,TGFB2,XBP1
corticosterone	chemical - endogenous mammalian		-0.788	0.00013	ANXA1,CCN2,CCND1,CDKN1A,CPT1A,CYBA,ITGB1,JUN,PPARG,SFRP1,XBP1
AGTR1	G-protein coupled receptor		1	0.000132	CCND1,CYBA,EGFR,GSTP1,JUN,SCNN1A
isoprenaline	chemical drug		-0.928	0.000132	CCN2,KLF5,MGAT4A,NR4A1,NR4A2,SNX10
ROCK1	kinase		-0.581	0.000133	CCN2,CCND1,CCND2,ICAM1,TGFB2
FABP4	transporter		-1	0.000133	ABCA1,FABP5,IL1A,PPARG,PYCARD
ferulic acid	chemical - endogenous non-mammalian		0.577	0.000133	CDKN1A,CSF3,MMP1,MMP13,TFF1
PARP1	enzyme		-0.729	0.000135	ABCA1,CCND1,CDKN1A,EGFR,HES1,ICAM1,JUN,MMP1,NFAT5,TMOD3
ERBB4	kinase	Activated	2.18	0.00014	BTG2,CCND1,CDKN1A,EFNB2,EGFR,EGR1,JUN,SFRP1
BMP2	growth factor		0.918	0.000141	CCND1,CDKN1A,DKK1,FOSB,ID1,ID3,JUN,JUNB,KLF4,MMP13,NFAT5,PPARG,SOX2
T-5224	chemical reagent		-0.333	0.000145	ACSL1,ARID5B,EGR1,IRS2,JUN,PDLIM1,PTGES,RUNX1,TRIB1
EHMT1	transcription regulator	Inhibited	-2.121	0.000145	ACSL1,CDKN1A,CEBPD,MUC1,PLPP1,POR,SAT1,SCNN1A,SELENBP1
NFATC3	transcription regulator		-1.664	0.000146	ATF3,EGR2,FOSB,JUN,NR4A1,PPARG,SFTPD
herbimycin	chemical drug		1.692	0.000148	CCN2,CCND1,ICAM1,JUNB,MMP1,MMP13
ID3	transcription regulator		-1.424	0.00015	BTG2,CCND2,CDKN1A,EGR2,ICAM1,ID3,IFNGR2,KLF6,NFAT5,NR4A1,SDC1,SOX4
alitretinoin	chemical drug		0.312	0.000152	ABCA1,ANXA5,BMP3,CCND1,CDKN1A,KLF5,LTF,MMP1,MUC1,PPARG,TGFB2
TAFAZZIN	enzyme		0.953	0.000153	ANXA1,ANXA5,CAV2,CCN1,CCN2,CCND1,CDH6,COX7A1,EGR2,KLF6,P4HA1,PKM,PRSS23,PSME1,SORBS2
FOXO4	transcription regulator	Inhibited	-2.1	0.000155	CCN2,CCND1,CCND2,CDKN1A,FABP5,GABARAPL1,IER3,IGFBP7,IL10RB
STS	enzyme		1	0.000156	CEBPD,LTF,PPARG,TFF1,XBP1
Tnf (family)	group		-0.317	0.000158	ATF3,BIRC3,CAVIN3,CCND1,DKK1,ICAM1,IL1A,JUN,LAD1,MMP13,PPARG,Saa3
AGR2	other			0.000158	EGFR,EGR1,MUC1
HMGCR	enzyme			0.000158	CCN1,CCN2,PRNP
BANCR	other			0.000158	CCND1,CDKN1A,MMP1
SHCBP1	other			0.000158	CCND1,PROM1,SOX2
YWHAB	other			0.000158	BCAM,CCND1,SCNN1A
doxifluridine	chemical drug		1.279	0.000158	AQP3,CDKN1A,RPL3,TP53INP1
Integrin	complex		-1.165	0.000158	CCND1,JUN,MMP1,TGFB2
PXDN	enzyme		1	0.000158	CDKN1A,IRS2,JUN,KLF6
STK3	kinase		0	0.000158	CCN2,CCND1,SFTPD,SOX4
AP20187	chemical reagent			0.000158	ANXA1,CSF3,EGR1,MFGE8
leupeptin	chemical - protease inhibitor	Activated	2	0.000158	ABCA1,CD9,ITGB1,SDC1
ethidium	chemical drug			0.000158	CCN1,CCN2,CCND1,MMP1
DLX1	transcription regulator		-0.378	0.00016	ALDH1A1,CDH6,HTRA1,SDC1,SOX2,WNT5A,ZFP36L1
CDX2	transcription regulator		-1.337	0.00016	CD9,CDKN1A,FOXQ1,FXYD3,GKN1,JUN,KLF4,KLF5,MUC4,SOX2,TFF2
dextran sulfate	chemical drug		-0.23	0.000162	ADORA2B,CCN2,CCND1,CDKN1A,CSF3,EFNB2,ICAM1,ID3,IFITM3,LY96,MMP13,Saa3,SDC1,TFF2,TGFB2,WNT5A
ILF3	transcription regulator		0	0.000164	ACTG1,ANXA5,ATF3,CAPG,CD9,EGFR,FABP5,PPARG
phorbol esters	chemical - other		-0.351	0.000164	ANXA1,B2M,EGR1,JUN,JUNB,MMP1,PSCA,TXN
PAF1	other		0	0.000166	BIRC3,IFI44,IFITM3,ISG20,KLF4,NFKBIZ
bortezomib	chemical drug		-0.897	0.000169	ATF3,BIRC3,CCND1,CCND2,CDKN1A,CEBPD,DKK1,FCMR,ICAM1,IL10RB,PSMB5,SDC1,TFF1,XBP1
HDAC4	transcription regulator		0.744	0.00017	ATF3,CCND1,CDKN1A,EGR2,HOMER1,IFITM3,JUN,MMP13,NR4A1,NR4A2
ionomycin	chemical reagent		-1.121	0.000173	CCND2,CSF3,EGR1,FOSB,GATA3,ICAM1,ITM2A,NFAT5,NR4A1,NR4A2,PKM,PPARG
bromobenzene	chemical toxicant			0.000175	CDKN1A,GSTP1,HSPB1,JUN,JUND,POR,YWHAQ
diphtheria toxin	chemical - endogenous non-mammalian			0.000177	ABCA1,ANO6,CAST,EGFR,HTRA1,IL1A,PLAC8,RPL3,S100A10
SMAD2	transcription regulator		-0.337	0.000177	BGN,CCN2,CDKN1A,CES1,HES1,ITGB1,MMP13,MUC4,SOX2
MMP9	peptidase		0.922	0.000177	CCND1,CDKN1A,EGFR,ICAM1,IL1A,ITGB1,MMP13,PBX1,SDC1
imiquimod	chemical drug		-0.975	0.000183	AQP4,BTG2,CSF3,CXCL17,ICAM1,IFITM3,IL1A,ISG20,JUNB,LDHB,RTN4,UBC,XBP1
SCH 58261	chemical reagent		0.651	0.000183	EGR1,EGR2,IFITM3,JUNB,NR4A1
PRKG1	kinase		0.849	0.000183	CCN2,CCND1,CDKN1A,ID1,PPARG
SMAD5	transcription regulator			0.000183	CCN2,ICAM1,ID1,ID3,RUNX1
linsidomine	chemical drug		-0.789	0.000183	EGR1,MMP1,MMP13,NR4A1,PPARG
LMNA	other			0.000183	ARRDC4,CCN2,ECRG4,ID3,IFI44,ISG20,JUN,JUND,KLF5,MAFF,PPARG,RESF1,SKAP2,SLC22A23
POU5F1	transcription regulator		-0.239	0.000186	BIRC3,CCND1,CDKN1A,CLDN7,CRABP2,CST6,CTSA,GATA3,HOPX,ID3,KLF4,PAX6,PROM1,PYCARD,SOX2,TGFB2,WLS,WNT5A
Hedgehog	group			0.000187	CCND1,CCND2,HES1,KLF4,SOX2,TFF1
PTP4A1	phosphatase		0.437	0.000189	ACTN1,ANXA5,GSTP1,HNRNPA3,IGFBP7,PKM,PRDX1,PRDX2,SRSF3
BTK	kinase		0.52	0.000189	CCND2,CDKN1A,CTSA,FABP5,IFNGR2,IL1A,ISG20,JUN,MX2
BMP10	growth factor		-0.652	0.00019	ALDH1A3,EGR2,ICAM1,ID1,ID3,IGFBP7,NR4A1,NR4A2
IL22	cytokine		-0.552	0.00019	CCND1,CLCA1,CYBA,HSPB1,IL1A,MMP1,MUC1,MUC4,PRDX5,TFF2
miR-21-5p (and other miRNAs w/seed AGCUUAU)	mature microRNA		-0.409	0.000192	BTG2,CDKN1A,FAM3C,IL32,LRRFIP1,MARCKS,TGFB2
IRF7	transcription regulator		0.911	0.000196	IFI44,IFI6,IFITM2,IFITM3,IL1A,ISG20,MX2,PLAC8,PSME1,PSME2,UBE2L6
15(S)-HETE	chemical - endogenous mammalian		-1.726	0.000201	EGR1,FOSB,JUN,PPARG
mannitol	chemical - endogenous mammalian		-1.956	0.000201	AQP4,CCN2,ICAM1,JUN
alpha-amanitin	chemical toxicant		0	0.000201	CCND1,CDKN1A,NR4A1,Saa3
LYL1	transcription regulator			0.000201	BTG2,EGR1,ID1,ID3
ARHGDIG	other		0	0.000201	ANXA1,MARCKS,PADI1,PALLD
miR-100-5p (and other miRNAs w/seed ACCCGUA)	mature microRNA		0.192	0.000201	CCND1,EGR2,ID1,MMP13
AKR1B1	enzyme		-0.106	0.000201	CCND1,CDKN1A,CPT1A,PPARG
indirubin	chemical drug		-1	0.000201	BIRC3,CCN1,CCND1,JUN
NPC1	transporter		-1.491	0.000201	ABCA1,B2M,CAV2,CCND1,CTSA,EGR1,FABP5,KLF4,PRDX1,XBP1
VHL	transcription regulator			0.000201	ALDH1A1,CCN2,CCND1,CDKN1A,EGFR,HYAL1,IER3,IFITM3,RUNX1,ZFP36L1
ATF4	transcription regulator		-0.945	0.000207	ABCA1,ATF3,CAST,CDKN1A,CPT1A,HERPUD1,IGFBP7,JUN,KLF4,NUPR1,PPARG,TGFB2
TRPS1	transcription regulator		1.411	0.000208	ACSL1,DKK1,MMP13,RUNX1,SOX2,TGFB2
RABGEF1	enzyme	Inhibited	-2.449	0.000208	MT-ATP6,mt-Atp8,MT-ND3,MT-ND4,MT-ND4L,MT-ND5
EFNA5	kinase		-0.254	0.000208	CCN2,CRABP2,EGFR,FABP5,KRT13,KRT7
IL11RA	transmembrane receptor			0.000208	CLCA1,ICAM1,JUNB,KLF5,MMP7,SOX2
GDNF	growth factor		-1.257	0.000209	CCND1,EGR1,EGR2,FOSB,MMP13,NRN1,PAX6
gemfibrozil	chemical drug		1.535	0.000209	CCND1,CPT1A,ECI1,NAP1L1,POR,PPARG,RTN4
NFIC	transcription regulator			0.000212	CCND1,CDKN1A,HTRA1,IL32,WNT5A
TGFBR1	kinase		-0.266	0.000214	BGN,CCN2,CCND1,CDKN1A,EGR2,KLF4,MMP13,PPIA,RUNX1
paraquat	chemical toxicant		0.451	0.000214	CCN2,CEBPD,GSTP1,KLF6,MMP1,NFAT5,NR4A1,SFTPD,TXN
metronidazole	chemical drug		-1	0.000228	CCND1,CD9,CRYL1,CST3,FXYD5,JUNB,PTPRZ1,SOX4,TCIM
berberine	chemical drug		-0.437	0.000228	BIRC3,CCND1,CDKN1A,CPT1A,ICAM1,ID1,MMP1,PPARG,SAT1
SHC1	other		1.118	0.000228	CDKN1A,DKK1,EGR1,GSTP1,ICAM1,KRT7,TXN
SRC (family)	group		-1.131	0.000232	EGR1,ICAM1,ID1,MUC4,PROM1,SOX2
RAC2	enzyme			0.000232	ANXA1,EFNB2,EGR2,NR4A1,PKM,S100A6
SERPINE1	other		-1.441	0.000236	CCN2,CDKN1A,CES1,CSF3,CXCL16,EGR1,IER3,JUNB
mir-223	microRNA		-0.368	0.000237	ABCA1,CCND1,EGR2,ICAM1,IL1A,LY96,MMP13,MUC13,MYO1D,S100A6
oleic acid	chemical - endogenous mammalian		-0.326	0.000237	ABCA1,ACSL1,AQP3,ATF3,EGR1,FABP5,ICAM1,NR4A1,PPARG,XBP1
E2F3	transcription regulator	Activated	2.36	0.000239	CAV2,CCND1,CD9,CDKN1A,ID3,MT1B,MT1F,MT1G,MT1H,MT1X,WFDC2
glucocorticoid	chemical drug		0.027	0.000245	ANXA1,CCN2,CDKN1A,CEBPD,CSF3,EGFR,GABRP,ICAM1,IL1A,MMP13,NR4A2,PPARG,PRNP,SCNN1A,TGFB2
RC3H1	enzyme		-0.816	0.000248	HSPB1,IFI44,IFI6,IFITM3,IL1A,SDC1,WNT5A
ANO1	ion channel			0.000249	CYBA,EGFR,SOX2
evofosfamide	chemical drug			0.000249	CCND1,CCND2,CDKN1A
FANCA	other			0.000249	CDKN1A,EGR1,HES1
NEU3	enzyme			0.000249	EGR1,MMP1,MMP7
SMARCD1	transcription regulator			0.000249	BTG2,CDKN1A,MMP1
CHS-828	chemical drug			0.000249	ALDH1A1,PROM1,SOX2
Histone h4	group			0.00025	CCND1,CDKN1A,DKK1,GSTP1,HES1,ICAM1,IL1A,PPARG,SFRP1,TFF1
Ctbp	group			0.000251	AP1S1,DKK1,GATA3,PERP
RHOJ	enzyme			0.000251	ACTG1,ANXA1,RND3,SEC62
SEL1L	other		1.154	0.000251	HERPUD1,PAX6,SOX2,XBP1
IL4R	transmembrane receptor			0.000253	ACSL1,CLCA1,EGR2,FXYD3,GATA3,HOMER1,PPARG,SOX2
Bay 11-7082	chemical - kinase inhibitor		-0.024	0.000253	ABCA1,CAVIN3,CCND1,ICAM1,MMP13,MMP7,NFKBIZ,PYCARD
KAT2A	enzyme		-0.456	0.000257	CCND1,CCND2,FABP5,GABARAPL1,JUN,JUNB,PDLIM1,PROM1,TFF1
IPMK	kinase		-0.61	0.000258	CCN1,FOSB,ITGB1,JUN,JUNB,PDLIM5
26s Proteasome	complex		-0.776	0.000264	BIRC3,CDKN1A,CTSA,EGFR,HSBP1,ICAM1,JUNB,PRNP,PSMB5,SOX2
EIF2AK3	kinase	Inhibited	-2.018	0.000264	ATF3,BIRC3,BTG2,CCND1,EGR1,HERPUD1,JUN,KLF4,NUPR1,XBP1
GFI1	transcription regulator		0	0.000264	CCND2,CDKN1A,EGR2,GATA3,ICAM1,IL1A,JUN,MAFF,MMP7,TFF3
lovastatin	chemical drug		0.457	0.000264	ABCA1,ATF3,CCN2,CCND1,CDKN1A,GATA3,IL1A,KLF4,MAL,RHOB
miR-291a-3p (and other miRNAs w/seed AAGUGCU)	mature microRNA		-1.422	0.000272	CCND1,CCND2,CD46,CDKN1A,DKK1,HERPUD1,NR4A2,TMEM14A
YY1	transcription regulator		0.87	0.000281	ABCE1,BTG2,CAPG,CDKN1A,EGFR,EGR1,ID3,KLF4,MMP13,NFKBIZ,PERP,PTBP3,RND3,TGFB2,TP53INP1
CDK5	kinase		-1.498	0.000283	CDKN1A,JUN,NFAT5,PSMB5,XBP1
green tea polyphenol	chemical drug		0.371	0.000283	ANXA1,CDKN1A,ICAM1,JUN,PPARG
methylnitrosourea	chemical toxicant			0.000283	EGR1,GSTP1,ID1,JUN,PSME1
Npm	group			0.000283	CDKN1A,RPL3
7beta-hydroxycholesterol	chemical - endogenous mammalian			0.000283	NR4A1,NR4A2
SRI-011381	chemical reagent			0.000283	PROM1,SOX2
GSDME	transporter			0.000283	MUC1,MUC13
BATF2	transcription regulator			0.000283	CCN1,JUN
ACER3	enzyme			0.000283	ACER2,CDKN1A
(S)-flurbiprofen	chemical drug			0.000283	CCND1,JUNB
REL	transcription regulator		-0.427	0.000285	B2M,CCND1,CCND2,CDKN1A,CMPK1,EGR2,ICAM1,IER3,IL32,JUN,NR4A1,PLAAT3,PYCARD
TSC22D3	transcription regulator		0.647	0.000287	ANXA1,CCND1,CDKN1A,EGR2,ICAM1,PPARG
PLK1	kinase			0.000287	CDKN1A,EGFR,IER3,PYCARD,SFN,TGFB2
S100A8	other		0	0.000289	ALDH1A1,ATF3,CCND1,FBLIM1,ICAM1,IL1A,MMP1,MMP13,MMP7,PTGES,Saa3
[truncated: 2,568 more rows]

## Sheet: Table S9C
Table S9C. Relative expression of AKT signaling associated genes at D9. The Z score enrichment values for AKT signaling genes in WT and CF PDE cells at D9 differentiation is shown
[truncated: 43 more rows]

[truncated: 3 more sheets: Table S9D, Table S9E, Table S9F]
