# Supplementary material for: CFTR represses a PDX1 axis to govern pancreatic ductal cell fate
Source: iScience. 2024 Nov 15;27(12):111393. doi: 10.1016/j.isci.2024.111393 (PMC11647141; doi:10.1016/j.isci.2024.111393)
Supplement: Table S10. Bulk RNA-seq of pancreatic ductal cells derived from WT and CF PDE, related to Figure 2 [file mmc11.xlsx]

## Sheet: Sheet1
Table S10. Bulk RNA-seq of WT and CF primary PDCs. Bulk transcriptomes of WT (N=3)and CF (N=3) PDCs were sequenced. Only 7 genes were diferentially expressed as determined by 1-way annova using PyMiner. Columns A and B show the Ensemble id and the gene symbol of the listed genes. Columns C and D show the uncorrected p-value and BH corrected p-value
Gene ID	Gene symbol	Uncorrected p-value	BH corrected p-value
ENSMPUG00000004877	#N/A	9.47859e-33	1.66615e-28
ENSMPUG00000011423	PYCARD	2.28273e-08	0.000200629
ENSMPUG00000014634	MKRN3	9.69093e-07	0.00567824
ENSMPUG00000024870	#N/A	6.65922e-06	0.0281055
ENSMPUG00000026875	#N/A	7.9945e-06	0.0281055
ENSMPUG00000005179	#N/A	1.96993e-05	0.0494679
ENSMPUG00000024412	#N/A	1.84211e-05	0.0494679
ENSMPUG00000011002	PHYHIPL	2.36944e-05	0.0520625
ENSMPUG00000015737	C1orf100	2.92076e-05	0.0570456
ENSMPUG00000014067	#N/A	4.07356e-05	0.0716051
ENSMPUG00000001924	HLA-DOB	8.76088e-05	0.139999
ENSMPUG00000006761	GPR37	0.000140306	0.189715
ENSMPUG00000018440	CHRM4	0.000135512	0.189715
ENSMPUG00000003269	PDHA1	0.000192202	0.234643
ENSMPUG00000029635	#N/A	0.00020023	0.234643
ENSMPUG00000011265	TMEM131	0.000294871	0.323953
ENSMPUG00000004747	RC3H1	0.000353472	0.326748
ENSMPUG00000005147	PDX1	0.000444348	0.326748
ENSMPUG00000006592	#N/A	0.000446124	0.326748
ENSMPUG00000009040	ZBTB21	0.000433212	0.326748
ENSMPUG00000010195	CEP72	0.000436849	0.326748
ENSMPUG00000012257	TFPI	0.000330712	0.326748
ENSMPUG00000025365	#N/A	0.000392497	0.326748
ENSMPUG00000027288	#N/A	0.000349697	0.326748
ENSMPUG00000006444	TRIM14	0.000511021	0.358083
ENSMPUG00000008161	KCNK13	0.00057955	0.358083
ENSMPUG00000009315	AP2A2	0.000590762	0.358083
ENSMPUG00000011972	PM20D1	0.000572468	0.358083
ENSMPUG00000014053	HOXD9	0.000572695	0.358083
ENSMPUG00000014638	SNRPN	0.000628394	0.368197
ENSMPUG00000011594	OVOL1	0.000699748	0.393963
ENSMPUG00000016232	PPARA	0.000717193	0.393963
ENSMPUG00000002808	TXLNG	0.000850102	0.426847
ENSMPUG00000005056	VRK2	0.000863302	0.426847
ENSMPUG00000010321	DACH1	0.000893318	0.426847
ENSMPUG00000015147	RRM2B	0.000898473	0.426847
ENSMPUG00000016947	LLPH	0.000810778	0.426847
ENSMPUG00000011355	ARMC5	0.000950873	0.439854
ENSMPUG00000007611	SLC38A9	0.00100859	0.443277
ENSMPUG00000015509	BNC1	0.00100871	0.443277
ENSMPUG00000017596	SLC2A10	0.00114764	0.492031
ENSMPUG00000006651	THBS2	0.00117927	0.493552
ENSMPUG00000005276	#N/A	0.0016597	0.516703
ENSMPUG00000005800	#N/A	0.0015852	0.516703
ENSMPUG00000006471	ZNF248	0.00176338	0.516703
ENSMPUG00000006841	CHURC1-FNTB	0.00170481	0.516703
ENSMPUG00000006875	ANGPTL6	0.0014436	0.516703
ENSMPUG00000008344	PCDHB1	0.00173129	0.516703
ENSMPUG00000009225	REEP1	0.0013507	0.516703
ENSMPUG00000009229	VSTM4	0.00176369	0.516703
ENSMPUG00000010249	ZSCAN29	0.00135382	0.516703
ENSMPUG00000012225	#N/A	0.00141382	0.516703
ENSMPUG00000012281	CBX2	0.00156722	0.516703
ENSMPUG00000012426	GBGT1	0.00148257	0.516703
ENSMPUG00000013326	MARK2	0.00135775	0.516703
ENSMPUG00000013427	ST6GALNAC1	0.00132361	0.516703
ENSMPUG00000013832	0	0.0013927	0.516703
ENSMPUG00000014843	CCL7	0.0016415	0.516703
ENSMPUG00000015058	FBXO47	0.00164676	0.516703
ENSMPUG00000017528	TBK1	0.00151528	0.516703
ENSMPUG00000018018	PHF11	0.00183092	0.527604
ENSMPUG00000008185	CBR3	0.00186176	0.527839
ENSMPUG00000016580	ANKZF1	0.00190199	0.530685
ENSMPUG00000006054	#N/A	0.00211845	0.539683
ENSMPUG00000006583	PARK7	0.0020104	0.539683
ENSMPUG00000008286	#N/A	0.00201522	0.539683
ENSMPUG00000013144	SF3A1	0.0020468	0.539683
ENSMPUG00000027881	#N/A	0.00211777	0.539683
ENSMPUG00000030743	#N/A	0.00209039	0.539683
ENSMPUG00000017732	LRFN1	0.00219492	0.543414
ENSMPUG00000019292	H1-0	0.00218644	0.543414
ENSMPUG00000018137	CDK13	0.00231354	0.564826
ENSMPUG00000017443	#N/A	0.00234674	0.565083
ENSMPUG00000008324	SRP14	0.00238555	0.566665
ENSMPUG00000000125	TRAF3IP1	0.00389959	0.595431
ENSMPUG00000000267	CLN6	0.00359013	0.595431
ENSMPUG00000000700	ZNF354C	0.00271264	0.595431
ENSMPUG00000000761	TRIM36	0.00346063	0.595431
ENSMPUG00000000928	0	0.00312396	0.595431
ENSMPUG00000001006	SETBP1	0.0036736	0.595431
ENSMPUG00000003739	XXYLT1	0.00383022	0.595431
ENSMPUG00000004563	ACBD3	0.00403209	0.595431
ENSMPUG00000004783	CSTA	0.00409139	0.595431
ENSMPUG00000005280	NHSL2	0.00257161	0.595431
ENSMPUG00000005303	CIAO2B	0.0032763	0.595431
ENSMPUG00000005410	SNAP91	0.00384499	0.595431
ENSMPUG00000005552	AMBRA1	0.0031938	0.595431
ENSMPUG00000006208	B3GAT2	0.00327307	0.595431
ENSMPUG00000006768	FRAS1	0.00302319	0.595431
ENSMPUG00000007719	SPINK5	0.00341912	0.595431
ENSMPUG00000007893	SLCO4A1	0.00317193	0.595431
ENSMPUG00000008327	PCDHGA6	0.00346816	0.595431
ENSMPUG00000009615	MPP2	0.00403744	0.595431
ENSMPUG00000009628	CD300LG	0.0038124	0.595431
ENSMPUG00000009778	ATG16L2	0.0034654	0.595431
ENSMPUG00000010506	SOX17	0.00416646	0.595431
ENSMPUG00000010603	ACADVL	0.00410047	0.595431
ENSMPUG00000011147	SLC25A4	0.00311365	0.595431
ENSMPUG00000011330	SLC49A3	0.0039663	0.595431
ENSMPUG00000011376	DUSP4	0.00323127	0.595431
ENSMPUG00000011616	BAHCC1	0.00314822	0.595431
ENSMPUG00000011812	ABCC4	0.00300411	0.595431
ENSMPUG00000012277	#N/A	0.00353355	0.595431
ENSMPUG00000012419	#N/A	0.00415224	0.595431
ENSMPUG00000012926	KDM6A	0.00271628	0.595431
ENSMPUG00000014070	HOXD4	0.00341912	0.595431
ENSMPUG00000014591	DNAJC22	0.00363851	0.595431
ENSMPUG00000014692	ATF7IP2	0.00406039	0.595431
ENSMPUG00000014979	CCL23	0.00394764	0.595431
ENSMPUG00000015036	CREBBP	0.00308184	0.595431
ENSMPUG00000015372	MRPS23	0.00312517	0.595431
ENSMPUG00000016317	SPEN	0.00303792	0.595431
ENSMPUG00000016488	#N/A	0.00413794	0.595431
ENSMPUG00000017354	PCDH10	0.00377885	0.595431
ENSMPUG00000017495	MYRFL	0.00291516	0.595431
ENSMPUG00000017747	0	0.00327937	0.595431
ENSMPUG00000018029	KDM5A	0.00394728	0.595431
ENSMPUG00000018111	C4orf45	0.00335982	0.595431
ENSMPUG00000019590	A4GALT	0.00287878	0.595431
ENSMPUG00000026877	#N/A	0.00277887	0.595431
ENSMPUG00000029471	#N/A	0.00376885	0.595431
ENSMPUG00000030478	#N/A	0.00302337	0.595431
ENSMPUG00000032057	#N/A	0.0040596	0.595431
ENSMPUG00000002078	TRMT13	0.00432187	0.59609
ENSMPUG00000002567	TAB3	0.0042796	0.59609
ENSMPUG00000005773	KAT6A	0.00467009	0.59609
ENSMPUG00000008849	SLC8A1	0.00457288	0.59609
ENSMPUG00000010025	GLG1	0.00445119	0.59609
ENSMPUG00000011646	SIPA1	0.00471365	0.59609
ENSMPUG00000012840	AMPD3	0.00462631	0.59609
ENSMPUG00000013795	UNC13D	0.0045336	0.59609
ENSMPUG00000016352	PRDM2	0.00470021	0.59609
ENSMPUG00000016422	MAD2L2	0.00460117	0.59609
ENSMPUG00000016717	#N/A	0.00423968	0.59609
ENSMPUG00000017356	C4orf33	0.00439178	0.59609
ENSMPUG00000017594	ZMYND8	0.00436355	0.59609
ENSMPUG00000017728	PAF1	0.00451844	0.59609
ENSMPUG00000018064	SASH1	0.00439271	0.59609
ENSMPUG00000018188	MYO1G	0.00470257	0.59609
ENSMPUG00000002331	HDAC10	0.00479292	0.597672
ENSMPUG00000006727	#N/A	0.004946	0.597672
ENSMPUG00000008810	NMT1	0.00501401	0.597672
ENSMPUG00000011485	FMR1	0.005022	0.597672
ENSMPUG00000012238	PRDM4	0.00483838	0.597672
ENSMPUG00000015308	PDPK1	0.00503217	0.597672
ENSMPUG00000015675	ARID1A	0.00501763	0.597672
ENSMPUG00000016130	NDUFC1	0.00490265	0.597672
ENSMPUG00000017274	#N/A	0.00502112	0.597672
ENSMPUG00000009274	GPATCH8	0.00511616	0.601837
ENSMPUG00000010074	ASTE1	0.00520419	0.601837
ENSMPUG00000012119	RTCA	0.00519061	0.601837
ENSMPUG00000013567	SERGEF	0.00517351	0.601837
ENSMPUG00000008831	CXXC1	0.00533944	0.613443
ENSMPUG00000013707	HNRNPUL2-BSCL2	0.00538728	0.61492
ENSMPUG00000000759	ICE2	0.00560751	0.622088
ENSMPUG00000005065	ZC3H4	0.00564037	0.622088
ENSMPUG00000006645	TIRAP	0.00566242	0.622088
ENSMPUG00000015068	DHRS11	0.00564395	0.622088
ENSMPUG00000018749	LRRN3	0.00559892	0.622088
ENSMPUG00000019978	DIRAS1	0.00554708	0.622088
ENSMPUG00000007376	GALNT16	0.00580553	0.629936
ENSMPUG00000018395	#N/A	0.00577974	0.629936
ENSMPUG00000007317	TMEM245	0.0058741	0.633466
ENSMPUG00000002739	ZRSR2	0.00594514	0.634282
ENSMPUG00000006286	BCAM	0.00595384	0.634282
ENSMPUG00000001495	0	0.00639766	0.635648
ENSMPUG00000003520	GFRA1	0.00617733	0.635648
ENSMPUG00000003692	KDM2A	0.0063894	0.635648
ENSMPUG00000006219	CLEC12A	0.00626957	0.635648
ENSMPUG00000006282	ETV2	0.00637731	0.635648
ENSMPUG00000006718	ZNF428	0.00604798	0.635648
ENSMPUG00000007118	FAM187B	0.00643676	0.635648
ENSMPUG00000010788	#N/A	0.00631151	0.635648
ENSMPUG00000010831	ECRG4	0.00621062	0.635648
ENSMPUG00000011384	#N/A	0.00642985	0.635648
ENSMPUG00000011676	EHF	0.00641417	0.635648
ENSMPUG00000016367	ITIH5	0.00622255	0.635648
ENSMPUG00000017658	#N/A	0.00603888	0.635648
ENSMPUG00000005551	F2RL1	0.00651269	0.636
ENSMPUG00000005808	SYNE4	0.00651269	0.636
ENSMPUG00000000818	TLK1	0.00660692	0.636123
ENSMPUG00000004866	MFSD14B	0.00678804	0.636123
ENSMPUG00000005516	GREB1L	0.006607	0.636123
ENSMPUG00000005944	0	0.00680345	0.636123
ENSMPUG00000013697	OSR1	0.00664859	0.636123
ENSMPUG00000015152	NCALD	0.00671355	0.636123
ENSMPUG00000015698	MOSPD3	0.0067739	0.636123
ENSMPUG00000018425	#N/A	0.00669727	0.636123
ENSMPUG00000001514	DLX5	0.00693804	0.645274
ENSMPUG00000007111	LSR	0.00700431	0.648009
ENSMPUG00000014978	#N/A	0.00706322	0.650038
ENSMPUG00000009711	SLC20A1	0.00715565	0.650212
ENSMPUG00000010472	SOS 1	0.00717608	0.650212
ENSMPUG00000011732	SMG7	0.00717397	0.650212
ENSMPUG00000031351	#N/A	0.00721971	0.65081
ENSMPUG00000001177	#N/A	0.00731349	0.655901
ENSMPUG00000011374	ITGAD	0.00743147	0.659681
ENSMPUG00000011748	ACY1	0.00746823	0.659681
ENSMPUG00000015942	EPHB2	0.00739718	0.659681
ENSMPUG00000015967	ELAVL2	0.00757576	0.665834
ENSMPUG00000000266	FEM1B	0.00789423	0.670433
ENSMPUG00000002620	ACVR2B	0.00767367	0.670433
ENSMPUG00000003994	DMTN	0.00787358	0.670433
ENSMPUG00000009980	VCPIP1	0.00789507	0.670433
ENSMPUG00000012678	ABL1	0.00788583	0.670433
ENSMPUG00000019384	ZNF526	0.00782886	0.670433
ENSMPUG00000027905	#N/A	0.00772727	0.670433
ENSMPUG00000001690	#N/A	0.00799126	0.675338
ENSMPUG00000008651	GSE1	0.00803062	0.675418
ENSMPUG00000004038	CCDC171	0.00816486	0.683438
ENSMPUG00000011935	MAP3K2	0.00824267	0.686681
ENSMPUG00000003806	NCBP2	0.00830145	0.688316
ENSMPUG00000000984	OPTN	0.00843705	0.695749
ENSMPUG00000009861	GRTP1	0.00854942	0.695749
ENSMPUG00000015161	#N/A	0.00853197	0.695749
ENSMPUG00000015246	OSR2	0.00848182	0.695749
ENSMPUG00000003034	N4BP1	0.00883867	0.713179
ENSMPUG00000012175	UBE2E1	0.00887715	0.713179
ENSMPUG00000014584	#N/A	0.00888532	0.713179
ENSMPUG00000003463	UNG	0.00911915	0.718597
ENSMPUG00000006699	SSBP3	0.00912474	0.718597
ENSMPUG00000008757	PTDSS1	0.00916174	0.718597
ENSMPUG00000009011	DUSP2	0.00912294	0.718597
ENSMPUG00000016427	EP300	0.00921234	0.718597
ENSMPUG00000017273	SLC16A12	0.00920775	0.718597
ENSMPUG00000030903	#N/A	0.00923899	0.718597
ENSMPUG00000007971	PCDH12	0.00945344	0.728022
ENSMPUG00000009322	TIGAR	0.00944714	0.728022
ENSMPUG00000016817	DCP1A	0.00948441	0.728022
ENSMPUG00000000766	FEM1C	0.00955049	0.729907
ENSMPUG00000009156	ZNF2	0.00963196	0.729962
ENSMPUG00000010970	FAR2	0.00963427	0.729962
ENSMPUG00000001673	TMPRSS11D	0.009863	0.734627
ENSMPUG00000013379	TMC7	0.00985821	0.734627
ENSMPUG00000015055	PLXDC1	0.00979014	0.734627
ENSMPUG00000016543	KPNA7	0.00978234	0.734627
ENSMPUG00000000931	0	0.0100344	0.740321
ENSMPUG00000012894	KCNMB1	0.0100552	0.740321
ENSMPUG00000017091	LRRC34	0.0100658	0.740321
ENSMPUG00000006095	ALX4	0.0102687	0.752095
ENSMPUG00000011195	ANKRD37	0.0103115	0.752095
ENSMPUG00000000344	NMI	0.0106007	0.763491
ENSMPUG00000000684	MAML1	0.0109021	0.763491
ENSMPUG00000000963	#N/A	0.0105898	0.763491
ENSMPUG00000001752	PIK3R4	0.0108538	0.763491
ENSMPUG00000006784	OTUD4	0.0108038	0.763491
ENSMPUG00000010129	MIER2	0.0108851	0.763491
ENSMPUG00000014830	PRKG2	0.0108901	0.763491
ENSMPUG00000015797	JAK3	0.0107994	0.763491
ENSMPUG00000017604	CDH22	0.0107416	0.763491
ENSMPUG00000018578	GCNT1	0.0108553	0.763491
ENSMPUG00000000018	#N/A	0.0123608	0.770492
ENSMPUG00000002280	FAM184B	0.0122894	0.770492
ENSMPUG00000002555	#N/A	0.0122909	0.770492
ENSMPUG00000003361	IRX3	0.0117806	0.770492
ENSMPUG00000003456	CLDN1	0.0122889	0.770492
ENSMPUG00000003786	PI4KB	0.0122169	0.770492
ENSMPUG00000004809	0	0.0122104	0.770492
ENSMPUG00000004893	DIS3L2	0.0115725	0.770492
ENSMPUG00000006534	KRI1	0.0110963	0.770492
ENSMPUG00000007254	VPS9D1	0.011548	0.770492
ENSMPUG00000008707	AP5S1	0.0116687	0.770492
ENSMPUG00000010431	BICC1	0.0122809	0.770492
ENSMPUG00000010891	#N/A	0.0120603	0.770492
ENSMPUG00000010937	NARF	0.0122119	0.770492
ENSMPUG00000010950	KLHL42	0.0120604	0.770492
ENSMPUG00000010959	ARL8A	0.0117562	0.770492
ENSMPUG00000011378	CST6	0.0116935	0.770492
ENSMPUG00000011446	CNNM4	0.0117076	0.770492
ENSMPUG00000011993	LMNB1	0.011574	0.770492
ENSMPUG00000012442	NAB1	0.0112423	0.770492
ENSMPUG00000012496	SPACA9	0.0118578	0.770492
ENSMPUG00000014060	HOXD8	0.0123481	0.770492
ENSMPUG00000015409	KAT7	0.0111608	0.770492
ENSMPUG00000016740	FOXJ2	0.0118339	0.770492
ENSMPUG00000016931	PDZD7	0.0114593	0.770492
ENSMPUG00000017695	CHD6	0.0111937	0.770492
ENSMPUG00000018317	STEAP1	0.0122114	0.770492
ENSMPUG00000019144	NRIP1	0.0116967	0.770492
ENSMPUG00000020102	BHLHA15	0.0119655	0.770492
ENSMPUG00000024910	#N/A	0.0118813	0.770492
ENSMPUG00000028337	#N/A	0.0118889	0.770492
ENSMPUG00000011617	AP5B1	0.0124866	0.77558
ENSMPUG00000005407	#N/A	0.0125584	0.777297
ENSMPUG00000000713	GSTK1	0.0132286	0.787637
ENSMPUG00000001955	BRD2	0.0132632	0.787637
ENSMPUG00000002868	EPHB3	0.013036	0.787637
ENSMPUG00000004321	NPFFR1	0.0131665	0.787637
ENSMPUG00000009802	#N/A	0.013132	0.787637
ENSMPUG00000012312	SPSB4	0.013201	0.787637
ENSMPUG00000012563	ALDOA	0.0128227	0.787637
ENSMPUG00000012741	PHF6	0.0128101	0.787637
ENSMPUG00000013817	PLP2	0.0130491	0.787637
ENSMPUG00000016510	ZCCHC2	0.0129866	0.787637
ENSMPUG00000019052	ELFN1	0.0129072	0.787637
ENSMPUG00000031499	#N/A	0.0128945	0.787637
ENSMPUG00000006151	ALKBH3	0.0133586	0.790633
ENSMPUG00000005852	ARAP2	0.0135806	0.798393
ENSMPUG00000013806	UNK	0.0135713	0.798393
ENSMPUG00000000290	USF3	0.0137815	0.79857
ENSMPUG00000001931	0	0.0139016	0.79857
ENSMPUG00000003446	P3H2	0.0138244	0.79857
ENSMPUG00000004425	FZD10	0.013687	0.79857
ENSMPUG00000006131	ZNF740	0.013633	0.79857
ENSMPUG00000009770	COG6	0.0137763	0.79857
ENSMPUG00000012977	SNRK	0.0138865	0.79857
ENSMPUG00000002035	KIF27	0.0140106	0.802211
ENSMPUG00000030290	#N/A	0.0141029	0.80487
ENSMPUG00000000585	BLOC1S5-TXNDC5	0.014923	0.81357
ENSMPUG00000000715	CACHD1	0.0145455	0.81357
ENSMPUG00000000960	WNT3A	0.0143836	0.81357
ENSMPUG00000002556	ANKUB1	0.0147792	0.81357
ENSMPUG00000002949	TECR	0.0147551	0.81357
ENSMPUG00000003321	#N/A	0.0153305	0.81357
ENSMPUG00000007336	CERS4	0.0151557	0.81357
ENSMPUG00000008042	AVEN	0.0145389	0.81357
ENSMPUG00000008622	#N/A	0.0144876	0.81357
ENSMPUG00000009429	PAXIP1	0.0150591	0.81357
ENSMPUG00000009739	FAM168A	0.0146382	0.81357
ENSMPUG00000009807	DCUN1D2	0.014801	0.81357
ENSMPUG00000010559	LYPLA1	0.0150619	0.81357
ENSMPUG00000010695	#N/A	0.0143327	0.81357
ENSMPUG00000011631	GLYCTK	0.0152379	0.81357
ENSMPUG00000015814	ACAN	0.0153562	0.81357
ENSMPUG00000017026	CRTAC1	0.0152011	0.81357
ENSMPUG00000017389	CFAP100	0.0147792	0.81357
ENSMPUG00000017853	#N/A	0.0151478	0.81357
ENSMPUG00000018914	0	0.0150039	0.81357
ENSMPUG00000026914	#N/A	0.0150721	0.81357
ENSMPUG00000028444	#N/A	0.0151876	0.81357
ENSMPUG00000029243	#N/A	0.0147879	0.81357
ENSMPUG00000031102	#N/A	0.0153661	0.81357
ENSMPUG00000009803	WWOX	0.015433	0.814658
ENSMPUG00000000006	#N/A	0.116342	0.817944
ENSMPUG00000000008	NATD1	0.302619	0.817944
ENSMPUG00000000014	MPRIP	0.236506	0.817944
ENSMPUG00000000016	FLCN	0.363966	0.817944
ENSMPUG00000000023	RAI1	0.179271	0.817944
ENSMPUG00000000027	ATPAF2	0.0877859	0.817944
ENSMPUG00000000028	GID4	0.281598	0.817944
ENSMPUG00000000032	ALKBH5	0.138089	0.817944
ENSMPUG00000000035	MIEF2	0.360131	0.817944
ENSMPUG00000000036	TOP3A	0.193893	0.817944
ENSMPUG00000000038	SHMT1	0.29787	0.817944
ENSMPUG00000000041	SLC5A10	0.309643	0.817944
ENSMPUG00000000043	GRAP	0.117897	0.817944
ENSMPUG00000000045	B9D1	0.363437	0.817944
ENSMPUG00000000046	MAPK7	0.351429	0.817944
ENSMPUG00000000047	MFAP4	0.117495	0.817944
ENSMPUG00000000072	COL6A3	0.120948	0.817944
ENSMPUG00000000074	ITM2A	0.208681	0.817944
ENSMPUG00000000075	MLPH	0.353643	0.817944
ENSMPUG00000000079	RAB17	0.136676	0.817944
ENSMPUG00000000085	PGK 1	0.0695919	0.817944
ENSMPUG00000000087	ATRX	0.282418	0.817944
ENSMPUG00000000095	SLC25A24	0.137061	0.817944
ENSMPUG00000000096	#N/A	0.163468	0.817944
ENSMPUG00000000097	POLA1	0.151135	0.817944
ENSMPUG00000000099	RAMP1	0.281805	0.817944
ENSMPUG00000000105	ZFY	0.021896	0.817944
ENSMPUG00000000106	EIF2S3B	0.352123	0.817944
ENSMPUG00000000109	APOO	0.0598155	0.817944
ENSMPUG00000000113	ACOT9	0.0481318	0.817944
ENSMPUG00000000116	PRDX4	0.117539	0.817944
ENSMPUG00000000118	ERFE	0.373901	0.817944
ENSMPUG00000000119	ILKAP	0.0388336	0.817944
ENSMPUG00000000120	PTCHD1	0.118581	0.817944
ENSMPUG00000000123	SMS	0.0278678	0.817944
ENSMPUG00000000124	PER2	0.11426	0.817944
ENSMPUG00000000126	ASB1	0.123627	0.817944
ENSMPUG00000000127	HDAC4	0.115704	0.817944
ENSMPUG00000000136	KLHL34	0.373901	0.817944
ENSMPUG00000000141	AQP12B	0.373901	0.817944
ENSMPUG00000000142	KIF1A	0.219055	0.817944
ENSMPUG00000000143	AGXT	0.373901	0.817944
ENSMPUG00000000146	SLC39A2	0.104031	0.817944
ENSMPUG00000000147	SNED1	0.12921	0.817944
ENSMPUG00000000148	TLE1	0.0288128	0.817944
ENSMPUG00000000150	NDRG2	0.276502	0.817944
ENSMPUG00000000152	0	0.36877	0.817944
ENSMPUG00000000158	PASK	0.109158	0.817944
ENSMPUG00000000159	#N/A	0.373901	0.817944
ENSMPUG00000000167	ABCC9	0.0796964	0.817944
ENSMPUG00000000172	0	0.320951	0.817944
ENSMPUG00000000173	SUPT16H	0.273815	0.817944
ENSMPUG00000000174	CHD8	0.0852566	0.817944
ENSMPUG00000000175	FARP2	0.0628325	0.817944
ENSMPUG00000000179	BOK	0.163601	0.817944
ENSMPUG00000000190	ING5	0.0715612	0.817944
ENSMPUG00000000193	GAL3ST2	0.0668015	0.817944
ENSMPUG00000000195	NEU4	0.246718	0.817944
ENSMPUG00000000196	SPX	0.373901	0.817944
ENSMPUG00000000198	GOLT1B	0.331297	0.817944
ENSMPUG00000000199	SALL2	0.0439224	0.817944
ENSMPUG00000000201	CLK1	0.266008	0.817944
ENSMPUG00000000208	ORC2	0.211474	0.817944
ENSMPUG00000000209	GLCE	0.18414	0.817944
ENSMPUG00000000212	FAM126B	0.283095	0.817944
ENSMPUG00000000215	RESF1	0.16436	0.817944
ENSMPUG00000000216	#N/A	0.118604	0.817944
ENSMPUG00000000217	BICD1	0.181347	0.817944
ENSMPUG00000000221	ITGA11	0.0994421	0.817944
ENSMPUG00000000222	DNM1L	0.319577	0.817944
ENSMPUG00000000223	YARS2	0.213873	0.817944
ENSMPUG00000000225	SYT10	0.373901	0.817944
ENSMPUG00000000228	CPNE8	0.373096	0.817944
ENSMPUG00000000229	KIF21A	0.258148	0.817944
ENSMPUG00000000230	CFLAR	0.25619	0.817944
ENSMPUG00000000232	ABCD2	0.373901	0.817944
ENSMPUG00000000234	SLC2A13	0.26151	0.817944
ENSMPUG00000000240	CASP8	0.191593	0.817944
ENSMPUG00000000247	TRAK2	0.131828	0.817944
ENSMPUG00000000250	C2CD6	0.373901	0.817944
ENSMPUG00000000251	SLC43A1	0.193617	0.817944
ENSMPUG00000000253	TIMM10	0.0179367	0.817944
ENSMPUG00000000258	UPK1B	0.225364	0.817944
ENSMPUG00000000260	IGSF11	0.315884	0.817944
ENSMPUG00000000269	LSAMP	0.373901	0.817944
ENSMPUG00000000270	CALML4	0.373901	0.817944
ENSMPUG00000000271	GAP43	0.373901	0.817944
ENSMPUG00000000273	ZDHHC5	0.142261	0.817944
ENSMPUG00000000274	TIGIT	0.373901	0.817944
ENSMPUG00000000281	PIAS1	0.270301	0.817944
ENSMPUG00000000282	ZDHHC23	0.10885	0.817944
ENSMPUG00000000285	MAP2K5	0.346543	0.817944
ENSMPUG00000000291	SIDT1	0.263509	0.817944
ENSMPUG00000000292	AAGAB	0.193739	0.817944
ENSMPUG00000000293	0	0.305596	0.817944
ENSMPUG00000000298	ZFP91	0.143634	0.817944
ENSMPUG00000000304	SMAD3	0.245603	0.817944
ENSMPUG00000000305	GTPBP8	0.343474	0.817944
ENSMPUG00000000307	SMAD6	0.285217	0.817944
ENSMPUG00000000310	CNTF	0.290783	0.817944
ENSMPUG00000000313	PDZRN4	0.373901	0.817944
ENSMPUG00000000314	ALS2	0.105755	0.817944
ENSMPUG00000000315	CCDC80	0.0980144	0.817944
ENSMPUG00000000318	GLYAT	0.0380495	0.817944
ENSMPUG00000000319	GXYLT1	0.362799	0.817944
ENSMPUG00000000322	CDK15	0.373901	0.817944
ENSMPUG00000000324	YAF2	0.333232	0.817944
ENSMPUG00000000326	KIAA2012	0.373901	0.817944
ENSMPUG00000000327	ZCRB1	0.0590357	0.817944
ENSMPUG00000000331	RND3	0.281033	0.817944
ENSMPUG00000000333	ZWILCH	0.29547	0.817944
ENSMPUG00000000334	#N/A	0.238233	0.817944
ENSMPUG00000000336	#N/A	0.0855644	0.817944
ENSMPUG00000000340	PPHLN1	0.303944	0.817944
ENSMPUG00000000342	RBM43	0.279728	0.817944
ENSMPUG00000000345	CD200	0.103431	0.817944
ENSMPUG00000000353	C3orf52	0.373901	0.817944
ENSMPUG00000000363	MAP2K1	0.364967	0.817944
ENSMPUG00000000369	TMPRSS7	0.373901	0.817944
ENSMPUG00000000370	TNFAIP6	0.373901	0.817944
ENSMPUG00000000371	RIF1	0.115972	0.817944
ENSMPUG00000000375	ICA1L	0.373499	0.817944
ENSMPUG00000000378	DIS3L	0.255625	0.817944
ENSMPUG00000000379	WDR12	0.334713	0.817944
ENSMPUG00000000380	ARID2	0.199989	0.817944
ENSMPUG00000000381	CYP2A7	0.28305	0.817944
ENSMPUG00000000384	SCAF11	0.12647	0.817944
ENSMPUG00000000388	DENND4A	0.302136	0.817944
ENSMPUG00000000391	TAGLN3	0.305395	0.817944
ENSMPUG00000000392	FOXF2	0.373901	0.817944
ENSMPUG00000000393	ABHD10	0.331976	0.817944
ENSMPUG00000000396	ARL5A	0.218816	0.817944
ENSMPUG00000000398	PCED1B	0.116117	0.817944
ENSMPUG00000000406	ENDOU	0.370792	0.817944
ENSMPUG00000000407	RAPGEF3	0.327252	0.817944
ENSMPUG00000000413	PLCXD2	0.205092	0.817944
ENSMPUG00000000417	WRNIP1	0.191607	0.817944
ENSMPUG00000000419	VDR	0.370557	0.817944
ENSMPUG00000000420	#N/A	0.373901	0.817944
ENSMPUG00000000427	GALNT13	0.373901	0.817944
ENSMPUG00000000429	COL2A1	0.293711	0.817944
ENSMPUG00000000430	#N/A	0.373043	0.817944
ENSMPUG00000000435	NRP2	0.355622	0.817944
ENSMPUG00000000436	SENP1	0.306937	0.817944
ENSMPUG00000000441	PFKM	0.110177	0.817944
ENSMPUG00000000448	SERPINB6	0.356516	0.817944
ENSMPUG00000000454	RIPK1	0.0335799	0.817944
ENSMPUG00000000458	CYTIP	0.319026	0.817944
ENSMPUG00000000459	BPHL	0.280679	0.817944
ENSMPUG00000000460	#N/A	0.0338599	0.817944
ENSMPUG00000000465	ACVR1	0.263117	0.817944
ENSMPUG00000000470	BOD1L1	0.0623159	0.817944
ENSMPUG00000000472	INTS14	0.197901	0.817944
ENSMPUG00000000475	HACD3	0.242068	0.817944
ENSMPUG00000000479	DAPL1	0.373901	0.817944
ENSMPUG00000000485	CREB1	0.216878	0.817944
ENSMPUG00000000490	BAZ2B	0.0682162	0.817944
ENSMPUG00000000491	PXDC1	0.255795	0.817944
ENSMPUG00000000493	FAM50B	0.0923824	0.817944
ENSMPUG00000000500	PRPF4B	0.323881	0.817944
ENSMPUG00000000501	MARCHF7	0.09909	0.817944
ENSMPUG00000000506	CILP	0.373901	0.817944
ENSMPUG00000000507	0	0.205337	0.817944
ENSMPUG00000000509	DPT	0.122253	0.817944
ENSMPUG00000000515	ECI2	0.14409	0.817944
ENSMPUG00000000523	PDCD7	0.0267508	0.817944
ENSMPUG00000000532	LYRM4	0.165703	0.817944
ENSMPUG00000000533	TIPRL	0.234339	0.817944
ENSMPUG00000000537	#N/A	0.373901	0.817944
ENSMPUG00000000538	DCAF6	0.226869	0.817944
ENSMPUG00000000541	#N/A	0.321042	0.817944
ENSMPUG00000000544	ANKDD1A	0.344806	0.817944
ENSMPUG00000000545	TANK	0.181669	0.817944
ENSMPUG00000000548	PSMD14	0.318035	0.817944
ENSMPUG00000000553	RBPMS2	0.131997	0.817944
ENSMPUG00000000554	SLC4A10	0.373901	0.817944
ENSMPUG00000000558	RREB1	0.0593562	0.817944
ENSMPUG00000000559	RCSD1	0.135707	0.817944
ENSMPUG00000000561	CAGE1	0.317662	0.817944
ENSMPUG00000000563	FAP	0.116117	0.817944
ENSMPUG00000000567	ZNF609	0.278425	0.817944
ENSMPUG00000000569	0	0.329637	0.817944
ENSMPUG00000000574	PPIB	0.305278	0.817944
ENSMPUG00000000577	DSP	0.252489	0.817944
ENSMPUG00000000579	FLT4	0.236086	0.817944
ENSMPUG00000000582	SNX22	0.373901	0.817944
ENSMPUG00000000583	BMP6	0.129351	0.817944
ENSMPUG00000000584	SCGB3A1	0.118326	0.817944
ENSMPUG00000000587	CNOT6	0.128191	0.817944
ENSMPUG00000000590	GFPT2	0.106695	0.817944
ENSMPUG00000000591	BNIP3L	0.19855	0.817944
ENSMPUG00000000592	SLC35B3	0.0675213	0.817944
ENSMPUG00000000593	MAPK9	0.199605	0.817944
ENSMPUG00000000596	RASGEF1C	0.190081	0.817944
ENSMPUG00000000597	IFT88	0.0377744	0.817944
ENSMPUG00000000601	TFAP2A	0.0851155	0.817944
ENSMPUG00000000602	SNX1	0.206719	0.817944
ENSMPUG00000000605	CIAO2A	0.307431	0.817944
ENSMPUG00000000607	0	0.302005	0.817944
ENSMPUG00000000608	DAPK2	0.28278	0.817944
ENSMPUG00000000612	PRKAB2	0.265532	0.817944
ENSMPUG00000000613	TMEM14C	0.131635	0.817944
ENSMPUG00000000616	SKA3	0.273319	0.817944
ENSMPUG00000000620	BCL9	0.281979	0.817944
ENSMPUG00000000624	FBXL22	0.373901	0.817944
ENSMPUG00000000625	SGCG	0.373901	0.817944
ENSMPUG00000000626	GPR89B	0.0785034	0.817944
ENSMPUG00000000627	MAK	0.118581	0.817944
ENSMPUG00000000629	TBC1D9B	0.360027	0.817944
ENSMPUG00000000632	TNFRSF19	0.323998	0.817944
ENSMPUG00000000635	CA12	0.0349581	0.817944
ENSMPUG00000000636	MRNIP	0.310699	0.817944
ENSMPUG00000000639	APH1B	0.35466	0.817944
ENSMPUG00000000642	GABRB3	0.205538	0.817944
ENSMPUG00000000643	RAB8B	0.203523	0.817944
ENSMPUG00000000648	SPATA13	0.196233	0.817944
ENSMPUG00000000651	TPM1	0.22068	0.817944
ENSMPUG00000000653	SQSTM1	0.194252	0.817944
ENSMPUG00000000656	POLR3C	0.340747	0.817944
ENSMPUG00000000662	GRB14	0.171873	0.817944
ENSMPUG00000000663	COBLL1	0.10905	0.817944
ENSMPUG00000000665	MGAT4B	0.289056	0.817944
ENSMPUG00000000667	ELOVL2	0.373901	0.817944
ENSMPUG00000000674	HIVEP1	0.0551803	0.817944
ENSMPUG00000000677	GALNT3	0.0724145	0.817944
ENSMPUG00000000680	#N/A	0.150875	0.817944
ENSMPUG00000000681	PHACTR1	0.373901	0.817944
ENSMPUG00000000682	TTC21B	0.157424	0.817944
ENSMPUG00000000690	RUFY1	0.0674605	0.817944
ENSMPUG00000000694	RANBP9	0.36139	0.817944
ENSMPUG00000000699	ADAMTS2	0.122891	0.817944
ENSMPUG00000000704	#N/A	0.357178	0.817944
ENSMPUG00000000708	ITGA10	0.196808	0.817944
ENSMPUG00000000709	ROR1	0.0491596	0.817944
ENSMPUG00000000711	TFCP2	0.0648248	0.817944
ENSMPUG00000000718	STK39	0.304428	0.817944
ENSMPUG00000000720	#N/A	0.0477236	0.817944
ENSMPUG00000000723	DNAJC6	0.334165	0.817944
ENSMPUG00000000727	NOSTRIN	0.232536	0.817944
ENSMPUG00000000728	ZNF354B	0.0455355	0.817944
ENSMPUG00000000732	ZNF354A	0.373074	0.817944
ENSMPUG00000000734	LEPR	0.194459	0.817944
ENSMPUG00000000736	ABCB11	0.324237	0.817944
ENSMPUG00000000739	DHRS9	0.0315073	0.817944
ENSMPUG00000000745	RORA	0.205003	0.817944
ENSMPUG00000000746	RMND5B	0.0466942	0.817944
ENSMPUG00000000748	MYO5B	0.365574	0.817944
ENSMPUG00000000751	N4BP3	0.259503	0.817944
ENSMPUG00000000762	ANXA2	0.318931	0.817944
ENSMPUG00000000763	PGGT1B	0.260958	0.817944
ENSMPUG00000000769	#N/A	0.27493	0.817944
ENSMPUG00000000772	DNAI4	0.271185	0.817944
ENSMPUG00000000773	ATG12	0.188237	0.817944
ENSMPUG00000000774	MIER1	0.369929	0.817944
ENSMPUG00000000775	RBM8A	0.128307	0.817944
ENSMPUG00000000778	SLC35D1	0.04164	0.817944
ENSMPUG00000000787	UBR3	0.294738	0.817944
ENSMPUG00000000791	MYO3B	0.0911301	0.817944
ENSMPUG00000000793	LVRN	0.373901	0.817944
ENSMPUG00000000796	SP5	0.373901	0.817944
ENSMPUG00000000797	SERBP1	0.245662	0.817944
ENSMPUG00000000798	GADD45A	0.140455	0.817944
ENSMPUG00000000800	#N/A	0.057041	0.817944
ENSMPUG00000000801	0	0.0606088	0.817944
ENSMPUG00000000803	#N/A	0.373901	0.817944
ENSMPUG00000000806	SEMA6A	0.373901	0.817944
ENSMPUG00000000810	RPE65	0.373901	0.817944
ENSMPUG00000000816	#N/A	0.278973	0.817944
ENSMPUG00000000820	METTL8	0.131361	0.817944
ENSMPUG00000000822	DCAF17	0.367019	0.817944
ENSMPUG00000000823	GAB1	0.233746	0.817944
ENSMPUG00000000824	DMXL1	0.259622	0.817944
ENSMPUG00000000826	DMXL1	0.261522	0.817944
ENSMPUG00000000827	USP38	0.132401	0.817944
ENSMPUG00000000828	DMXL1	0.19949	0.817944
ENSMPUG00000000829	BNIP3L	0.101063	0.817944
ENSMPUG00000000836	METAP1D	0.151112	0.817944
ENSMPUG00000000837	DLX1	0.119075	0.817944
ENSMPUG00000000839	DLX2	0.117838	0.817944
ENSMPUG00000000845	PDK1	0.196726	0.817944
ENSMPUG00000000848	ZBTB7C	0.288069	0.817944
ENSMPUG00000000852	0	0.373901	0.817944
ENSMPUG00000000854	RAPGEF4	0.0296555	0.817944
ENSMPUG00000000858	0	0.320256	0.817944
ENSMPUG00000000859	FAM170A	0.373901	0.817944
ENSMPUG00000000861	PIAS2	0.0173493	0.817944
ENSMPUG00000000863	#N/A	0.263944	0.817944
ENSMPUG00000000866	CDCA7	0.112167	0.817944
ENSMPUG00000000869	0	0.0616079	0.817944
ENSMPUG00000000871	STMN4	0.373901	0.817944
ENSMPUG00000000873	TRIM35	0.189487	0.817944
ENSMPUG00000000879	#N/A	0.173271	0.817944
ENSMPUG00000000880	0	0.324672	0.817944
ENSMPUG00000000886	0	0.241112	0.817944
ENSMPUG00000000887	DEPDC1	0.281839	0.817944
ENSMPUG00000000891	CCDC93	0.307913	0.817944
ENSMPUG00000000896	EN1	0.373901	0.817944
ENSMPUG00000000902	0	0.0872862	0.817944
ENSMPUG00000000907	NMT2	0.141207	0.817944
ENSMPUG00000000909	ESCO2	0.262033	0.817944
ENSMPUG00000000913	PTGER3	0.373901	0.817944
ENSMPUG00000000915	PBK	0.202103	0.817944
ENSMPUG00000000916	C18orf25	0.137994	0.817944
ENSMPUG00000000921	NEGR1	0.233001	0.817944
ENSMPUG00000000924	#N/A	0.077424	0.817944
ENSMPUG00000000926	HSPA14	0.178928	0.817944
ENSMPUG00000000927	JMJD4	0.220532	0.817944
ENSMPUG00000000934	FAM107B	0.305246	0.817944
ENSMPUG00000000940	0	0.0481955	0.817944
ENSMPUG00000000941	STEAP3	0.296497	0.817944
ENSMPUG00000000944	0	0.0286027	0.817944
ENSMPUG00000000947	WNT9A	0.0574752	0.817944
ENSMPUG00000000950	PHYH	0.0935879	0.817944
ENSMPUG00000000952	PHYH	0.373901	0.817944
ENSMPUG00000000955	TMEM37	0.284266	0.817944
ENSMPUG00000000958	CFAP221	0.0510506	0.817944
ENSMPUG00000000962	ARF1	0.352281	0.817944
ENSMPUG00000000964	0	0.0569785	0.817944
ENSMPUG00000000965	PSTPIP2	0.142043	0.817944
ENSMPUG00000000973	#N/A	0.357569	0.817944
ENSMPUG00000000974	ZNF395	0.104054	0.817944
ENSMPUG00000000976	EPB41L5	0.268103	0.817944
ENSMPUG00000000978	MCM10	0.294276	0.817944
ENSMPUG00000000979	FBXO16	0.16176	0.817944
ENSMPUG00000000980	TRPS1	0.0843724	0.817944
ENSMPUG00000000981	FZD3	0.242234	0.817944
ENSMPUG00000000983	RALB	0.234806	0.817944
ENSMPUG00000000988	RAD21	0.109144	0.817944
ENSMPUG00000000995	EXTL3	0.255205	0.817944
ENSMPUG00000000997	INTS9	0.147304	0.817944
ENSMPUG00000001003	GABPA	0.227501	0.817944
ENSMPUG00000001004	MRPL55	0.328899	0.817944
ENSMPUG00000001007	#N/A	0.373901	0.817944
ENSMPUG00000001008	#N/A	0.298693	0.817944
ENSMPUG00000001016	MCM4	0.13334	0.817944
ENSMPUG00000001018	PIK3C3	0.135509	0.817944
ENSMPUG00000001021	CAMK1D	0.257307	0.817944
ENSMPUG00000001022	SAMD12	0.229313	0.817944
ENSMPUG00000001026	TNFRSF11B	0.310802	0.817944
ENSMPUG00000001027	CELF4	0.263353	0.817944
ENSMPUG00000001029	EAPP	0.148606	0.817944
ENSMPUG00000001031	MAL2	0.129521	0.817944
ENSMPUG00000001036	TFCP2L1	0.138712	0.817944
ENSMPUG00000001039	OBSCN	0.113181	0.817944
ENSMPUG00000001040	#N/A	0.373901	0.817944
ENSMPUG00000001042	CLASP1	0.0356676	0.817944
ENSMPUG00000001043	EGLN3	0.170809	0.817944
ENSMPUG00000001054	NUDT5	0.371251	0.817944
ENSMPUG00000001057	ARHGAP5	0.0706436	0.817944
ENSMPUG00000001059	#N/A	0.199842	0.817944
ENSMPUG00000001064	UPF2	0.0706805	0.817944
ENSMPUG00000001065	DTD2	0.0817318	0.817944
ENSMPUG00000001066	#N/A	0.373901	0.817944
ENSMPUG00000001067	HEATR5A	0.343399	0.817944
ENSMPUG00000001071	#N/A	0.138835	0.817944
ENSMPUG00000001072	PROSER2	0.352975	0.817944
ENSMPUG00000001077	OBSCN	0.373901	0.817944
ENSMPUG00000001078	SCAF4	0.227089	0.817944
ENSMPUG00000001082	#N/A	0.259599	0.817944
ENSMPUG00000001085	#N/A	0.0591941	0.817944
ENSMPUG00000001087	PUDP	0.10186	0.817944
ENSMPUG00000001097	TPGS2	0.12755	0.817944
ENSMPUG00000001100	#N/A	0.373901	0.817944
ENSMPUG00000001101	#N/A	0.335123	0.817944
ENSMPUG00000001102	PRKX	0.0419904	0.817944
ENSMPUG00000001104	0	0.12861	0.817944
ENSMPUG00000001105	#N/A	0.332758	0.817944
ENSMPUG00000001107	#N/A	0.127457	0.817944
ENSMPUG00000001108	#N/A	0.373901	0.817944
ENSMPUG00000001109	ACSS1	0.191571	0.817944
ENSMPUG00000001117	MIS18A	0.248622	0.817944
ENSMPUG00000001119	#N/A	0.373901	0.817944
ENSMPUG00000001123	URB1	0.0443546	0.817944
ENSMPUG00000001124	HAS2	0.373901	0.817944
ENSMPUG00000001125	ELP2	0.33545	0.817944
ENSMPUG00000001131	SLC39A6	0.167815	0.817944
ENSMPUG00000001133	RPRD1A	0.0472178	0.817944
ENSMPUG00000001135	TBC1D31	0.166446	0.817944
ENSMPUG00000001136	#N/A	0.301467	0.817944
ENSMPUG00000001137	CST9L	0.373901	0.817944
ENSMPUG00000001140	#N/A	0.373901	0.817944
ENSMPUG00000001142	FAM83A	0.361726	0.817944
ENSMPUG00000001145	#N/A	0.158937	0.817944
ENSMPUG00000001148	RACK1	0.338581	0.817944
ENSMPUG00000001150	NTAQ1	0.13069	0.817944
ENSMPUG00000001152	SPIDR	0.0308199	0.817944
ENSMPUG00000001153	SYNJ1	0.198647	0.817944
ENSMPUG00000001160	GZF1	0.298753	0.817944
ENSMPUG00000001162	ZC3H12B	0.373901	0.817944
ENSMPUG00000001163	CD93	0.373901	0.817944
ENSMPUG00000001168	#N/A	0.0164709	0.817944
ENSMPUG00000001170	#N/A	0.0550863	0.817944
ENSMPUG00000001173	FBXO32	0.365922	0.817944
ENSMPUG00000001178	IRS1	0.17815	0.817944
ENSMPUG00000001181	ZNF397	0.0989873	0.817944
ENSMPUG00000001183	COL4A4	0.0991845	0.817944
ENSMPUG00000001188	FAM91A1	0.050395	0.817944
ENSMPUG00000001189	#N/A	0.253276	0.817944
ENSMPUG00000001190	FER1L6	0.373901	0.817944
ENSMPUG00000001195	#N/A	0.373901	0.817944
ENSMPUG00000001198	XRN2	0.333072	0.817944
ENSMPUG00000001200	TCF19	0.271969	0.817944
ENSMPUG00000001201	KIZ	0.36417	0.817944
ENSMPUG00000001202	POU5F1	0.373901	0.817944
ENSMPUG00000001203	DTNA	0.155808	0.817944
ENSMPUG00000001207	#N/A	0.153529	0.817944
ENSMPUG00000001211	#N/A	0.0162179	0.817944
ENSMPUG00000001212	TRIM7	0.214039	0.817944
ENSMPUG00000001217	WASF3	0.207817	0.817944
ENSMPUG00000001218	#N/A	0.17087	0.817944
ENSMPUG00000001220	#N/A	0.0878665	0.817944
ENSMPUG00000001222	CDK8	0.137361	0.817944
ENSMPUG00000001223	#N/A	0.370413	0.817944
ENSMPUG00000001225	RNF6	0.195518	0.817944
ENSMPUG00000001228	NAA20	0.242758	0.817944
ENSMPUG00000001230	RIN2	0.241363	0.817944
ENSMPUG00000001234	SLC24A3	0.06402	0.817944
ENSMPUG00000001236	#N/A	0.272964	0.817944
ENSMPUG00000001241	#N/A	0.293641	0.817944
ENSMPUG00000001245	#N/A	0.218247	0.817944
ENSMPUG00000001249	MROH2A	0.34817	0.817944
ENSMPUG00000001258	KDM4C	0.147314	0.817944
ENSMPUG00000001260	ZBED9	0.0759591	0.817944
ENSMPUG00000001261	#N/A	0.373901	0.817944
ENSMPUG00000001269	IFNGR2	0.239084	0.817944
ENSMPUG00000001271	0	0.201109	0.817944
ENSMPUG00000001272	#N/A	0.340433	0.817944
ENSMPUG00000001274	TMEM65	0.0160309	0.817944
ENSMPUG00000001275	ZSCAN12	0.249975	0.817944
ENSMPUG00000001276	RNF139	0.0738389	0.817944
ENSMPUG00000001283	TMEM50B	0.303235	0.817944
ENSMPUG00000001287	#N/A	0.0467068	0.817944
ENSMPUG00000001289	#N/A	0.305949	0.817944
ENSMPUG00000001290	SON	0.105176	0.817944
ENSMPUG00000001295	OVOL2	0.142213	0.817944
ENSMPUG00000001297	0	0.298407	0.817944
ENSMPUG00000001299	MGME1	0.127051	0.817944
ENSMPUG00000001307	0	0.235007	0.817944
ENSMPUG00000001308	ZKSCAN8	0.263543	0.817944
ENSMPUG00000001309	#N/A	0.0331233	0.817944
ENSMPUG00000001311	ITSN1	0.0535231	0.817944
ENSMPUG00000001312	MTSS1	0.2019	0.817944
ENSMPUG00000001313	#N/A	0.373901	0.817944
ENSMPUG00000001317	#N/A	0.363077	0.817944
ENSMPUG00000001320	WASHC5	0.168654	0.817944
ENSMPUG00000001323	0	0.168313	0.817944
ENSMPUG00000001324	NSMCE2	0.367684	0.817944
ENSMPUG00000001325	TRIB1	0.0834337	0.817944
ENSMPUG00000001326	LRATD2	0.0240089	0.817944
ENSMPUG00000001331	PRMT2	0.155133	0.817944
ENSMPUG00000001338	CLIC6	0.230843	0.817944
ENSMPUG00000001340	RUNX1	0.276434	0.817944
ENSMPUG00000001343	RPL17	0.104968	0.817944
ENSMPUG00000001345	PCNT	0.0972539	0.817944
ENSMPUG00000001346	TENM1	0.157776	0.817944
ENSMPUG00000001350	#N/A	0.148826	0.817944
ENSMPUG00000001352	PZP	0.280822	0.817944
ENSMPUG00000001355	PZP	0.351219	0.817944
ENSMPUG00000001356	#N/A	0.301053	0.817944
ENSMPUG00000001357	THOC2	0.269301	0.817944
ENSMPUG00000001358	0	0.219699	0.817944
ENSMPUG00000001359	#N/A	0.270717	0.817944
ENSMPUG00000001360	COL4A3	0.251999	0.817944
ENSMPUG00000001366	0	0.175724	0.817944
ENSMPUG00000001368	SPATC1L	0.213281	0.817944
ENSMPUG00000001372	FTCD	0.373901	0.817944
ENSMPUG00000001373	AGFG1	0.174909	0.817944
ENSMPUG00000001380	DAW1	0.373901	0.817944
ENSMPUG00000001381	PREX2	0.373901	0.817944
ENSMPUG00000001388	OTOR	0.373901	0.817944
ENSMPUG00000001393	AACS	0.0687853	0.817944
ENSMPUG00000001397	SEC22B	0.225348	0.817944
ENSMPUG00000001406	SATB1	0.16346	0.817944
ENSMPUG00000001408	ICA1	0.127669	0.817944
ENSMPUG00000001413	0	0.373901	0.817944
ENSMPUG00000001415	GLCCI1	0.133224	0.817944
ENSMPUG00000001417	NCOR2	0.213469	0.817944
ENSMPUG00000001418	RCBTB2	0.151649	0.817944
ENSMPUG00000001419	#N/A	0.0497343	0.817944
ENSMPUG00000001423	RB1	0.178955	0.817944
ENSMPUG00000001424	#N/A	0.125294	0.817944
ENSMPUG00000001431	0	0.19688	0.817944
ENSMPUG00000001433	#N/A	0.192972	0.817944
ENSMPUG00000001440	KCNQ3	0.373901	0.817944
ENSMPUG00000001445	#N/A	0.128129	0.817944
ENSMPUG00000001446	NDUFAF5	0.156301	0.817944
ENSMPUG00000001453	COL6A2	0.0507079	0.817944
ENSMPUG00000001459	ZNF697	0.0914248	0.817944
ENSMPUG00000001463	HSD3B1	0.373901	0.817944
ENSMPUG00000001464	MANEA	0.128025	0.817944
ENSMPUG00000001465	#N/A	0.344789	0.817944
ENSMPUG00000001466	#N/A	0.373901	0.817944
ENSMPUG00000001467	UFL1	0.178566	0.817944
ENSMPUG00000001468	SPTLC3	0.172578	0.817944
ENSMPUG00000001470	ATP6V0A2	0.179517	0.817944
ENSMPUG00000001473	FHL5	0.148384	0.817944
ENSMPUG00000001477	0	0.130707	0.817944
ENSMPUG00000001478	RFTN1	0.203853	0.817944
ENSMPUG00000001482	NKAP	0.329592	0.817944
ENSMPUG00000001484	COL28A1	0.240573	0.817944
ENSMPUG00000001486	KLHL32	0.100613	0.817944
ENSMPUG00000001491	HAO2	0.373901	0.817944
ENSMPUG00000001500	LRCH1	0.36387	0.817944
ENSMPUG00000001502	NKAP	0.23505	0.817944
ENSMPUG00000001505	DDX55	0.102344	0.817944
ENSMPUG00000001506	EPHA5	0.145415	0.817944
ENSMPUG00000001516	OXNAD1	0.252993	0.817944
ENSMPUG00000001518	MMS22L	0.0878422	0.817944
ENSMPUG00000001519	DLX6	0.373901	0.817944
ENSMPUG00000001524	0	0.373901	0.817944
ENSMPUG00000001528	GALNT15	0.2901	0.817944
ENSMPUG00000001529	POU3F2	0.373901	0.817944
ENSMPUG00000001540	SEPTIN6	0.0854466	0.817944
ENSMPUG00000001543	PLCXD1	0.200483	0.817944
ENSMPUG00000001546	#N/A	0.325002	0.817944
ENSMPUG00000001548	NKRF	0.244301	0.817944
ENSMPUG00000001549	TBX15	0.373901	0.817944
ENSMPUG00000001550	#N/A	0.224974	0.817944
ENSMPUG00000001554	CENPC	0.194548	0.817944
ENSMPUG00000001558	KLK8	0.373901	0.817944
ENSMPUG00000001563	FAXC	0.117709	0.817944
ENSMPUG00000001566	PON2	0.098557	0.817944
ENSMPUG00000001567	#N/A	0.213082	0.817944
ENSMPUG00000001571	LRRC6	0.373901	0.817944
ENSMPUG00000001576	LRRC63	0.373901	0.817944
ENSMPUG00000001578	0	0.313237	0.817944
ENSMPUG00000001580	USP45	0.109929	0.817944
ENSMPUG00000001584	PPP1R9A	0.373901	0.817944
ENSMPUG00000001589	PTGES3	0.285655	0.817944
ENSMPUG00000001592	KLK1	0.373901	0.817944
ENSMPUG00000001594	SGCE	0.135924	0.817944
ENSMPUG00000001595	LONRF3	0.373901	0.817944
ENSMPUG00000001596	TG	0.373901	0.817944
ENSMPUG00000001600	TRIM45	0.222312	0.817944
ENSMPUG00000001603	PRIM1	0.08858	0.817944
ENSMPUG00000001604	CASD1	0.135683	0.817944
ENSMPUG00000001613	COL1A2	0.11084	0.817944
ENSMPUG00000001617	SHANK1	0.274388	0.817944
ENSMPUG00000001621	CD101	0.0925253	0.817944
ENSMPUG00000001622	COL6A1	0.141491	0.817944
ENSMPUG00000001626	COG3	0.0850121	0.817944
ENSMPUG00000001631	KMT5A	0.300768	0.817944
ENSMPUG00000001638	ATP1A1	0.150218	0.817944
ENSMPUG00000001640	TPT1	0.0495277	0.817944
ENSMPUG00000001646	#N/A	0.268599	0.817944
ENSMPUG00000001647	GTF2F2	0.368273	0.817944
ENSMPUG00000001654	#N/A	0.373901	0.817944
ENSMPUG00000001657	SLC22A15	0.303928	0.817944
ENSMPUG00000001661	#N/A	0.373901	0.817944
ENSMPUG00000001665	#N/A	0.0977864	0.817944
ENSMPUG00000001670	VANGL1	0.129429	0.817944
ENSMPUG00000001674	TSPAN2	0.362502	0.817944
ENSMPUG00000001675	ASCC3	0.262124	0.817944
ENSMPUG00000001676	TMEM268	0.101762	0.817944
ENSMPUG00000001679	C12orf65	0.24299	0.817944
ENSMPUG00000001683	#N/A	0.373901	0.817944
ENSMPUG00000001685	#N/A	0.131417	0.817944
ENSMPUG00000001686	CCDC122	0.133287	0.817944
ENSMPUG00000001692	PITPNM2	0.170503	0.817944
ENSMPUG00000001695	ENOX1	0.26635	0.817944
ENSMPUG00000001696	PAPPA	0.0424036	0.817944
ENSMPUG00000001699	EAF1	0.159675	0.817944
ENSMPUG00000001701	CUEDC2	0.373901	0.817944
ENSMPUG00000001703	#N/A	0.262159	0.817944
ENSMPUG00000001707	ZNF257	0.122339	0.817944
ENSMPUG00000001708	ASTN2	0.373901	0.817944
ENSMPUG00000001712	#N/A	0.350425	0.817944
ENSMPUG00000001715	TLR4	0.269901	0.817944
ENSMPUG00000001716	KRT6A	0.356795	0.817944
ENSMPUG00000001720	MYO1A	0.0951678	0.817944
ENSMPUG00000001721	WDR44	0.128337	0.817944
ENSMPUG00000001730	KLHL13	0.140728	0.817944
ENSMPUG00000001732	NEMP1	0.171123	0.817944
ENSMPUG00000001733	MSRA	0.079214	0.817944
ENSMPUG00000001751	CAPN7	0.188091	0.817944
ENSMPUG00000001759	SOX3	0.373901	0.817944
ENSMPUG00000001765	0	0.133097	0.817944
ENSMPUG00000001766	RP1L1	0.373901	0.817944
ENSMPUG00000001769	NXPH4	0.271186	0.817944
ENSMPUG00000001771	#N/A	0.373901	0.817944
ENSMPUG00000001782	#N/A	0.0540966	0.817944
ENSMPUG00000001785	MTMR9	0.176104	0.817944
ENSMPUG00000001798	ZFAND1	0.290839	0.817944
ENSMPUG00000001800	FAM71E1	0.017435	0.817944
ENSMPUG00000001806	RABL2B	0.067221	0.817944
ENSMPUG00000001808	VPS37B	0.267718	0.817944
ENSMPUG00000001809	FABP9	0.2729	0.817944
ENSMPUG00000001811	FAM167A	0.211763	0.817944
ENSMPUG00000001812	PMP2	0.344833	0.817944
ENSMPUG00000001814	PAG1	0.29261	0.817944
ENSMPUG00000001815	POLD1	0.171128	0.817944
ENSMPUG00000001817	ZNF704	0.361349	0.817944
ENSMPUG00000001818	R3HDM2	0.15353	0.817944
ENSMPUG00000001821	ZBTB10	0.28988	0.817944
ENSMPUG00000001823	TPD52	0.3126	0.817944
ENSMPUG00000001825	GLI1	0.348965	0.817944
ENSMPUG00000001827	ARHGAP9	0.173814	0.817944
ENSMPUG00000001828	SUPT20H	0.315628	0.817944
ENSMPUG00000001836	ALG5	0.184794	0.817944
ENSMPUG00000001837	MBD6	0.105893	0.817944
ENSMPUG00000001838	0	0.241743	0.817944
ENSMPUG00000001840	DCTN2	0.0666865	0.817944
ENSMPUG00000001842	SLA	0.373901	0.817944
ENSMPUG00000001843	KIF5A	0.25218	0.817944
ENSMPUG00000001844	CCNA1	0.373901	0.817944
ENSMPUG00000001846	CCN4	0.117288	0.817944
ENSMPUG00000001848	SPART	0.134006	0.817944
ENSMPUG00000001849	NDRG1	0.181963	0.817944
ENSMPUG00000001860	KNTC1	0.112372	0.817944
ENSMPUG00000001869	KHDRBS3	0.1263	0.817944
ENSMPUG00000001870	CEP44	0.202326	0.817944
ENSMPUG00000001872	FBXO8	0.0545656	0.817944
ENSMPUG00000001873	#N/A	0.373901	0.817944
ENSMPUG00000001874	MTRF1	0.255128	0.817944
ENSMPUG00000001876	NBEA	0.18751	0.817944
ENSMPUG00000001877	#N/A	0.200511	0.817944
ENSMPUG00000001878	KBTBD7	0.169934	0.817944
ENSMPUG00000001881	ELF1	0.0331172	0.817944
ENSMPUG00000001883	SUGT1	0.137558	0.817944
ENSMPUG00000001885	RFC3	0.313746	0.817944
ENSMPUG00000001891	#N/A	0.373901	0.817944
ENSMPUG00000001893	CD40LG	0.373901	0.817944
ENSMPUG00000001901	HTATSF1	0.0837197	0.817944
ENSMPUG00000001902	#N/A	0.207514	0.817944
ENSMPUG00000001905	TMEM192	0.0989757	0.817944
ENSMPUG00000001906	PDS5B	0.0806199	0.817944
ENSMPUG00000001908	KCNK9	0.373901	0.817944
ENSMPUG00000001909	HAND2	0.116334	0.817944
ENSMPUG00000001911	#N/A	0.373901	0.817944
ENSMPUG00000001913	SCRG1	0.373901	0.817944
ENSMPUG00000001914	#N/A	0.270044	0.817944
ENSMPUG00000001916	SAP30	0.262123	0.817944
ENSMPUG00000001919	HMGB2	0.229351	0.817944
ENSMPUG00000001923	ARHGEF25	0.287253	0.817944
ENSMPUG00000001925	GALNT7	0.363306	0.817944
ENSMPUG00000001927	0	0.141174	0.817944
ENSMPUG00000001935	TAP1	0.115731	0.817944
ENSMPUG00000001938	MAP7D3	0.0529026	0.817944
ENSMPUG00000001940	PSMB9	0.306226	0.817944
ENSMPUG00000001942	DENND3	0.243936	0.817944
ENSMPUG00000001944	HLA-DMA	0.369748	0.817944
ENSMPUG00000001945	BRCA2	0.197343	0.817944
ENSMPUG00000001947	#N/A	0.0492773	0.817944
ENSMPUG00000001949	ARSA	0.333958	0.817944
ENSMPUG00000001950	PTP4A3	0.351108	0.817944
ENSMPUG00000001953	CPT1B	0.249539	0.817944
ENSMPUG00000001956	#N/A	0.373901	0.817944
ENSMPUG00000001964	#N/A	0.0264877	0.817944
ENSMPUG00000001965	NAPSA	0.0597137	0.817944
ENSMPUG00000001970	CNKSR3	0.0338147	0.817944
ENSMPUG00000001971	ABLIM1	0.256291	0.817944
ENSMPUG00000001974	SCAF8	0.0235982	0.817944
ENSMPUG00000001976	#N/A	0.135996	0.817944
ENSMPUG00000001977	NCAPH2	0.101622	0.817944
ENSMPUG00000001983	VWA2	0.0592736	0.817944
ENSMPUG00000001984	RSRC2	0.0581581	0.817944
ENSMPUG00000001986	ZCCHC8	0.0763228	0.817944
ENSMPUG00000001987	TDRD1	0.373901	0.817944
ENSMPUG00000001990	ABCB7	0.222621	0.817944
ENSMPUG00000001995	VPS33A	0.156157	0.817944
ENSMPUG00000001996	ZDHHC15	0.197349	0.817944
ENSMPUG00000002005	TIAM2	0.0543202	0.817944
ENSMPUG00000002007	CCDC186	0.337446	0.817944
ENSMPUG00000002010	FRMD3	0.231197	0.817944
ENSMPUG00000002011	DCLRE1A	0.252905	0.817944
ENSMPUG00000002014	0	0.334724	0.817944
ENSMPUG00000002021	ENOX2	0.154799	0.817944
ENSMPUG00000002027	HABP2	0.373901	0.817944
ENSMPUG00000002028	UBQLN1	0.265227	0.817944
ENSMPUG00000002031	MIOX	0.117364	0.817944
ENSMPUG00000002032	TCF7L2	0.0648157	0.817944
ENSMPUG00000002034	#N/A	0.0478482	0.817944
ENSMPUG00000002036	CFAP251	0.373901	0.817944
ENSMPUG00000002037	MARCHF9	0.267937	0.817944
ENSMPUG00000002040	VTI1A	0.0353924	0.817944
ENSMPUG00000002043	ZDHHC6	0.0915306	0.817944
ENSMPUG00000002045	CYP27B1	0.343176	0.817944
ENSMPUG00000002047	TECTB	0.373901	0.817944
ENSMPUG00000002048	EEF1AKMT3	0.283583	0.817944
ENSMPUG00000002049	GPAM	0.223547	0.817944
ENSMPUG00000002050	HPD	0.19456	0.817944
ENSMPUG00000002055	ADRA2A	0.362437	0.817944
ENSMPUG00000002060	SHOC2	0.342445	0.817944
ENSMPUG00000002061	RHOF	0.362015	0.817944
ENSMPUG00000002064	CTDSP2	0.271827	0.817944
ENSMPUG00000002065	PDCD4	0.195148	0.817944
ENSMPUG00000002068	DUSP19	0.0763156	0.817944
ENSMPUG00000002069	ATP23	0.0275919	0.817944
ENSMPUG00000002071	LRIG3	0.106397	0.817944
ENSMPUG00000002072	STPG2	0.347625	0.817944
ENSMPUG00000002074	SMC3	0.108924	0.817944
ENSMPUG00000002076	NOX3	0.373901	0.817944
ENSMPUG00000002079	NCKAP1	0.275867	0.817944
ENSMPUG00000002080	DIAPH2	0.245845	0.817944
ENSMPUG00000002085	NUSAP1	0.287787	0.817944
ENSMPUG00000002088	#N/A	0.111917	0.817944
ENSMPUG00000002091	UNC5C	0.373901	0.817944
ENSMPUG00000002094	PSCA	0.35928	0.817944
ENSMPUG00000002095	MXI1	0.186852	0.817944
ENSMPUG00000002098	MORN3	0.33381	0.817944
ENSMPUG00000002099	XPNPEP1	0.235641	0.817944
ENSMPUG00000002100	ORAI1	0.319811	0.817944
ENSMPUG00000002101	PDLIM5	0.29977	0.817944
ENSMPUG00000002103	IGSF1	0.255828	0.817944
ENSMPUG00000002104	KDM2B	0.0793528	0.817944
ENSMPUG00000002106	0	0.179014	0.817944
ENSMPUG00000002115	RNF34	0.335138	0.817944
ENSMPUG00000002117	CPEB2	0.211306	0.817944
ENSMPUG00000002124	CC2D2A	0.160019	0.817944
ENSMPUG00000002128	P2RX7	0.130953	0.817944
ENSMPUG00000002130	ZMAT1	0.373901	0.817944
ENSMPUG00000002135	CDCA4	0.162451	0.817944
ENSMPUG00000002140	#N/A	0.330619	0.817944
ENSMPUG00000002141	ARMCX6	0.102316	0.817944
ENSMPUG00000002142	AHNAK2	0.196826	0.817944
ENSMPUG00000002151	ARPC3	0.135093	0.817944
ENSMPUG00000002153	#N/A	0.171854	0.817944
ENSMPUG00000002155	GLA	0.022811	0.817944
ENSMPUG00000002156	GPN3	0.161467	0.817944
ENSMPUG00000002162	RAD9B	0.308465	0.817944
ENSMPUG00000002163	#N/A	0.373901	0.817944
ENSMPUG00000002169	#N/A	0.328567	0.817944
ENSMPUG00000002171	BTK	0.373901	0.817944
ENSMPUG00000002172	RMI1	0.230782	0.817944
ENSMPUG00000002174	SLC28A3	0.119918	0.817944
ENSMPUG00000002176	RAP2C	0.345959	0.817944
ENSMPUG00000002178	MBNL3	0.134278	0.817944
ENSMPUG00000002180	NTRK2	0.116758	0.817944
ENSMPUG00000002182	AGTPBP1	0.133539	0.817944
ENSMPUG00000002184	TCTN1	0.055511	0.817944
ENSMPUG00000002185	HVCN1	0.201987	0.817944
ENSMPUG00000002186	GOLM1	0.0673492	0.817944
ENSMPUG00000002187	HERC6	0.0970777	0.817944
ENSMPUG00000002188	PPP1CC	0.278047	0.817944
ENSMPUG00000002189	ISCA1	0.160533	0.817944
ENSMPUG00000002190	#N/A	0.373901	0.817944
ENSMPUG00000002194	RUSC2	0.209321	0.817944
ENSMPUG00000002196	DAPK1	0.104224	0.817944
ENSMPUG00000002199	MNS1	0.231912	0.817944
ENSMPUG00000002200	TEX9	0.168388	0.817944
ENSMPUG00000002203	DRP2	0.216253	0.817944
ENSMPUG00000002204	RFX7	0.28168	0.817944
ENSMPUG00000002207	CUX2	0.332298	0.817944
ENSMPUG00000002208	CENPI	0.13404	0.817944
ENSMPUG00000002209	#N/A	0.216548	0.817944
ENSMPUG00000002212	ATXN2	0.229097	0.817944
ENSMPUG00000002214	PYGO1	0.118859	0.817944
ENSMPUG00000002233	SPP1	0.109214	0.817944
ENSMPUG00000002237	INPP5A	0.172204	0.817944
ENSMPUG00000002239	TMEM179	0.373901	0.817944
ENSMPUG00000002240	HJURP	0.22453	0.817944
ENSMPUG00000002242	LRRC27	0.148356	0.817944
ENSMPUG00000002244	STK32C	0.255624	0.817944
ENSMPUG00000002246	THSD7B	0.373901	0.817944
ENSMPUG00000002247	TAPT1	0.284193	0.817944
ENSMPUG00000002251	TMEM35A	0.373901	0.817944
ENSMPUG00000002253	LDB2	0.11776	0.817944
ENSMPUG00000002254	JAKMIP3	0.373901	0.817944
ENSMPUG00000002256	CXCR4	0.367159	0.817944
ENSMPUG00000002257	KIF26A	0.19299	0.817944
ENSMPUG00000002259	DARS1	0.236223	0.817944
ENSMPUG00000002261	HSD17B11	0.104428	0.817944
ENSMPUG00000002265	MCM6	0.0920596	0.817944
ENSMPUG00000002267	XKRX	0.373901	0.817944
ENSMPUG00000002270	AFF1	0.309365	0.817944
ENSMPUG00000002278	SLC10A6	0.318913	0.817944
ENSMPUG00000002279	RING1	0.261573	0.817944
ENSMPUG00000002281	PTPN13	0.269309	0.817944
ENSMPUG00000002288	ZNF473	0.162234	0.817944
ENSMPUG00000002289	VRK3	0.354095	0.817944
ENSMPUG00000002290	MAPK10	0.0673176	0.817944
ENSMPUG00000002292	NCAPG	0.154789	0.817944
ENSMPUG00000002295	ARHGAP24	0.127383	0.817944
ENSMPUG00000002296	ITPRID2	0.0595964	0.817944
ENSMPUG00000002299	IL4I1	0.0183702	0.817944
ENSMPUG00000002303	PPP1R13B	0.298296	0.817944
ENSMPUG00000002304	TBC1D17	0.163206	0.817944
ENSMPUG00000002305	CERKL	0.119225	0.817944
ENSMPUG00000002306	0	0.077751	0.817944
ENSMPUG00000002307	AKT1S1	0.0256071	0.817944
ENSMPUG00000002308	ITGA4	0.202825	0.817944
ENSMPUG00000002318	CCNI	0.195739	0.817944
ENSMPUG00000002320	LCT	0.373901	0.817944
ENSMPUG00000002321	BNIP3	0.0934182	0.817944
ENSMPUG00000002322	TTC14	0.272153	0.817944
ENSMPUG00000002330	ASPH	0.0635871	0.817944
ENSMPUG00000002333	FXR1	0.246425	0.817944
ENSMPUG00000002334	AGAP1	0.157043	0.817944
ENSMPUG00000002336	DNAJC19	0.337146	0.817944
ENSMPUG00000002338	CHD7	0.0672756	0.817944
ENSMPUG00000002341	PTOV1	0.334979	0.817944
ENSMPUG00000002346	TMEM47	0.179422	0.817944
ENSMPUG00000002348	EFEMP1	0.167747	0.817944
ENSMPUG00000002352	PPP2R2D	0.0821723	0.817944
ENSMPUG00000002357	TSPAN6	0.0714076	0.817944
ENSMPUG00000002363	PCDH19	0.116117	0.817944
ENSMPUG00000002368	EIF5	0.356883	0.817944
ENSMPUG00000002374	TNFAIP2	0.0249405	0.817944
ENSMPUG00000002375	CA8	0.15041	0.817944
ENSMPUG00000002386	#N/A	0.373901	0.817944
ENSMPUG00000002397	PREX2	0.373901	0.817944
ENSMPUG00000002400	ABCC5	0.14397	0.817944
ENSMPUG00000002404	#N/A	0.0880797	0.817944
ENSMPUG00000002405	DAXX	0.159197	0.817944
ENSMPUG00000002407	#N/A	0.134298	0.817944
ENSMPUG00000002409	KIFC1	0.255931	0.817944
ENSMPUG00000002412	R3HDM1	0.158704	0.817944
ENSMPUG00000002413	ATP10A	0.257125	0.817944
ENSMPUG00000002414	PHF1	0.371224	0.817944
ENSMPUG00000002416	PANX2	0.070597	0.817944
ENSMPUG00000002418	MOV10L1	0.373901	0.817944
ENSMPUG00000002423	ACKR3	0.0596226	0.817944
ENSMPUG00000002432	CWC22	0.0275654	0.817944
ENSMPUG00000002433	EIF2B5	0.362133	0.817944
ENSMPUG00000002435	PPP4R3B	0.125588	0.817944
ENSMPUG00000002439	#N/A	0.345703	0.817944
ENSMPUG00000002442	DVL3	0.13627	0.817944
ENSMPUG00000002443	CFAP36	0.303439	0.817944
ENSMPUG00000002444	HPS3	0.180129	0.817944
ENSMPUG00000002449	EBF3	0.173312	0.817944
ENSMPUG00000002451	#N/A	0.33517	0.817944
ENSMPUG00000002458	0	0.314185	0.817944
ENSMPUG00000002459	CCDC141	0.0923672	0.817944
ENSMPUG00000002460	#N/A	0.206015	0.817944
ENSMPUG00000002461	BCL2L12	0.341377	0.817944
ENSMPUG00000002464	#N/A	0.207502	0.817944
ENSMPUG00000002465	MGMT	0.11776	0.817944
ENSMPUG00000002467	#N/A	0.163154	0.817944
ENSMPUG00000002469	ECHS1	0.0787917	0.817944
ENSMPUG00000002473	FBRSL1	0.269161	0.817944
ENSMPUG00000002475	MKI67	0.235409	0.817944
ENSMPUG00000002476	XIRP1	0.26247	0.817944
ENSMPUG00000002477	IRF3	0.293015	0.817944
ENSMPUG00000002480	CSRNP1	0.302275	0.817944
ENSMPUG00000002482	ALG12	0.371297	0.817944
ENSMPUG00000002485	ABCF3	0.256462	0.817944
ENSMPUG00000002489	#N/A	0.290392	0.817944
ENSMPUG00000002490	TM4SF4	0.0758066	0.817944
ENSMPUG00000002491	BRD1	0.0820475	0.817944
ENSMPUG00000002495	CLCN4	0.29098	0.817944
ENSMPUG00000002497	CLRN3	0.315114	0.817944
ENSMPUG00000002501	WDR48	0.239515	0.817944
ENSMPUG00000002505	MID1	0.117516	0.817944
ENSMPUG00000002506	#N/A	0.0245382	0.817944
ENSMPUG00000002515	RRAS	0.285756	0.817944
ENSMPUG00000002516	SCN11A	0.373901	0.817944
ENSMPUG00000002518	CELSR1	0.0262774	0.817944
ENSMPUG00000002520	WWTR1	0.26069	0.817944
ENSMPUG00000002522	INSYN2A	0.373901	0.817944
ENSMPUG00000002528	ZRANB3	0.0874664	0.817944
ENSMPUG00000002529	GTSE1	0.279304	0.817944
ENSMPUG00000002530	C10orf90	0.116475	0.817944
ENSMPUG00000002533	PTPN11	0.105004	0.817944
ENSMPUG00000002535	COMMD2	0.19199	0.817944
ENSMPUG00000002537	RPH3A	0.373901	0.817944
ENSMPUG00000002539	#N/A	0.125623	0.817944
ENSMPUG00000002543	OAS1	0.240417	0.817944
ENSMPUG00000002546	0	0.11653	0.817944
ENSMPUG00000002548	CCNT2	0.059	0.817944
ENSMPUG00000002553	GABRR3	0.166248	0.817944
ENSMPUG00000002554	ADAM12	0.220997	0.817944
ENSMPUG00000002557	MCPH1	0.301943	0.817944
ENSMPUG00000002559	DTX1	0.337894	0.817944
ENSMPUG00000002561	ANGPT2	0.0929102	0.817944
ENSMPUG00000002562	RASAL1	0.348009	0.817944
ENSMPUG00000002566	#N/A	0.365872	0.817944
ENSMPUG00000002568	TLR8	0.119225	0.817944
ENSMPUG00000002571	PFN2	0.0675331	0.817944
ENSMPUG00000002578	0	0.361644	0.817944
ENSMPUG00000002580	TMEM163	0.117449	0.817944
ENSMPUG00000002582	SCN5A	0.116117	0.817944
ENSMPUG00000002585	#N/A	0.217137	0.817944
ENSMPUG00000002586	MGAT5	0.0564758	0.817944
ENSMPUG00000002590	GPM6B	0.35736	0.817944
ENSMPUG00000002591	0	0.229815	0.817944
ENSMPUG00000002593	POLE	0.235919	0.817944
ENSMPUG00000002596	0	0.26896	0.817944
ENSMPUG00000002600	SELENOT	0.107663	0.817944
ENSMPUG00000002609	RIOX2	0.0999376	0.817944
ENSMPUG00000002611	PXMP2	0.108734	0.817944
ENSMPUG00000002614	SHCBP1	0.159169	0.817944
ENSMPUG00000002617	CRYBG3	0.150468	0.817944
ENSMPUG00000002625	SLC8B1	0.365018	0.817944
ENSMPUG00000002626	XYLB	0.06984	0.817944
ENSMPUG00000002627	UROS	0.237813	0.817944
ENSMPUG00000002630	MMP21	0.373901	0.817944
ENSMPUG00000002633	PRIM2	0.34345	0.817944
ENSMPUG00000002634	ASB11	0.373901	0.817944
ENSMPUG00000002639	PGAM5	0.122194	0.817944
ENSMPUG00000002641	RCOR1	0.0455798	0.817944
ENSMPUG00000002646	SDSL	0.373901	0.817944
ENSMPUG00000002649	EDRF1	0.269006	0.817944
ENSMPUG00000002651	SLC22A13	0.127425	0.817944
ENSMPUG00000002656	ANKLE2	0.234799	0.817944
ENSMPUG00000002657	PIH1D1	0.338853	0.817944
ENSMPUG00000002669	OXSR1	0.277072	0.817944
ENSMPUG00000002670	AADACL2	0.156765	0.817944
ENSMPUG00000002672	KASH5	0.234269	0.817944
ENSMPUG00000002679	EPHA6	0.120798	0.817944
ENSMPUG00000002681	DKKL1	0.0392463	0.817944
ENSMPUG00000002686	ZNF451	0.0743887	0.817944
ENSMPUG00000002688	LHX5	0.373901	0.817944
ENSMPUG00000002689	TEAD2	0.0623852	0.817944
ENSMPUG00000002690	#N/A	0.0369567	0.817944
ENSMPUG00000002691	#N/A	0.213791	0.817944
ENSMPUG00000002693	#N/A	0.373901	0.817944
ENSMPUG00000002694	RBM19	0.323679	0.817944
ENSMPUG00000002699	ZNF605	0.347408	0.817944
ENSMPUG00000002701	ZRANB1	0.197258	0.817944
ENSMPUG00000002704	ORC6	0.123216	0.817944
ENSMPUG00000002706	FLG2	0.120798	0.817944
ENSMPUG00000002708	MBNL1	0.173141	0.817944
ENSMPUG00000002711	DST	0.112375	0.817944
ENSMPUG00000002712	PSMD2	0.262084	0.817944
ENSMPUG00000002714	#N/A	0.118968	0.817944
ENSMPUG00000002719	#N/A	0.150884	0.817944
ENSMPUG00000002720	TBX3	0.193853	0.817944
ENSMPUG00000002721	#N/A	0.113199	0.817944
ENSMPUG00000002723	DHX36	0.108094	0.817944
ENSMPUG00000002724	MED13L	0.148665	0.817944
ENSMPUG00000002726	ARL13B	0.361205	0.817944
ENSMPUG00000002727	PROS1	0.231612	0.817944
ENSMPUG00000002728	MOK	0.0551823	0.817944
ENSMPUG00000002730	EEF1AKMT2	0.368487	0.817944
ENSMPUG00000002732	#N/A	0.373901	0.817944
ENSMPUG00000002738	#N/A	0.368904	0.817944
ENSMPUG00000002745	AP1S2	0.062613	0.817944
ENSMPUG00000002746	MME	0.120042	0.817944
ENSMPUG00000002749	GRPR	0.117627	0.817944
ENSMPUG00000002751	STXBP3	0.203571	0.817944
ENSMPUG00000002754	CHST15	0.0326718	0.817944
ENSMPUG00000002755	MYD88	0.177004	0.817944
ENSMPUG00000002763	SYAP1	0.120307	0.817944
ENSMPUG00000002764	GPSM2	0.368103	0.817944
ENSMPUG00000002766	FBXW8	0.112403	0.817944
ENSMPUG00000002771	CLCC1	0.2303	0.817944
ENSMPUG00000002773	C3orf33	0.351131	0.817944
ENSMPUG00000002774	BUB3	0.225161	0.817944
ENSMPUG00000002778	HMX2	0.373901	0.817944
ENSMPUG00000002779	#N/A	0.334228	0.817944
ENSMPUG00000002784	TAF13	0.289826	0.817944
ENSMPUG00000002785	#N/A	0.131075	0.817944
ENSMPUG00000002789	#N/A	0.189653	0.817944
ENSMPUG00000002791	#N/A	0.0655171	0.817944
ENSMPUG00000002796	TESC	0.315752	0.817944
ENSMPUG00000002797	ELAPOR1	0.110107	0.817944
ENSMPUG00000002798	SLC35F3	0.373901	0.817944
ENSMPUG00000002799	#N/A	0.373901	0.817944
ENSMPUG00000002802	TARBP1	0.212972	0.817944
ENSMPUG00000002807	#N/A	0.141709	0.817944
ENSMPUG00000002814	CUZD1	0.244786	0.817944
ENSMPUG00000002815	NOS1	0.150986	0.817944
ENSMPUG00000002818	RBBP7	0.102802	0.817944
ENSMPUG00000002819	IRF2BP2	0.095742	0.817944
ENSMPUG00000002827	REPS2	0.35783	0.817944
ENSMPUG00000002828	#N/A	0.373901	0.817944
ENSMPUG00000002830	FAM83B	0.120455	0.817944
ENSMPUG00000002834	NHS	0.253442	0.817944
ENSMPUG00000002835	PTX3	0.0796043	0.817944
ENSMPUG00000002837	GPT2	0.246097	0.817944
ENSMPUG00000002838	RSPH14	0.13872	0.817944
ENSMPUG00000002839	SHOX2	0.183453	0.817944
ENSMPUG00000002841	RFC5	0.209218	0.817944
ENSMPUG00000002844	DNAJA2	0.150511	0.817944
ENSMPUG00000002845	RAB36	0.21709	0.817944
ENSMPUG00000002847	DYNC1H1	0.146958	0.817944
ENSMPUG00000002848	WSB2	0.211109	0.817944
ENSMPUG00000002850	VSIG10	0.360262	0.817944
ENSMPUG00000002853	DLEC1	0.373901	0.817944
ENSMPUG00000002857	BCR	0.105852	0.817944
ENSMPUG00000002858	DLEC1	0.171281	0.817944
ENSMPUG00000002862	SCML2	0.313316	0.817944
ENSMPUG00000002863	LXN	0.0545381	0.817944
ENSMPUG00000002864	PLCD1	0.0280816	0.817944
ENSMPUG00000002867	RARRES1	0.0181458	0.817944
ENSMPUG00000002872	#N/A	0.144096	0.817944
ENSMPUG00000002874	ADORA2A	0.347725	0.817944
ENSMPUG00000002876	UPB1	0.373901	0.817944
ENSMPUG00000002889	0	0.340527	0.817944
ENSMPUG00000002890	ITGA9	0.142269	0.817944
ENSMPUG00000002891	IQCJ-SCHIP1	0.175845	0.817944
ENSMPUG00000002895	HTRA1	0.302719	0.817944
ENSMPUG00000002902	GGTLC3	0.231174	0.817944
ENSMPUG00000002903	BTBD16	0.346601	0.817944
ENSMPUG00000002906	ARID4B	0.327627	0.817944
ENSMPUG00000002910	BEGAIN	0.373901	0.817944
ENSMPUG00000002911	#N/A	0.373901	0.817944
ENSMPUG00000002913	#N/A	0.291805	0.817944
ENSMPUG00000002914	SUSD2	0.18743	0.817944
ENSMPUG00000002917	MLH1	0.0553586	0.817944
ENSMPUG00000002920	GGPS1	0.294021	0.817944
ENSMPUG00000002921	CABIN1	0.0207913	0.817944
ENSMPUG00000002931	YY1	0.184759	0.817944
ENSMPUG00000002932	#N/A	0.373901	0.817944
ENSMPUG00000002934	DCLK3	0.373901	0.817944
ENSMPUG00000002935	0	0.114317	0.817944
ENSMPUG00000002942	EVL	0.1945	0.817944
ENSMPUG00000002948	#N/A	0.0430337	0.817944
ENSMPUG00000002956	0	0.175294	0.817944
ENSMPUG00000002961	CIT	0.196027	0.817944
ENSMPUG00000002963	PLXNA2	0.252799	0.817944
ENSMPUG00000002964	CYP46A1	0.373901	0.817944
ENSMPUG00000002965	STAC	0.203976	0.817944
ENSMPUG00000002967	#N/A	0.16422	0.817944
ENSMPUG00000002968	ATE1	0.258563	0.817944
ENSMPUG00000002970	SYCE1	0.373901	0.817944
ENSMPUG00000002972	HHIPL1	0.0514035	0.817944
ENSMPUG00000002974	MIF	0.0381441	0.817944
ENSMPUG00000002977	DNAJB1	0.0314285	0.817944
ENSMPUG00000002981	RIN1	0.270591	0.817944
ENSMPUG00000002982	LYST	0.335884	0.817944
ENSMPUG00000002984	#N/A	0.234639	0.817944
ENSMPUG00000002987	PHKB	0.172548	0.817944
ENSMPUG00000002995	HSD11B1	0.357877	0.817944
ENSMPUG00000002997	WDR11	0.189023	0.817944
ENSMPUG00000003000	ABCC12	0.236024	0.817944
ENSMPUG00000003001	NID1	0.266262	0.817944
ENSMPUG00000003010	SMARCB1	0.242177	0.817944
ENSMPUG00000003018	MMP11	0.213136	0.817944
ENSMPUG00000003020	#N/A	0.21591	0.817944
ENSMPUG00000003030	CENPF	0.204973	0.817944
ENSMPUG00000003032	UQCC2	0.148636	0.817944
ENSMPUG00000003036	MCMBP	0.0957278	0.817944
ENSMPUG00000003039	HRC	0.289782	0.817944
ENSMPUG00000003043	PPFIA3	0.210511	0.817944
ENSMPUG00000003045	SUSD4	0.117123	0.817944
ENSMPUG00000003047	MRPL11	0.353191	0.817944
ENSMPUG00000003048	VRK1	0.221529	0.817944
ENSMPUG00000003049	DISP1	0.364791	0.817944
ENSMPUG00000003051	DDX39A	0.177773	0.817944
ENSMPUG00000003054	PAPOLA	0.295396	0.817944
ENSMPUG00000003057	BAG3	0.178805	0.817944
ENSMPUG00000003059	ADGRE5	0.187746	0.817944
ENSMPUG00000003061	LEMD2	0.214306	0.817944
ENSMPUG00000003065	ADGRL1	0.255265	0.817944
ENSMPUG00000003066	0	0.178186	0.817944
ENSMPUG00000003068	GRK5	0.135787	0.817944
ENSMPUG00000003072	ASF1B	0.172795	0.817944
ENSMPUG00000003077	SFXN4	0.0608406	0.817944
ENSMPUG00000003081	#N/A	0.291449	0.817944
ENSMPUG00000003090	GRM4	0.373901	0.817944
ENSMPUG00000003095	#N/A	0.373901	0.817944
ENSMPUG00000003098	#N/A	0.288373	0.817944
ENSMPUG00000003099	#N/A	0.373901	0.817944
ENSMPUG00000003102	SMIM29	0.0246011	0.817944
ENSMPUG00000003106	IRF6	0.311383	0.817944
ENSMPUG00000003110	MISP3	0.217154	0.817944
ENSMPUG00000003111	NUDT3	0.174602	0.817944
ENSMPUG00000003120	#N/A	0.373901	0.817944
ENSMPUG00000003126	DCAF15	0.347261	0.817944
ENSMPUG00000003130	DICER1	0.0991177	0.817944
ENSMPUG00000003131	PHF3	0.0512718	0.817944
ENSMPUG00000003132	RFX1	0.0194773	0.817944
ENSMPUG00000003133	0	0.0423704	0.817944
ENSMPUG00000003134	TOP3B	0.0729543	0.817944
ENSMPUG00000003138	METTL21A	0.365512	0.817944
ENSMPUG00000003139	PACSIN1	0.0476395	0.817944
ENSMPUG00000003140	#N/A	0.300054	0.817944
ENSMPUG00000003142	#N/A	0.285303	0.817944
ENSMPUG00000003144	MAPK1	0.297168	0.817944
ENSMPUG00000003152	PLEKHA3	0.339933	0.817944
ENSMPUG00000003155	FKBP7	0.203942	0.817944
ENSMPUG00000003160	PJVK	0.373901	0.817944
ENSMPUG00000003169	PSRC1	0.253402	0.817944
ENSMPUG00000003172	AADAT	0.0324215	0.817944
ENSMPUG00000003174	TBC1D4	0.343253	0.817944
ENSMPUG00000003176	CCDC116	0.233003	0.817944
ENSMPUG00000003177	NKD1	0.118199	0.817944
ENSMPUG00000003184	SNX20	0.373901	0.817944
ENSMPUG00000003190	ILRUN	0.0233013	0.817944
ENSMPUG00000003196	COMMD6	0.0931848	0.817944
ENSMPUG00000003199	CYLD	0.0194792	0.817944
ENSMPUG00000003201	TMEM191C	0.373901	0.817944
ENSMPUG00000003203	#N/A	0.222776	0.817944
ENSMPUG00000003204	CACUL1	0.288884	0.817944
ENSMPUG00000003206	LMO7	0.184517	0.817944
ENSMPUG00000003207	PI4KA	0.238902	0.817944
ENSMPUG00000003208	CDCA2	0.192377	0.817944
ENSMPUG00000003209	DYNLL1	0.277672	0.817944
ENSMPUG00000003216	RNF10	0.219414	0.817944
ENSMPUG00000003224	CABP1	0.26067	0.817944
ENSMPUG00000003225	0	0.145697	0.817944
ENSMPUG00000003233	ACOD1	0.373901	0.817944
ENSMPUG00000003239	FAM204A	0.0739955	0.817944
ENSMPUG00000003240	SERPINA1	0.373901	0.817944
ENSMPUG00000003241	TAF11	0.044621	0.817944
ENSMPUG00000003244	NEFL	0.0866344	0.817944
ENSMPUG00000003251	PODNL1	0.373901	0.817944
ENSMPUG00000003254	MYCBP2	0.11545	0.817944
ENSMPUG00000003256	LIN7B	0.183245	0.817944
ENSMPUG00000003261	#N/A	0.323606	0.817944
ENSMPUG00000003264	ZNF503	0.374832	0.817944
ENSMPUG00000003266	PLPPR5	0.373901	0.817944
ENSMPUG00000003272	TOX3	0.0880213	0.817944
ENSMPUG00000003274	RUVBL2	0.225268	0.817944
ENSMPUG00000003276	ATXN7L2	0.171568	0.817944
ENSMPUG00000003277	COMTD1	0.0301871	0.817944
ENSMPUG00000003280	SPPL3	0.0642542	0.817944
ENSMPUG00000003281	MAP3K15	0.173312	0.817944
ENSMPUG00000003285	CHD9	0.328645	0.817944
ENSMPUG00000003287	AMIGO1	0.32258	0.817944
ENSMPUG00000003293	APEX2	0.258386	0.817944
ENSMPUG00000003306	OASL	0.317101	0.817944
ENSMPUG00000003307	RWDD3	0.311474	0.817944
ENSMPUG00000003310	0	0.0958957	0.817944
ENSMPUG00000003312	BCLAF3	0.358232	0.817944
ENSMPUG00000003316	MRI1	0.0228503	0.817944
ENSMPUG00000003318	DDX24	0.171072	0.817944
ENSMPUG00000003325	MAP7D2	0.179602	0.817944
ENSMPUG00000003327	KAT6B	0.0862459	0.817944
ENSMPUG00000003329	EDNRB	0.116907	0.817944
ENSMPUG00000003331	AKTIP	0.353644	0.817944
ENSMPUG00000003332	CNN3	0.172963	0.817944
ENSMPUG00000003336	RFC4	0.151171	0.817944
ENSMPUG00000003343	OBI1	0.215844	0.817944
ENSMPUG00000003344	FDX1	0.0535992	0.817944
ENSMPUG00000003349	SLC18A2	0.154901	0.817944
ENSMPUG00000003350	ARHGAP20	0.356222	0.817944
ENSMPUG00000003352	#N/A	0.280185	0.817944
ENSMPUG00000003356	TVP23C-CDRT4	0.27087	0.817944
ENSMPUG00000003357	F3	0.104007	0.817944
ENSMPUG00000003358	CACNA1A	0.373901	0.817944
ENSMPUG00000003366	NDFIP2	0.374186	0.817944
ENSMPUG00000003367	PLAU	0.0984947	0.817944
ENSMPUG00000003370	TEKT3	0.373901	0.817944
ENSMPUG00000003371	C11orf53	0.343154	0.817944
ENSMPUG00000003373	IRX5	0.0758742	0.817944
ENSMPUG00000003376	CAMK2G	0.304467	0.817944
ENSMPUG00000003380	RTP4	0.0739958	0.817944
ENSMPUG00000003382	AGK	0.232478	0.817944
ENSMPUG00000003385	POU2AF1	0.0907295	0.817944
ENSMPUG00000003387	MMP2	0.139221	0.817944
ENSMPUG00000003390	PRIMA1	0.139507	0.817944
ENSMPUG00000003399	STC1	0.12144	0.817944
ENSMPUG00000003400	TMEM178B	0.373901	0.817944
ENSMPUG00000003402	SART3	0.0579601	0.817944
ENSMPUG00000003403	UNC79	0.373901	0.817944
ENSMPUG00000003407	SHTN1	0.0633401	0.817944
ENSMPUG00000003411	BRAF	0.208113	0.817944
ENSMPUG00000003415	BCL6	0.143412	0.817944
ENSMPUG00000003417	TMEM119	0.165602	0.817944
ENSMPUG00000003418	NKX3-1	0.127691	0.817944
ENSMPUG00000003419	HSPA12A	0.0459595	0.817944
ENSMPUG00000003421	CORO1C	0.226151	0.817944
ENSMPUG00000003424	0	0.133852	0.817944
ENSMPUG00000003429	SSH1	0.303668	0.817944
ENSMPUG00000003430	TPRG1	0.0656517	0.817944
ENSMPUG00000003433	LAYN	0.210222	0.817944
ENSMPUG00000003434	ADCK2	0.304736	0.817944
ENSMPUG00000003438	TP63	0.374767	0.817944
ENSMPUG00000003439	GNAO1	0.373901	0.817944
ENSMPUG00000003440	RBM14	0.242812	0.817944
ENSMPUG00000003441	DENND2A	0.185631	0.817944
ENSMPUG00000003447	0	0.219124	0.817944
ENSMPUG00000003448	USP30	0.204076	0.817944
ENSMPUG00000003449	LOXL2	0.147429	0.817944
ENSMPUG00000003450	RBM4B	0.245489	0.817944
ENSMPUG00000003453	MKRN1	0.110516	0.817944
ENSMPUG00000003468	#N/A	0.211864	0.817944
ENSMPUG00000003475	FLG	0.117385	0.817944
ENSMPUG00000003476	ALG9	0.242186	0.817944
ENSMPUG00000003477	FUT11	0.274218	0.817944
ENSMPUG00000003484	RPTN	0.373901	0.817944
ENSMPUG00000003485	EGR3	0.29668	0.817944
ENSMPUG00000003494	PMP22	0.0815992	0.817944
ENSMPUG00000003496	TCHH	0.0817832	0.817944
ENSMPUG00000003507	BBS2	0.10735	0.817944
ENSMPUG00000003510	MYOZ1	0.373901	0.817944
ENSMPUG00000003516	C8orf58	0.238743	0.817944
ENSMPUG00000003517	S100A10	0.17235	0.817944
ENSMPUG00000003519	USP54	0.151691	0.817944
ENSMPUG00000003522	ZNF76	0.268344	0.817944
ENSMPUG00000003524	OLFML2B	0.26369	0.817944
ENSMPUG00000003526	THEM4	0.353875	0.817944
ENSMPUG00000003527	#N/A	0.143598	0.817944
ENSMPUG00000003528	PLEKHA4	0.331702	0.817944
ENSMPUG00000003530	THEM5	0.094283	0.817944
ENSMPUG00000003533	PPP3CB	0.290548	0.817944
ENSMPUG00000003535	ATRNL1	0.116117	0.817944
ENSMPUG00000003536	#N/A	0.0194989	0.817944
ENSMPUG00000003538	ETV3	0.363656	0.817944
ENSMPUG00000003540	BTBD7	0.3691	0.817944
ENSMPUG00000003544	PRXL2A	0.366728	0.817944
ENSMPUG00000003545	ACACB	0.373901	0.817944
ENSMPUG00000003548	LYPD6	0.0741011	0.817944
ENSMPUG00000003551	0	0.0844506	0.817944
ENSMPUG00000003554	LYPD6B	0.372061	0.817944
ENSMPUG00000003556	TRUB1	0.0205454	0.817944
ENSMPUG00000003557	HSD17B14	0.0463988	0.817944
ENSMPUG00000003558	TDRKH	0.318689	0.817944
ENSMPUG00000003559	FGF12	0.314237	0.817944
ENSMPUG00000003560	FANCE	0.0332757	0.817944
ENSMPUG00000003563	TMEM251	0.241696	0.817944
ENSMPUG00000003564	ANXA7	0.292804	0.817944
ENSMPUG00000003566	MB21D2	0.191437	0.817944
ENSMPUG00000003567	KDM7A	0.255734	0.817944
ENSMPUG00000003569	FAM160B1	0.172828	0.817944
ENSMPUG00000003571	OAZ3	0.373901	0.817944
ENSMPUG00000003573	PC	0.320663	0.817944
ENSMPUG00000003574	EPC2	0.0772807	0.817944
ENSMPUG00000003575	SFTPA1	0.373901	0.817944
ENSMPUG00000003580	LRRC71	0.0998576	0.817944
ENSMPUG00000003590	MRPL9	0.0818685	0.817944
ENSMPUG00000003591	ORC4	0.0460093	0.817944
ENSMPUG00000003592	LRFN4	0.122574	0.817944
ENSMPUG00000003593	HS3ST3A1	0.285016	0.817944
ENSMPUG00000003598	#N/A	0.373901	0.817944
ENSMPUG00000003602	RIIAD1	0.241888	0.817944
ENSMPUG00000003603	PEAR1	0.317437	0.817944
ENSMPUG00000003605	#N/A	0.123906	0.817944
ENSMPUG00000003606	FOXN4	0.373901	0.817944
ENSMPUG00000003611	ACVR2A	0.213252	0.817944
ENSMPUG00000003619	UHMK1	0.0427781	0.817944
ENSMPUG00000003620	ZEB2	0.207834	0.817944
ENSMPUG00000003623	#N/A	0.0909506	0.817944
ENSMPUG00000003625	NTRK1	0.329744	0.817944
ENSMPUG00000003626	PTPRJ	0.24288	0.817944
ENSMPUG00000003627	OPA1	0.230621	0.817944
ENSMPUG00000003629	CRKL	0.143399	0.817944
ENSMPUG00000003631	SNX27	0.0360869	0.817944
ENSMPUG00000003632	RHOD	0.0280655	0.817944
ENSMPUG00000003633	GTDC1	0.349043	0.817944
ENSMPUG00000003634	AIFM3	0.373901	0.817944
ENSMPUG00000003635	ARHGAP44	0.126631	0.817944
ENSMPUG00000003640	SLC39A14	0.132794	0.817944
ENSMPUG00000003642	#N/A	0.126339	0.817944
ENSMPUG00000003643	HES1	0.298035	0.817944
ENSMPUG00000003649	GNA11	0.211943	0.817944
ENSMPUG00000003650	ZCCHC24	0.290748	0.817944
ENSMPUG00000003651	SIPA1L1	0.374159	0.817944
ENSMPUG00000003653	POLR3D	0.333531	0.817944
ENSMPUG00000003654	MYO1H	0.373901	0.817944
ENSMPUG00000003659	ZMIZ1	0.0352411	0.817944
ENSMPUG00000003663	RGS6	0.373901	0.817944
ENSMPUG00000003665	LRRC74B	0.133828	0.817944
ENSMPUG00000003669	NKAPD1	0.278221	0.817944
ENSMPUG00000003670	ZNF18	0.186766	0.817944
ENSMPUG00000003672	P2RX6	0.147032	0.817944
ENSMPUG00000003676	DNAH9	0.348911	0.817944
ENSMPUG00000003677	DPF3	0.354612	0.817944
ENSMPUG00000003680	ARHGAP15	0.373901	0.817944
ENSMPUG00000003685	KYNU	0.0402769	0.817944
ENSMPUG00000003690	ZFYVE1	0.319278	0.817944
ENSMPUG00000003693	CCDC74A	0.373901	0.817944
ENSMPUG00000003703	GRK2	0.0764674	0.817944
ENSMPUG00000003706	GNA15	0.12524	0.817944
ENSMPUG00000003709	MED15	0.139333	0.817944
ENSMPUG00000003711	PAPLN	0.105631	0.817944
ENSMPUG00000003712	CFAP70	0.0329144	0.817944
ENSMPUG00000003717	FGF21	0.373901	0.817944
ENSMPUG00000003718	POGZ	0.0926574	0.817944
ENSMPUG00000003721	FUT1	0.0977288	0.817944
ENSMPUG00000003724	RASIP1	0.0916096	0.817944
ENSMPUG00000003725	PSMB4	0.0236855	0.817944
ENSMPUG00000003730	RRAGB	0.274897	0.817944
ENSMPUG00000003731	SELENBP1	0.101349	0.817944
ENSMPUG00000003734	LSG1	0.116769	0.817944
ENSMPUG00000003735	RFX5	0.30313	0.817944
ENSMPUG00000003736	SCARF2	0.176184	0.817944
ENSMPUG00000003738	MORC4	0.214576	0.817944
ENSMPUG00000003741	HSD17B7	0.066319	0.817944
ENSMPUG00000003750	CHD1	0.0762869	0.817944
ENSMPUG00000003753	PPP1R2	0.28636	0.817944
ENSMPUG00000003758	RGS5	0.373901	0.817944
ENSMPUG00000003759	CSF1	0.105762	0.817944
ENSMPUG00000003760	CLEC2L	0.373901	0.817944
ENSMPUG00000003765	NUF2	0.23247	0.817944
ENSMPUG00000003767	FMC1-LUC7L2	0.146514	0.817944
ENSMPUG00000003768	POLD4	0.0455974	0.817944
ENSMPUG00000003770	STRIP1	0.212558	0.817944
ENSMPUG00000003777	MRPS16	0.0675653	0.817944
ENSMPUG00000003778	#N/A	0.301991	0.817944
ENSMPUG00000003779	PLET1	0.173312	0.817944
ENSMPUG00000003780	CLPS	0.170378	0.817944
ENSMPUG00000003782	FRMPD3	0.373901	0.817944
ENSMPUG00000003783	CLCF1	0.0944723	0.817944
ENSMPUG00000003789	RAD9A	0.14128	0.817944
ENSMPUG00000003790	POLR3A	0.293479	0.817944
ENSMPUG00000003791	MAMSTR	0.0904933	0.817944
ENSMPUG00000003792	DNAJC9	0.342508	0.817944
ENSMPUG00000003794	RXRG	0.0455296	0.817944
ENSMPUG00000003798	0	0.373901	0.817944
ENSMPUG00000003799	NUMB	0.328855	0.817944
ENSMPUG00000003804	TSC22D3	0.0711318	0.817944
ENSMPUG00000003805	ZC3HAV1	0.0852682	0.817944
ENSMPUG00000003810	PSMD4	0.251898	0.817944
ENSMPUG00000003812	DLG5	0.375515	0.817944
ENSMPUG00000003814	HEATR4	0.131417	0.817944
ENSMPUG00000003815	KCNC4	0.276145	0.817944
ENSMPUG00000003816	#N/A	0.12172	0.817944
ENSMPUG00000003817	MGST3	0.272938	0.817944
ENSMPUG00000003819	SRPK1	0.315865	0.817944
ENSMPUG00000003821	#N/A	0.373901	0.817944
ENSMPUG00000003822	RBM15	0.364919	0.817944
ENSMPUG00000003826	#N/A	0.373901	0.817944
ENSMPUG00000003830	KIAA1549	0.0478011	0.817944
ENSMPUG00000003831	FNBP4	0.197962	0.817944
ENSMPUG00000003833	LAMTOR5	0.0468715	0.817944
ENSMPUG00000003834	KCNMA1	0.257321	0.817944
ENSMPUG00000003836	TTC12	0.304041	0.817944
ENSMPUG00000003839	FAM149B1	0.129936	0.817944
ENSMPUG00000003845	ECD	0.298517	0.817944
ENSMPUG00000003849	HIRA	0.104749	0.817944
ENSMPUG00000003850	NFIC	0.161494	0.817944
ENSMPUG00000003856	KCTD10	0.141516	0.817944
ENSMPUG00000003858	UBAP2	0.369518	0.817944
ENSMPUG00000003859	#N/A	0.373901	0.817944
ENSMPUG00000003863	SMIM24	0.373901	0.817944
ENSMPUG00000003864	UBE3B	0.0885518	0.817944
ENSMPUG00000003866	0	0.187969	0.817944
ENSMPUG00000003871	UCK2	0.064526	0.817944
ENSMPUG00000003879	FAM78B	0.361747	0.817944
ENSMPUG00000003880	NDUFS3	0.223819	0.817944
ENSMPUG00000003881	FBXO45	0.346968	0.817944
ENSMPUG00000003883	ACOT4	0.0330656	0.817944
ENSMPUG00000003884	CDC45	0.206728	0.817944
ENSMPUG00000003885	TMPRSS5	0.373901	0.817944
ENSMPUG00000003887	PIP5K1A	0.307319	0.817944
ENSMPUG00000003888	MMAB	0.150723	0.817944
ENSMPUG00000003891	RPL18	0.336696	0.817944
ENSMPUG00000003893	0	0.192115	0.817944
ENSMPUG00000003894	ZW10	0.152729	0.817944
ENSMPUG00000003895	CNOT6L	0.150741	0.817944
ENSMPUG00000003897	RNF168	0.167209	0.817944
ENSMPUG00000003901	NUDT12	0.239156	0.817944
ENSMPUG00000003902	FAM222A	0.0356318	0.817944
ENSMPUG00000003904	USP28	0.274289	0.817944
ENSMPUG00000003908	TRPV4	0.331239	0.817944
ENSMPUG00000003913	LGI3	0.330409	0.817944
ENSMPUG00000003921	REEP4	0.109865	0.817944
ENSMPUG00000003924	HTR3A	0.0541701	0.817944
ENSMPUG00000003925	HMG20B	0.180316	0.817944
ENSMPUG00000003928	GCLM	0.0931083	0.817944
ENSMPUG00000003933	TRIM24	0.219887	0.817944
ENSMPUG00000003934	NUDT13	0.1276	0.817944
ENSMPUG00000003937	NNMT	0.121305	0.817944
ENSMPUG00000003941	0	0.358722	0.817944
ENSMPUG00000003945	LMTK3	0.335873	0.817944
ENSMPUG00000003948	DUSP10	0.0281308	0.817944
ENSMPUG00000003952	#N/A	0.170352	0.817944
ENSMPUG00000003953	CAPN8	0.114125	0.817944
ENSMPUG00000003957	SAXO1	0.373901	0.817944
ENSMPUG00000003960	CELF1	0.374436	0.817944
ENSMPUG00000003970	DGKI	0.0757921	0.817944
ENSMPUG00000003971	MTARC1	0.263338	0.817944
ENSMPUG00000003973	NXT2	0.0661492	0.817944
ENSMPUG00000003974	RAPSN	0.329572	0.817944
ENSMPUG00000003975	MICU1	0.166964	0.817944
ENSMPUG00000003976	ANKRD13A	0.0332784	0.817944
ENSMPUG00000003980	NUDT18	0.168771	0.817944
ENSMPUG00000003981	TP53BP2	0.171098	0.817944
ENSMPUG00000003989	HDGF	0.248094	0.817944
ENSMPUG00000003990	TMEM164	0.148114	0.817944
ENSMPUG00000003992	PSMC3	0.12673	0.817944
ENSMPUG00000003997	CYTH2	0.0561433	0.817944
ENSMPUG00000004001	AMMECR1	0.225452	0.817944
ENSMPUG00000004002	FBXO28	0.354678	0.817944
ENSMPUG00000004003	MRPL24	0.371029	0.817944
ENSMPUG00000004005	DGCR8	0.0910821	0.817944
ENSMPUG00000004006	FGF17	0.373901	0.817944
ENSMPUG00000004007	#N/A	0.364515	0.817944
ENSMPUG00000004014	CHRDL1	0.0302416	0.817944
ENSMPUG00000004018	FNBP1L	0.222502	0.817944
ENSMPUG00000004021	ADGRD1	0.134863	0.817944
ENSMPUG00000004023	0	0.147124	0.817944
ENSMPUG00000004027	VPS72	0.346228	0.817944
ENSMPUG00000004030	BNC2	0.223391	0.817944
ENSMPUG00000004034	#N/A	0.0252061	0.817944
ENSMPUG00000004035	FUS	0.124535	0.817944
ENSMPUG00000004040	BUD13	0.0835798	0.817944
ENSMPUG00000004041	NDUFV1	0.337808	0.817944
ENSMPUG00000004042	MTPN	0.0205194	0.817944
ENSMPUG00000004046	ZPR1	0.243034	0.817944
ENSMPUG00000004051	SCNM1	0.217285	0.817944
ENSMPUG00000004052	0	0.11751	0.817944
ENSMPUG00000004054	ALG13	0.146886	0.817944
ENSMPUG00000004056	SLC13A4	0.116117	0.817944
ENSMPUG00000004057	RRNAD1	0.317448	0.817944
ENSMPUG00000004058	PSIP1	0.266969	0.817944
ENSMPUG00000004061	XPO7	0.089273	0.817944
ENSMPUG00000004068	MAPK13	0.296266	0.817944
ENSMPUG00000004069	NUP205	0.26178	0.817944
ENSMPUG00000004073	RAB3GAP2	0.268449	0.817944
ENSMPUG00000004074	GABPB2	0.35135	0.817944
ENSMPUG00000004078	RUBCN	0.0852666	0.817944
ENSMPUG00000004081	MTF2	0.273295	0.817944
ENSMPUG00000004082	PNPLA1	0.162052	0.817944
ENSMPUG00000004084	FREM1	0.120798	0.817944
ENSMPUG00000004086	ALDH3B2	0.320073	0.817944
ENSMPUG00000004089	CNOT4	0.117176	0.817944
ENSMPUG00000004094	#N/A	0.373901	0.817944
ENSMPUG00000004096	RIMBP2	0.0464142	0.817944
ENSMPUG00000004097	LRCH3	0.127116	0.817944
ENSMPUG00000004098	SPOCK2	0.26622	0.817944
ENSMPUG00000004100	IARS2	0.342338	0.817944
ENSMPUG00000004101	0	0.244551	0.817944
ENSMPUG00000004102	CAPZA2	0.196636	0.817944
ENSMPUG00000004103	NES	0.116718	0.817944
ENSMPUG00000004108	#N/A	0.15109	0.817944
ENSMPUG00000004111	NFX1	0.177224	0.817944
ENSMPUG00000004113	STRA8	0.258693	0.817944
ENSMPUG00000004114	GRIN2D	0.105614	0.817944
ENSMPUG00000004119	ZDHHC21	0.0929255	0.817944
ENSMPUG00000004121	COL12A1	0.0347668	0.817944
ENSMPUG00000004125	SPI1	0.373901	0.817944
ENSMPUG00000004126	CHMP5	0.12424	0.817944
ENSMPUG00000004127	RANBP1	0.374643	0.817944
ENSMPUG00000004129	CCNB2	0.296492	0.817944
ENSMPUG00000004130	LMLN	0.275937	0.817944
ENSMPUG00000004133	#N/A	0.0171277	0.817944
ENSMPUG00000004136	GPATCH4	0.320239	0.817944
ENSMPUG00000004139	NAXE	0.216442	0.817944
ENSMPUG00000004141	HERPUD1	0.0736215	0.817944
ENSMPUG00000004143	SYNGR4	0.117853	0.817944
ENSMPUG00000004147	#N/A	0.12366	0.817944
ENSMPUG00000004150	0	0.230178	0.817944
ENSMPUG00000004151	SNX4	0.206394	0.817944
ENSMPUG00000004152	NFIB	0.270235	0.817944
ENSMPUG00000004155	MRPL54	0.155073	0.817944
ENSMPUG00000004157	EVI5	0.0920984	0.817944
ENSMPUG00000004159	UBAP1	0.0434221	0.817944
ENSMPUG00000004161	#N/A	0.373901	0.817944
ENSMPUG00000004162	ZNF148	0.114165	0.817944
ENSMPUG00000004167	UNC5B	0.128895	0.817944
ENSMPUG00000004168	EVI5	0.225098	0.817944
ENSMPUG00000004169	EMP3	0.303783	0.817944
ENSMPUG00000004172	CD109	0.336579	0.817944
ENSMPUG00000004175	SLC12A8	0.294841	0.817944
ENSMPUG00000004179	ALDH3B1	0.0185143	0.817944
ENSMPUG00000004183	NUDT2	0.173436	0.817944
ENSMPUG00000004190	C9orf24	0.373901	0.817944
ENSMPUG00000004191	MPDZ	0.107715	0.817944
ENSMPUG00000004193	NDUFS8	0.297532	0.817944
ENSMPUG00000004198	LRIF1	0.0401569	0.817944
ENSMPUG00000004200	SGPL1	0.221027	0.817944
ENSMPUG00000004203	NACC1	0.327865	0.817944
ENSMPUG00000004205	PRUNE1	0.362161	0.817944
ENSMPUG00000004206	ARR3	0.373901	0.817944
ENSMPUG00000004214	RNF111	0.0842694	0.817944
ENSMPUG00000004216	IQGAP3	0.180176	0.817944
ENSMPUG00000004217	ANXA9	0.144122	0.817944
ENSMPUG00000004220	PDZD11	0.0561685	0.817944
ENSMPUG00000004223	NLRC5	0.0227887	0.817944
ENSMPUG00000004228	KIF4A	0.206363	0.817944
ENSMPUG00000004230	LYPLAL1	0.272139	0.817944
ENSMPUG00000004232	DRAM2	0.227536	0.817944
ENSMPUG00000004233	MCTP1	0.0533294	0.817944
ENSMPUG00000004244	#N/A	0.373901	0.817944
ENSMPUG00000004248	#N/A	0.373901	0.817944
ENSMPUG00000004249	DENND2D	0.0384853	0.817944
ENSMPUG00000004252	PID1	0.266868	0.817944
ENSMPUG00000004254	CHKA	0.043567	0.817944
ENSMPUG00000004258	SLC17A5	0.373239	0.817944
ENSMPUG00000004264	BTBD8	0.335117	0.817944
ENSMPUG00000004266	AGBL3	0.150788	0.817944
ENSMPUG00000004267	DCTN3	0.0452531	0.817944
ENSMPUG00000004270	RTN4R	0.322809	0.817944
ENSMPUG00000004272	TAGLN	0.1807	0.817944
ENSMPUG00000004273	0	0.215368	0.817944
ENSMPUG00000004274	ADAMTS14	0.250217	0.817944
ENSMPUG00000004283	CALD1	0.0734764	0.817944
ENSMPUG00000004284	PRF1	0.373901	0.817944
ENSMPUG00000004286	PALD1	0.128778	0.817944
ENSMPUG00000004287	ITGB5	0.191236	0.817944
ENSMPUG00000004290	APTX	0.328231	0.817944
ENSMPUG00000004295	NDUFB6	0.297373	0.817944
ENSMPUG00000004297	RSPRY1	0.277136	0.817944
ENSMPUG00000004301	RNF214	0.113286	0.817944
ENSMPUG00000004306	ARL2BP	0.131565	0.817944
ENSMPUG00000004308	ARSK	0.284589	0.817944
ENSMPUG00000004309	LIG1	0.121444	0.817944
ENSMPUG00000004310	LRRC20	0.0826283	0.817944
ENSMPUG00000004311	BRDT	0.373901	0.817944
ENSMPUG00000004312	RNMT	0.158213	0.817944
ENSMPUG00000004313	GALT	0.0541063	0.817944
ENSMPUG00000004322	SLC16A14	0.359373	0.817944
ENSMPUG00000004326	KMT5B	0.282172	0.817944
ENSMPUG00000004327	PPA1	0.371907	0.817944
ENSMPUG00000004328	SPATA9	0.373901	0.817944
ENSMPUG00000004331	BPGM	0.0500404	0.817944
ENSMPUG00000004332	#N/A	0.373901	0.817944
ENSMPUG00000004335	CGAS	0.147623	0.817944
ENSMPUG00000004337	SP110	0.345196	0.817944
ENSMPUG00000004340	ACO1	0.026068	0.817944
ENSMPUG00000004343	CEP192	0.134306	0.817944
ENSMPUG00000004344	GADD45GIP1	0.0408544	0.817944
ENSMPUG00000004345	LRP5	0.16421	0.817944
ENSMPUG00000004349	RHOBTB3	0.0845596	0.817944
ENSMPUG00000004350	SLC35B4	0.290869	0.817944
ENSMPUG00000004354	CCDC14	0.140813	0.817944
ENSMPUG00000004357	PPP6R3	0.266415	0.817944
ENSMPUG00000004360	LRGUK	0.373901	0.817944
ENSMPUG00000004362	MYLK	0.0272388	0.817944
ENSMPUG00000004364	ELL2	0.124147	0.817944
ENSMPUG00000004365	ARNT	0.135009	0.817944
ENSMPUG00000004367	COL13A1	0.216749	0.817944
ENSMPUG00000004368	KCNQ5	0.0352425	0.817944
ENSMPUG00000004371	SEH1L	0.336886	0.817944
ENSMPUG00000004373	CTSK	0.241477	0.817944
ENSMPUG00000004376	DSCAML1	0.332613	0.817944
ENSMPUG00000004378	PTPN2	0.328216	0.817944
ENSMPUG00000004379	ZNF169	0.117199	0.817944
ENSMPUG00000004382	TESMIN	0.373901	0.817944
ENSMPUG00000004383	PTPDC1	0.024441	0.817944
ENSMPUG00000004384	LBR	0.194877	0.817944
ENSMPUG00000004393	0	0.0545393	0.817944
ENSMPUG00000004397	#N/A	0.0496922	0.817944
ENSMPUG00000004399	CCL17	0.183181	0.817944
ENSMPUG00000004407	ALDH1A2	0.373901	0.817944
ENSMPUG00000004412	FXYD6	0.200091	0.817944
ENSMPUG00000004413	COQ9	0.174378	0.817944
ENSMPUG00000004415	SP140	0.0818716	0.817944
ENSMPUG00000004416	PHF2	0.0821845	0.817944
ENSMPUG00000004418	CPT1A	0.353503	0.817944
ENSMPUG00000004419	TMPRSS13	0.174157	0.817944
ENSMPUG00000004423	CGNL1	0.215282	0.817944
ENSMPUG00000004424	CHCHD3	0.156674	0.817944
ENSMPUG00000004426	GDPD2	0.238997	0.817944
ENSMPUG00000004429	#N/A	0.373901	0.817944
ENSMPUG00000004430	MRPL21	0.148494	0.817944
ENSMPUG00000004433	SELENOW	0.233415	0.817944
ENSMPUG00000004434	TMPRSS4	0.0308558	0.817944
ENSMPUG00000004435	CEP76	0.110703	0.817944
ENSMPUG00000004437	PLXNA4	0.17881	0.817944
ENSMPUG00000004438	TCF12	0.195392	0.817944
ENSMPUG00000004442	LIX1	0.373901	0.817944
ENSMPUG00000004443	SPIRE1	0.216748	0.817944
ENSMPUG00000004444	SCN4B	0.296358	0.817944
ENSMPUG00000004445	GLT1D1	0.136271	0.817944
ENSMPUG00000004446	WNK2	0.271771	0.817944
ENSMPUG00000004451	#N/A	0.195136	0.817944
ENSMPUG00000004459	#N/A	0.102582	0.817944
ENSMPUG00000004461	#N/A	0.373901	0.817944
ENSMPUG00000004462	TMEM63A	0.122086	0.817944
ENSMPUG00000004463	LIPN	0.373901	0.817944
ENSMPUG00000004468	#N/A	0.373901	0.817944
ENSMPUG00000004470	CD3E	0.373901	0.817944
ENSMPUG00000004472	HKDC1	0.306133	0.817944
ENSMPUG00000004473	BICRA	0.128948	0.817944
ENSMPUG00000004474	TMEM132C	0.312353	0.817944
ENSMPUG00000004480	CARD19	0.306877	0.817944
ENSMPUG00000004481	TGFBR3	0.0731209	0.817944
ENSMPUG00000004483	POLR2C	0.148812	0.817944
ENSMPUG00000004488	#N/A	0.208074	0.817944
ENSMPUG00000004489	SUSD3	0.271295	0.817944
ENSMPUG00000004496	DOK4	0.205899	0.817944
ENSMPUG00000004497	HACD2	0.322776	0.817944
ENSMPUG00000004506	ADCY5	0.373901	0.817944
ENSMPUG00000004511	NAPA	0.308888	0.817944
ENSMPUG00000004512	CIDEA	0.373901	0.817944
ENSMPUG00000004515	MRGPRD	0.117123	0.817944
ENSMPUG00000004516	TDP2	0.338416	0.817944
ENSMPUG00000004519	VPS26A	0.333426	0.817944
ENSMPUG00000004521	ADGRG5	0.373901	0.817944
ENSMPUG00000004522	LCLAT1	0.355853	0.817944
ENSMPUG00000004525	BICD2	0.132718	0.817944
ENSMPUG00000004529	MRGPRF	0.116215	0.817944
ENSMPUG00000004531	TMEM79	0.257249	0.817944
ENSMPUG00000004532	CAPN13	0.359237	0.817944
ENSMPUG00000004533	MPPE1	0.176219	0.817944
ENSMPUG00000004534	0	0.291798	0.817944
ENSMPUG00000004536	FAM155B	0.362722	0.817944
ENSMPUG00000004537	GLMP	0.269921	0.817944
ENSMPUG00000004540	#N/A	0.317623	0.817944
ENSMPUG00000004541	SP100	0.253739	0.817944
ENSMPUG00000004544	KLF1	0.373901	0.817944
ENSMPUG00000004546	SMG5	0.353102	0.817944
ENSMPUG00000004548	GALNT14	0.359878	0.817944
ENSMPUG00000004549	MEDAG	0.0986115	0.817944
ENSMPUG00000004550	DNASE2	0.340782	0.817944
ENSMPUG00000004551	PJA1	0.0918801	0.817944
ENSMPUG00000004552	CTSS	0.189137	0.817944
ENSMPUG00000004554	HNRNPA2B1	0.254962	0.817944
ENSMPUG00000004557	FAM205A	0.324763	0.817944
ENSMPUG00000004558	#N/A	0.0547229	0.817944
ENSMPUG00000004559	EFNB1	0.251659	0.817944
ENSMPUG00000004564	USPL1	0.177222	0.817944
ENSMPUG00000004570	0	0.0624413	0.817944
ENSMPUG00000004573	LIN9	0.234102	0.817944
ENSMPUG00000004575	CAB39	0.257313	0.817944
ENSMPUG00000004576	YIPF6	0.200403	0.817944
ENSMPUG00000004577	#N/A	0.373901	0.817944
ENSMPUG00000004580	TEX11	0.123906	0.817944
ENSMPUG00000004582	RTBDN	0.159435	0.817944
ENSMPUG00000004585	PARP1	0.17007	0.817944
ENSMPUG00000004586	RNASEH2A	0.268654	0.817944
ENSMPUG00000004589	DDX50	0.199038	0.817944
ENSMPUG00000004590	SEMA5B	0.352212	0.817944
ENSMPUG00000004593	PRKN	0.0822344	0.817944
ENSMPUG00000004594	HFM1	0.217654	0.817944
ENSMPUG00000004596	ITPKB	0.0285135	0.817944
ENSMPUG00000004598	FANCG	0.071851	0.817944
ENSMPUG00000004600	KIFBP	0.0926456	0.817944
ENSMPUG00000004602	DRC7	0.204195	0.817944
ENSMPUG00000004608	GOLPH3L	0.231041	0.817944
ENSMPUG00000004612	MAP3K4	0.23341	0.817944
ENSMPUG00000004615	ZNF644	0.124513	0.817944
ENSMPUG00000004618	CCAR1	0.0354229	0.817944
ENSMPUG00000004619	UCHL5	0.170953	0.817944
ENSMPUG00000004622	ATP5MGL	0.0882346	0.817944
ENSMPUG00000004624	HOOK2	0.176159	0.817944
ENSMPUG00000004626	BARHL2	0.0175783	0.817944
ENSMPUG00000004627	KIFC3	0.199791	0.817944
ENSMPUG00000004629	PARP14	0.348083	0.817944
ENSMPUG00000004636	#N/A	0.0935639	0.817944
ENSMPUG00000004639	GET3	0.236457	0.817944
ENSMPUG00000004640	0	0.0500671	0.817944
ENSMPUG00000004641	PPP4R1	0.218889	0.817944
ENSMPUG00000004642	ITM2C	0.0201165	0.817944
ENSMPUG00000004645	CDC73	0.232541	0.817944
ENSMPUG00000004647	ENSA	0.187022	0.817944
ENSMPUG00000004656	#N/A	0.373901	0.817944
ENSMPUG00000004666	MED12	0.234939	0.817944
ENSMPUG00000004667	TEPP	0.373901	0.817944
ENSMPUG00000004672	PMF1-BGLAP	0.0729309	0.817944
ENSMPUG00000004673	KIF13B	0.253904	0.817944
ENSMPUG00000004674	TWSG1	0.203677	0.817944
ENSMPUG00000004675	ZNF319	0.262583	0.817944
ENSMPUG00000004677	#N/A	0.169544	0.817944
ENSMPUG00000004681	ANO1	0.297565	0.817944
ENSMPUG00000004682	IGFBP7	0.353276	0.817944
ENSMPUG00000004684	USB1	0.194118	0.817944
ENSMPUG00000004686	SNX10	0.0249663	0.817944
ENSMPUG00000004691	ADAMTSL4	0.0372818	0.817944
ENSMPUG00000004692	PIGO	0.146018	0.817944
ENSMPUG00000004696	ANKRD12	0.1495	0.817944
ENSMPUG00000004699	FLT1	0.331361	0.817944
ENSMPUG00000004701	HTR2B	0.373901	0.817944
ENSMPUG00000004702	FADD	0.296014	0.817944
ENSMPUG00000004703	ZBTB7A	0.186904	0.817944
ENSMPUG00000004705	NLGN3	0.0488261	0.817944
ENSMPUG00000004707	CENPL	0.287383	0.817944
ENSMPUG00000004708	CENPP	0.177735	0.817944
ENSMPUG00000004709	#N/A	0.373901	0.817944
ENSMPUG00000004711	HOXA1	0.154014	0.817944
ENSMPUG00000004712	ECM1	0.038452	0.817944
ENSMPUG00000004719	PPFIA1	0.198564	0.817944
ENSMPUG00000004720	ECM2	0.123906	0.817944
ENSMPUG00000004724	LRRC8B	0.0165577	0.817944
ENSMPUG00000004725	ASPN	0.373901	0.817944
ENSMPUG00000004728	ZBTB37	0.232949	0.817944
ENSMPUG00000004729	REST	0.188735	0.817944
ENSMPUG00000004730	#N/A	0.325236	0.817944
ENSMPUG00000004731	TET1	0.373901	0.817944
ENSMPUG00000004732	HOXA4	0.347377	0.817944
ENSMPUG00000004745	SLC8A2	0.0928653	0.817944
ENSMPUG00000004748	NOL8	0.0617303	0.817944
ENSMPUG00000004751	ANKRD24	0.0612628	0.817944
ENSMPUG00000004752	#N/A	0.227963	0.817944
ENSMPUG00000004754	UNC13B	0.179818	0.817944
ENSMPUG00000004764	SHANK2	0.180459	0.817944
ENSMPUG00000004767	0	0.177107	0.817944
ENSMPUG00000004768	0	0.159965	0.817944
ENSMPUG00000004772	ATP5PB	0.259942	0.817944
ENSMPUG00000004773	FAM162A	0.24087	0.817944
ENSMPUG00000004774	MEX3A	0.343014	0.817944
ENSMPUG00000004775	MADD	0.0878852	0.817944
ENSMPUG00000004780	#N/A	0.167736	0.817944
ENSMPUG00000004782	0	0.373901	0.817944
ENSMPUG00000004790	RAB25	0.0526683	0.817944
ENSMPUG00000004802	#N/A	0.16713	0.817944
ENSMPUG00000004804	PKN2	0.300688	0.817944
ENSMPUG00000004805	PRSS54	0.373901	0.817944
ENSMPUG00000004806	GINS3	0.154087	0.817944
ENSMPUG00000004810	MRS2	0.295444	0.817944
[truncated: 15,580 more rows]
